# Supplementary material for: Loss of tumor suppressors promotes inflammatory tumor microenvironment and enhances LAG3+T cell mediated immune suppression
Source: Nat Commun. 2024 Jul 12;15:5873. doi: 10.1038/s41467-024-50262-8 (PMC11245525; doi:10.1038/s41467-024-50262-8)
Supplement: Supplementary file 4 — Source Data [file 41467_2024_50262_MOESM4_ESM.zip]

Archive with 8 entries (8 files):
- Raw_WB.pdf
- Source Data Fig1.xlsx
- Source Data Fig2.xlsx
- Source Data Fig3.xlsx
- Source Data Fig4.xlsx
- Source Data Fig5_06-24-2024.xlsx
- Source Data Fig6.xlsx
- Source Data Fig7_06-24-2024.xlsx
