# Supplementary material for: Loss of tumor suppressors promotes inflammatory tumor microenvironment and enhances LAG3+T cell mediated immune suppression
Source: Nat Commun. 2024 Jul 12;15:5873. doi: 10.1038/s41467-024-50262-8 (PMC11245525; doi:10.1038/s41467-024-50262-8)
Supplement: Supplementary file 4 — Source Data [file 41467_2024_50262_MOESM4_ESM.zip › Source Data Fig1.xlsx]

## Sheet: Fig.1A
Gene	BTLA	CCR4	CD160	CD226	CD244	CD247	CD27	CD274	CD276	CD28	CD3E	CD40	CD40LG	CD47	CD48	CD70	CD80	CD86	CSF1R	CTLA4	CXCR4	HAVCR2	ICOS	ICOSLG	IDO1	KIR3DL1	LAG3	LGALS9	NT5E	PDCD1	PDCD1LG2	PTPRC	PVR	SIRPA	TGFB1	TIGIT	TNFRSF14	TNFRSF18	TNFRSF4	TNFRSF9	TNFSF14	TNFSF18	TNFSF4	TNFSF9	VTCN1
AICDA	18.6149	14.2272	1.08809	14.2793	15.2246	17.1505	18.3401	12.0742	0.524925	17.3216	16.5617	16.4619	14.8108	5.04026	18.4542	12.16	11.2473	14.9245	11.5798	16.8056	12.9303	13.0269	16.2934	3.7413	15.3717	12.0915	13.1052	10.5542	9.59653	16.3868	15.1453	17.192	3.09982	11.4514	6.35965	18.17	4.99826	1.09318	10.3696	17.8816	15.3848	7.23669	6.45567	7.8456	0.343843
AKAP12	5.01059	13.5655	5.871	8.26825	1.64495	1.57843	2.83171	0.328578	7.58605	8.18703	3.65667	1.54578	6.82236	-0.095006	3.95754	-2.16262	1.78451	2.92995	9.44542	-0.183272	4.39532	5.26904	0.910801	-3.16942	-4.72986	-0.196853	-10.9111	-2.13818	16.8939	-2.24613	6.81154	11.6842	-7.69965	5.78882	12.29	2.11303	-4.50055	-8.3582	-5.55031	1.8822	3.39869	6.46705	12.9578	-0.654043	3.84697
APC	-1.11835	6.13948	14.7149	5.63571	-5.15104	-7.57577	-8.15331	1.54938	-4.55089	3.72154	-6.86826	-9.86196	-1.24001	1.51272	-5.59228	-10.4418	5.67021	-0.188287	-0.355514	-5.77683	-5.00977	0.437939	-2.65064	-4.9791	-7.10563	-4.20716	-13.1225	-12.215	6.56751	-11.7658	3.11847	7.09104	-5.92942	-4.45728	-7.62962	-3.5897	-18.7424	-14.7249	-24.1449	-1.55455	-1.71136	3.78626	11.3576	-8.22679	-3.33418
ARHGDIB	7.49495	8.58034	-0.212603	6.95847	8.57924	9.2986	9.9015	5.08637	-0.135725	5.93226	11.2377	9.81793	9.07241	-1.47916	12.3803	5.88536	1.37011	7.81977	10.3388	5.14395	6.0424	8.81664	5.80831	-0.833352	4.72533	2.57268	4.61526	14.3632	2.75353	7.02872	4.61549	8.51781	-10.4171	4.84501	9.54162	7.51169	10.8473	3.13465	5.8613	5.79373	9.81748	3.31962	2.9676	2.76802	9.34261
ARID1A	0.94239	6.42828	15.173	3.77293	-1.70531	-2.28415	-1.18668	1.55372	-2.00841	2.35335	-1.31169	-5.93529	2.06766	0.516847	-2.63238	-7.10669	-0.498577	-3.74201	0.0962825	-3.81014	-2.99346	-3.78348	-1.65972	-2.06507	-4.99905	-1.50911	-7.8603	-7.53352	-0.415141	-4.65782	0.158518	6.09849	-7.04472	-5.06558	-2.02483	-1.03563	-4.18963	-6.12975	-12.222	-0.892912	1.05824	2.68192	3.05235	-8.42234	-0.0443676
ARID2	-4.44456	1.60208	15.4585	2.44494	-9.26201	-10.6959	-10.2085	-2.86453	-9.07016	-0.888686	-9.46939	-15.0163	-3.90453	-1.87771	-8.71871	-13.5762	-0.0101359	-5.83946	-5.36543	-9.29953	-7.46775	-4.77189	-6.35844	-7.80338	-12.3784	-7.63536	-14.9992	-14.9943	-1.22219	-14.1519	-2.67374	2.16895	-10.5945	-12.3671	-8.98384	-7.05149	-13.6002	-11.6837	-26.1057	-6.37561	-5.15111	-0.242696	5.33097	-13.2575	-5.08167
ASXL1	2.26413	3.51849	9.58958	4.76753	-1.08575	0.64344	0.211013	2.4363	-1.31559	2.93844	-0.931589	-1.71054	1.18307	6.59114	-1.03278	-3.75571	2.59544	-0.130879	2.06863	1.4617	1.45698	-1.49991	1.51369	0.432104	0.215468	-0.449774	-0.511953	-4.92399	1.88351	-0.876981	4.77621	6.05691	3.73838	4.55605	-3.54239	1.33725	-4.05123	-7.76689	-7.01699	1.1744	2.36134	0.208841	-0.961497	-4.0804	3.31433
BMP4	-2.45893	0.642831	-1.34744	-3.58851	-1.45826	-1.89286	-0.00339192	-2.56495	5.2474	-0.985658	0.256042	-0.64827	0.487882	-5.39568	-0.660684	-1.37178	-4.56394	-2.52806	0.721368	-4.34925	-1.81441	-0.00839876	-3.23235	-2.24339	-5.06816	-1.58624	-4.53973	1.63638	3.80067	-1.93063	-3.08384	-1.06664	-10.6091	-2.95908	8.13051	-2.98777	1.8468	0.402924	-0.411785	-3.52181	-0.725348	-1.32875	4.14271	-0.632095	-0.482235
BRCA1	-3.13991	-1.19676	5.34288	-0.230686	-5.44236	-5.92368	-6.2629	-0.263951	-5.3875	-1.34824	-6.24225	-8.29386	-4.91156	0.946921	-6.05225	-4.21035	4.64536	-1.54953	-5.56627	-2.31337	-5.15051	-1.61923	-1.63539	-0.975791	-3.23518	-3.36722	-3.4956	-5.55276	-2.9496	-5.52275	-1.59751	-1.20308	2.21717	-8.51709	-11.1718	-2.5339	-12.2652	-2.09407	-9.09119	-2.02137	-3.29253	-0.596355	2.56476	-3.5795	-7.13311
BRCA2	4.23969	4.70323	6.92727	8.28113	0.140142	-0.200275	-1.39514	8.3767	-3.07522	5.37584	-1.07142	-2.31513	1.45565	7.31198	-0.0938931	1.27141	14.4855	6.62601	-2.06922	6.36867	1.48357	4.69692	7.40087	1.00521	7.14678	1.97852	4.14295	-1.89006	4.97862	-0.631156	10.3578	6.76453	8.7072	2.17847	-12.3262	4.41993	-15.534	-7.81491	-9.36916	8.07677	4.37561	0.76197	5.2666	0.786397	-2.80851
BRD4	1.26023	0.715461	4.45118	1.89056	-0.420959	3.02386	3.26191	2.16285	3.41886	-0.39213	3.9081	2.66268	3.04207	3.12612	0.104378	1.47084	-0.318162	-0.890661	0.891802	3.64246	5.5802	-1.85741	2.1651	3.03854	3.89315	2.05471	5.01267	3.00292	-1.72269	2.88093	1.88954	1.24636	2.45959	4.181	1.26107	3.21695	1.33555	-1.30802	1.06202	2.88227	5.19027	-2.47322	-4.19657	0.579816	2.99888
BRD7	3.10591	1.25603	-3.42238	2.12119	3.12218	2.26314	2.04622	2.58869	1.99439	3.32066	2.14001	2.35706	1.19069	3.66246	1.29729	4.54909	5.77793	3.44555	-2.38544	5.97329	2.4532	1.7819	5.96473	1.16195	7.55627	4.45618	7.11043	1.50869	3.36914	3.1748	4.99199	0.438439	11.1279	3.58267	-5.13319	5.01059	-7.44502	-2.41045	1.27443	5.06891	3.46183	1.43008	2.18643	5.01756	-2.92295
BRMS1	-0.569084	-3.50271	-16.9416	-7.95894	3.55458	6.4439	5.71622	-3.47734	6.7112	-4.18163	4.74426	8.21084	0.0646969	-4.86271	3.46625	8.30843	-3.31674	-0.839318	-2.18745	3.37724	0.549912	0.0629518	1.43586	6.90163	5.23896	1.93954	10.299	10.2213	-4.68226	9.66119	-5.70722	-8.89102	3.56399	-0.398071	6.44423	1.80035	13.2165	16.0256	22.7703	0.317844	0.551358	-2.72553	-5.97528	7.96743	-1.07789
CASP8	9.39511	10.2287	4.81782	11.6019	7.17963	8.3433	6.86881	11.9054	-3.88519	8.60758	8.98434	6.86719	9.29237	2.92976	9.10097	2.8374	8.4592	8.32002	4.68915	8.38956	5.35067	7.4765	10.5608	-2.24708	7.3101	5.09274	4.26852	8.19017	5.57615	5.59909	8.54398	11.8095	-7.7403	2.17504	1.73998	9.70953	2.65576	-4.40943	-1.4614	8.05	10.5278	2.09836	4.67508	1.75654	1.09439
CD82	9.89581	9.79477	-5.65122	6.8552	12.4151	13.6074	12.7821	8.67677	7.2131	6.50693	13.1527	15.1037	10.1321	3.27536	12.6241	12.1349	6.61556	9.62305	10.613	12.4145	10.2751	9.04569	11.5677	5.87436	13.3555	7.6565	9.7246	15.1355	6.76681	14.5122	10.6465	7.91172	5.50765	15.8035	9.65895	12.6004	7.9868	3.62251	12.5622	13.0953	13.0632	2.35594	0.515539	10.4136	12.6988
CDC73	-0.0971038	3.72977	11.0394	5.32992	-2.12997	-4.72364	-6.18358	3.87066	-6.02598	1.17544	-4.17789	-7.12521	-0.39541	4.13639	-3.75551	-5.19005	5.03261	-0.215101	-3.4648	-3.11278	0.171486	-1.13066	0.276062	-3.21533	-1.51784	-1.88151	-8.12645	-7.47688	4.41838	-7.75306	4.46765	4.24813	0.0991305	-1.27362	-11.141	-0.924745	-16.7403	-8.85368	-15.4669	1.38501	0.580437	3.48039	7.27513	-3.57825	3.31275
CDH1	-2.37793	-1.5204	-0.298147	-2.58852	-2.5775	-4.71285	-4.47303	-0.947692	-1.4822	-1.60396	-4.51038	-3.36985	-3.85395	2.94225	-4.4891	-2.3635	1.95402	-2.32941	-5.87935	-2.57635	-6.11224	-2.65114	-0.625501	1.22357	-0.624245	-1.45407	-3.32653	-5.39248	1.75482	-3.8538	-1.72843	-3.17516	4.76325	-3.3204	-6.48098	-2.32756	-8.82241	0.450383	-4.48232	-0.576394	-1.97429	-0.657594	2.39712	0.59203	-6.07111
CDH13	-4.13751	0.176486	0.189598	-1.62429	-3.66304	-6.82145	-7.07746	-3.88047	7.14973	-0.671526	-5.10966	-1.84525	-2.7978	-4.07811	-5.53203	-2.29795	-1.19763	-1.8308	1.52157	-7.23979	-0.307072	-0.259567	-5.99875	-1.309	-6.47617	-2.613	-11.5113	-5.77739	14.6201	-9.60486	0.223302	-0.396019	-3.11491	2.01848	5.80869	-5.81536	-9.89604	-6.36016	-3.15829	-3.17635	-3.20255	2.52581	8.91455	-0.214725	-0.713493
CDKN2A	1.38827	-2.72306	-5.83556	-0.319364	3.56557	4.36334	3.52833	3.73564	4.91383	-1.01902	2.82492	6.59571	-0.638254	4.01158	2.24606	9.39968	3.40959	3.38056	0.320853	6.96513	4.74202	1.76103	4.63056	4.11628	9.71828	4.53317	10.6875	6.32268	-1.18785	6.74011	4.27269	-1.65312	12.0804	7.01872	-0.00736566	4.60369	1.26945	2.74762	10.2733	5.34924	3.58675	0.699603	-3.12652	8.63106	2.2362
CDKN2B	1.49246	4.44776	0.863112	4.80635	0.768179	0.994904	0.0773698	3.46632	3.59202	0.922716	1.4357	2.27526	1.51468	2.98019	1.10441	3.75126	4.30624	2.09201	1.6026	2.17364	3.21022	3.29752	3.05274	-0.545069	2.4314	0.691434	-2.6467	0.10988	8.6881	-1.21339	5.50144	3.83619	0.603158	3.98619	2.57421	2.75664	-4.43048	-4.63754	-1.06094	3.54866	4.36179	2.77291	8.26668	4.53816	3.57923
CHD4	-0.688412	3.64492	5.62914	-0.514137	-2.0974	-2.59782	-1.38919	-1.29865	2.4631	0.841428	-2.91466	-5.47655	-1.00665	-3.05494	-3.83498	-2.52608	1.58091	-2.94763	-0.913571	-2.01614	-5.28338	-3.16884	-0.866531	1.1536	-2.68404	-2.87518	-2.2985	-5.53922	-2.08439	-1.65042	-2.03206	1.33445	-0.307066	-4.07805	-3.20006	-1.67395	-4.5975	-1.53539	-6.18165	-0.765906	-0.707218	0.181022	0.898608	-5.99058	-1.50025
CHD5	-0.235199	-1.32335	-3.43102	-2.13595	1.68384	0.686452	0.720534	-0.199721	5.83133	-0.639555	-0.208987	2.10481	-1.10984	-2.90932	-1.91382	2.72257	0.982191	-0.866383	-2.52766	2.32542	-2.23119	-1.69624	2.01082	4.01719	2.37571	2.19499	5.74652	0.408303	-0.194251	4.55009	-0.221852	-2.33577	8.34085	1.78308	1.22869	0.626737	0.0417287	4.8652	5.33797	1.10549	0.032764	-0.634114	-1.29069	5.79112	-6.8994
CHD7	3.2874	3.24726	6.15774	5.31211	0.250463	-0.941977	-0.0420388	2.61442	-0.0331667	3.36871	-0.814016	-1.23901	0.933909	7.86226	-1.09349	0.294545	6.86025	1.99831	-2.21264	3.89341	1.13857	-0.0044736	3.90685	1.15609	3.13065	1.97019	0.997073	-5.15569	3.88204	-1.36411	6.52805	4.5936	10.4452	4.33926	-7.15289	3.71303	-11.3721	-8.50917	-5.5098	5.51644	4.16314	1.57149	3.46642	0.545865	1.36688
CREBBP	-2.16695	4.59262	11.8986	0.873178	-5.40254	-5.39927	-3.42809	-1.25042	-1.18973	0.0738299	-3.73381	-7.58906	-0.298104	-0.107993	-4.52949	-8.73122	-2.28452	-4.92941	0.269136	-6.56064	-3.84196	-4.36177	-4.68711	-4.88153	-8.76574	-4.49831	-10.3021	-8.25612	2.0956	-7.20436	-1.30103	4.13368	-9.13444	-3.12379	-0.325264	-3.98331	-4.72517	-6.62921	-13.2473	-3.88753	-0.360245	-1.24666	2.5266	-8.74101	1.9048
DAPK1	12.653	12.6493	6.3253	17.4514	11.5281	10.7019	9.36925	12.306	2.73514	14.8369	10.381	10.7002	11.0507	7.95511	11.602	11.1649	17.4527	17.1557	13.2139	15.7808	13.1202	14.8641	15.2061	1.99207	16.3887	8.16492	10.5682	7.19418	10.9857	9.6792	21.2893	17.9286	9.00572	20.1958	0.859053	15.4348	-5.07412	-6.91058	2.12173	17.519	15.182	6.46788	7.62276	8.34658	3.51239
DCC	10.1318	8.21435	2.59943	9.96198	7.66957	8.0755	9.44515	4.39473	2.01304	7.37571	7.65064	6.20256	8.22738	2.74979	6.76004	4.05957	3.89065	5.67145	4.38182	7.8405	7.15045	3.21976	8.55776	1.49119	7.98732	6.03467	4.62382	2.45745	6.64084	6.62033	10.3326	9.23834	2.7514	8.21993	0.416502	9.42873	-3.25827	-3.87607	0.258547	8.74761	7.01512	7.44726	3.33046	1.11106	2.60529
DKK3	-3.17473	3.16579	-3.633	-1.81086	-2.43317	-3.54975	-1.36894	-2.12408	11.943	-0.658779	-0.957616	1.34661	-1.31548	-2.44626	-1.22967	2.14686	0.808264	0.60478	5.33623	-2.97369	1.1097	3.57361	-3.20081	-2.00845	-5.74716	-2.99443	-8.57207	-0.546625	18.221	-4.90647	3.16742	1.12357	-7.27504	4.65504	15.727	-2.34352	-0.848442	-2.24115	0.824905	-0.618347	-1.6849	-1.30392	13.4638	3.01077	4.00829
DLC1	3.8527	9.46473	4.36805	5.91308	1.02436	1.05157	1.82927	-0.657541	6.0415	6.00836	3.43327	1.73449	5.3753	2.66992	3.47131	-1.45195	-0.980099	1.6595	7.55664	-0.475722	2.5411	2.5289	0.345031	-3.73516	-4.43494	-1.01284	-9.06065	-1.33757	14.0943	-2.83058	4.25967	8.40724	-6.62142	5.3346	11.4705	1.59126	-1.02712	-7.00342	-1.98766	1.5134	1.47928	6.03332	9.78377	0.0680443	3.75722
DNMT1	6.46661	7.28727	5.51354	6.19582	3.9866	5.96316	5.71556	6.78806	2.30149	4.47069	4.80195	3.49685	5.13539	3.90615	2.60093	3.97314	7.19136	2.69463	0.921577	8.70108	4.38654	0.933356	7.81793	4.6918	8.07823	4.84029	7.47565	0.655512	0.698936	7.78463	6.59362	6.4432	6.60265	3.43771	-3.99707	7.59164	-3.65927	-0.760638	1.52659	8.2853	7.05299	0.301022	-0.886787	1.67854	1.49368
DNMT3A	1.35655	-0.986759	2.60175	2.55444	-1.63458	0.548986	0.822983	0.331697	5.0013	-0.184826	-0.529575	-0.446603	-0.0751593	-0.0814551	-2.1181	1.06483	2.84102	-0.794519	-4.64644	4.97137	4.12759	-2.91385	3.48619	2.34219	4.26992	1.51619	4.65414	-0.197955	-1.92956	2.31205	3.6411	0.371749	8.37196	3.87157	-5.42639	2.96399	-3.59892	-5.17208	0.16615	2.6107	2.24192	-3.06818	-2.81511	-0.0440897	0.587522
DNMT3B	1.01588	-0.138114	-1.16684	1.14134	-1.85081	0.0703647	0.05623	1.79005	2.97576	-0.907534	-0.780209	-1.75717	-1.03443	3.85509	-3.3419	1.83132	5.05143	-0.620323	-9.35041	6.55275	3.3501	-2.61861	5.08233	5.16361	6.45179	2.15449	6.18091	-1.86411	-0.701264	2.01146	4.22757	-1.91009	12.1067	1.85476	-11.3963	4.29405	-12.9409	-4.33832	-0.235817	4.50901	1.48448	-1.21714	-0.0736961	3.97654	-0.9256
DOT1L	-0.220126	-0.360083	2.49384	-1.75339	0.300274	1.87797	2.83293	-1.02209	6.96394	-1.35276	0.779293	0.778646	0.0728224	-3.59657	-1.52054	0.24013	-1.55057	-2.25749	0.367449	3.09916	0.0724167	-2.39045	1.15672	4.82275	1.10001	1.08011	6.08918	1.661	-4.40432	4.97816	-1.27863	-1.19351	5.92569	2.7068	1.86244	0.443428	6.55321	2.92316	8.15213	0.379205	0.180838	-4.24438	-7.18612	0.785558	-1.3562
DRG1	-1.12434	-5.09705	-11.327	-3.18543	2.71201	1.42522	0.390146	0.159029	2.71048	-3.00639	-0.0895334	2.07466	-2.90641	-2.69222	0.228053	5.57737	1.72081	1.8854	-3.86111	2.74847	1.14801	0.180491	1.69966	6.96137	6.52487	4.0331	7.49426	2.67848	0.046611	2.83504	1.22197	-6.4108	9.69427	3.05993	-4.979	1.39996	-5.28843	7.32584	6.60963	3.12742	-0.814064	0.932978	-2.71683	7.02682	-0.241073
DUSP1	4.80274	6.32078	-2.9179	3.57527	4.26246	5.39458	4.63354	-0.332308	4.39423	3.93104	6.86013	4.531	7.94544	-0.873785	6.96765	0.345261	-2.52051	2.25204	8.61596	1.57257	6.96822	3.01204	0.556532	-2.27461	-1.25958	0.689475	-2.20931	4.25858	4.87515	3.82677	0.471288	5.86772	-6.69653	3.9693	12.0376	2.61347	7.47245	1.27229	4.38588	-0.200021	0.929068	4.73948	1.98075	2.53809	2.82682
DUSP12	-3.98056	-6.31019	-3.65448	-5.20891	-0.318757	-0.421662	-2.05568	-1.59463	0.16306	-6.10858	-2.88103	-0.776812	-5.13751	-1.59184	-2.93111	3.39948	-0.409181	-1.8153	-5.59392	1.07675	-0.377539	-3.01106	0.120017	3.82386	2.49498	-0.802046	5.62029	1.84637	-5.72313	1.60489	-3.02327	-8.07213	8.07914	-1.36917	-5.26894	-1.89982	1.0244	7.66719	6.02131	-1.38557	-3.81572	-3.8251	-5.73094	3.02854	-0.283013
EHMT2	-3.25662	-5.84043	-5.00122	-7.4039	-0.88128	2.13162	2.48623	-5.58673	3.75291	-7.54895	0.392453	0.53115	-2.12083	-6.61691	-2.12865	1.75344	-6.65542	-6.25974	-3.64892	-0.0560693	-0.673932	-7.28158	-1.92806	6.17492	0.946976	-0.615163	6.61681	3.41735	-9.56845	4.88846	-6.2152	-8.33662	3.19745	-1.73906	0.235566	-1.78035	7.87748	6.4605	10.8449	-3.57523	-2.94579	-4.80745	-10.1126	-1.89415	1.42804
EP300	0.880793	6.78012	15.8557	7.36222	-1.91476	-3.80467	-3.99714	3.54115	-3.92165	4.38857	-2.84828	-6.18626	1.94432	2.15541	-3.17636	-8.13733	4.60832	0.0925003	1.84752	-3.02696	-1.14761	-0.621955	-0.627965	-2.19866	-3.03208	-1.20662	-8.39861	-9.2244	6.26222	-7.26517	5.06895	9.09107	-3.15772	0.502355	-5.06178	-0.404568	-13.3285	-10.5612	-17.6561	1.41417	2.44351	3.51171	6.31184	-7.95111	-0.217426
EZH2	3.15795	-0.361608	0.533636	3.02218	1.35451	3.03841	2.0198	4.7889	0.253017	0.945805	1.28361	1.5018	0.36727	5.68882	0.298526	4.5931	7.36948	2.39343	-6.27069	8.83561	4.01943	0.144954	7.56208	3.31073	9.67378	4.77609	11.2517	2.12773	-1.88317	5.04139	5.16957	-0.1071	13.0352	2.38337	-10.4832	5.65456	-6.0721	-0.796257	1.54031	6.44325	3.79971	-1.90585	-2.67702	3.90841	-2.47216
FBXW7	4.88639	2.04298	9.12512	7.98674	-1.1259	0.699929	0.596098	2.43347	-6.25895	4.02558	-0.0526035	-2.40671	2.27615	7.92955	-0.713012	-3.84332	2.06291	0.189321	-2.7659	2.76352	6.75956	-1.74513	2.87157	-1.9783	2.01777	0.413947	-1.87802	-5.24686	2.20106	-2.19788	5.82103	6.0488	1.95937	5.31842	-7.88812	4.0756	-7.48076	-11.5021	-9.83592	1.74537	4.09485	1.18548	0.407157	-2.99126	3.30006
FHIT	-7.34384	-10.0163	-0.591044	-7.82343	-6.12037	-6.29501	-5.64785	-6.20904	-10.0906	-8.56397	-6.2764	-7.13349	-6.23471	-2.14937	-5.23839	-6.24096	-8.87623	-7.06493	-3.96874	-8.93129	-5.1446	-6.22819	-9.09296	-2.87169	-8.20379	-6.85886	-5.26064	-3.69644	-11.3299	-7.87521	-10.883	-8.8517	-5.95166	-7.1407	-4.62897	-8.31099	5.26435	1.88856	-4.20438	-9.67613	-7.17243	-4.85229	-9.33861	-7.58404	2.17188
GATA3	-6.41196	-1.58284	1.50524	-5.97993	-5.44265	-5.73481	-4.72356	-5.72917	-4.78861	-5.02191	-3.57993	-8.48879	-3.28242	-6.75399	-3.80093	-9.68227	-7.68997	-7.26925	-3.06331	-10.2183	-9.73953	-3.88632	-7.95858	-4.35556	-12.4834	-6.68774	-8.64971	-2.01418	-7.00374	-6.53417	-11.5898	-4.75479	-18.5908	-17.4332	3.65306	-7.98217	5.37889	3.69736	-5.34847	-10.7775	-6.71891	-1.80358	1.40283	-8.54724	-5.83144
GPR68	2.3775	7.8397	-3.24573	2.17805	4.51736	4.57375	5.50639	3.42349	7.67571	6.35534	5.36314	8.05548	4.31394	-2.22176	5.76283	8.07581	4.98887	6.69748	8.90066	2.54547	1.40313	9.6518	3.51778	1.13115	1.52076	1.74559	0.976325	3.01166	11.6923	3.7548	5.01565	5.57983	-3.50759	2.87197	14.8639	3.75502	6.27033	3.38132	8.85413	6.52976	4.07698	0.00360625	9.81429	6.69153	-2.60368
GSN	7.1426	6.80733	-4.50513	3.71459	8.82503	9.91329	10.2006	1.24511	10.3015	5.76768	10.4043	13.1259	9.3586	0.157903	9.25386	6.10511	-3.76131	3.5022	13.7456	4.999	7.6408	4.41075	3.23969	1.9281	3.7343	4.66803	0.757862	8.08636	9.81564	8.04522	5.4303	7.23086	-2.6688	15.243	20.2559	5.59314	10.5941	1.87591	12.1652	3.05862	6.75811	4.7061	-0.873786	5.07415	7.53062
GSTP1	7.06155	3.50217	-7.00004	4.1483	9.92922	10.5454	9.58108	5.24045	6.12939	3.76233	9.80729	13.8612	7.11543	2.62761	8.93243	12.4047	1.83478	6.29047	6.39968	9.18109	11.5977	5.07124	8.15731	5.05953	12.3148	6.82585	10.0516	10.788	4.91392	10.1366	8.42776	3.84252	6.13694	15.7113	5.27046	9.24054	4.29816	1.4158	12.6515	9.72639	9.34785	2.38236	-3.13234	9.95499	10.2977
HAT1	-0.36616	1.82979	-2.9708	0.389687	0.585676	-2.17481	-3.00782	3.82356	-1.31413	-0.301743	-1.6987	-3.04667	-1.36965	-2.60432	-0.425587	-0.45202	2.25189	1.26839	-1.35629	-1.771	-0.612273	1.30209	-0.00432026	1.71994	-0.490379	0.93313	-2.32196	-1.77063	1.34003	-1.97087	-0.0812115	-0.038082	-2.7639	-4.33952	-3.47075	-1.13004	-7.49933	-0.958699	-4.18179	0.72945	-2.3922	3.2346	2.54749	-0.568163	-0.268902
HDAC2	3.83816	1.49133	-2.61033	2.25133	2.27488	2.94334	1.79689	2.90305	4.97887	1.27879	2.0513	1.65294	0.93507	1.24742	0.553876	5.70682	3.40394	1.9291	-4.41876	6.33056	6.42437	-0.543556	6.05991	4.45033	8.66091	3.4956	7.34588	1.20396	2.39826	4.24976	5.67419	0.174999	9.72004	4.76945	-7.44086	5.69004	-11.153	-4.32226	2.80411	7.22128	3.78811	2.67284	0.980073	5.51134	2.53373
HDAC5	-5.37536	-7.40256	-4.43938	-10.6271	-1.81863	-1.01551	-0.372344	-8.94237	0.401641	-6.99376	-2.69362	0.580099	-4.56015	-3.36842	-3.25712	-1.83948	-10.3323	-7.1637	0.797286	-6.04356	-5.52959	-6.93842	-7.76988	3.6885	-5.52959	-3.47838	-0.90226	-0.531099	-8.84407	0.911645	-10.542	-8.29315	2.48781	-0.92945	5.92135	-6.32251	12.8676	11.0887	9.04664	-8.726	-6.0211	-3.42433	-11.5114	-2.8133	-0.682167
HDAC7	-2.46655	-1.35046	-0.868131	-5.80298	-1.03564	1.66727	3.35987	-6.896	3.41901	-3.5446	2.08963	2.08485	0.739296	-8.91073	0.343831	-2.064	-10.7504	-5.86291	4.25188	-3.32708	-1.45526	-3.80163	-5.2462	0.212606	-7.29256	-2.73311	-0.44382	5.17652	-6.16562	3.3761	-9.63667	-2.66778	-10.9354	-3.67926	15.0054	-3.87457	24.3326	6.73213	8.90569	-7.51509	-2.23131	-5.61497	-6.44516	-4.22756	0.103879
HIC1	3.79643	7.82759	-4.99436	1.7634	4.7817	7.17065	8.84891	-3.54292	15.3555	4.21341	9.18768	8.89558	7.3615	-4.83649	7.44794	5.16542	-4.84252	1.89082	10.3055	3.54358	6.11388	4.22309	1.87293	0.298032	-1.28714	1.46876	-1.0414	8.03254	8.47541	5.81524	1.86087	4.30096	-6.64696	8.26144	28.3833	4.10366	10.5524	3.03115	14.9734	2.66936	4.11333	1.73698	5.24003	6.12781	5.00199
IDH1	3.76923	4.68224	-1.53279	5.20756	4.81893	3.59449	2.46236	4.32749	0.175023	3.73113	3.41502	3.11101	4.35166	-1.32863	2.74233	0.555651	2.97023	2.98767	0.208033	3.49136	2.04482	3.34938	5.10366	-0.221752	4.16817	3.1148	-0.401193	3.25323	3.17065	1.94197	4.52571	3.93219	-3.04472	3.07059	-1.56935	3.96664	-3.35659	-2.68522	-0.942709	2.69701	4.35043	1.72174	0.629357	1.34381	0.0338242
IDH2	3.56533	1.45811	-10.0012	0.0458757	5.48706	6.09583	6.92349	2.12319	9.848	0.368941	5.86719	6.83175	3.1397	-1.77907	4.36199	8.10099	2.56836	2.99575	-1.32649	7.46301	2.89809	2.35773	6.49343	5.82364	8.02694	6.12278	9.85409	9.00751	-0.226698	10.177	3.2219	-1.25332	8.17725	4.63967	0.0379567	6.24353	2.60498	5.81181	11.4435	6.49577	4.85048	-1.56961	-1.27505	7.91589	3.01356
INPP4B	-3.99502	2.71951	6.99793	-0.651457	-6.30901	-6.83466	-5.07481	-3.1959	-4.73106	-1.30166	-4.64822	-8.58326	-1.43757	-3.76455	-3.80003	-10.4723	-4.5563	-5.18062	-1.12236	-8.89255	-5.94548	-1.90249	-7.07398	-6.60646	-12.707	-6.79746	-15.539	-7.69041	1.55932	-10.1415	-5.4913	0.962164	-19.3169	-11.8637	3.59338	-6.94483	-0.587744	-3.89923	-12.1786	-7.5208	-5.80623	-1.97831	6.3114	-8.46158	-1.51502
INPP5D	31.9278	28.5447	5.80934	32.2841	29.7953	35.7094	33.2221	17.8899	0.357209	29.9071	36.3489	28.5951	31.2691	5.3378	43.2936	12.4461	15.1593	29.3682	37.9145	24.9618	17.6492	25.8519	25.5769	0.66077	19.2556	15.0416	15.946	21.3478	11.5186	25.5299	25.749	44.807	-3.0769	21.8991	17.6969	31.4399	13.7308	-0.849231	12.0218	23.4208	28.7738	12.4766	6.03101	5.28583	4.67435
KAT2A	-5.78252	-9.99033	-3.47387	-10.0266	-4.85634	-2.44937	-1.97862	-7.14513	-3.11404	-9.22795	-3.8444	-2.71091	-6.24647	-1.8498	-5.08075	-2.28185	-7.20954	-7.21772	-5.42996	-2.1315	-4.65488	-7.60665	-5.40216	2.64517	-3.6721	-3.94023	3.02619	0.188732	-14.5029	0.954999	-11.3772	-10.5477	5.0389	-5.89265	-1.65241	-5.25659	10.1807	10.6533	5.99446	-8.02357	-6.35535	-6.94848	-12.2396	-2.51581	-2.98811
KAT2B	9.9011	11.3761	9.11785	14.5582	8.56539	5.79527	4.22017	9.43067	-6.1931	13.4187	5.79474	5.11465	8.86868	4.27829	8.08156	-1.62635	10.3694	10.3692	9.6899	4.61001	3.92566	9.87162	7.82667	-3.64209	4.55552	5.73552	1.09098	1.6165	6.6809	2.8526	10.6641	16.7578	-3.01005	6.57858	0.0189592	6.91114	-3.03909	-7.12109	-6.56914	6.81695	7.84063	8.53758	6.67308	-2.20806	-4.68982
KAT5	-2.33548	-0.344368	-4.65544	-5.46208	0.468907	-0.483073	0.869636	-2.85475	2.58206	-2.75109	0.291578	-0.800187	-0.0839055	-4.74912	-0.511923	-0.0840889	-3.53565	-3.59381	-1.30706	-3.32451	-3.74499	-3.56071	-2.50512	4.74862	-2.25451	-1.74699	-0.260824	-1.23514	-1.93248	0.379761	-5.22209	-4.08925	-3.35903	-4.6582	3.50551	-2.46128	4.50217	5.18788	4.12007	-2.33743	-2.60316	0.852051	-1.96141	0.554265	-1.13855
KDM1A	-0.492158	-2.75684	-1.38886	-1.78799	-1.22607	-0.427165	0.131615	-0.0978901	2.0665	-3.18513	-1.66753	-1.01609	-2.76755	2.60094	-2.56389	3.48857	0.594083	-1.39757	-4.22461	2.9893	1.56559	-3.46387	1.33391	3.29084	3.51821	1.84146	3.10409	-1.70789	-3.73703	0.984722	0.928798	-3.25896	8.10107	1.636	-7.30225	1.63518	-4.39197	1.41279	1.28181	3.19976	-0.157594	0.344402	-3.11909	3.36624	3.53972
KDM6A	1.44762	7.7801	12.3018	7.1699	-1.665	-3.6033	-3.96261	4.40121	-3.72256	4.6375	-3.35117	-6.51043	1.03556	1.74981	-2.48278	-9.89981	4.7861	0.172768	1.59386	-2.30202	-2.16282	0.36337	0.0555072	-4.61036	-4.1509	-1.50954	-8.60268	-7.27956	3.01382	-6.25178	3.94007	9.0515	-6.71073	-4.01145	-4.79945	-1.00455	-9.00624	-11.0397	-16.7526	-0.465282	-0.518875	3.75618	6.20455	-8.48359	-1.34405
KISS1	-5.01914	-5.54538	-8.54284	-7.97901	-1.45181	-0.390852	-0.355976	-4.3386	5.72668	-7.03969	-0.763452	-0.202052	-3.52665	-3.39925	-2.12426	2.69151	-5.62812	-4.9527	-5.9852	-0.988061	0.465562	-4.8266	-2.02833	2.67435	1.03601	-0.059952	4.29538	4.29116	-3.57481	2.29162	-5.63893	-9.34611	0.717207	-1.84332	2.17022	-2.17491	4.5738	7.94921	9.32669	-2.404	-3.29298	-4.93214	-4.63389	3.47395	1.73095
KISS1R	-6.68119	-4.80157	-3.50458	-8.01354	-4.32733	-5.04985	-3.44789	-4.39999	-0.534502	-5.53651	-4.80934	-4.90121	-5.68716	-5.88679	-4.5971	-3.247	-4.18151	-4.75031	-4.29804	-5.70449	-6.48883	-3.76803	-5.92727	0.811341	-6.05453	-3.19584	-2.3304	-4.02659	-3.34329	-2.62068	-7.78437	-7.45446	-1.86393	-9.0497	4.16097	-6.22159	2.89909	11.5868	2.23695	-5.43379	-7.09426	-3.3989	-0.759815	-1.25704	-2.93913
KLF17	0.544801	3.1497	0.254903	-0.0479949	0.34898	0.471404	0.506023	1.83221	2.89985	0.0415814	0.948269	0.914042	1.40136	2.7414	0.725287	1.59344	1.3441	1.31245	1.70054	0.454533	0.059259	1.42749	0.693922	-0.414066	-0.0335452	0.76591	-0.32709	1.75858	4.97353	0.349166	1.30778	1.30959	-0.77502	0.432251	1.36787	0.639765	-0.384729	-0.0991278	0.156896	2.14132	2.74626	-0.13002	2.776	1.19939	4.75265
LIFR	2.86538	4.05342	10.2616	6.12898	1.85	-0.189537	-1.35297	-0.56081	-4.64793	2.6878	-0.0284039	-2.06387	3.93884	2.43542	0.782365	-8.17265	-3.37377	-2.18869	3.13812	-4.17383	-1.38359	-2.31133	-2.62113	-5.87487	-3.41888	-1.19774	-9.17813	-4.67034	1.31836	-4.02714	0.525035	6.68221	-8.83352	-0.17782	-0.411972	-1.40654	-1.04554	-7.17424	-11.2958	-3.38726	-0.438856	3.86723	0.326473	-8.42276	-0.210281
MAP2K4	-6.67733	-3.54068	4.5713	-2.3629	-5.76933	-8.72359	-8.86882	-3.55816	-8.24024	-5.21078	-8.23127	-9.69836	-5.25092	-2.93212	-6.24579	-7.56125	-3.26117	-4.41184	-1.41108	-10.1496	-7.61817	-3.29304	-8.26073	-4.97031	-10.1239	-6.30613	-12.4489	-7.95285	-4.44567	-10.6227	-6.62052	-1.86463	-7.3508	-7.47377	-4.5972	-8.42538	-4.23201	-2.50386	-12.362	-7.60732	-6.35326	0.408554	-0.659264	-8.49085	-2.07492
MAPK14	5.87872	9.33175	6.1227	10.1078	3.60229	1.8957	0.782641	7.56565	0.306052	7.9522	1.38242	0.617154	3.85493	7.24626	2.55267	-0.625996	10.6796	6.65491	3.59325	4.90455	1.77592	5.4522	6.75171	1.78854	4.87236	2.87319	-1.37014	-4.00713	12.1867	-1.04051	13.4125	10.1106	5.66734	5.98687	-4.5819	5.03499	-16.7992	-12.3438	-7.47616	7.56247	4.42079	7.00501	9.45687	1.23949	1.68151
MBD1	-0.302369	-0.0878971	4.77174	-1.64103	-0.859244	1.73387	2.26309	-2.10631	-1.35201	-1.11687	0.533089	0.963805	0.712424	-1.92154	-0.868058	-2.98624	-5.49354	-4.09578	1.16941	-0.510095	-0.619518	-4.29023	-1.78007	-0.878976	-2.84815	-1.47289	-0.0574066	-2.43103	-7.2039	2.61379	-3.92515	-0.0245103	-0.666127	-2.0539	1.46035	-1.11773	9.03659	1.33398	2.02024	-2.87698	-0.121357	-2.18656	-6.71283	-5.41326	0.474287
MBD2	4.52593	2.42583	1.48183	5.07713	2.98731	4.7803	4.13947	5.83344	-3.69541	2.98637	5.89024	5.33915	5.12358	3.81916	5.79135	3.26307	1.76015	4.54677	-0.359144	5.53175	3.80978	3.41132	5.06748	-1.31097	5.45079	3.46323	5.13144	3.63984	0.891504	3.53603	4.43444	3.06038	-1.60742	1.55508	-0.737605	6.1666	0.0719092	-0.29445	1.49282	5.70564	5.65181	1.44884	1.17504	2.17421	0.469464
MED23	0.390931	5.3685	11.8963	5.35119	-2.60211	-4.43542	-4.62819	1.75287	-4.63395	2.29801	-3.80703	-7.04708	0.793007	-1.60253	-3.54794	-7.09189	1.93341	-2.00697	-1.7292	-3.55507	-0.514483	-1.50981	-1.00453	-2.55679	-3.86751	-3.02891	-8.68636	-9.18465	2.36017	-6.19228	2.2131	6.02032	-6.66015	-4.02619	-7.28264	-1.81034	-10.2653	-10.35	-14.413	-0.479186	0.351423	2.13586	4.88946	-7.68586	2.36064
MEN1	-1.81614	-4.56131	-9.45082	-8.75917	1.08501	2.21413	3.65645	-3.4962	5.95345	-4.19866	3.29713	3.4653	0.33925	-4.42606	0.159446	5.41306	-4.51666	-3.11567	-3.794	1.00533	1.05881	-3.77639	-0.324343	5.45916	2.30154	1.11339	8.15816	6.17501	-7.56081	6.24915	-5.90914	-8.16709	4.17843	-0.279621	3.08649	-0.0798609	5.98587	9.87268	12.4734	-0.662673	0.283387	-2.9951	-7.38108	4.29411	0.103134
MGMT	-5.66317	-8.42606	-11.6676	-10.4345	-2.07307	-0.726829	0.594013	-9.01223	1.75657	-7.31148	-0.841442	0.234026	-3.85336	-6.94664	-0.953915	1.32026	-9.73123	-5.61822	-2.38134	-4.01477	-2.54176	-3.84615	-6.05024	1.44694	-4.62975	-2.23819	1.42328	4.74053	-9.04586	1.81554	-10.7974	-11.4325	-3.94148	-5.88929	7.6105	-4.87665	14.2135	12.4442	12.4073	-7.04278	-6.041	-4.71809	-7.03239	0.436588	-0.0620309
MSH2	3.08953	1.16066	4.35363	4.85551	0.506789	-0.763339	-1.99627	5.62224	-2.95363	1.454	-2.13777	-1.72728	-0.411968	8.34737	-2.17708	1.74201	7.25155	0.98567	-7.17464	3.97781	1.70507	-2.26678	4.93571	3.05766	6.78636	3.78338	2.9611	-5.83366	0.149055	0.15436	6.02746	2.20923	12.2779	1.51757	-16.2462	3.39583	-16.2242	-6.05179	-6.46954	5.49578	1.98969	2.97881	0.116277	1.33279	-1.01919
NCOR1	-1.7709	2.13934	12.1874	3.44494	-4.91974	-6.31764	-5.78122	-1.00578	-9.70887	0.100075	-5.54518	-9.54509	-0.838104	0.68409	-4.30619	-8.53279	0.640871	-2.47276	0.647724	-6.18013	-4.70386	-2.10677	-4.28695	-5.3543	-7.57735	-4.64156	-11.8666	-10.4098	-0.329354	-9.35284	-0.848762	4.59564	-5.88663	-4.25208	-4.9477	-4.02019	-8.51005	-9.7542	-17.5275	-4.08745	-2.36496	1.82791	2.2696	-9.45942	-1.98347
NF1	-3.26527	1.87524	14.6899	3.22672	-7.82912	-9.65823	-9.51416	-0.774117	-7.19639	-0.133949	-8.64045	-11.9244	-3.6331	1.37192	-7.57831	-11.8578	2.5047	-2.89876	-2.36512	-7.50386	-4.93396	-2.5672	-4.93091	-5.12338	-9.02317	-5.85183	-14.0673	-10.9165	2.40737	-12.2786	-0.0154233	3.70647	-4.79567	-6.54882	-8.0579	-5.39715	-15.5486	-10.557	-24.1736	-4.33618	-3.93826	1.14416	6.59055	-9.96184	-0.921582
NF2	-1.78181	-4.65041	-0.421373	-1.21912	0.0447038	-1.19473	-2.01028	-1.72495	0.576002	-1.67193	-3.04527	-0.312529	-3.72722	-4.06511	-2.5601	0.222619	-0.408625	-0.0601847	-0.174265	-0.540618	-1.0975	-1.1657	-1.27869	3.23171	0.317173	2.46361	0.594063	-2.25256	-0.608255	-1.30757	-0.404545	-2.68276	8.24356	5.51207	-4.22419	-0.859779	-2.62581	2.27813	-0.0124329	0.451432	-0.413401	-1.2516	-4.96229	0.467828	0.672269
NISCH	-5.87616	-3.78326	2.33035	-7.21157	-4.4636	-3.56658	-1.49225	-7.69922	-1.23692	-5.7475	-3.452	-4.36415	-2.61638	-6.40253	-4.00589	-7.42049	-12.6701	-9.08441	3.51826	-8.58842	-4.6875	-7.1496	-9.64172	-1.8851	-12.1331	-6.57467	-7.30335	-2.51208	-7.82257	-3.86763	-11.2741	-3.27943	-11.4298	-4.47358	8.69395	-8.7131	16.4349	2.52037	0.330505	-11.8166	-6.68059	-3.75176	-8.44095	-9.31806	0.318695
NME1	-0.485197	-5.71871	-10.2401	-4.56233	0.308764	1.45286	1.71635	-2.369	2.85573	-2.57548	1.06279	1.65786	-2.26998	-0.30238	0.425161	6.01531	1.34815	0.996826	-7.15885	4.02574	-0.477547	0.328699	2.25981	3.4439	4.50025	2.23254	8.7557	3.64388	-4.18164	4.38229	-1.45027	-7.75729	10.6652	-1.79513	-3.02927	1.98169	-2.96052	8.39622	8.68167	1.68422	-1.01604	-2.07412	-1.99357	7.55135	-5.77715
PBRM1	-0.63494	4.8049	14.3361	5.3218	-5.12928	-7.17178	-7.00774	1.33752	-5.78515	2.28039	-6.60296	-10.2429	-1.05295	1.042	-5.25986	-8.37927	3.17535	-1.81912	-0.703217	-5.61395	-2.28642	-1.35371	-2.75014	-4.32075	-6.69801	-4.46753	-12.5013	-12.4362	3.54497	-10.4671	2.61416	6.70398	-4.47751	-3.5324	-8.29731	-3.5483	-14.4591	-13.0791	-20.7232	-1.49424	-1.65145	2.74712	6.79542	-9.28733	-1.26853
PEBP1	-4.7542	-7.13144	-9.3342	-9.97353	-2.75877	-1.52379	-0.924001	-8.18654	-3.74136	-7.44207	-1.56067	-2.36188	-4.03514	-5.12647	-2.53935	-0.826821	-10.7341	-8.43134	-7.74571	-4.99181	-4.00537	-8.18469	-5.63857	2.99868	-4.46196	-2.93098	-0.859486	-1.49082	-11.7454	0.0412332	-12.2764	-10.9241	-2.72397	-8.90353	-2.0084	-4.38695	6.11153	9.79757	6.66647	-7.05408	-5.92358	-0.28844	-7.2496	-2.24664	-1.32571
PPP2CA	-3.24534	-0.210799	-2.41029	-4.05265	-3.67475	-4.67776	-5.257	-0.878496	-4.75355	-2.55168	-2.77171	-4.22458	-2.56253	-1.15623	-1.67038	-3.75519	-2.6694	-2.39999	-4.65992	-5.69127	-5.37704	-0.822589	-3.71912	-2.73397	-5.21149	-3.50077	-5.60559	-1.36806	-2.13528	-4.31723	-6.40492	-3.34587	-11.1605	-11.1417	-1.39819	-4.3434	-2.32268	0.898518	-3.92271	-4.29978	-3.90403	1.40344	5.32106	-1.35898	-3.01786
PRMT1	0.916129	-3.5186	-9.21968	-4.0609	3.1663	6.61902	6.57161	-3.47638	5.86584	-2.66603	4.41629	6.42899	0.375163	-2.60351	2.47061	7.38218	-2.98605	-1.05184	-1.79645	4.77248	3.40986	-1.64054	2.10497	6.08799	5.72736	3.2585	10.9282	6.0599	-5.97284	10.2887	-2.98587	-5.93155	9.25519	2.22122	4.82894	3.20502	8.9444	9.84595	17.6123	1.11312	0.350997	-1.72421	-6.7773	6.00065	-0.793584
PRMT5	-2.58988	0.833812	-2.62148	-3.31552	-1.25816	-3.55086	-2.83846	1.06131	1.64517	-1.85643	-3.8978	-5.67171	-3.14222	-3.19994	-3.98751	-1.91927	2.12558	-1.49423	-1.93724	-2.7162	-7.19725	-1.24859	-1.19071	3.6138	-0.385206	-1.64874	-0.721479	-4.81937	0.279563	-2.47403	-0.987997	-2.30028	1.92155	-5.11267	-3.25359	-3.527	-6.97576	0.138757	-3.51587	-1.29082	-3.75143	1.51073	1.41698	-0.477654	-2.59565
PTEN	-0.626578	2.75821	4.0864	3.5333	-3.42613	-3.90706	-3.73741	-0.141185	-2.72165	2.18621	-2.45018	-3.43851	-0.112604	-1.45193	-0.913486	-5.17442	0.245488	0.319777	2.66938	-4.61962	-0.898423	1.62411	-2.84395	-5.38901	-5.9919	-3.17201	-10.2466	-4.16673	6.0951	-7.23012	0.414894	3.71338	-9.38482	-3.96502	2.09829	-2.9369	-4.17812	-6.03909	-9.74686	-1.82565	-0.595944	2.10223	7.74916	-3.12595	-0.728021
PTPN14	2.68497	5.50486	6.47519	6.66438	0.789022	-0.15498	-0.844469	4.30307	3.83996	3.64056	0.309073	1.12213	2.45736	9.75076	0.322749	0.800884	4.57052	3.70864	6.80414	2.3182	6.76525	3.03445	2.37308	-0.698373	2.19616	0.885713	-5.0593	-1.61555	14.9906	-3.57916	10.8901	7.66146	5.38513	15.1774	-0.309201	2.59858	-8.42612	-11.8411	-8.02264	4.79134	5.83864	0.821825	4.18698	1.8304	17.2016
RASSF1	1.0154	-0.861615	-5.97541	-2.77965	5.25112	6.40289	7.30325	-0.690928	3.37258	0.498785	5.32313	8.84437	2.47632	-1.73159	5.49716	6.817	-3.01759	2.27187	6.52188	3.56727	3.38652	3.11375	1.59128	3.61983	2.08113	1.83267	6.7962	7.6706	-2.68919	7.72519	-1.80854	-0.966029	1.08862	5.1963	10.1742	1.89601	19.3526	9.87158	16.0306	1.13786	1.92634	-2.86216	-5.71716	4.39315	2.20702
RB1	2.8943	7.57099	8.59528	7.55241	0.855231	-1.05247	-1.28034	2.34509	-2.90158	6.27739	0.782295	-1.74012	4.12862	0.798125	2.85875	-4.03908	4.4992	4.97076	7.01808	-1.98864	-1.87661	6.25389	1.07647	-5.79636	-3.30748	-1.24528	-7.06965	-1.34535	7.48148	-4.78965	3.48303	9.47561	-9.08594	-0.320436	3.79969	0.347594	-3.98498	-6.92342	-9.70193	1.16464	2.18301	5.74986	10.4156	-3.59752	-1.58166
SERPINB5	3.15216	1.0317	-1.73861	2.2578	2.25035	2.79272	1.64089	2.08563	5.01569	-0.0709434	2.40394	3.98359	2.01891	7.49714	0.956083	3.79796	-0.60612	-0.71386	0.331659	3.46435	4.75246	-2.75609	2.67903	1.44924	5.65964	1.789	-0.0863317	0.300161	4.60145	1.62308	4.57114	1.22699	7.9649	10.5025	-0.948088	3.3718	-2.27169	-3.65865	0.960923	4.02066	3.35457	-0.53704	-3.60743	4.55964	11.2411
SIRT1	-1.34908	2.92716	10.2979	3.16615	-4.56054	-6.35874	-7.40461	-0.416255	-9.30948	0.376606	-5.98983	-9.53825	-1.08939	1.96405	-4.79836	-9.07695	-1.14535	-5.09743	-4.84166	-7.95359	-4.69561	-5.23	-3.84793	-4.56465	-6.66018	-4.59505	-11.1571	-13.0813	-0.46598	-9.17064	-1.94641	2.85841	-7.05374	-8.31202	-9.89049	-4.36529	-11.8166	-8.80677	-16.8148	-3.39357	-2.94943	4.58687	4.19792	-7.93	-4.03551
SMARCA2	1.38811	4.90031	11.2654	4.97711	2.04766	-0.423709	-0.761348	3.37298	-6.96446	2.53144	-0.453646	-2.08897	2.59437	-0.56627	0.585254	-5.20546	-0.707975	-0.954973	5.15182	-4.53367	-0.339363	-0.909127	-2.08181	-2.01904	-3.67745	-1.51395	-7.3945	-4.40813	0.865113	-4.54456	1.62627	7.27433	-8.71257	0.134866	-1.59736	-0.824948	-0.818206	-6.03698	-9.09265	-1.62087	1.33407	6.41507	0.826146	-8.80741	3.28839
SMARCA4	1.25879	0.228249	-1.73924	-1.66535	0.701024	4.31557	4.31611	-0.505548	7.05775	-1.83079	2.664	2.04873	0.962997	-2.44395	-0.536755	3.72117	0.457369	-2.40652	-2.52387	4.797	1.50867	-3.1741	3.10391	5.98636	5.14947	2.16546	6.95965	2.08511	-3.64653	6.79653	-0.0718406	-2.52551	6.41688	0.225483	-0.669742	3.55953	1.65284	3.88866	8.70874	2.95278	1.54628	-2.57294	-3.76313	2.75719	-0.0669191
SMARCB1	1.30057	-1.7551	-12.8565	-4.17761	4.40519	5.96421	6.65216	-1.85798	11.3314	-1.54122	5.30118	6.85582	1.29115	-6.23354	2.53057	9.37851	-1.66173	0.522562	-0.244335	5.89234	4.87141	-0.520278	3.07516	8.34686	6.76894	4.81225	10.1612	6.74044	0.339451	9.21746	-0.270404	-4.7182	6.33548	5.82135	6.16623	3.96944	3.60538	9.00177	16.7728	4.13804	1.85057	-1.64767	-2.8202	9.32923	0.462023
SRCAP	-2.5263	2.78355	7.27368	-2.19272	-3.56108	-3.67075	-1.73917	-1.68596	-0.274929	-1.56681	-2.16068	-5.3715	-0.124892	-3.2326	-3.71289	-5.97243	-3.34656	-5.13896	-0.273451	-5.88668	-6.14627	-4.16726	-3.99195	-2.01963	-7.41776	-3.14915	-4.77782	-3.70567	-2.40293	-3.77123	-4.37553	1.01434	-7.89555	-4.78187	-0.114325	-3.76646	-1.11008	-1.68877	-7.95518	-3.76457	0.824892	-3.10325	-0.907535	-7.29391	0.759106
STK11	-2.95728	-3.95844	-5.66047	-8.88606	-0.58745	3.02752	4.19028	-7.5034	4.29414	-5.40774	1.97803	2.92753	-0.896224	-8.13802	0.663673	0.788657	-10.5526	-5.7175	1.93883	-1.91974	-1.78586	-4.0976	-4.06517	2.69357	-4.44427	-2.27354	2.30998	5.82949	-8.92203	5.41217	-10.1581	-6.5267	-5.61996	-3.37338	12.3275	-2.90481	24.3403	13.9115	17.1707	-6.194	-4.47973	-4.28389	-9.27388	-0.539665	-0.69126
TET1	-2.31922	-1.58888	6.52097	3.24211	-6.7559	-6.56455	-7.45236	0.882626	-2.89253	-1.05116	-7.95222	-8.88996	-4.35893	5.72203	-7.57342	-4.74093	4.80422	-2.20314	-5.873	-1.69381	2.03255	-4.06058	-1.08138	-2.07138	-0.764603	-2.39502	-3.97695	-10.8364	2.94484	-8.11789	5.08185	0.919018	7.33977	1.24235	-14.9905	-1.68881	-18.6801	-14.4908	-15.3284	0.80888	-2.19012	-0.207204	1.85938	-4.2529	2.7653
TET2	-0.270087	4.40506	15.1799	7.11896	-5.99503	-6.95903	-7.08467	2.08024	-4.97975	1.98521	-6.13599	-8.66516	-0.462794	2.00288	-5.76676	-9.97836	3.1877	-1.77602	-1.89532	-3.83754	0.0584856	-1.88223	-1.97092	-5.30896	-5.33753	-4.23728	-11.5748	-11.4927	3.56421	-10.8622	3.8032	6.52755	-5.23343	-1.93491	-9.67863	-2.30594	-12.309	-17.3997	-22.5857	-1.33763	-1.06887	0.510317	5.07494	-9.02333	2.33251
TGFBR2	16.1949	21.632	6.4381	18.6953	12.9406	13.1126	12.4547	8.56227	5.1215	18.6144	15.9918	12.6544	18.2266	3.36435	16.0097	3.69627	5.56515	11.9954	20.7084	9.065	10.8455	12.7698	10.2998	-2.64912	4.86187	6.87924	-1.04602	6.59895	21.5409	7.33761	16.7963	25.6888	-8.78932	14.594	16.2844	12.9897	0.922019	-8.30175	0.512626	10.2423	14.119	12.8695	12.2218	2.39858	5.06619
THBS1	-1.17899	6.10815	5.78652	3.04329	-4.93239	-5.38817	-5.18577	-0.107162	5.59164	2.79932	-4.2055	-5.10581	-0.836835	0.700747	-3.16176	-4.55379	5.11138	1.78968	4.84036	-3.2758	-2.49644	3.52335	-2.19338	-2.96852	-6.50944	-3.7275	-11.1496	-5.92949	15.4698	-8.03149	3.94643	5.71338	-2.64693	2.71027	3.84414	-2.81739	-8.25289	-8.27576	-9.54381	-0.302205	-1.6627	3.47147	15.4818	-1.8367	-0.16051
TIMP3	-1.95281	7.67364	0.240503	-0.664962	-0.856399	-2.85131	-1.86017	-2.16084	8.9275	2.96957	-2.5722	-0.801125	-0.943874	-4.6085	-2.56622	-0.224899	2.76371	0.926965	6.29699	-3.54057	-1.7095	3.74245	-2.53502	1.25187	-5.02143	-1.83207	-9.82089	-4.98513	14.0662	-2.78574	1.80313	3.96334	-1.27611	2.54485	10.1449	-2.55595	-3.81115	1.31767	1.252	0.33433	-1.1671	3.4391	13.8735	1.89803	0.323174
TSC1	-4.27466	-1.29957	11.9932	-0.356502	-7.1972	-7.43716	-6.52883	-2.52045	-9.04393	-2.60224	-6.90976	-10.3603	-3.15243	-1.5201	-7.67946	-11.8993	-5.02602	-7.13466	-3.24353	-7.66506	-6.71473	-6.32722	-6.54045	-4.45963	-10.9275	-6.74639	-10.6261	-10.2835	-3.70805	-10.4146	-4.69505	0.50643	-9.25138	-8.19046	-5.3174	-6.90866	-1.81767	-8.14139	-15.5006	-8.43759	-3.58731	-3.85737	-2.59514	-11.4431	-0.62714
TXNIP	8.45526	9.3432	7.42923	7.20796	5.14433	7.44515	6.8445	2.51896	-5.43588	7.27534	8.04062	4.62513	10.9943	1.74363	8.64204	-5.10938	-4.28396	0.529523	7.30781	0.7019	4.21785	0.825507	1.74047	-4.16097	-1.21849	-0.474409	-4.42792	1.61476	2.58763	2.84237	2.23261	10.4603	-14.2291	1.05545	5.70005	3.47166	7.01381	-4.08133	-2.34298	-0.821387	4.569	5.65585	0.0228016	-7.10212	3.05603
VHL	1.48856	6.01186	9.31951	4.69146	-1.93484	-2.72168	-2.64	2.03399	-3.70627	3.34679	-2.84641	-5.67681	0.439204	3.45431	-3.15753	-5.01228	3.02634	-1.06497	-1.62934	-0.538413	-0.776548	-1.57313	0.872079	-0.425281	-2.34326	-1.29138	-4.91523	-10.0998	-0.657245	-3.57871	1.46077	6.02107	-1.34056	-3.38011	-7.07596	-0.222729	-8.99819	-7.61346	-10.0766	1.16178	0.301705	0.92216	2.62405	-4.84162	-1.93344
WT1	1.46934	2.93953	-2.51409	0.997828	1.83637	1.51132	1.15012	4.64486	5.33004	3.78956	1.7666	2.96672	0.820701	0.0970211	1.98712	5.69547	7.14295	6.10773	3.92712	3.76539	5.5574	6.86476	4.21519	1.50754	5.30782	3.46908	5.06951	5.23705	8.39811	2.61073	6.30987	2.81973	5.85079	6.30776	2.9224	3.84343	-5.11468	-0.354416	3.38646	6.81841	4.74529	3.5189	8.90266	6.72255	3.30747

## Sheet: Fig.1B
	TCGA.3C.AAAU.01	TCGA.3C.AALI.01	TCGA.3C.AALJ.01	TCGA.3C.AALK.01	TCGA.4H.AAAK.01	TCGA.5L.AAT0.01	TCGA.5T.A9QA.01	TCGA.A1.A0SB.01	TCGA.A1.A0SD.01	TCGA.A1.A0SE.01	TCGA.A1.A0SF.01	TCGA.A1.A0SG.01	TCGA.A1.A0SH.01	TCGA.A1.A0SI.01	TCGA.A1.A0SJ.01	TCGA.A1.A0SK.01	TCGA.A1.A0SM.01	TCGA.A1.A0SN.01	TCGA.A1.A0SO.01	TCGA.A1.A0SP.01	TCGA.A1.A0SQ.01	TCGA.A2.A04N.01	TCGA.A2.A04P.01	TCGA.A2.A04Q.01	TCGA.A2.A04R.01	TCGA.A2.A04T.01	TCGA.A2.A04U.01	TCGA.A2.A04V.01	TCGA.A2.A04W.01	TCGA.A2.A04X.01	TCGA.A2.A04Y.01	TCGA.A2.A0CK.01	TCGA.A2.A0CL.01	TCGA.A2.A0CM.01	TCGA.A2.A0CO.01	TCGA.A2.A0CP.01	TCGA.A2.A0CQ.01	TCGA.A2.A0CR.01	TCGA.A2.A0CS.01	TCGA.A2.A0CT.01	TCGA.A2.A0CU.01	TCGA.A2.A0CV.01	TCGA.A2.A0CW.01	TCGA.A2.A0CX.01	TCGA.A2.A0CZ.01	TCGA.A2.A0D0.01	TCGA.A2.A0D1.01	TCGA.A2.A0D2.01	TCGA.A2.A0D3.01
TCGA_Im	-0.479993	0.633887	0.777327	0.482413	0.0196933	0.66898	-0.963193	-1.61659	-0.2035	-0.352827	0.248567	-0.202567	-0.60082	0.46992	-0.331913	-1.16791	-0.57134	0.32114	-1.23821	0.143587	-0.60944	-0.406573	0.504687	1.48168	-1.20146	0.4507	-0.23794	-0.199907	-0.0504067	0.7381	0.538327	0.461607	1.4198	0.744327	1.29541	-0.112907	-0.25936	2.23175	-0.05508	-0.985073	-0.668207	0.28308	0.02932	0.206867	0.587927	0.54618	-0.970047	0.0471667	-0.26416
TCGA_TS_neg	0.291879	-0.430528	-0.547883	-0.274414	-0.179793	-0.276986	-0.77921	0.855834	0.491352	0.550283	-0.0160379	0.0614103	0.198707	0.303666	0.0469897	0.129031	-0.0770655	0.404328	0.159724	-0.173348	0.369948	0.0641724	-1.1984	-0.450486	0.314452	-0.134862	-1.18193	-0.0211517	-0.672776	-0.51141	-0.129028	-0.282348	0.252662	-0.208583	-0.204234	-0.3985	-0.249179	-1.40346	-0.303934	0.0224897	0.129828	-0.172262	0.0737172	-0.023231	-0.267952	-0.954234	-0.311572	-0.834352	0.652617
TCGA_TS_pos	-0.7322	-0.0657471	0.121906	0.261753	0.193241	0.239729	-1.34101	0.0128941	0.186365	-0.0165471	0.0802	0.0169941	0.262729	0.478529	-0.0407176	-1.06308	-0.0188412	0.192235	-1.17395	0.145112	-0.324588	0.161953	0.444135	0.640624	-0.3852	-0.472812	-0.622135	-0.238753	0.404806	-0.0322235	0.168735	0.340394	0.883712	0.226653	1.0174	0.305535	-0.440518	0.998118	-0.0859882	-0.750641	-0.381024	0.575535	-0.709853	0.591559	0.613594	-1.02607	-0.616212	-0.0720294	-0.210588
[truncated: 1,033 more columns]

## Sheet: Fig.1C_right_panel
patient	cell_type	PBRM1	NCOR1	SIRT1	APC	ARID1A	CREBBP	CDC73	TET2	MED23	VHL	KDM6A	EP300	LIFR	SMARCA2	PTEN	RB1	SRCAP	TSC1	INPP4B	PPP2CA	MAP2K4	CDH1	BRCA1	PRMT5	CHD4	HAT1	NF1	ARID2	ave	ts_status
TCGA-A1-A0SB-01	Cancer	1.787	0.976	1.192	2.054	1.813	1.623	-0.333	2.074	1.366	1.463	0.361	1.584	-0.087	1.986	1.437	1.13	1.803	1.18	-0.906	-0.382	0.945	1.807	0.762	1.238	0.679	0.073	1.998	1.082	1.097	high
TCGA-A1-A0SE-01	Cancer	0.923	-0.302	0.101	0.993	1.403	1.147	0.898	0.665	-0.922	0.331	-0.305	1.034	-0.088	-0.446	2.022	0.047	1.191	0.209	1.414	0.515	0.52	0.329	0.631	0.635	0.468	1.298	0.812	0.988	0.59	high
TCGA-A1-A0SN-01	Cancer	1.033	1.196	-0.686	1.716	1.104	0.769	0.372	0.571	-1.01	0.281	1.735	1.167	-0.149	-0.227	0.622	0.709	1.29	-0.835	0.836	1.746	0.112	0.606	0.668	0.806	1.204	-0.403	0.46	1.667	0.62	high
TCGA-A1-A0SO-01	Cancer	1.098	-0.281	-0.13	0.689	0.892	0.348	1.304	2.31	1.216	2.065	1.361	1.155	-0.23	-1.435	0.342	-1.576	1.487	1.654	-1.239	-0.546	0.03	-0.823	2.27	2.031	0.581	1.648	1.806	-0.678	0.62	high
TCGA-A1-A0SQ-01	Cancer	1.195	-1.061	2.031	1.164	1.268	0.287	1.025	0.648	0.551	-0.314	0.707	1.608	-0.123	-0.33	0.787	0.7	0.883	-0.321	-0.646	0.335	0.612	2.058	1.104	-0.159	-0.584	1.412	0.749	-0.078	0.554	high
TCGA-A2-A04R-01	Cancer	0.912	1.063	1.358	0.237	0.967	1.04	0.573	0.701	-1.039	1.524	0.133	-0.266	-0.11	-0.696	0.119	-0.205	-0.765	-1.309	1.798	1.484	1.652	1.476	1.493	1.307	1.236	1.24	0.638	1.816	0.656	high
TCGA-A2-A0T6-01	Cancer	1.184	1.082	0.969	1.584	1.383	0.917	0.963	1.698	-1.263	0.482	0.514	0.509	-0.15	0.866	1.154	1.615	1.16	0.255	0.479	0.615	0.648	-0.973	-0.621	-0.388	0.542	0.902	1.048	1.062	0.651	high
TCGA-A2-A0T7-01	Cancer	0.712	-0.057	0.593	1.371	0.474	1.324	0.861	0.729	-0.956	1.16	1.295	0.889	-0.143	-0.438	0.526	0.621	1.356	0.243	0.489	1.092	0.3	1.313	0.297	-0.576	-0.745	-0.41	0.948	0.917	0.507	high
TCGA-A2-A0YC-01	Cancer	1.453	-1.375	0.201	0.734	1.524	1.116	0.836	1.184	0.933	0.837	0.285	1.507	-0.148	0.016	1.928	1.117	1.361	1.107	0.913	0.647	1.215	-0.206	1.143	0.542	0.499	0.5	1.81	1.699	0.835	high
TCGA-A2-A0YF-01	Cancer	0.823	2.084	1.576	1.155	-0.192	1.501	0.199	1.211	0.857	0.925	1.775	-0.005	-0.139	1.327	0.192	1.647	0.439	-0.134	-0.305	1.185	2.276	1.596	1.43	0.535	-1.007	1.341	1.118	1.443	0.888	high
TCGA-A2-A0YG-01	Cancer	1.715	0.857	-1.106	1.858	1.546	1.589	1.85	2.143	0.76	1.057	-0.265	1.746	-0.006	-0.599	0.164	1.36	1.701	1.368	0.895	1.674	-0.339	2.257	1.478	0.847	1.008	0.459	1.954	0.394	1.013	high
TCGA-A2-A0YL-01	Cancer	0.835	-0.852	1.626	1.452	1.053	1.338	0.222	1.59	1.473	0.842	0.548	1.512	-0.113	-0.116	1.62	0.595	0.614	0.666	1.296	0.42	0.199	-0.957	-0.134	0.738	-0.238	0.725	-0.277	1.133	0.636	high
TCGA-A2-A0YM-01	Cancer	1.875	1.659	0.159	0.344	1.212	1.448	1.307	1.422	0.018	1.383	-1.505	1.33	-0.206	-1.268	0.604	-1.272	1.054	1.137	-1.12	-0.151	0.586	0.008	-0.258	-0.704	1.609	0.507	1.468	1.511	0.506	high
TCGA-A2-A0YT-01	Cancer	0.48	0.337	0.183	1.901	0.203	0.945	0.597	0.285	-0.232	1.682	1.153	1.205	-0.137	-1.39	0.027	0.917	1.519	-0.661	-0.7	1.557	0.427	2.126	0.692	-0.475	-0.021	0.372	0.501	2.171	0.559	high
TCGA-A2-A1FV-01	Cancer	1.497	0.297	1.318	1.409	0.78	0.362	1.076	2.224	1.425	0.682	1.214	1.843	0.014	0.666	-0.408	-0.676	-0.325	2.042	-0.845	0.224	0.265	-1.244	0.453	-0.601	-1.411	1.879	1.438	1.685	0.617	high
TCGA-A2-A1FW-01	Cancer	1.927	1.723	1.916	1.945	1.669	1.678	0.085	2.015	1.17	1.718	1.749	1.92	0.205	0.47	0.839	1.271	1.54	1.965	2.092	0.432	1.331	1.239	-0.168	1.041	0.671	-0.479	1.894	1.904	1.277	high
TCGA-A2-A1FX-01	Cancer	1.183	1.597	0.612	1.423	-0.007	0.257	-0.359	0.343	-1.206	1.444	0.353	1.071	-0.187	0.066	-0.455	1.694	0.418	-1.022	1.268	1.149	1.267	-0.498	1.971	0.826	-0.354	1.003	0.647	0.73	0.544	high
TCGA-A2-A1FZ-01	Cancer	0.294	1.086	0.416	1.373	1.718	0.502	1.594	1.406	1.462	1.747	0.937	1.302	-0.158	0.161	0.472	1.331	0.711	0.825	1.715	0.548	2.104	1.28	0.528	-0.644	-0.589	0.727	1.167	0.605	0.879	high
TCGA-A2-A1G0-01	Cancer	0.674	-0.265	0.318	1.623	1.854	1.349	0.893	1.562	0.524	0.299	-0.16	0.072	-0.101	0.557	-0.239	0.789	1.477	0.848	2.032	0.904	-1.274	-0.111	0.503	0.247	0.058	1.086	1.399	0.54	0.623	high
TCGA-A2-A1G4-01	Cancer	1.564	1.868	0.567	0.387	1.756	0.755	0.258	1.241	1.386	1.673	1.26	1.802	-0.188	0.615	1.563	1.25	0.794	1.198	2.29	1.033	0.08	-0.017	1.836	0.861	0.855	1.075	1.706	1.425	1.103	high
TCGA-A2-A259-01	Cancer	0.607	-0.491	0.705	1.256	0.789	1.629	-0.79	0.689	0.336	1.163	-0.113	1.332	-0.132	-0.243	-0.079	0.039	1.888	0.262	2.058	1.098	0.853	0.373	-1.146	0.38	-1.214	0.737	1.08	1.032	0.503	high
TCGA-A2-A25B-01	Cancer	1.313	0.08	0.989	1.601	0.985	0.494	1.925	0.865	0.486	1.209	1.312	0.953	-0.09	-1.158	1.65	1.289	0.809	1.743	1.436	0.966	0.39	1.774	-0.549	0.654	-0.388	1.915	0.447	1.799	0.889	high
TCGA-A2-A25C-01	Cancer	1.955	1.116	1.593	1.514	-0.016	1.195	1.583	1.32	-1.264	1	1.727	0.727	-0.15	0.552	1.501	1.793	0.579	0.59	0.198	1.179	1.81	1.55	1.755	1.673	-0.601	0.833	1.667	1.852	1.044	high
TCGA-A2-A3KD-01	Cancer	0.828	1.238	-0.161	1.028	1.227	1.058	1.092	0.505	0.736	0.581	-0.785	1.461	-0.145	-0.035	1.807	0.459	1.676	-0.119	0.605	1.226	0.005	0.944	-0.174	1.442	0.065	-0.5	1.339	1.153	0.663	high
TCGA-A7-A0D9-01	Cancer	1.573	1.508	0.615	0.577	1.538	-0.06	-1.125	0.191	1.312	0.249	1.548	1.681	-0.137	-0.967	1.114	0.787	0.003	-0.312	2.006	0.659	-0.695	2.028	-0.591	-0.768	-0.398	0.323	1.393	0.267	0.511	high
TCGA-A7-A26H-01	Cancer	0.101	-0.981	0.279	1.252	1.024	1.647	1.798	1.872	1.349	0.475	0.076	1.355	-0.146	-0.167	1.514	1.324	1.559	1.64	2.075	1.023	-0.355	0.502	1.295	0.283	1.089	0.253	1.416	1.213	0.885	high
TCGA-A7-A3IZ-01	Cancer	1.705	1.856	1.278	1.573	1.898	1.071	1.36	0.96	1.566	1.397	1.391	1.943	-0.105	1.396	-0.654	0.66	1.762	2.076	2.155	0.408	2.075	-1.239	1.258	0.717	0.099	-1.184	1.825	1.251	1.089	high
TCGA-A8-A08O-01	Cancer	1.257	0.198	1.492	1.337	1.31	0.898	0.731	0.909	-0.017	1.082	1.373	0.237	-0.121	0.555	0.642	0.096	1.109	0.342	1.885	1.703	-1.377	0.494	1.072	-0.592	-0.211	-0.835	1.596	1.699	0.674	high
TCGA-A8-A0AD-01	Cancer	0.958	-0.659	0.363	0.977	0.643	1.33	1.096	1.951	0.448	1.492	1.451	1.056	-0.137	0.029	1.045	1.2	0.479	-0.607	0.911	1.873	1.852	-0.38	0.594	-0.024	-1.117	1.718	-0.684	1.521	0.692	high
TCGA-AC-A23E-01	Cancer	1.499	-1.302	0.84	1.215	0.899	1.513	0.6	-0.177	1.799	-0.336	0.401	1.339	-0.147	1.511	1.404	1.641	1.232	0.182	0.781	1.301	-0.29	0.806	-0.177	1.01	1.148	1.298	1.394	1.736	0.826	high
TCGA-AC-A23H-01	Cancer	1.741	1.208	-0.64	1.539	0.848	0.393	1.574	1.407	2.17	1.704	2.076	2.019	-0.191	2.206	0.681	0.531	0.908	0.658	2.337	1.23	0.798	2.394	0.376	-0.922	0.021	1.333	0.404	1.384	1.078	high
TCGA-AC-A2B8-01	Cancer	1.33	1.085	0.815	1.476	1.226	1.805	1.599	1.41	1.072	0.309	0.178	1.327	-0.154	-0.393	1.17	0.954	1.809	1.309	2.055	0.698	0.951	-0.68	-0.933	-0.313	-0.56	0.522	1.026	1.254	0.798	high
TCGA-AC-A2BK-01	Cancer	0.968	0.937	1.777	0.592	0.658	-0.486	2.3	0.622	0.654	-0.701	-0.447	0.98	0.417	0.757	1.169	-1.556	0.589	1.921	-1.239	-0.857	0.713	-1.101	1.343	1.518	-0.824	1.579	0.787	1.171	0.509	high
TCGA-AC-A2FK-01	Cancer	1.139	0.885	1.209	1.228	0.606	1.261	0.207	1.334	1.575	0.735	0.84	1.332	0.21	1.834	0.779	0.598	1.411	1.319	0.357	-0.109	0.862	0.63	-1.156	-0.917	-0.414	-0.514	1.18	0.733	0.684	high
TCGA-AN-A0XO-01	Cancer	1.332	-0.829	0.419	1.144	1.789	1.506	1.476	1.381	1.041	0.948	0.585	-0.612	-0.139	-0.895	1.922	-0.457	-0.215	-0.525	1.732	1.864	-0.468	0.409	0.687	0.978	1.247	-0.113	0.718	0.723	0.63	high
TCGA-AN-A0XP-01	Cancer	1.495	0.74	0.97	0.57	1.235	1.117	1.386	0.346	1.283	0.002	1.688	1.595	-0.147	1.026	-0.273	1.082	1.211	1.092	0.769	1.37	1.473	1.322	0.327	0.853	0.424	0.067	1.401	1.288	0.918	high
TCGA-AO-A03L-01	Cancer	0.002	1.414	0.768	1.288	0.795	0.508	-0.544	1.135	-0.77	-0.844	1.378	0.543	-0.138	-0.897	0.87	0.473	0.604	-0.979	0.363	1.298	1.543	1.378	0.853	1.746	0.336	0.74	-0.346	1.258	0.528	high
TCGA-AO-A0JA-01	Cancer	0.823	-0.355	-0.358	1.795	0.715	1.194	1.823	1.949	1.103	1.339	1.418	0.672	-0.079	-0.99	0.304	1.649	1.365	-0.65	0.91	1.871	0.514	0.73	-0.116	-0.523	1.175	0.43	0.246	1.577	0.733	high
TCGA-AO-A0JI-01	Cancer	1.383	1.79	1.159	1.386	1.402	0.716	-0.745	-0.357	-0.904	1.124	1.529	1.895	-0.044	-0.221	-0.263	0.13	1.193	1.126	0.975	1.525	1.48	0.415	1.333	-0.337	-1.15	1.01	0.737	0.936	0.687	high
TCGA-AO-A124-01	Cancer	1.688	-0.313	0.026	0.822	1.135	1.906	0.528	1.558	1.921	0.26	-0.606	1.394	-0.205	2.098	-1.432	-1.602	1.819	-0.168	-1.239	1.119	-0.311	0.084	2.328	0.288	1.275	1.564	1.791	1.766	0.696	high
TCGA-AO-A1KO-01	Cancer	1.342	1.09	1.86	1.42	0.302	1.506	0.337	1.81	1.805	1.152	1.414	1.422	1.576	1.682	1.447	1.331	0.902	1.569	-0.374	0.157	1.114	0.342	-0.724	0.377	-1.355	0.349	1.722	0.978	0.948	high
TCGA-AO-A1KS-01	Cancer	1.612	-0.72	2.068	1.803	0.275	1.484	1.649	1.401	1.938	1.871	2.025	1.474	-0.128	-0.921	1.827	1.685	1.394	1.544	-0.536	1.928	1.305	-0.323	1.442	2.052	-1.225	0.315	2.098	2.056	1.121	high
TCGA-AQ-A04H-01	Cancer	2.084	0.509	0.751	1.137	1.72	1.009	0.185	-0.367	1.493	1.888	0.697	1.764	-0.03	0.945	-0.704	1.224	1.344	2.116	0.994	0.704	-0.037	1.925	1.567	0.43	0.598	0.909	1.645	0.898	0.978	high
TCGA-AQ-A1H2-01	Cancer	-0.185	2.141	1.151	0.534	-0.9	1.112	0.233	-0.462	1.658	0.744	1.998	1.328	-0.126	0.264	1.019	0.027	0.239	-0.371	-0.931	1.694	2.256	-0.059	-0.864	1.136	0.11	1.697	0.356	1.001	0.6	high
TCGA-AQ-A1H3-01	Cancer	0.936	0.072	1.182	0.562	1.193	1.583	1.157	1.02	1.279	0.697	0.647	1.598	-0.151	0.149	-0.159	0.94	1.442	0.652	0.611	0.677	1.736	-0.682	1.356	-0.646	0.637	1.009	1.844	0.932	0.796	high
TCGA-AR-A0TQ-01	Cancer	0.599	1.354	-0.591	0.358	1.452	-0.334	0.765	0.142	-0.667	0.094	-0.321	1.278	-0.147	-0.97	-0.214	1.022	0.853	0.144	-0.16	0.692	0.622	1.69	1.544	2.083	1.097	0.379	0.943	1.146	0.53	high
TCGA-AR-A0TR-01	Cancer	1.855	0.403	1.488	1.688	2.007	1.691	1.548	1.052	1.295	1.822	1.495	1.02	0.144	1.646	0.355	0.402	1.932	2.186	-0.66	1.796	1.748	2.052	-0.483	1.881	0.867	0.815	1.58	2.144	1.278	high
TCGA-AR-A0TZ-01	Cancer	1.234	1.824	1.941	2.033	1.284	1.471	1.129	1.962	-0.602	2.051	1.567	1.634	-0.087	-1.33	0.756	0.35	1.578	1.004	1.611	0.888	-0.069	1.721	2.466	1.472	1.061	1.554	1.486	2.041	1.215	high
TCGA-AR-A0U2-01	Cancer	0.2	1.297	0.518	1.019	1.28	1.567	1.428	1.942	0.434	1.916	1.112	1.442	-0.04	-1.196	-0.83	0.999	2.129	2.142	-0.566	0.948	0.666	0.045	2.436	1.822	0.947	0.476	1.91	2.057	1.004	high
TCGA-AR-A0U3-01	Cancer	1.97	0.362	1.698	1.485	0.54	1.184	1.295	-0.308	1.795	1.744	0.78	0.859	-0.063	-1.3	1.273	1.661	1.403	0.6	-0.33	0.762	-0.331	0.93	1.079	1.438	1.116	-0.57	0.382	1.413	0.817	high
TCGA-AR-A1AL-01	Cancer	1.435	0.872	1.407	1.28	1.045	1.616	1.171	1.712	1.357	1.254	1.086	1.223	-0.046	1.313	-0.032	1.149	1.705	0.941	0.924	0.514	1.493	-0.894	-0.003	0.418	-0.515	0.777	0.823	1.421	0.909	high
TCGA-AR-A1AS-01	Cancer	0.988	-0.636	0.307	-0.586	1.242	1.575	1.633	-0.501	0.249	1.363	0.904	0.462	-0.193	-0.299	0.584	0.551	1.775	0.154	2.027	1.59	0.308	1.853	1.535	1.765	1.579	1.774	0.348	-0.491	0.781	high
TCGA-AR-A1AV-01	Cancer	1.555	1.626	1.369	2.007	1.688	1.769	1.954	0.783	1.835	0.223	-0.353	0.85	-0.105	1.961	0.575	1.242	1.835	-0.573	0.345	1.635	1.876	1.824	1.591	0.448	0.663	0.732	1.543	2.096	1.178	high
TCGA-AR-A24H-01	Cancer	1.89	1.996	0.492	0.808	-1.69	1.403	1.562	0.601	1.614	1.857	1.592	-0.414	-0.217	0.983	0.72	-1.07	1.021	1.674	-0.864	1.357	0.072	-0.675	2.365	1.543	0.492	0.755	1.975	0.67	0.804	high
TCGA-AR-A24K-01	Cancer	1.98	-1.215	1.813	1.186	1.958	1.854	2.165	1.12	1.505	1.976	0.686	1.531	-0.164	1.169	1.884	0.861	-0.485	0.621	1.749	1.303	1.573	-0.2	1.946	1.903	0.45	1.124	1.856	1.392	1.198	high
TCGA-AR-A24L-01	Cancer	-0.243	0.46	-0.313	0.922	-0.769	1.344	1.057	0.763	0.976	1.44	0.881	0.224	-0.163	0.187	0.047	-0.114	0.016	-0.137	1.395	-0.303	1.865	1.232	1.267	-0.206	-0.678	0.921	1.594	1.119	0.528	high
TCGA-AR-A24M-01	Cancer	1.963	1.7	1.614	1.609	1.677	1.577	2.03	1.841	1.629	0.973	1.506	1.656	-0.145	1.689	1.658	1.602	0.746	0.742	2.04	1.434	2.156	1.707	0.507	-0.443	0.877	1.539	1.664	2.033	1.414	high
TCGA-AR-A24N-01	Cancer	1.109	1.605	0.207	1.476	1.017	1.746	1.597	-0.117	0.994	1.137	0.458	1.37	-0.193	-0.515	1.242	-0.837	1.33	-0.448	1.314	1.614	1.223	0.247	1.661	-0.362	0.303	0.998	0.829	1.265	0.795	high
TCGA-AR-A24P-01	Cancer	0.536	-0.915	0.765	1.246	1.127	1.748	1.656	1.484	-0.38	0.865	1.098	0.368	-0.145	0.735	0.768	1.087	1.472	1.589	2.354	0.755	-0.079	-0.542	1.797	0.124	0.765	0.807	2.013	0.73	0.851	high
TCGA-AR-A24R-01	Cancer	1.185	0.59	0.369	1.22	1.37	0.709	0.958	0.152	-0.962	0.951	0.542	1.205	-0.146	-1.164	-0.676	1.185	1.256	1.379	0.44	0.548	0.49	1.902	0.829	0.925	1.189	-0.511	1.019	1.158	0.647	high
TCGA-AR-A24T-01	Cancer	-0.413	0.28	1.186	1.041	-0.005	0.909	1.607	1.142	-0.557	1.099	1.016	1.552	-0.149	-0.236	1.6	1.242	0.227	0.512	1.403	0.466	0.435	-1.16	0.194	-0.958	-0.191	1.528	1.076	1.452	0.582	high
TCGA-AR-A24W-01	Cancer	1.123	0.867	1.25	1.362	0.622	1.354	1.321	0.769	0.257	0.045	-0.855	0.707	0.24	0.317	-0.319	0.772	1.088	0.697	0.354	1.041	1.211	0.712	-0.731	-0.97	-1.229	0.675	0.678	0.983	0.512	high
TCGA-AR-A24X-01	Cancer	1.429	1.332	1.427	1.323	1.696	1.559	2.078	1.578	1.819	1.836	0.225	-0.052	-0.144	0.715	0.911	1.421	1.566	1.286	0.504	0.88	1.539	-1.282	0.805	1.507	0.435	1.161	1.472	1.337	1.084	high
TCGA-AR-A24Z-01	Cancer	1.202	1.126	-0.318	1.306	0.483	1.708	-0.727	1.775	1.854	1.94	1.447	0.933	-0.14	0.226	0.151	1.375	0.995	1.689	0.624	0.253	0.575	1.749	1.886	1.091	0.981	0.926	2.043	1.885	1.037	high
TCGA-AR-A255-01	Cancer	0.762	0.25	0.58	1.873	-0.345	1.434	-0.112	1.163	0.202	0.864	0.427	1.147	-0.142	-0.657	0.74	1.139	1.469	1.112	0.797	1.253	0.949	0.797	0.776	-0.887	-0.964	1.562	1.316	1.043	0.662	high
TCGA-AR-A256-01	Cancer	0.403	0.838	-0.956	1.621	0.706	1.512	1.153	2.096	-0.885	0.82	-0.096	0.554	-0.227	0.279	1.568	1.417	1.164	-0.474	-1.238	0.718	-0.426	0.787	0.898	-0.388	0.333	0.762	0.26	1.142	0.512	high
TCGA-AR-A2LE-01	Cancer	1.73	-1.367	1.523	1.009	0.946	0.342	0.821	1.708	0.47	0.761	0.714	1.52	-0.13	1.144	1.002	0.369	1.034	1.753	2.039	0.044	-0.677	-1.179	0.115	-0.873	-0.65	-0.297	1.013	1.074	0.57	high
TCGA-AR-A2LK-01	Cancer	1.772	1.421	0.586	2.093	1.234	1.785	1.483	1.192	1.141	1.801	0.884	1.309	-0.14	-0.768	0.232	0.795	1.875	-0.025	1.919	1.991	1.09	-0.074	2.153	1.861	-0.318	-0.215	1.959	1.932	1.106	high
TCGA-AR-A2LM-01	Cancer	1.493	-0.568	0.976	1.52	1.754	1.746	1.787	1.944	1.284	1.307	1.282	1.641	-0.127	0.17	1.166	0.833	1.617	1.331	1.764	0.497	-0.539	-1.146	-0.248	-0.615	-0.603	0.269	1.623	1.001	0.827	high
TCGA-B6-A0RI-01	Cancer	1.286	-0.222	0.687	0.682	1.8	1.534	-0.234	1.568	0.543	-0.194	0.23	1.332	-0.168	-0.213	1.901	0.328	0.667	0.2	1.355	1.622	-1.153	0.622	1.408	0.952	0.19	1.526	0.802	1.435	0.732	high
TCGA-B6-A0RL-01	Cancer	0.529	2.125	-0.723	-0.533	1.72	1.59	0.501	-0.983	1.08	1.911	0.534	-1.442	-0.193	-0.061	-1.386	-0.85	0.718	1.724	-0.198	1.413	0.236	0.38	1.905	0.705	1.619	1.251	0.856	0.448	0.531	high
TCGA-B6-A0RP-01	Cancer	1.17	1.782	1.436	0.02	0.812	1.578	1.165	0.338	0.865	0.988	-0.84	0.654	-0.143	-0.358	0.42	0.172	1.589	0.337	0.685	-0.644	1.721	-0.28	-0.642	0.087	-0.812	1.227	0.767	0.225	0.511	high
TCGA-B6-A0WT-01	Cancer	1.475	0.85	0.724	1.093	1.395	1.217	0.564	1.626	1.196	0.417	-0.298	0.993	-0.146	-0.61	0.061	1.248	1.243	0.845	1.648	0.05	1.991	1.308	1.267	-0.056	0.363	0.411	0.582	1.059	0.804	high
TCGA-B6-A0WV-01	Cancer	1.41	0.494	1.392	1.87	0.904	0.264	1.057	1.092	-0.031	1.639	1.647	1.591	-0.129	-1.1	1.224	0.339	0.938	0	1.569	1.683	0.169	1.881	1.917	1.152	1.093	1.5	0.664	1.943	1.006	high
TCGA-B6-A0X4-01	Cancer	-0.187	1.27	1.443	0.436	0.632	-0.464	0.799	0.59	0.953	-0.67	0.84	0.434	-0.073	0.992	0.797	0.633	-0.353	1.766	-0.921	-0.234	2.035	0.822	-0.243	1.737	1.547	0.016	1.061	-0.099	0.556	high
TCGA-B6-A1KN-01	Cancer	1.334	-0.013	0.514	1.381	0.408	0.195	0.635	1.569	0.033	1.376	1.578	0.11	-0.166	-0.245	-0.314	1.058	0.642	1.425	1.274	0.824	0.042	1.591	0.341	1.19	-0.763	1.258	1.795	0.756	0.708	high
TCGA-BH-A0AZ-11	Cancer	1.266	1.117	1.424	1.247	0.681	1.614	-0.356	1.711	1.029	0.915	1.235	1.584	0.376	1.731	1.135	0.265	1.167	1.428	1.587	-0.8	0.176	0.49	-0.932	-0.658	-1.2	-0.901	1.197	0.442	0.677	high
TCGA-BH-A0B5-01	Cancer	1.624	0.565	0.944	1.111	1.513	1.606	0.322	1.084	0.359	1.591	1.45	0.783	-0.101	0.209	0.7	0.964	1.597	0.176	0.639	1.041	0.371	-0.724	1.155	-0.235	0.463	0.519	0.818	1.864	0.8	high
TCGA-BH-A0B8-01	Cancer	0.643	2.16	1.305	1.649	0.419	1.252	-1.068	-0.347	-0.998	-1.247	-1.213	2.014	-0.115	-0.673	1.776	-0.497	1.185	-1.335	1.343	1.384	1.777	0.292	0.868	0.9	0.17	0.851	1.194	1.966	0.559	high
TCGA-BH-A0BJ-11	Cancer	0.78	0.758	0.861	1.037	0.876	1.479	-1.23	1.467	0.006	0.703	1.189	1.104	0.095	1.93	1.395	0.476	0.102	0.796	-0.164	-0.024	0.972	0.418	-0.741	0.084	-0.206	-0.403	1.052	0.256	0.538	high
TCGA-BH-A0BS-01	Cancer	1.936	1.941	1.331	1.493	1.523	0.478	1.792	1.436	1.816	-0.517	0.08	1.416	-0.002	1.779	1.372	1.736	0.766	-0.665	1.809	1.903	1.931	1.49	0.396	0.627	1.016	1.72	1.17	1.749	1.197	high
TCGA-BH-A0BV-11	Cancer	1.143	0.626	1.208	1.331	0.791	1.239	-0.626	1.799	1.011	0.931	0.878	1.259	0.308	1.71	1.536	0.58	0.787	0.788	0.842	-0.048	0.635	0.513	-0.857	-0.25	-0.748	-0.916	0.978	0.232	0.631	high
TCGA-BH-A0C0-11	Cancer	1.056	0.893	0.811	1.379	-0.204	1.43	-0.596	1.539	1.326	0.673	1.021	1.263	0.378	1.657	1.142	0.56	0.859	1.622	1.065	-0.844	0.183	0.363	-1.104	0.027	-1.052	-0.892	1.011	0.159	0.562	high
TCGA-BH-A0DD-01	Cancer	1.467	-0.466	1.515	1.555	1.565	1.129	0.925	2.052	1.034	1.421	0.033	1.988	-0.126	-0.58	1.421	-0.636	1.27	1.308	2.1	0.745	-0.579	1.545	2.183	0.133	1.303	0.971	2.274	2.011	1.056	high
TCGA-BH-A0DG-11	Cancer	1.34	1.03	1.362	1.43	0.336	1.604	-0.363	1.857	1.347	1.066	0.84	1.553	0.497	1.955	1.134	0.807	0.668	1.706	1.265	-0.688	0.797	0.777	-0.801	0.194	-0.913	-0.646	1.403	0.976	0.805	high
TCGA-BH-A0DK-11	Cancer	0.98	0.762	0.837	1.044	0.636	0.571	-0.349	0.871	0.738	-0.054	1.379	0.925	0.762	1.553	0.905	0.846	0.419	-0.455	1.029	0.724	1.265	1.311	-0.439	-0.261	-0.725	0.777	0.821	0.344	0.615	high
TCGA-BH-A0DQ-11	Cancer	0.999	1.497	1.068	1.173	0.216	1.217	-0.671	1.34	1.345	0.752	1.197	1.211	0.533	1.62	1.371	0.277	0.783	1.427	0.782	-0.406	0.571	1.143	-0.841	0.303	-0.946	-0.072	1.005	0.597	0.696	high
TCGA-BH-A0DV-11	Cancer	1.264	1.008	1.403	1.292	0.327	1.514	0.518	0.747	1.27	0.02	1.456	1.269	1.252	1.722	0.241	1.131	0.772	0.007	0.781	1.16	1.032	0.448	-0.91	0.17	-1.02	0.628	0.973	0.29	0.742	high
TCGA-BH-A0E1-01	Cancer	0.787	1.19	0.877	-0.424	0.98	-0.559	0.888	-0.195	-0.532	-0.995	-0.639	0.497	-0.152	1.588	1.693	0.746	-0.436	-0.584	-0.4	1.777	2.463	-0.273	1.714	0.92	1.211	1.95	1.244	0.21	0.555	high
TCGA-BH-A0H0-01	Cancer	0.558	0.064	1.568	0.378	2.028	0.188	1.52	-1.295	-0.125	0.716	0.324	1.645	-0.179	-0.591	-0.599	-0.347	0.623	1.875	1.475	0.62	-0.871	1.893	1.695	0.313	-0.863	1.729	-0.75	1.696	0.546	high
TCGA-BH-A0H3-01	Cancer	1.072	-1.298	1.146	0.925	1.089	1.479	1.37	1.063	0.81	1.176	0.486	1.319	-0.143	1.091	-0.105	0.303	1.234	0.704	-0.654	0.486	1.046	-0.526	-0.334	-0.331	-0.028	0.596	1.145	0.958	0.574	high
TCGA-BH-A0H9-01	Cancer	1.673	0.758	0.355	1.205	0.744	1.729	1.806	-0.464	1.327	-0.177	0.836	0.164	-0.108	-0.749	-0.308	1.602	1.249	-0.978	1.131	1.722	1.382	2.016	0.753	1.442	0.559	0.312	1.726	0.756	0.802	high
TCGA-BH-A0HA-11	Cancer	1.076	0.663	1.496	1.511	0.024	1.664	-0.474	1.945	1.301	1.349	1.65	1.248	0.838	1.808	0.451	0.735	0.601	1.079	0.055	-0.697	0.471	0.393	-0.457	0.892	-1.239	-0.507	1.182	0.051	0.683	high
TCGA-BH-A0W3-01	Cancer	1.895	2.173	1.594	1.634	1.742	1.66	0.657	1.482	0.081	1.76	1.724	0.632	-0.052	1.295	1.844	1.32	1.861	0.057	0.47	1.88	2.39	0.544	1.958	1.265	0.181	1.758	1.752	1.978	1.341	high
TCGA-BH-A0W4-01	Cancer	1.137	-0.209	0.233	1.118	1.794	0.959	-0.166	1.463	1.264	1.438	0.717	1.577	-0.136	0.235	0.92	0.726	0.609	-0.264	2.066	0.456	0.65	0.768	0.226	0.373	1.2	1.439	1.401	1.064	0.823	high
TCGA-BH-A1EO-01	Cancer	1.186	-0.522	0.248	1.822	0.052	0.695	1.252	1.199	1.467	1.51	1.35	1.274	-0.167	-0.587	-0.506	1.513	0.733	0.224	2.108	1.7	0.245	1.066	0.194	-0.554	-0.907	0.766	1.262	-0.151	0.66	high
TCGA-BH-A1ES-01	Cancer	1.83	-0.675	1.837	0.153	1.766	0.819	-0.286	0.169	1.112	1.577	1.919	0.595	-0.155	-0.82	1.359	1.31	0.12	-0.615	2.059	1.653	0.56	1.588	-0.387	1.584	1.164	-0.151	1.227	0.826	0.791	high
TCGA-BH-A1ET-01	Cancer	1.866	1.581	1.71	1.075	1.19	1.827	0.428	1.838	1.639	1.605	2.213	0.221	-0.042	1.875	1.043	1.525	1.22	-0.352	-0.113	1.505	2.123	0.477	-0.346	0.047	-0.534	1.266	1.155	1.842	1.067	high
TCGA-BH-A1ET-11	Cancer	1.357	0.551	1.591	1.696	-0.003	1.436	-0.324	1.414	1.105	0.665	0.835	1.314	1.581	1.287	0.734	0.871	0.788	1.676	1.488	-0.58	0.584	-0.57	-1.151	-0.919	-1.331	-0.98	0.95	0.346	0.586	high
TCGA-BH-A1EU-01	Cancer	1.374	0.396	1.185	1.893	0.533	1.502	0.625	1.541	1.367	1.178	1.464	1.05	0.109	0.928	0.534	1.353	1.084	1.297	1.411	0.983	1.314	-0.657	-0.786	-1.095	-0.833	0.147	0.817	1.853	0.806	high
TCGA-BH-A1EV-01	Cancer	1.428	-1.125	-0.358	1.034	-0.123	0.937	1.586	-0.281	-0.499	1.629	1.056	1.544	-0.178	-0.473	0.456	0.138	0.662	1.118	0.811	0.244	-0.527	0.55	1.189	0.994	0.687	1.107	-0.352	1.22	0.517	high
TCGA-BH-A1EW-01	Cancer	0.943	0.76	-0.155	1.428	1.522	1.114	1.169	1.687	1.035	2.025	1.19	1.653	-0.083	-0.705	0.466	-0.66	1.49	0.395	1.415	1.666	1.54	0.601	1.296	-0.832	-0.561	0.091	1.86	1.71	0.859	high
TCGA-BH-A1EW-11	Cancer	1.062	0.375	1.642	1.674	0.653	1.349	0.586	1.786	1.886	1.378	1.258	0.873	0.393	0.691	0.975	-0.155	0.225	1.419	0.934	0.795	1.197	0.224	-0.225	-0.746	-0.815	-0.54	1.456	1.862	0.793	high
TCGA-BH-A1F5-01	Cancer	0.267	1.095	1.685	0.623	0.442	0.751	0.941	1.208	0.348	1.54	1.789	-0.296	-0.156	-0.498	-0.397	0.932	0.98	0.524	2.319	1.511	1.756	0.731	-0.979	1.169	-1.334	1.798	1.299	1.708	0.777	high
TCGA-BH-A1F8-01	Cancer	0.367	0.391	0.451	1.709	-0.981	-0.984	1.618	-0.133	1.88	-0.432	2.141	0.734	-0.148	-0.897	0.073	1.458	-0.234	-1.003	0.358	2.049	1.326	1.639	1.556	-0.224	-0.99	2.075	2.01	1.35	0.613	high
TCGA-BH-A1FB-01	Cancer	0.821	1.201	0.703	1.116	0.364	1.395	-0.549	1.09	1.028	1.621	0.093	0.95	-0.211	0.527	1.063	0.559	1.022	0.338	1.403	0.063	0.917	-0.376	-0.733	-0.554	-0.655	0.118	0.814	0.708	0.53	high
TCGA-BH-A1FD-01	Cancer	1.145	-0.883	0.88	0.556	1.14	0.506	1.285	0.522	1.575	1.901	1.455	0.94	-0.202	0.529	1.952	0.025	0.913	-0.947	-0.783	1.885	0.106	-0.738	0.293	1.664	0.191	1.034	0.606	0.549	0.646	high
TCGA-BH-A1FE-01	Cancer	1.362	0.395	0.445	1.158	0.957	0.95	0.435	1.939	0.684	1.265	1.191	1.69	-0.205	-0.626	0.99	0.849	0.363	1.712	0.674	0.16	0.051	0.539	1.68	-0.532	-0.56	0.674	1.427	1.423	0.753	high
TCGA-BH-A1FE-11	Cancer	1.447	0.574	1.866	1.79	-0.751	1.333	0.743	2.076	1.798	1.488	1.69	1.342	0.835	0.885	1.403	1.468	0.078	1.662	-0.322	0.005	1.012	-0.237	-0.349	0.378	-1.442	0.503	1.717	0.662	0.845	high
TCGA-BH-A1FJ-01	Cancer	1.817	1.226	1.786	0.782	1.779	0.983	2.41	0.759	-0.14	1.332	1.638	1.697	-0.218	0.895	1.721	1.16	0.024	0.437	2.258	1.428	2.162	1.206	2.249	1.32	0.005	1.516	1.929	0.625	1.242	high
TCGA-BH-A1FJ-11	Cancer	0.981	-0.376	1.846	1.259	-1.159	-0.494	0.948	1.297	1.101	0.862	1.452	0.625	1.421	1.548	0.992	1.61	-0.71	0.746	0.402	1.518	1.361	-0.236	-1.14	0.216	-1.46	1.372	1.051	0.303	0.619	high
TCGA-BH-A1FL-01	Cancer	1.178	1.637	1.533	0.596	1.977	1.732	1.699	1.859	1.704	1.551	1.472	-0.029	-0.151	1.001	-0.24	0.648	1.452	1.986	1.023	0.578	0.9	-1.279	1.09	1.333	1.024	1.093	0.59	1.453	1.05	high
TCGA-BH-A204-01	Cancer	2.132	2.102	1.631	1.524	-0.933	0.565	0.126	0.375	1.746	1.224	1.302	-0.207	-0.097	1.126	-0.036	1.212	1.463	0.882	0.293	1.499	2.089	0.052	2.219	2.147	-0.892	-0.038	1.876	1.631	0.965	high
TCGA-BH-A28Q-01	Cancer	1.301	1.184	1.602	1.503	1.491	1.719	1.769	1.377	0.637	1.074	0.985	1.62	-0.147	0.6	0.966	-0.279	1.685	0.69	1.429	1.218	1.808	-1.293	-0.276	0.765	0.484	1.379	1.41	1.637	1.012	high
TCGA-C8-A1HE-01	Cancer	1.521	1.799	1.726	1.002	1.116	1.028	1.218	1.7	1.9	1.346	1.763	1.696	-0.121	1.835	1.286	1.592	1.046	1.099	0.903	1.665	1.997	0.452	1.167	1.019	0.565	1.383	1.632	1.864	1.329	high
TCGA-C8-A1HK-01	Cancer	0.443	0.178	2.101	1.847	1.383	0.026	1.445	1.931	1.758	-0.641	1.431	0.534	-0.122	-0.591	0.958	-0.566	0.147	1.147	0.418	1.547	-0.438	2.015	-0.93	0.242	1.376	0.657	1.683	1.745	0.776	high
TCGA-C8-A1HO-01	Cancer	0.899	0.354	1.759	0.852	1.729	-0.207	-0.7	1.64	-0.458	0.589	1.821	1.487	-0.127	0.444	0.497	-0.487	-0.225	1.358	-0.216	0.018	-0.772	1.457	-0.474	1.348	1.291	0.165	-0.761	1.238	0.519	high
TCGA-C8-A26V-01	Cancer	-0.648	-0.047	-1.121	1.198	1.357	0.644	0.614	1.279	1.582	-0.895	0.659	1.435	-0.191	-1.15	1.069	0.071	0.962	0.254	2.198	1.739	0.483	-0.293	-0.127	0.478	1.194	1.206	1.115	0.566	0.558	high
TCGA-C8-A26Z-01	Cancer	1.252	0.463	1.739	0.77	1.828	0.374	0.877	0.074	1.718	0.377	1.684	0.258	-0.116	0.863	0.593	1.41	0.654	1.294	0.027	1.521	-0.209	2.168	0.891	0.499	0.845	-0.316	1.386	1.552	0.874	high
TCGA-C8-A274-01	Cancer	0.699	1.036	1.801	0.547	0.912	0.847	1.885	1.006	1.963	-0.051	1.539	0.411	-0.153	-0.549	1.193	0.379	1.08	1.018	1.457	0.192	0.919	-1.194	0.792	-0.5	0.355	1.079	1.425	1.624	0.775	high
TCGA-D8-A1J8-01	Cancer	1.483	0.187	0.816	1.658	-0.604	-0.548	2.087	1.86	1.989	0.651	1.599	0.241	-0.148	0.144	0.421	1.574	0.303	1.947	0.33	1.897	0.967	1.149	0.927	1.594	-1.271	1.999	0.543	1.988	0.921	high
TCGA-D8-A1JA-01	Cancer	1.599	-1.045	1.613	1.92	-0.909	0.536	2.196	2.376	2.24	1.448	1.968	1.863	-0.096	-1.29	2.063	1.493	1.229	1.889	0.205	0.975	1.347	2.024	-0.827	1.573	-1.342	1.716	2.077	2.011	1.102	high
TCGA-D8-A1JC-01	Cancer	0.014	-0.095	0.707	1.664	0.504	1.514	1.176	0.797	0.502	1.014	0.492	1.869	-0.149	-1.504	-1.335	-0.007	1.62	1.068	-0.011	1.003	0.225	1.33	1.604	-0.569	1.204	0.04	1.731	1.541	0.641	high
TCGA-D8-A1JD-01	Cancer	0.666	1.415	-0.393	1.658	0.65	1.383	1.299	0.866	-0.221	1.18	-0.008	1.062	-0.178	-1.237	1.671	-0.151	1.09	0.594	0.6	1.532	-0.236	0.319	0.962	0.418	-0.009	1.211	1.198	1.063	0.657	high
TCGA-D8-A1JE-01	Cancer	1.342	0.676	1.659	1.843	-0.636	1.282	1.303	0.216	0.963	0.991	1.36	1.9	-0.152	2.084	1.218	1.734	1.19	0.753	0.114	1.878	1.745	1.002	1.123	0.678	-1.111	1.682	1.954	1.993	1.099	high
TCGA-D8-A1JF-01	Cancer	1.152	1.256	1.103	1.905	-1.079	-0.019	1.821	1.331	1.601	1.662	1.948	0.948	0.468	0.685	-0.358	1.717	0.381	-0.368	1.504	-0.652	1.696	1.308	-0.399	-0.432	-1.428	1.309	1.334	0.768	0.756	high
TCGA-D8-A1JH-01	Cancer	0.826	1.213	0.707	1.378	1.066	0.464	-0.691	1.206	0.5	0.516	-0.435	1.206	-0.183	0.391	-0.103	1.323	0.668	0.222	2.036	0.302	0.803	1.173	-0.332	-0.412	-0.267	0.402	0.703	0.702	0.549	high
TCGA-D8-A1JI-01	Cancer	1.072	2.01	1.892	0.912	-0.154	-0.8	-0.035	0.942	-0.547	1.355	0.803	0.757	-0.077	1.845	-0.004	1.193	-0.111	0.491	0.151	1.295	2.201	-0.447	0.944	0.585	-0.18	0.188	0.185	1.477	0.641	high
TCGA-D8-A1JJ-01	Cancer	0.612	-0.782	1.153	1.792	-0.456	1.383	1.235	0.275	1.865	-0.563	1.317	0.725	-0.174	-0.809	1.891	1.185	1.439	-0.69	0.911	1.872	-0.307	0.957	0.249	0.582	1.581	1.619	-0.223	1.205	0.709	high
TCGA-D8-A1JT-01	Cancer	-0.934	-1.112	1.138	0.65	-0.694	-1.061	1.742	-0.048	1.203	0.854	0.27	0.294	-0.199	0.972	-0.534	0.611	-0.871	1.794	0.581	2.032	1.251	0.722	1.111	1.357	-1.11	1.673	1.255	1.186	0.505	high
TCGA-D8-A1X5-01	Cancer	0.677	0.559	-1.11	1.091	0.252	1.615	1.578	0.792	1.429	-0.673	-0.147	0.704	-0.094	-0.885	0.931	0.47	1.561	-0.206	1.684	1.419	0.697	0.834	-0.188	0.947	-0.35	0.932	1.899	1.005	0.622	high
TCGA-D8-A1X6-01	Cancer	-0.11	1.348	0.722	1.127	0.03	1.394	-1.279	-0.833	0.477	0.831	-0.551	0.618	-0.176	-0.312	0.502	1.703	0.873	-0.554	0.283	2.074	2.358	-0.52	1.685	1.13	-0.364	1.783	-0.172	0.176	0.509	high
TCGA-D8-A1X7-01	Cancer	1.633	-0.771	1.093	1.782	0.597	1.402	2.11	0.115	1.33	0.491	0.197	1.453	-0.204	0.604	1.298	1.716	1.789	0.815	0.434	1.577	1.264	1.38	0.772	0.791	0.975	1.928	1.613	1.285	1.052	high
TCGA-D8-A1X8-01	Cancer	1.359	1.748	1.267	0.961	-0.433	0.403	0.909	0.905	1.462	1.003	-0.663	1.305	0.009	1.883	1.214	1.72	0.95	0.979	0.445	1.23	2.159	-1.188	0.776	-0.648	-0.57	1.615	0.72	1.466	0.821	high
TCGA-D8-A1X9-01	Cancer	1.349	-0.776	0.924	0.065	0.077	1.347	0.017	0.72	-0.009	0.067	0.892	0.922	-0.167	-1.462	1.067	1.075	0.847	0.911	1.769	1.853	-0.795	1.525	1.757	1.207	-0.275	1.275	1.606	0.964	0.67	high
TCGA-D8-A1XA-01	Cancer	1.839	2.135	1.45	0.874	1.907	1.641	1.037	1.314	0.11	1.734	0.369	1.083	-0.173	-0.385	1.957	0.693	2.034	0.859	1.409	0.348	-0.216	1.412	1.138	-1.188	1.311	-1.107	1.518	1.562	0.952	high
TCGA-D8-A1XB-01	Cancer	0.563	1.436	0.244	2.027	0.998	1.216	0.515	1.809	0.97	1.096	-0.312	1.328	-0.142	-0.009	0.761	0.581	1.78	1.402	2.062	1.161	1.265	0.848	1.218	-0.379	-0.33	-0.779	1.051	0.894	0.831	high
TCGA-D8-A1XC-01	Cancer	1.587	1.81	1.546	1.352	1.474	1.548	1.264	0.844	1.781	0.692	0.216	1.655	-0.046	1.461	0.408	1.43	1.97	1.531	-0.795	0.38	1.455	1.425	0.212	0.522	0.955	1.143	1.497	1.831	1.112	high
TCGA-D8-A1XD-01	Cancer	1.954	1.451	1.231	1.428	1.746	1.214	-0.062	1.822	1.305	1.767	1.237	0.782	-0.126	-0.308	0.255	-1.108	1.04	-0.412	1.462	0.57	1.054	1.315	0.858	1.257	-0.267	-0.562	1.864	1.853	0.879	high
TCGA-D8-A1XF-01	Cancer	1.8	-0.505	-0.55	0.101	1.073	0.573	1.142	0.995	-0.479	1.505	-1.56	1.405	-0.197	-0.149	-0.585	1.766	1.361	1.807	0.966	-1.09	-0.258	1.629	2.494	1.671	1	-0.52	1.552	0.745	0.632	high
TCGA-D8-A1XG-01	Cancer	1.756	1.738	1.658	1.771	-0.026	0.833	1.929	-0.586	1.518	0.205	0.92	1.912	-0.137	1.237	1.084	1.014	1.73	1.729	0.172	0.059	1.121	1.403	0.91	-0.18	0.825	0.939	1.945	1.489	1.034	high
TCGA-D8-A1XJ-01	Cancer	1.441	-1.389	0.761	0.608	-0.199	0.484	0.641	-1.228	1.48	-0.186	1.829	1.165	-0.209	0.871	1.639	-0.822	1.887	-0.816	-0.539	1.968	0.472	0.792	1.311	0.944	0.224	1.885	0.915	0.663	0.593	high
TCGA-D8-A1XM-01	Cancer	1.386	-0.351	0.71	1.625	1.595	0.664	1.307	0.816	-1.396	-0.148	0.837	0.453	-0.166	0.818	1.516	1.627	1.26	1.07	0.851	1.299	0.282	0.619	0.971	0.739	0.757	0.701	1.947	1.372	0.827	high
TCGA-D8-A1XO-01	Cancer	1.267	1.467	1.58	1.515	-0.454	1.134	1.121	0.315	1.891	1.177	1.07	0.674	-0.146	1.683	0.826	1.601	1.201	0.899	1.624	1.044	1.609	-0.763	0.646	-1.22	-0.009	1.565	1.751	1.43	0.946	high
TCGA-D8-A1XR-01	Cancer	1.841	1.2	1.863	1.208	0.75	0.969	1.787	-0.786	1.318	0.777	1.102	1.281	-0.139	1.552	1.201	0.715	0.628	1.142	-0.451	0.773	1.661	-0.656	1.278	0.216	-0.084	1.394	1.364	1.06	0.892	high
TCGA-D8-A1XS-01	Cancer	0.631	-0.587	1.125	1.004	-0.132	1.233	0.736	0.362	1.15	1.471	-1.262	1.339	-0.169	0.157	-0.443	1.259	0.501	1.063	1.138	0.314	-0.005	0.136	2.022	-0.04	-0.979	1.196	2.055	1.057	0.583	high
TCGA-D8-A1XV-01	Cancer	1.011	1.648	1.22	0.835	0.381	-0.219	1.333	0.437	1.542	-0.209	-0.474	0.777	-0.143	1.489	0.181	1.592	0.326	1.558	-0.082	1.05	1.59	0.637	1.225	0.974	0.124	1.426	1.377	0.434	0.787	high
TCGA-D8-A1Y0-01	Cancer	0.852	-0.68	1.029	1.606	1.15	1.575	-0.237	1.932	-0.525	1.063	-0.487	0.67	-0.105	1.052	1.025	0.689	0.597	1.055	0.786	1.505	0.148	-0.002	1.034	-0.015	0.839	0.919	0.968	1.622	0.717	high
TCGA-D8-A27E-01	Cancer	0.774	1.439	0.967	1.459	1.086	0.04	-0.321	0.413	1.305	0.233	1.361	1.322	-0.037	1.842	1.63	1.245	0.915	0.519	-0.668	1.192	1.922	1.317	-0.615	1.137	-0.546	1.785	1.62	1.142	0.874	high
TCGA-D8-A27K-01	Cancer	1.077	1.085	1.176	0.54	1.313	1.61	1.208	1.219	1.943	1.3	0.855	1.492	-0.147	-0.205	0.939	1.07	1.667	1.574	1.59	0.462	1.365	-0.907	-0.051	-0.381	-0.588	0.096	1.43	1.581	0.868	high
TCGA-D8-A27L-01	Cancer	1.074	0.782	-0.296	1.258	0.979	1.728	-0.701	1.472	1.026	1.112	0.518	0.025	-0.154	0.033	-0.269	0.896	1.355	0.343	2.071	0.66	1.212	-0.156	0.243	-0.245	-0.209	-0.212	0.722	0.893	0.577	high
TCGA-D8-A27P-01	Cancer	1.526	1.325	1.239	1.24	1.609	1.059	0.934	1.664	1.646	1.131	0.93	1.588	-0.04	1.887	0.966	0.988	1.259	1.41	0.859	1.015	1.459	0.516	-0.221	-0.201	0.63	1.28	1.714	1.208	1.094	high
TCGA-D8-A27V-01	Cancer	1.293	0.583	1.325	1.882	1.261	1.318	0.993	1.507	1.986	-0.125	0.941	1.359	-0.088	1.378	0.438	0.001	1.262	1.704	1.187	1.724	1.466	-0.548	-0.871	0.785	-0.376	1.153	-0.191	1.231	0.878	high
TCGA-D8-A27W-01	Cancer	1.557	0.393	0.11	1.751	0.648	-0.839	0.948	-0.465	-1.161	-0.832	-1.232	1.379	-0.155	-0.97	0.1	1.386	1.495	-0.774	0.929	1.571	-0.242	2.13	1.804	1.893	0.873	0.514	1.86	1.332	0.572	high
TCGA-E2-A109-01	Cancer	0.728	1.522	0.777	0.185	1.43	0.859	-1.137	0.244	-0.583	1.272	0.336	1.14	-0.174	-1.452	0.137	-0.795	1.845	0.45	0.395	0.078	2.126	2.23	1.733	1.453	0.737	-0.42	-0.025	0.683	0.563	high
TCGA-E2-A10B-01	Cancer	1.333	1.073	0.807	1.641	1.093	1.454	0.816	-0.416	0.784	0.721	0.832	1.347	-0.175	1.94	-1.218	0.639	1.691	0.414	-0.752	1.235	1.888	2.035	0.181	0.27	1.05	0.218	1.504	2.067	0.874	high
TCGA-E2-A10E-01	Cancer	1.541	1.919	0.67	0.639	-0.042	0.317	1.474	1.229	1.255	1.264	1.399	1.057	-0.105	1.374	1.492	1.3	-0.779	0.09	1.667	1.32	1.94	0.611	0.81	0.777	0.135	1.688	1.57	1.574	1.007	high
TCGA-E2-A15I-01	Cancer	1.719	0.055	1.244	0.731	1.551	1.863	0.302	1.968	1.413	1.65	1.511	0.245	-0.035	1.108	1.362	0.926	1.351	1.239	-0.31	0.924	0.043	0.256	-0.368	1.058	0.2	0.916	1.03	1.255	0.9	high
TCGA-E2-A15J-01	Cancer	0.464	-1.383	0.013	0.259	1.623	1.28	1.231	0.056	1.554	1.105	0.57	1.191	-0.185	1.307	1.213	0.907	1.507	1.515	0.646	1.277	1.619	-0.622	0.64	1.178	1.637	0.747	1.136	1.325	0.85	high
TCGA-E2-A15K-01	Cancer	0.188	1.051	0.07	-0.559	1.447	1.411	-0.426	-1.018	0.791	0.618	0.021	0.525	-0.166	1.518	-0.524	0.871	0.945	0.038	1.937	0.362	1.49	0.41	1.684	1.557	1.254	0.482	0.23	0.736	0.605	high
TCGA-E2-A15K-06	Cancer	0.423	1.955	1.476	0.081	1.735	1.828	-0.141	1.29	1.405	1.198	1.335	1.568	-0.062	2.059	-0.487	1.444	1.649	1.331	1.554	0.945	2.357	0.89	1.418	0.608	0.607	0.959	0.7	1.366	1.125	high
TCGA-E2-A1B0-01	Cancer	1.502	1.671	-0.798	2.037	0.29	0.681	1.894	1.108	0.767	2.001	1.065	1.537	-0.207	-0.455	0.661	1.608	0.337	-0.886	-1.111	-0.203	1.139	1.255	0.996	-0.392	-1.144	1.299	2.075	-0.613	0.647	high
TCGA-E2-A1B1-01	Cancer	0.69	0.675	1.15	1.287	0.358	0.596	0.335	1.469	1.097	-0.232	0.884	-0.151	-0.176	0.643	1.046	1.142	-0.549	-0.129	0.995	0.953	0.296	1.487	-0.486	-0.376	-0.14	0.556	1.397	0.611	0.551	high
TCGA-E2-A1BC-01	Cancer	0.859	0.261	0.973	1.215	0.899	1.649	0.606	1.431	-1.143	1.496	1.242	0.869	-0.146	1.074	1.579	0.671	-0.096	-0.127	1.268	1.492	-0.823	0.215	-1.08	0.337	1.178	1.374	-0.337	1.608	0.662	high
TCGA-E2-A1IL-01	Cancer	1.663	1.215	0.791	1.585	1.859	1.792	0.583	1.881	-0.468	1.021	1.593	0.471	-0.044	1.633	0.689	-0.718	1.896	1.338	2.216	0.828	1.353	0.164	-0.535	0.487	0.53	0.273	1.311	1.772	0.971	high
TCGA-E2-A1IU-01	Cancer	0.771	2.069	0.912	0.844	0.726	1.224	-0.811	1.037	0.928	1.034	0.883	0.834	-0.114	1.821	0.486	0.953	1.127	-0.747	-0.053	0.99	2.224	-0.14	0.542	-0.213	-0.8	1.595	0.89	0.848	0.709	high
TCGA-E2-A1L6-01	Cancer	0.738	1.25	1.153	0.742	1.043	-0.901	0.601	0.675	1.133	0.788	0.639	0.595	-0.118	0.528	0.284	0.947	-0.454	1.076	1.273	1.003	2.325	0.13	0.049	0.18	-0.193	1.075	1.118	0.675	0.655	high
TCGA-E2-A1LB-11	Cancer	0.94	0.759	0.832	1.065	1.089	1.119	-0.712	1.951	1.347	1.217	0.785	1.207	0.079	1.928	1.379	-0.41	1.159	0.845	-0.634	-0.889	0.057	0.541	-0.607	0.416	-0.589	-0.855	1.099	0.28	0.55	high
TCGA-E9-A1N4-01	Cancer	1.878	1.479	1.396	1.463	0.083	-0.178	0.299	1.491	0.821	1.215	0.515	1.028	-0.151	-0.162	1.748	1.328	0.475	-0.257	-0.608	1.592	1.099	-0.648	0.637	0.63	-0.307	-0.063	0.744	0.463	0.643	high
TCGA-E9-A1N4-11	Cancer	1.149	0.677	1.782	1.315	-0.175	1.269	-0.118	1.713	1.368	0.567	1.67	1.228	0.495	1.925	0.868	1.532	0.492	1.033	-0.728	-0.524	0.694	-0.09	-0.635	-0.165	-1.155	-0.026	1.03	0.41	0.629	high
TCGA-E9-A1N5-11	Cancer	1.353	0.473	0.093	1.394	1.07	0.975	-0.709	1.98	0.749	1.387	-0.668	1.3	0.069	1.722	1.325	0.437	1.543	0.608	-0.873	-0.608	-0.129	0.096	0.47	0.44	-0.594	-0.979	1.128	-0.067	0.5	high
TCGA-E9-A1N9-01	Cancer	1.222	-0.346	1.003	1.234	1.18	0.808	0.139	1.52	1.53	1.741	-0.531	0.148	-0.043	-0.338	1.478	-0.126	0.178	0.115	-0.893	0.726	0.734	1.37	1.148	-1.164	0.571	1.97	1.559	1.782	0.668	high
TCGA-E9-A1R3-01	Cancer	0.435	0.862	0.501	1.12	-0.227	1.341	1.054	0.067	0.983	-0.416	1.78	-0.341	-0.15	0.888	1.147	1.768	0.524	0.747	0.596	1.686	1.505	1.149	-0.864	-0.504	0.497	0.704	0.704	0.245	0.636	high
TCGA-E9-A1R5-01	Cancer	0.158	2.057	0.33	1.263	-0.877	1.264	1.779	1.472	0.284	0.213	-1.249	0.953	-0.161	1.084	0.993	0.707	1.66	2.016	1.72	1.806	1.499	-0.769	0.59	0.437	0.516	0.279	2.112	0.892	0.822	high
TCGA-E9-A1R7-01	Cancer	0.815	-1.006	-1.117	1.958	-0.23	1.599	1.832	1.718	1.883	1.61	-0.905	1.585	0.009	-1.137	0.286	1.395	1.736	0.99	1.249	1.325	0.104	0.65	1.621	0.939	1.171	0.01	2.069	2.03	0.864	high
TCGA-E9-A1RC-01	Cancer	1.656	0.647	1.03	0.983	0.734	1.96	1.606	1.445	0.922	1.513	1.464	1.129	-0.177	0.185	0.817	-1.338	2.087	1.406	0.161	2.102	1.396	1.444	1.361	1.338	0.557	1.469	1.104	1.994	1.107	high
TCGA-E9-A1RD-01	Cancer	0.828	1.797	0.795	1.082	1.233	1.314	0.882	1	1.175	0.091	1.748	0.546	-0.137	1.838	1.057	1.33	0.827	1.183	-0.299	1.456	2.163	0.993	0.407	0.268	-0.095	1.471	1.029	1.053	0.966	high
TCGA-E9-A1RH-01	Cancer	1.5	1.662	2.062	0.738	-0.574	1.755	1.856	0.383	-0.235	1.486	1.146	1.35	-0.042	-1.026	1.542	1.601	1.243	1.333	-0.071	1.365	-1.39	1.385	1.61	1.895	0.097	1.658	2.038	0.129	0.946	high
TCGA-E9-A226-01	Cancer	0.003	0.987	1.145	0.597	-0.356	1.567	1.923	1.71	1.865	-0.68	1.256	1.683	-0.184	-0.99	1.242	1.133	1.543	1.968	0.987	1.081	0.624	1.007	-0.315	1.646	-1.01	1.337	0.622	1.621	0.858	high
TCGA-E9-A228-01	Cancer	-0.245	-0.832	0.883	0.796	0.119	0.213	-0.841	0.64	0.415	0.97	0.887	1.203	-0.144	0.527	-0.082	1.741	-0.044	1.174	0.077	0.695	0.307	1.976	1.964	0.5	0.373	1.869	-0.499	0.895	0.555	high
TCGA-E9-A229-01	Cancer	-0.38	-0.583	0.962	1.148	1.098	0.596	0.283	1.111	-1.499	0.993	1.376	-0.316	-0.157	0.599	0.812	1.509	0.421	1.783	1.723	0.998	0.437	1.124	0.767	0.184	-0.563	0.115	1.367	1.541	0.623	high
TCGA-E9-A22H-01	Cancer	1.777	1.809	1.62	0.751	1.787	1.628	1.281	1.408	1.329	0.998	1.554	-0.195	-0.147	0.171	1.961	1.026	1.555	1.166	-0.439	1.894	2.423	1.154	1.807	1.487	0.42	1.718	1.203	2.053	1.257	high
TCGA-E9-A249-01	Cancer	-0.175	1.43	0.957	0.037	0.88	1.492	1.495	-0.781	0.85	1.37	1.62	-0.929	-0.153	1.353	1.105	-0.758	1.201	1.494	-0.95	1.258	1.922	-0.707	1.628	0.785	1.073	1.327	0.67	1.038	0.733	high
TCGA-E9-A24A-01	Cancer	1.073	1.184	1.576	1	0.564	1.575	1.898	1.478	1.46	0.951	1.446	-0.153	-0.148	1.454	0.682	1.77	1.189	1.713	1.299	1.191	1.846	-0.448	-0.423	0.15	-0.587	1.37	1.594	1.056	0.991	high
TCGA-EW-A1IX-01	Cancer	1.165	1.053	0.612	1.205	1.708	1.115	-0.605	1.277	1.033	1.174	0.684	0.733	-0.163	0.867	0.991	1.448	1.26	0.91	1.947	0.666	1.32	1.301	-0.178	-0.505	0.034	-0.301	1.227	0.997	0.82	high
TCGA-EW-A1IY-01	Cancer	0.851	-0.151	1.589	0.608	-0.852	-1.011	1.784	1.488	1.228	0.949	1.449	-0.193	-0.161	-0.323	1.356	1.41	-0.385	0.251	-0.592	1.507	0.756	-0.093	0.598	1.438	-1.33	1.689	1.398	1.063	0.583	high
TCGA-EW-A1J1-01	Cancer	0.054	-1.424	1.335	0.931	1.734	-0.422	-0.205	-0.781	0.906	0.952	1.73	0.458	-0.101	1.626	0.873	1.647	0.016	0.627	-0.488	0.995	-0.045	1.485	-0.882	0.818	1.713	-0.179	-0.729	1.612	0.509	high
TCGA-EW-A1J2-01	Cancer	0.992	0.504	1.076	0.791	1.001	1.208	1.042	1.306	1.482	0.918	0.96	0.665	-0.113	0.382	0.884	1.123	0.518	1.503	1.043	0.652	0.856	-1.088	-0.405	0.031	-0.057	-0.301	1.402	0.811	0.685	high
TCGA-EW-A1OX-01	Cancer	1.043	1.75	1.823	1.984	0.613	1.098	1.382	1.498	1.693	0.405	0.952	1.962	0.057	-0.28	1.392	1.567	1.319	1.345	0.534	1.237	1.853	2.29	-0.783	-0.37	1.388	1.028	1.164	1.72	1.131	high
TCGA-EW-A1P0-01	Cancer	1.277	1.463	1.674	0.604	1.504	-0.032	1.988	-0.23	-0.955	1.169	-0.989	1.29	-0.139	1.279	0.981	1.446	0.546	1.21	-1.209	-1.231	0.414	1.078	0.847	1.08	0.476	0.53	0.711	1.66	0.659	high
TCGA-EW-A1P5-01	Cancer	-0.211	0.489	-0.689	1.457	1.362	0.825	0.543	-0.523	-0.521	-0.449	-0.769	-0.161	-0.164	0.854	0.627	1.13	1.605	-1.263	1.263	2.075	2.159	1.592	1.358	1.26	1.18	0.299	0.805	1.141	0.617	high
TCGA-EW-A1PE-01	Cancer	1.474	0.346	-0.423	1.086	1.125	0.704	0.193	0.685	0.234	0.435	0.52	1.698	-0.143	0.795	1.317	1.462	1.165	-0.276	0.677	1.142	-1.199	1.124	0.732	0.073	-0.372	-0.911	1.096	1.019	0.563	high
TCGA-EW-A2FW-01	Cancer	0.774	1.404	1.383	-0.479	0.36	-0.716	0.441	-1.146	-0.299	0.906	0.823	1.01	-0.174	0.771	-0.852	1.634	-0.27	0.386	-0.026	0.818	1.147	1.683	2.504	1.622	1.322	0.637	0.42	0.707	0.6	high
TCGA-GM-A2DH-01	Cancer	1.89	-1.008	1.61	0.384	1.408	0.008	1.149	0.809	1.865	1.594	2.142	0.025	-0.176	0.14	1.395	-1.369	0.953	-0.013	-0.96	-0.436	-0.942	0.492	1.702	-0.377	-0.503	1.537	1.22	0.441	0.535	high
TCGA-GM-A2DM-01	Cancer	0.189	1.502	1.307	0.454	1.276	-0.082	0.915	-0.164	0.551	0.105	0.082	1.321	-0.145	1.278	0.867	1.246	0.516	1.031	1.062	0.946	2.317	-0.152	-0.317	1.438	1.158	0.626	1.026	0.278	0.737	high
TCGA-LL-A442-01	Cancer	1.566	2.124	0.631	1.339	1.728	0.932	-0.956	1.473	1.118	0.699	1.37	1.327	-0.137	1.2	0.287	1.597	1.354	1.037	-0.68	1.499	1.882	1.115	1.386	-0.68	-0.252	1.964	0.376	1.113	0.943	high
TCGA-S3-A6ZG-01	Cancer	0.657	0.458	1.145	0.528	0.711	1.634	1.313	0.876	0.9	-0.249	0.652	0.729	-0.154	-0.486	-1.131	-0.31	1.781	1.37	1.65	0.286	1.995	-1.291	1.671	1.032	0.794	-0.565	0.51	1.456	0.642	high
TCGA-3C-AALI-01	Cancer	-1.231	-1.135	-1.398	-1.032	-0.071	-0.763	-1.196	-0.763	-1.149	0.367	0.067	-1.025	-0.153	-1.284	-1.292	-0.994	-0.167	1.849	-0.757	-0.825	-0.987	0.716	0.492	-0.406	0.154	-0.688	-1.134	-0.994	-0.564	low
TCGA-3C-AALJ-01	Cancer	-1.041	-1.264	0.708	-1.093	0.429	-1.289	-1.386	-0.932	0.754	0.446	-1.013	-1.354	-0.171	-0.926	-0.996	-1.046	-0.97	1.311	-0.591	-0.849	-1.247	0.001	-0.832	0.095	0.921	-1.478	-1.073	-1.229	-0.576	low
TCGA-3C-AALK-01	Cancer	-0.878	-1.164	-1.132	-0.815	0.651	-1.014	-0.964	-0.392	-0.677	-0.307	-1.008	-0.151	-0.155	-0.592	-0.444	-0.737	-0.699	-0.743	1.647	-0.646	-1.284	0.082	-1.059	-0.961	0.839	-0.403	-1.062	-0.907	-0.535	low
TCGA-5L-AAT0-01	Cancer	-1.25	-0.713	-0.393	-0.943	0.048	-1.102	-0.897	-0.879	-0.837	0.292	0.155	-0.312	-0.149	-0.66	-1.111	-0.551	-1.055	-0.111	-0.126	-1.121	-0.832	-0.775	-0.618	-0.273	0.115	0.216	-0.766	-0.674	-0.547	low
TCGA-5L-AAT1-01	Cancer	-1.121	-0.556	-0.981	-1.139	-0.832	-1.213	-0.886	-1.153	0.398	0.42	0.141	-0.992	-0.174	0.527	-1.255	-0.761	-1.007	-0.443	-0.618	-1.32	-0.697	-1.088	-1.062	0.574	1.203	0.319	-1.261	-0.942	-0.569	low
TCGA-A2-A0CO-01	Cancer	-0.59	-1.236	-0.946	-0.78	0.181	0.896	-1.205	-0.534	-1.014	-0.968	-0.293	-0.232	-0.102	-0.368	-1.022	-0.752	0.987	0.016	-0.829	-0.957	-0.614	-1.199	-1.13	-1.118	-0.776	-1.116	-0.55	-1.122	-0.62	low
TCGA-A2-A0CR-01	Cancer	-1.374	-1.042	-1.425	-1.475	-1.508	-1.342	-1.406	-1.359	-1.494	-1.379	-1.337	-1.631	-0.167	-0.206	-1.198	-1.405	-1.483	-1.38	-0.727	-1.345	-1.186	-1.063	-1.15	-0.534	1.608	-0.917	-1.293	-1.21	-1.087	low
TCGA-A2-A0EP-01	Cancer	-0.836	-1.214	-0.738	-0.877	-0.836	-0.925	-1.184	-0.832	-0.691	-0.926	0.484	-1.034	-0.155	-0.241	-0.861	-0.738	-1.004	-0.727	-0.998	-1.164	-0.901	-1.293	-0.925	-1.163	-0.736	-0.869	-1.089	-0.974	-0.837	low
TCGA-A2-A0ST-01	Cancer	-0.581	0.121	-0.605	-0.839	-0.609	-1.023	-0.947	-0.096	-0.251	-1.025	-0.795	-0.776	-0.236	0.529	0.322	-0.909	-0.911	-1.229	-1.019	-1.288	-0.955	-0.584	-0.299	-1.201	-0.212	-1.189	-0.891	-1.145	-0.666	low
TCGA-A2-A0SV-01	Cancer	-0.213	-0.566	-1.43	-0.681	-0.515	-1.27	-0.529	-1.321	-1.498	-0.42	-0.761	-0.625	-0.22	-0.959	-1.18	-0.829	-0.956	-0.62	-0.788	-0.065	-1.111	0.171	1.704	-0.773	0.23	-0.108	-0.981	-1.112	-0.622	low
TCGA-A2-A0SW-01	Cancer	-1.394	-1.307	-1.256	-0.964	-0.779	-1.248	-0.701	-0.954	-1.293	-1.28	-1.527	-0.907	-0.224	-1.439	-0.957	-1.309	-0.814	-1.369	-1.012	-0.944	-1.311	0.066	-1.037	-0.894	-1.251	-1.303	-1.299	-0.695	-1.05	low
TCGA-A2-A0T1-01	Cancer	-0.888	-0.633	-1.309	-0.82	-0.53	-1.101	-1.023	-1.335	-1.121	-0.764	-0.367	-0.677	-0.172	-0.729	-0.861	-0.977	-0.877	-0.75	-1.058	-0.888	-0.882	-0.788	0.393	-1.31	-0.076	-1.166	-1.111	-1.398	-0.829	low
TCGA-A2-A0T2-01	Cancer	-1.288	0.692	-0.264	-1.213	0.528	-1.029	-1.373	-1.277	-1.408	-1.471	-1.474	-1.146	-0.216	-0.785	-1.422	-1.188	-1.31	-1.454	-1.188	-1.167	-0.992	-0.026	-1.147	-1.243	0.646	-1.348	-1.275	-1.284	-0.933	low
TCGA-A2-A25D-01	Cancer	-1.005	-0.772	-1.432	-0.96	0.046	-1.133	0.332	-1.05	-0.557	-0.942	-0.575	-0.851	-0.147	-0.026	-0.579	-0.518	-0.819	-0.533	0.459	0.154	-1.118	-1.293	-0.734	0.957	-0.341	0.502	-1.147	-0.883	-0.534	low
TCGA-A2-A3XS-01	Cancer	-0.944	-0.541	-1.368	-1.393	-0.472	-0.973	-1.213	-0.799	-0.058	-0.947	-1.186	-1.161	-0.212	-0.711	-1.395	-1.44	-0.885	-1.254	-1.235	-1.516	-0.971	-0.644	-0.03	-0.826	0.782	-1.476	-1.203	-1.367	-0.909	low
TCGA-A2-A3XT-01	Cancer	-1.241	-1.232	-1.389	-1.18	-0.822	-1.116	0.28	-1.16	-0.2	0.467	-1.489	-0.245	-0.204	1.265	-1.094	-1.415	-0.585	-1.419	-1.239	-1.278	-1.278	-1.036	0.473	0.422	0.094	-0.601	-1.249	-1.447	-0.711	low
TCGA-A2-A3XU-01	Cancer	-1.115	0.111	-1.425	-1.106	-1.148	-1.469	0.333	-1.284	-1.423	-1.077	-1.409	-1.66	-0.221	-1.126	1.744	-1.686	-1.494	-0.735	-1.239	-0.393	-0.544	-0.413	0.838	1.458	1.816	-0.467	-1.196	-1.416	-0.634	low
TCGA-A2-A3XV-01	Cancer	-1.45	-1.22	-1.48	-1.36	-1.603	-1.519	-0.912	-1.178	-1.496	-1.639	-1.399	-1.543	-0.077	-1.263	-1.23	-1.418	-1.436	-0.829	-0.422	-1.038	-1.315	1.061	0.978	2.238	0.931	-0.171	-1.154	-1.415	-0.834	low
TCGA-A2-A3XW-01	Cancer	-1.347	-0.919	-1.438	-1.224	-0.819	-1.185	-1.503	-1.315	-1.485	-1.307	-0.287	-1.325	-0.184	-0.21	-1.332	-1.5	-1.279	-1.12	-1.135	-0.99	-1.016	0.601	-0.98	-0.137	1.489	-1.335	-1.221	-1.356	-0.924	low
TCGA-A2-A3XX-01	Cancer	-1.306	-0.434	-1.087	-1.29	0.434	-0.512	0.843	-1.104	-1.111	-1.073	-1.339	-0.901	-0.209	-1.351	-1.17	-1.151	-0.85	-1.202	-1.236	-1.286	-0.701	1.361	0.922	0.175	-0.1	-1.169	-1.114	-1.352	-0.69	low
TCGA-A2-A3XY-01	Cancer	-0.326	-1.025	-0.982	-0.934	0.618	0.354	-0.889	0.096	-1.074	-0.594	-0.648	0.43	-0.161	-0.495	-1.314	-0.649	0.218	-1.216	-1.16	-1.051	-1.162	-0.556	-0.216	-0.546	0.875	-0.28	-1.207	-1.33	-0.544	low
TCGA-A2-A3XZ-01	Cancer	-1.005	-1.262	-1.027	-1.046	-0.926	-0.92	-0.038	-0.778	-0.362	-0.584	-0.578	-1.25	-0.197	-0.89	-1.203	-0.974	-0.514	-0.366	-1.052	-0.616	-1.109	0.191	-0.026	-0.316	0.159	-0.516	-1.068	-1.319	-0.7	low
TCGA-A2-A3Y0-01	Cancer	-1.134	-1.128	-0.959	-1.496	-0.236	-1.309	-0.646	-1.319	-1.355	-0.671	-1.036	-1.242	-0.228	-1.134	-1.457	-1.616	-1.043	-1.16	-1.239	0.047	-0.968	0.445	0.372	-0.38	1.927	0.297	-1.254	-0.888	-0.743	low
TCGA-A2-A4S1-01	Cancer	-1.341	-1.091	-1.386	-1.063	-1.198	-0.632	-0.524	-0.763	-0.687	-1.184	-0.113	-1.348	0.434	-1.011	-1.38	0.494	-1.305	-0.663	-1.059	-0.692	-1.182	-1.297	-1.107	-0.727	1.481	0.628	-1.32	-1.359	-0.764	low
TCGA-A7-A0CH-11	Cancer	-0.728	-0.528	-0.845	-0.881	-0.802	-1.144	-1.272	-1.179	-1.225	-1.438	-0.707	-1.091	0.186	1.13	-0.428	-0.911	-1.008	-0.27	-0.785	-1.077	-0.576	-0.783	-1.084	-0.891	-1.119	-1.04	-0.95	-1.296	-0.812	low
TCGA-A7-A13D-01	Cancer	-0.385	-1.213	-1.05	-0.377	-1.259	-1.21	-1.209	1.478	-1.381	-0.796	-1.463	-1.089	-0.103	-1.221	-0.871	-1.277	-1.145	-1.289	-0.997	-1.499	-1.065	-0.779	-0.521	-1.474	-1.44	-1.484	0.083	-0.206	-0.902	low
TCGA-A7-A13E-01	Cancer	0.517	-0.596	0.172	-0.208	-1.089	-1.013	0.668	1.907	-1.126	-0.823	-1.578	-1.222	-0.211	-0.879	0.325	-0.544	-0.807	-0.996	-1.083	-1.473	-1.099	-1.046	-0.429	-1.406	-1.325	-1.666	0.114	-0.62	-0.626	low
TCGA-A7-A26F-01	Cancer	-0.739	-1.209	-1.432	0.453	-1.306	-0.507	-1.338	1.961	-1.334	-1.126	-1.022	-0.641	-0.17	-1.444	-0.613	-0.13	-0.581	-1.005	-0.935	-1.391	-1.203	-0.68	-0.815	-1.51	-1.453	-1.589	-0.378	0.119	-0.786	low
TCGA-A7-A26I-01	Cancer	-0.096	-1.031	-1.44	-0.407	-0.638	-1.182	-1.407	0.472	-1.365	-1.442	-0.717	-0.806	-0.151	-1.493	0.745	-1.408	-0.693	-1.479	-1.109	-1.485	-1.266	-0.918	-0.569	-1.482	-1.464	-1.641	-0.45	-0.387	-0.904	low
TCGA-A7-A3IY-01	Cancer	-1.445	-0.945	-1.315	-1.333	-1.48	-1.514	-1.338	-1.338	-1.36	-0.997	-1.476	-1.449	-0.189	-1.025	-1.246	-0.394	-1.31	-1.498	-1.11	-1.382	-0.935	-0.797	-0.973	-1.223	-1.249	-0.511	-1.261	-0.378	-1.124	low
TCGA-A7-A426-01	Cancer	-1.14	-0.497	-0.61	-1.197	-0.05	0.002	-1.264	-1.048	-1.051	-0.905	0.872	-1.26	-0.148	0.399	-1.145	-1.016	-0.548	0.739	0.259	-1.31	0.707	-1.054	-1.147	-0.545	0.162	-1.131	-1.186	-0.294	-0.55	low
TCGA-A7-A4SA-01	Cancer	-1.071	-1.304	-1.36	-0.777	-0.432	-0.674	-1.071	-1.15	-0.68	-0.347	-1.088	-0.197	-0.168	-1.331	-1.393	-0.98	-0.69	-0.979	-0.187	-1.252	-0.789	-1.186	-1.205	-0.554	-0.814	-1.228	-1.039	-0.905	-0.888	low
TCGA-A7-A4SB-01	Cancer	-0.568	-1.107	-0.984	-0.698	-0.523	-0.907	-0.316	-0.061	0.597	-0.24	-1.372	-1.085	-0.155	-1.191	-1.32	-0.601	-0.929	-1.022	0.124	-0.706	-0.633	-1.074	-0.358	-1.303	0.037	-0.761	-0.536	0.298	-0.621	low
TCGA-A7-A4SD-01	Cancer	0.735	-0.983	-1.207	-0.829	-0.871	-0.705	-0.454	-1.19	0.691	0.442	-1.018	-0.427	-0.17	-1.075	-1.457	-1.088	0.01	-1.048	-1.239	-1.302	-1.128	0.322	0.219	-1.116	-0.504	-0.594	-0.661	-1.332	-0.642	low
TCGA-A7-A56D-01	Cancer	-1.464	-1.305	-1.579	-1.5	-1.669	-0.999	-1.495	-1.439	-1.51	-1.648	-1.721	-1.621	-0.227	-1.399	-1.197	-1.605	-1.473	-1.35	-0.82	-1.427	-1.342	-0.433	-1.162	1.996	2.193	-1.22	-1.218	-1.304	-1.069	low
TCGA-A7-A6VW-01	Cancer	-1.345	-0.948	-1.295	-1.268	-1.526	-1.543	-1.411	-1.36	-0.608	-1.316	-1.431	-1.529	-0.175	-1.38	-1.303	-1.374	-1.421	-1.077	-1.239	-1.333	-1.061	-0.966	-0.97	1.1	1.69	1.134	-1.284	-1.508	-0.955	low
TCGA-A7-A6VY-01	Cancer	-1.314	-1.168	-1.218	-1.256	-1.094	-0.871	-1.002	-0.383	-1.22	-0.51	-1.299	-1.396	-0.17	0.242	-1.177	-1.575	-0.918	-1.194	-0.875	-1.16	-1.2	-0.89	-1.227	-0.879	0.458	-0.663	-1.24	-1.267	-0.945	low
TCGA-AC-A2FM-11	Cancer	-1.348	-0.968	-1.161	-1.4	-1.414	-1.367	-1.422	-1.345	-1.228	-1.026	-1.134	-1.372	-0.155	0.857	-1.036	-1.269	-1.344	-1.024	-0.463	-1.141	-0.719	-0.366	-1.177	0.782	0.589	-0.504	-1.233	-1.303	-0.882	low
TCGA-AC-A2QH-01	Cancer	-0.169	2.043	-1.387	0.367	-0.769	0.206	-1.441	0.769	-1.43	-0.91	-1.358	-0.776	-0.166	-1.504	-0.945	-1.474	-0.721	-1.147	-1.04	-1.481	1.031	-1.297	-1.091	-1.39	-1.312	-1.626	-0.795	1.606	-0.65	low
TCGA-AC-A2QJ-01	Cancer	-1.397	-1.275	-1.573	-1.481	-1.605	-1.489	-1.494	-1.367	-1.563	-1.579	-1.156	-1.61	-0.195	-1.468	-1.255	-1.57	-1.451	-1.452	-1.228	-1.38	-1.339	-1.285	-0.961	1.453	2.181	-1.471	-1.354	-1.486	-1.138	low
TCGA-AC-A3BB-01	Cancer	-0.939	-0.065	-0.518	-1.033	-0.507	-0.902	-0.445	-1.082	-1.198	-0.528	-0.454	-1.156	-0.142	0.192	-0.996	-0.823	-0.695	-1.078	0.825	-0.872	-0.743	-0.946	-0.93	-0.237	0.781	0.116	-1.204	-0.954	-0.591	low
TCGA-AC-A3OD-01	Cancer	-0.903	-1.303	-1.47	-0.498	-1.458	-1.316	-1.424	1.414	-1.341	-1.536	-1.299	-1.005	-0.164	-1.441	-0.992	-1.178	-0.853	-1.058	1.862	-1.505	-1.339	-1.274	-1.002	-1.508	-1.468	-1.595	-0.788	-0.621	-0.967	low
TCGA-AC-A3QP-01	Cancer	-1.343	-0.848	-1.266	-1.28	-1.327	-1.102	-1.335	-1.226	-0.905	-1.126	-1.298	-1.478	-0.198	-0.409	-1.056	-0.708	-1.239	-1.046	-0.667	-1.075	-0.746	-1.27	-0.833	0.99	0.54	-0.267	-1.218	-1.191	-0.89	low
TCGA-AC-A3QQ-01	Cancer	-0.55	-1.272	-1.548	-0.115	-1.03	-0.641	-1.359	1.751	-1.455	-1.567	-1.42	-0.474	-0.162	-1.482	-0.474	-1.261	-0.444	-1.083	1.09	-1.535	-1.361	-1.118	-0.097	-1.423	-1.389	-1.729	1.35	1.05	-0.705	low
TCGA-AC-A3TM-01	Cancer	-1.383	-0.6	-1.509	-1.447	-1.468	-1.3	-1.235	-1.337	-1.372	-1.455	-1.644	-1.568	-0.213	-1.065	-0.885	-1.501	-1.364	-1.17	1.203	-1.307	-0.444	-1.139	-0.305	1.601	2.06	-0.841	-1.286	-0.911	-0.853	low
TCGA-AC-A3TN-01	Cancer	-1.009	-1.163	-1.381	-1.42	-1.2	-1.232	-0.97	-1.224	-0.692	-0.754	-0.938	-1.344	-0.182	0.905	-0.961	-1.347	-1.312	-0.487	-0.298	-1.043	1.05	-1.292	-0.565	0.801	1.599	1.115	-1.138	0.305	-0.578	low
TCGA-AC-A3W5-01	Cancer	-0.949	-1.249	-1.043	-0.311	-0.852	-0.677	-0.83	-0.302	-0.966	-0.712	-1.219	-0.746	-0.2	-0.844	-0.99	-0.914	-0.573	-1.03	-0.949	-1.389	-1.126	-0.802	-0.665	-0.992	-0.773	-1.438	-1.088	-1.148	-0.885	low
TCGA-AC-A3W6-01	Cancer	-0.642	-1.175	-0.639	-0.947	-0.107	-0.984	-1.236	-0.957	-0.89	-0.385	0.209	-0.583	-0.176	-0.25	-0.988	-0.988	-1.001	-0.976	-0.563	-1.213	-1.052	-1.294	-0.861	-0.64	0.802	-0.911	-1.261	-0.709	-0.729	low
TCGA-AC-A3YI-01	Cancer	-0.726	-0.609	-0.642	-0.751	0.195	-0.875	-1.199	-0.88	-0.358	-1.029	-0.433	-0.643	-0.144	-0.59	-0.889	-1.025	-0.245	0.257	-0.816	-0.577	0.503	-0.975	-1.175	0.242	-0.596	0.298	-0.515	-1.212	-0.55	low
TCGA-AC-A5XS-01	Cancer	-1.432	-0.906	-0.962	-1.194	-1.676	-1.1	1.204	-1.341	0.191	-1.028	1.581	-1.535	-0.146	0.108	-0.736	-0.38	-1.397	-1.062	-0.879	-0.667	0.021	-1.164	-0.714	0.866	-0.831	0.99	-1.172	-0.832	-0.578	low
TCGA-AC-A62V-01	Cancer	-1.299	-0.37	-0.941	-1.416	-1.438	-1.177	-1.352	-1.421	-0.786	-1.147	-1.521	-1.476	-0.17	-1.336	-0.798	-1.424	-1.402	-1.216	1.004	-0.976	-0.372	1	0.427	1.482	2.193	-0.62	-1.102	-0.643	-0.653	low
TCGA-AC-A6IV-01	Cancer	-0.748	-0.941	-0.892	-0.657	-1.038	0.282	-1.236	-0.956	-1.165	0.383	-0.063	-1.126	-0.203	-0.39	-0.798	-0.034	0.331	0.869	-0.663	-1.118	-0.188	-1.281	-0.301	-0.988	-1.229	-1.39	-0.71	-1.05	-0.618	low
TCGA-AC-A6IW-01	Cancer	-0.68	0.034	-1.081	-1.182	-0.954	-1.298	-0.86	-1.131	-1.183	0.14	-1.434	-1.032	-0.153	-1.376	-1.005	1.364	-1.002	-1.444	-1.239	-0.839	-1.389	-0.993	0.399	1.563	1.49	-1.204	-1.205	-1.416	-0.683	low
TCGA-AC-A7VC-01	Cancer	-1.128	-0.527	-1.433	-1.09	-0.96	-1.286	-1.235	-1.179	-0.953	-0.681	-0.952	-1.424	-0.137	-1.095	-0.524	-1.407	-1.308	-0.693	-1.193	-1.076	-1.121	-1.295	0.744	1.088	1.568	-1.172	-1.279	-1.301	-0.823	low
TCGA-AC-A8OQ-01	Cancer	-1.264	-1.385	-1.452	-1.281	-1.346	-1.291	-1.364	-1.343	-1.351	-1.265	-1.564	-0.602	-0.148	-1.475	-1.353	-1.131	-0.978	-1.344	-1.225	-1.391	-1.285	-0.533	0.634	-1.303	-1.369	-1.571	-1.068	-1.455	-1.161	low
TCGA-AO-A03N-01	Cancer	-1.243	1.599	-0.523	-1.406	-1.55	-1.049	-0.226	-1.253	-1.25	-1.554	-1.485	-1.338	-0.2	-1.273	-0.918	-0.891	-1.381	-1.483	-0.47	-0.315	-0.925	-0.151	-0.769	-1.289	-1.017	-1.38	-1.27	1.626	-0.835	low
TCGA-AO-A0JB-01	Cancer	-1.503	-1.411	-1.494	-1.51	-1.636	-1.477	-1.483	-1.432	-1.554	-1.604	-1.745	-1.609	-0.2	-1.522	-1.351	-1.434	-1.376	-1.452	-1.116	-1.551	-1.366	-1.017	-1.263	-1.455	-0.96	-1.692	-1.353	-1.251	-1.386	low
TCGA-AO-A0JL-01	Cancer	-1.335	1.895	-0.955	-1.444	-1.489	-1.364	0.983	-1.08	-1.32	-1.378	-1.456	-1.381	-0.212	-0.978	-1.21	-1.241	-1.323	-1.442	-1.239	-1.403	-0.89	-0.19	-1.197	-1.504	-0.496	-1.715	-1.052	-0.921	-0.976	low
TCGA-AO-A126-01	Cancer	-1.363	1.177	-0.736	-1.172	-1.393	-1.129	-1.345	-0.944	-0.915	-1.139	-1.379	-0.457	-0.176	-0.761	-0.912	-1.298	-1.364	-0.696	0.4	-0.487	-1.121	0.31	-1.008	-0.81	1.245	-0.702	-0.78	0.612	-0.655	low
TCGA-AO-A129-01	Cancer	-1.327	-0.387	-1.2	-1.303	-1.02	-1.143	-0.631	-1.156	-1.332	-1.025	-0.774	-0.503	-0.187	0.742	-1.285	-1.368	-1.073	-1.248	-1.149	-1.384	-0.952	-0.754	-1.158	-0.207	0.834	-1.368	-1.257	-1.264	-0.888	low
TCGA-AO-A12G-01	Cancer	-1.185	-1.334	-1.348	-0.574	-0.719	-1.308	-0.156	-1.118	-0.447	-1.184	-1.031	0.282	-0.176	-0.731	-1.342	0.161	-0.822	-1.519	-0.731	-0.587	-1.133	-1.295	-0.775	-0.634	-1.292	1.46	-0.778	-1.219	-0.769	low
TCGA-AO-A1KR-01	Cancer	-1.403	0.329	-1.112	-1.428	-1.463	-1.359	0.15	-1.181	-1.18	-1.411	-1.672	-1.348	-0.106	-1.352	-0.605	-1.413	-1.308	-1.293	-1.237	-1.251	-1.137	-0.805	-0.453	-1.133	1.612	-1.424	-0.269	-1.397	-0.952	low
TCGA-AQ-A54N-01	Cancer	-1.359	-1.206	-0.406	-1.435	-1.382	-1.431	-0.969	-0.626	-0.753	-1.574	-1.291	-1.46	-0.23	-1.142	2.122	-1.593	-1.5	-1.182	-1.239	-1.343	-1.106	-0.701	-1.041	-1.017	2.112	-1.587	-0.879	-0.229	-0.873	low
TCGA-AQ-A54O-01	Cancer	-1.417	-1.073	-1.252	-1.42	-1.607	-1.206	-1.326	-1.181	-1.007	-1.592	-1.591	-1.371	-0.177	-0.028	-1.221	-1.225	-1.484	-1.229	-0.596	-1.075	0.507	1.159	-1.092	-1.457	1.494	-1.59	-1.296	0.732	-0.879	low
TCGA-AR-A1AQ-01	Cancer	-0.857	-1.188	-1.365	-1.377	-0.511	-1.457	-1.093	-1.226	-1.309	-1.421	-1.55	-1.322	-0.206	-0.892	0.019	-1.319	-1.264	-1.456	-1.229	-1.384	-1.224	-1.049	0.047	-1.058	0.196	-0.842	-1.211	-1.472	-1.036	low
TCGA-AR-A1AW-01	Cancer	0.099	0.119	-0.739	-0.538	-0.531	-0.16	-1	-0.188	-0.377	-0.146	-1.054	-0.357	-0.169	-0.899	-0.801	-0.453	-0.159	-0.868	-0.783	-1.267	-0.766	-1.007	-0.38	-1.115	-1.261	-1.365	-0.265	-0.943	-0.62	low
TCGA-AR-A2LH-01	Cancer	-1.04	-0.749	-0.308	-0.571	0.439	-0.574	-1.163	0.085	-1.002	-1.071	0.05	-0.517	-0.236	-0.072	-0.387	-0.771	-0.526	-0.981	-0.67	-0.112	-0.717	-1.121	-0.299	-0.807	-1.011	-0.124	-1.045	-1.142	-0.587	low
TCGA-AR-A2LJ-01	Cancer	-1.282	2.157	-1.267	-1.412	-1.038	-1.295	-0.983	-1.287	-1.289	-1.023	-1.089	-1.305	-0.182	-0.852	-1.042	-1.191	-1.314	-1.283	-0.983	-1.325	-1.14	-0.896	-0.961	0.575	1.58	-0.839	-1.262	-1.181	-0.836	low
TCGA-AR-A5QQ-01	Cancer	-0.878	-1.295	-1.51	-1.274	-1.279	-1.466	0.217	-1.069	-1.314	-0.674	-1.087	-1.421	-0.214	-1.157	-0.955	-0.657	-1.31	-1.016	-0.178	-0.387	-0.903	-0.893	1.703	1.323	0.413	1.033	-1.086	-1.357	-0.668	low
TCGA-B6-A0I1-01	Cancer	-1.209	1.215	-0.837	-1.091	-1.566	-1.379	1.009	-1.373	-0.704	-1.018	0.182	-1.126	-0.15	-1.079	-1.335	-1.666	-1.362	-0.672	-1.239	-0.908	-0.608	0.267	0.72	-0.862	1.349	-0.798	-0.281	-0.93	-0.623	low
TCGA-B6-A0RT-01	Cancer	-0.733	-0.582	-0.636	-0.843	0.599	-0.56	-0.965	-0.765	-0.436	1.52	0.834	-0.591	-0.236	0.534	-0.36	-0.922	-0.47	-1.195	-1.019	-1.249	-0.985	-0.781	-1.108	-1.295	-0.808	-1.223	-1.191	-0.435	-0.568	low
TCGA-B6-A3ZX-01	Cancer	-0.923	0.555	-0.851	-0.999	-0.034	-0.769	-1.021	0.121	-0.576	0.395	0.909	-0.655	-0.1	-0.396	-1.203	-1.147	0.354	-0.968	-1.126	-0.933	-0.454	-1.039	-0.196	-1.341	-0.767	-1.247	-1.037	-1.235	-0.596	low
TCGA-B6-A400-01	Cancer	-0.921	-0.33	-1.098	-0.889	-0.25	-0.92	-1.043	-0.474	-1.412	0.358	1.015	-0.465	-0.2	-1.378	-1.041	-1.497	-0.802	-1.066	-1.197	-0.836	-0.827	-0.717	0.207	-0.027	1.355	-0.021	-0.844	-0.939	-0.581	low
TCGA-B6-A401-01	Cancer	-0.892	-0.158	-1.296	-1.237	-1.466	-1.161	-0.793	-1.18	0.22	-0.776	-0.859	-0.998	-0.195	-1.492	-0.776	-1.147	-0.82	-1.119	-0.039	-1.143	-0.833	0.832	-0.492	-0.726	-0.809	-1.321	-0.726	-1.326	-0.812	low
TCGA-B6-A408-01	Cancer	-0.796	-1.035	-1.1	-0.838	0.406	-0.633	-1.317	-1.085	-0.894	-0.432	0.279	-1.129	-0.204	-1.468	-1.375	-1.328	0.801	-0.784	-0.065	-0.751	-1.258	-0.812	-0.867	-0.116	-0.013	-1.291	-1.145	-0.73	-0.714	low
TCGA-B6-A409-01	Cancer	-1.344	-0.7	-1.323	-1.402	-1.45	-1.331	1.658	-1.074	-1.005	-1.513	-1.271	-1.313	-0.203	-0.764	-0.859	-1.317	-1.432	-1.462	-1.239	-0.966	-0.785	0.42	-0.874	-0.228	1.174	-1.044	-1.267	-1.371	-0.867	low
TCGA-B6-A40C-01	Cancer	-1.212	-0.136	-1.089	-0.908	-0.976	-0.119	-0.614	-1.194	-1.216	-0.944	-1.039	-1.305	-0.221	-0.799	-1.165	-0.417	0.396	0.982	-0.916	-0.635	-0.745	-1.05	0.445	-0.15	-0.424	-0.548	-1.15	-1.028	-0.649	low
TCGA-BH-A0AW-01	Cancer	-0.795	-0.994	-0.888	-0.817	-0.607	-1.212	-0.327	-1.193	-0.001	-1.387	-1.348	-1.094	-0.154	-1.134	0.521	-0.407	-1.139	-1.458	-0.704	-0.459	-0.887	0.957	-1.142	-1.416	-0.615	0.776	-1.264	-1.128	-0.725	low
TCGA-BH-A0B3-01	Cancer	-0.544	1.087	-1.362	-0.9	-0.548	0.338	-0.981	-1.186	-1.263	-1.197	-1.438	-0.874	-0.21	-1.219	-1.244	-1.471	-0.531	-0.54	-1.239	-1.191	-0.686	-0.76	0.401	-0.889	-0.933	1.084	-0.805	-1.439	-0.734	low
TCGA-BH-A0BF-01	Cancer	-1.075	-0.876	-1.082	-0.843	-0.546	-0.67	-0.661	-0.679	1.352	-0.167	-1.434	0.216	-0.203	-1.024	-0.316	1.13	-0.456	-0.947	-0.569	-1.304	-1.185	-0.926	-1.114	-1.365	-0.869	-1.221	-0.386	-1.142	-0.656	low
TCGA-BH-A0BM-01	Cancer	-1.084	-0.147	0.425	-0.895	-1.069	-1.092	-0.48	0.129	-1.139	-1.398	-0.898	-0.824	-0.134	0.127	0.609	-0.623	-1.269	-1.103	-0.877	-0.454	-1.232	-0.066	-1.123	-1.108	-1.093	-0.899	-0.721	-0.268	-0.668	low
TCGA-BH-A0DH-11	Cancer	-1.064	0.158	-0.803	-1.2	-0.938	-1.195	-1.456	-1.356	-1.186	-1.541	-0.557	-1.17	-0.065	1.46	0.17	-0.981	-1.081	-0.287	-0.809	-1.004	-0.503	-0.47	-1.164	-0.725	-0.633	-0.515	-1.067	-1.273	-0.759	low
TCGA-BH-A0DK-01	Cancer	-1.137	-1.02	-0.961	-0.607	-0.852	-0.643	-1.25	-0.734	-1.228	-1.268	-1.304	0.276	-0.15	-1.119	1.347	-0.473	-0.772	-1.096	-0.26	-0.692	-0.935	0.468	-1.064	-1.201	-0.569	-0.651	-0.978	-0.902	-0.706	low
TCGA-BH-A0GZ-01	Cancer	-1.256	0.677	-0.376	-0.882	-1.42	-1.356	-0.565	-1.112	-0.836	-1.334	-1.293	-1.282	-0.184	-0.659	-0.62	-1.085	-1.314	-1.262	-0.871	-0.505	1.044	1.045	-0.58	-1.299	-0.478	-1.036	-0.994	1.258	-0.663	low
TCGA-BH-A0H9-11	Cancer	-0.793	-1.302	0.029	-1.056	-1.352	-1.179	-0.997	-1.337	-1.319	-1.576	-0.855	-1.255	1.548	0.744	1.398	-0.759	-1.239	-1.016	-1.058	-1.323	-0.824	-1.297	-1.112	-0.762	-1.252	-1.237	-1.253	-1.406	-0.851	low
TCGA-BH-A0HA-01	Cancer	-1.256	1.534	-0.531	-0.834	-0.867	-1.149	-1.187	-0.912	-1.533	-1.405	-0.744	-1.168	-0.148	-0.571	0.538	0.389	-1.33	-1.311	-0.365	-0.467	-0.856	1.838	-0.957	-1.178	1.416	-0.936	-0.924	0.834	-0.503	low
TCGA-BH-A0RX-01	Cancer	-1.293	-0.548	-0.413	-1.256	-1.201	-1.468	0.793	-1.339	-1.397	-1.591	-1.484	-1.179	-0.106	-1.023	-0.27	-0.77	-1.361	-1.343	-1.022	-1.303	-0.484	0.402	-0.28	-1.267	-0.478	-1.285	-0.838	-1.169	-0.892	low
TCGA-BH-A1EO-11	Cancer	-0.199	-0.852	0.889	-0.123	-1.358	-1.31	-0.228	-1.047	-1.165	-0.998	-0.821	-1.168	-0.236	0.734	1.149	0.461	-1.236	-0.362	-1.058	-0.305	0.008	-1.296	-0.958	-1.111	-1.143	-0.14	-1.202	-1.031	-0.575	low
TCGA-BH-A1F6-01	Cancer	-0.659	-1.158	-0.68	-0.946	-0.322	-1.548	-0.068	-1.177	-1.089	-0.108	-1.267	-0.276	-0.158	0.646	-1.13	0.253	-0.369	-0.884	-1.218	-0.728	-0.91	-0.502	-0.013	-0.481	-1.123	-1.189	-1.017	-1.293	-0.693	low
TCGA-BH-A1FC-01	Cancer	-0.424	1.493	-0.632	-0.96	1.461	-0.365	-1.304	-0.787	-1.363	0.108	-1.387	-1.254	-0.219	0.29	-0.508	-1.528	-0.797	0.715	-1.206	-1.152	-0.53	-0.949	1.195	-0.556	-1.128	-1.452	-0.891	-1.402	-0.555	low
TCGA-BH-A42T-01	Cancer	-1.381	-1.016	-0.799	-1.025	-0.952	-0.638	-0.291	-1.059	-0.827	-1.31	-1.172	-1.282	-0.2	-1.024	-0.993	-0.265	-0.505	-0.981	-0.405	0.688	-1.01	-1.065	2.024	-0.955	1.409	0.402	-0.994	-0.577	-0.579	low
TCGA-BH-A42U-01	Cancer	-1.291	-0.325	-1.178	-1.36	-1.413	-1.314	-1.329	-1.29	-1.278	-1.384	-0.878	-1.431	-0.16	0.036	-1.096	-1.297	-1.44	-1.364	-0.822	-1.195	-1.051	-0.801	-1.125	0.195	0.267	-0.78	-1.242	-1.242	-0.985	low
TCGA-BH-A42V-01	Cancer	-0.993	0.355	-0.432	-0.967	-0.012	-0.624	-1.271	-0.794	0.536	-0.622	-0.029	-0.565	-0.151	0.011	-1.109	-0.843	-0.363	-0.515	-0.338	-0.934	-0.523	-0.362	-0.923	0.093	-0.728	-0.397	-0.945	-0.739	-0.507	low
TCGA-BH-A5J0-01	Cancer	-1.398	-0.978	-1.35	-1.149	-1.342	-1.244	-1.188	-1.312	-0.849	-0.649	-0.601	-1.417	-0.182	-0.891	-1.064	-1.407	-1.348	-1.453	-0.512	-0.448	-1.182	-0.096	-1.069	1.184	1.453	-0.432	-1.313	-1.046	-0.832	low
TCGA-BH-A8FZ-01	Cancer	-0.44	-0.182	-0.896	-0.756	-0.918	-0.224	-1.268	-0.261	-0.867	0.041	-0.233	-0.509	-0.156	-0.586	-0.238	-0.767	0.32	-0.947	0.075	-0.223	-1.161	-1.033	-0.616	0.069	-1.202	0.475	-0.649	-1.235	-0.514	low
TCGA-C8-A1HG-01	Cancer	-1.174	-0.392	-0.893	-0.838	-1.186	-1.287	-1.273	-1.203	-1.39	1.178	-1.547	-0.946	-0.208	-1.134	-0.327	-0.616	-1.325	-0.837	-1.133	0.144	-1.034	0.026	1.375	0.142	0.233	-1.012	-0.919	-1.072	-0.666	low
TCGA-C8-A26X-01	Cancer	-1.207	-0.797	-1.284	-1.318	-1.217	-1.472	-0.356	-1.345	-0.804	-1.346	-1.258	-0.955	-0.202	-1.344	0.764	-1.086	-1.234	-1.504	-1.127	-1.254	-1.218	-0.099	-0.963	-1.167	-1.097	-0.779	-1.255	-1.259	-1.006	low
TCGA-C8-A278-01	Cancer	-0.925	-0.944	-0.813	-0.898	-1.237	-1.166	-0.255	-1.154	-0.411	0.595	-1.345	-0.877	-0.184	-1.26	-0.451	-0.531	-1.107	-1.297	-0.939	-1.049	-1.129	-0.418	-0.744	0.357	-1.235	-0.139	-1.169	-1.142	-0.781	low
TCGA-C8-A8HP-01	Cancer	-1.363	-1.372	-0.795	-1.376	-1.138	-1.309	-1.208	-1.358	-1.15	-1.294	-1.257	-1.43	-0.18	-1.377	-1.269	-0.973	-1.192	0.228	-1.112	-1.248	-1.217	0.988	-0.807	-1.292	-0.697	-0.9	-1.311	-1.303	-1.025	low
TCGA-C8-A8HR-01	Cancer	-1.137	-0.687	-0.49	-0.898	-0.55	-0.921	-0.805	-0.663	-1.145	0.035	-0.512	-0.639	-0.164	-0.886	-0.956	-0.412	-0.8	-0.765	-0.823	-1.382	-1.166	-0.923	0.026	-0.963	-0.747	-0.917	-0.943	-0.97	-0.757	low
TCGA-D8-A1XQ-01	Cancer	-0.799	-0.946	-1.163	-1.165	-1.263	-0.851	-0.306	-1.152	-0.175	0.873	0.299	-0.151	-0.229	-0.808	-1.14	1.109	-0.659	-1.191	-1.239	0.065	0.341	0.027	-0.502	-0.089	-1.262	0.52	-1.091	-1.329	-0.51	low
TCGA-D8-A73U-01	Cancer	-0.544	-1.267	-0.714	-0.759	-0.835	0.056	-0.962	-0.91	-0.432	-0.149	0.442	-0.152	-0.167	-0.487	-0.887	0.026	-0.145	-0.346	-0.959	-0.052	-0.699	-1.292	-0.987	-1.322	-1.141	-1.347	-1.067	-1.027	-0.647	low
TCGA-E2-A10C-01	Cancer	-1.282	0.809	-1.281	-1.378	-1.268	-0.73	-1.221	-1.112	-0.253	-1.342	-0.311	-1.35	-0.216	-1.454	-0.91	-1.215	-1.293	-0.699	-1.03	-1.14	-1.03	0.081	0.188	-0.493	1.505	-1.386	-0.786	1.129	-0.695	low
TCGA-E2-A15K-11	Cancer	-1.281	-0.767	-1.004	-1.19	-1.317	-1.159	-1.402	-1.313	-1.354	-1.523	-1.055	-1.32	-0.236	0.194	-0.815	-1.168	-1.313	-0.796	-1.033	-1.382	-0.985	-0.866	-1.168	-1.113	-0.447	-1.4	-1.202	-1.346	-1.063	low
TCGA-E2-A1B5-01	Cancer	-1.174	-0.575	0.315	-0.9	-0.953	-1.294	-1.275	-1.006	-0.914	-0.584	-0.574	-1.125	-0.182	0.267	-0.369	-0.62	-1.31	-0.98	-0.357	-0.159	-1.014	-1.15	-1.169	-1.088	0.193	-0.835	-1.214	-0.672	-0.74	low
TCGA-E2-A1B6-01	Cancer	-1.144	1.179	-0.942	-1.357	-1.447	-1.17	-1.188	-0.946	-1.114	-0.712	-1.158	-1.305	-0.134	0.536	-1.385	-1.176	-1.369	-1.362	-1.075	-1.305	-1.125	-1.047	-0.465	-1.203	1.79	-0.519	-1.151	-0.576	-0.817	low
TCGA-E2-A1IF-01	Cancer	-1.194	1.088	-1.174	-1.191	-1.016	-0.74	-0.543	-0.88	-0.967	-1.329	-1.087	-1.45	-0.186	0.566	-0.742	-0.916	-1.238	-0.534	-0.706	-0.924	1.105	-0.681	-0.456	-0.544	1.374	-0.833	-1.014	-0.637	-0.602	low
TCGA-E2-A1LA-01	Cancer	-1.252	-0.746	-1.325	-1.294	-1.293	-1.274	-0.524	-0.767	-0.981	-1.452	-1.312	-1.036	-0.181	-1.441	-0.415	-1.03	-1.336	-0.694	1.312	-1.325	-1.127	0.369	0.6	-1.22	-0.311	-1.334	-0.946	-0.201	-0.805	low
TCGA-E2-A1LH-01	Cancer	-1.427	-1.012	-1.507	-1.41	-1.619	-1.501	-0.551	-1.366	-1.444	-0.806	-1.665	-1.417	-0.204	-1.503	-1.169	-1.406	-1.468	-1.476	-1.229	-1.439	-1.307	-0.447	-1.056	-1.264	-0.194	-1.644	-1.311	-1.447	-1.225	low
TCGA-E2-A1LK-01	Cancer	-0.845	1.764	-1.128	-1.457	-0.566	-1.343	-0.189	-0.926	-1.243	0.1	-1.242	-0.598	-0.196	-1.308	-1.474	-1.232	-1.175	-1.271	-1.239	-1.178	0.536	0.567	-0.157	1.424	0.505	-0.204	0.009	-1.434	-0.554	low
TCGA-E2-A1LS-01	Cancer	-1.07	-1.14	-1.359	-1.219	-1.401	-1.352	-0.677	-0.091	-0.354	-1.167	-1.204	-0.451	-0.228	0.921	-1.089	-1.021	-1.385	-0.905	-1.239	-1.439	-1.222	-0.548	-1.203	-1.524	-1.396	-1.466	-1.325	-0.651	-0.972	low
TCGA-E2-A1LS-11	Cancer	1.145	-1.208	1.26	0.594	-1.335	-0.615	-0.688	-0.783	-1.291	-1.073	-1.213	-0.152	-0.236	0.941	1.636	-0.411	-0.802	1.014	-1.148	-1.143	-0.552	-1.293	-1.111	-1.414	-1.451	-1.395	-0.722	-1.05	-0.518	low
TCGA-E2-A2P6-01	Cancer	-0.974	-1.185	-0.469	-1.123	-1.313	-0.883	-0.097	1.076	-1.103	-1.207	-0.434	-0.734	-0.207	0.004	-0.667	-0.666	-0.998	0.869	-0.87	-1.011	1.187	-1.213	0.087	-1.276	0.209	-1.124	-1.111	0.419	-0.529	low
TCGA-E2-A56Z-01	Cancer	-1.037	-0.99	-0.089	-0.808	-1.276	-0.953	-1.05	-1.176	0.091	-0.815	-0.998	-1.427	-0.181	-1.455	-1.331	-1.039	-1.37	-1.094	-0.644	-0.032	-0.648	1.03	0.355	1.25	0.906	-1.007	-0.944	0.882	-0.566	low
TCGA-E2-A570-01	Cancer	-1.077	-0.875	-0.428	-1.026	-1.055	-1.218	0.021	-0.565	0.158	-1.064	0.589	-1.332	-0.189	-0.451	-0.912	-0.962	-1.311	-1.112	-0.748	-0.512	0.835	-0.859	-0.291	-0.745	1.033	0.461	-0.969	0.365	-0.509	low
TCGA-E2-A572-01	Cancer	-1.374	1.028	-1.441	-1.335	-1.428	-1.422	-1.467	-1.391	-1.567	-1.628	-1.484	-1.551	-0.135	1.802	-0.171	-1.52	-1.478	-1.471	-0.508	-0.781	1.103	0.776	-1.044	2.107	2.241	0.554	-1.222	-0.598	-0.55	low
TCGA-E2-A573-01	Cancer	-0.887	-1.15	-0.028	-1.473	-1.014	-1.432	0.369	-1.32	-0.433	-0.351	0.517	-1.346	-0.22	-0.73	-0.884	-1.476	-1.347	-1.282	-1.213	-1.409	-0.595	-0.94	0.916	-1.127	-0.144	1.086	-1.234	-1.115	-0.724	low
TCGA-E2-A574-01	Cancer	-1.416	-0.08	-1.415	-1.366	-1.578	-1.528	0.726	-1.049	-0.687	-1.431	-1.687	-1.597	-0.178	-1.478	-1.193	-1.269	-1.484	-0.987	-1.173	-1.366	-1.037	-0.249	0.021	1.804	1.977	-0.241	-1.095	-1.31	-0.799	low
TCGA-E2-A576-01	Cancer	-1.321	-0.25	-1.505	-1.28	-1.486	-1.255	-1.421	-1.024	-1.058	-1.533	-1.382	-1.586	-0.215	-1.062	-1.157	-1.613	-1.261	0.546	-0.485	-1.209	-1.35	-1.248	0.783	2.078	2.053	0.439	-0.905	-0.239	-0.712	low
TCGA-E2-A9RU-01	Cancer	-1.351	-1.301	-1.51	-1.368	-1.419	-1.524	-1.259	-1.324	-1.399	-0.828	-0.613	-1.387	-0.216	-1.257	-0.39	-1.247	-1.429	-0.693	0.315	-0.532	-1.356	-0.461	0.527	2.183	1.613	0.625	-1.039	-1.238	-0.71	low
TCGA-E9-A1NC-01	Cancer	-1.427	-1.374	-1.287	-1.449	-1.534	-1.482	-1.167	-1.26	-1.28	-1.433	-1.02	-0.75	-0.222	-1.217	-0.739	-1.098	-1.305	-1.474	-1.102	-1.372	-1.212	-0.846	-1.203	0.244	-0.078	-0.089	-1.354	-1.442	-1.07	low
TCGA-E9-A1ND-11	Cancer	-1.062	-0.567	-1.042	-1.051	-1.063	-1.208	-1.379	-1.172	-1.366	-1.278	-1.064	-1.304	-0.236	0.639	-0.5	-0.855	-1.247	-0.475	-1.059	-1.381	-0.884	-0.969	-0.934	-0.918	-0.78	-1.166	-1.153	-1.391	-0.96	low
TCGA-E9-A1RG-01	Cancer	-1.408	-1.326	-1.322	-1.243	-1.062	-0.915	-1.401	-1.344	-1.453	-0.728	-0.572	-1.394	-0.227	-1.395	-0.519	-1.365	-1.126	-1.234	-0.588	-0.221	-1.291	1.264	0.564	1.073	1.699	0.71	-1.265	-0.008	-0.646	low
TCGA-E9-A1RH-11	Cancer	0.454	-1.029	0.525	0.328	-1.289	-0.23	-0.813	-0.789	-1.003	-1.222	-1.251	-0.544	1.884	0.792	1.926	-0.427	-0.817	0.252	-0.928	-1.286	-0.618	-1.139	-1.11	-1.299	-1.414	-1.391	-0.452	-1.192	-0.503	low
TCGA-E9-A3HO-01	Cancer	-1.179	0.731	-1.185	-1.325	-0.99	-0.777	-1.228	-1.352	0.829	-1.288	-1.33	-1.062	-0.212	-1.205	-1.369	-1.385	-1.187	0.837	-1.155	-1.264	-1.299	-1.294	1.235	-0.655	-0.941	-1.5	-1.192	0.107	-0.808	low
TCGA-E9-A3QA-01	Cancer	-1.263	-1.214	-1.134	-1.14	-1.29	-0.725	0.97	-1.159	-0.807	0.628	-0.772	-0.74	-0.146	0.298	-1.119	-1.483	-0.561	-1.373	-1.238	-0.936	-1.205	-0.095	-0.423	-1.045	-0.931	-0.92	-1.336	-1.497	-0.809	low
TCGA-E9-A3X8-01	Cancer	-1.42	-1.001	-1.553	-1.396	-1.581	-1.214	-1.402	-1.406	-1.399	-1.65	-1.659	-1.615	-0.18	-1.237	-1.227	-1.578	-1.47	-1.452	-0.206	-1.391	-1.26	-1.277	-1.132	1.416	1.568	-1.507	-1.038	-1.049	-1.083	low
TCGA-E9-A54Y-01	Cancer	-1.438	-1.194	-1.465	-1.494	-1.66	-1.169	-1.1	-1.402	-0.989	-1.584	-1.714	-1.463	-0.199	-1.492	-1.277	-1.565	-1.29	0.954	-0.675	-1.099	-1.325	-0.125	1.514	0.396	1.757	-1.757	-0.415	0.948	-0.797	low
TCGA-E9-A5FK-01	Cancer	-1.341	-0.88	-1.441	-1.445	-1.492	-1.353	-1.115	-1.338	-1.366	-1.541	-1.214	-1.524	-0.139	-0.719	-1.394	-1.37	-1.444	-1.432	-0.952	-1.214	-1.052	-1.122	-1.179	0.686	1.469	-1.257	-1.32	-1.102	-1.057	low
TCGA-E9-A5FL-01	Cancer	-1.47	-1.305	-1.511	-1.462	-1.606	-1.202	-1.192	-1.411	-1.445	-1.581	-1.659	-1.515	-0.184	-1.518	-0.236	-1.024	-1.316	-1.056	-1.048	-1.335	-1.166	0.582	-1.102	-1.06	1.09	-1.395	-1.17	-1.238	-1.091	low
TCGA-E9-A6HE-01	Cancer	-1.295	-1.465	-1.438	-1.34	-1.34	-1.292	0.868	-1.313	-0.947	-1.22	-1.15	-1.644	-0.186	-1.081	0.036	-1.507	-1.343	-1.053	-0.665	-0.474	-1.014	-1.294	0.515	1.664	1.979	1.012	-1.245	-1.197	-0.694	low
TCGA-EW-A1IZ-01	Cancer	-1.312	0.63	-1.053	-1.034	-1.19	-1.422	-1.215	-0.902	-1.122	-0.552	-0.247	-0.924	-0.122	-0.432	-1.143	-0.609	-1.357	-1.453	-0.726	-0.599	-0.495	-1.123	-0.616	-1.458	-0.254	0.175	-1.222	-0.778	-0.805	low
TCGA-EW-A1J6-01	Cancer	-1.457	0.163	-1.435	-1.175	-1.619	-1.485	-1.498	-1.286	-1.273	-1.338	-1.581	-1.568	-0.192	-1.481	-1.401	-0.031	-1.412	-1.455	-1.023	-0.712	-0.996	-0.435	-0.878	-1.531	-1.448	-1.645	-1.046	-0.26	-1.125	low
TCGA-EW-A1OV-01	Cancer	-0.89	-1.254	0.315	-1.026	-0.211	-0.619	-0.85	0.966	-0.383	-0.69	0.089	0.028	-0.14	-1.192	-0.743	-0.78	-0.661	-0.882	-1.021	-1.315	-1.259	-1.292	-0.508	-1.216	0.375	-0.835	-1.096	-0.861	-0.641	low
TCGA-EW-A1P3-01	Cancer	-1.166	-0.785	-1.048	-1.121	-1.024	-0.941	-0.381	-0.548	0.196	-1.06	-1.341	-1.329	-0.177	-1.416	-0.075	-0.595	-1.24	-1.276	0.496	-0.167	-0.913	-0.893	0.134	-0.718	1.132	-1.238	0.104	0.066	-0.619	low
TCGA-EW-A1P7-01	Cancer	-0.377	-0.812	-0.822	-0.006	-0.095	-0.289	-1.313	-0.41	0.695	0.503	0.593	0.386	-0.101	0.535	-0.678	-0.972	-0.501	-1.097	-0.952	-1.235	-0.932	-0.898	-0.976	-1.293	-1.036	-0.773	-0.851	-1.173	-0.531	low
TCGA-EW-A1PB-01	Cancer	-1.205	-0.579	-1.323	-1.191	-0.993	-1.344	-0.37	-0.933	-1.339	-0.943	-0.226	-1.041	-0.163	-0.234	-1.393	0.5	-1.235	-1.017	-1.239	0.824	-0.71	-0.755	-1.2	1.323	1.097	1.33	-1.22	-1.392	-0.606	low
TCGA-EW-A2FS-01	Cancer	-1.429	0.982	-0.947	-1.171	-1.343	-1.202	-1.161	-0.523	-0.18	-1.471	-0.945	-1.281	-0.141	-1.26	-1.225	-1.028	-1.299	-0.463	0.986	-1.114	-1.164	1.051	-0.76	-1.296	-1.135	-1.573	-0.943	0.342	-0.775	low
TCGA-EW-A3E8-01	Cancer	-1.242	-0.287	-0.871	-1.054	-0.608	-1.022	-1.313	-0.857	-1.188	-1.237	0.094	-0.947	-0.15	-1.096	-1.256	-0.768	-1.009	-0.951	1.102	-0.923	-1.03	-0.65	-0.68	-0.606	-0.617	-0.741	-0.991	-0.719	-0.772	low
TCGA-EW-A3U0-01	Cancer	-0.838	-0.756	-1.04	-0.791	-0.429	-0.053	-1.19	-0.917	1.863	0.438	0.514	-0.531	-0.144	-0.584	-1.203	-1.312	-0.359	-1.174	-1.147	-1.37	-0.944	-0.991	-0.437	-0.698	-1.175	-1.215	-1.039	-1.334	-0.673	low
TCGA-EW-A423-01	Cancer	-1.39	-0.575	-0.616	-1.051	-1.326	-1.069	-1.311	-1.098	1.234	-1.496	-0.977	-1.365	-0.182	-1.175	-1.136	-0.06	-1.216	-1.043	-1.018	-0.939	-0.964	-0.307	-0.11	-1.434	1.106	-1.568	-0.964	-0.715	-0.813	low
TCGA-EW-A424-01	Cancer	-1.051	0.773	-0.926	-1.155	-1.121	-1.112	-1.077	-0.847	-0.27	-0.899	-0.588	-0.815	-0.18	-0.131	-1.32	-0.966	-1.011	-0.155	1.701	-0.865	-0.228	-1.036	-0.646	-1.028	1.03	0.302	-1.014	-0.367	-0.536	low
TCGA-EW-A6SB-01	Cancer	-1.424	-1.371	-1.433	-1.513	-1.541	-1.529	-0.542	-1.391	-1.433	-1.509	-1.595	-1.562	-0.198	-1.507	-0.825	-1.33	-1.462	-1.508	-1.239	-1.555	-1.299	-0.793	-1.084	-1.23	-0.663	-1.392	-1.361	-1.454	-1.277	low
TCGA-GI-A2C9-01	Cancer	-0.449	-0.807	-0.83	-0.544	-1.208	-0.735	0.38	-0.74	0.462	-0.293	-1.32	0.094	-0.173	0.635	-0.865	1.04	-0.937	-0.973	-1.194	-1.29	-1.058	0.032	-1.237	-1.086	-0.97	0.63	-0.631	-1.39	-0.552	low
TCGA-GM-A2DA-01	Cancer	-1.342	-0.438	-1.121	-1.333	-1.477	-1.024	-1.069	-1.148	-0.248	-1.573	-1.099	-1.392	-0.169	-0.995	-0.442	-0.9	-1.303	-0.656	-0.948	-1.305	-1.243	-1.034	-1.173	-1.46	-0.773	-1.524	-1.267	-0.258	-1.026	low
TCGA-GM-A2DB-01	Cancer	-1.429	-0.694	-1.19	-1.401	-1.478	-1.297	-0.947	-0.322	-0.73	-1.567	-0.577	-1.467	-0.146	-1.502	-0.826	-1.348	-1.438	-1.461	-0.832	-0.869	-1.129	0.847	-0.981	0.848	0.162	-1.427	-1.224	-0.953	-0.906	low
TCGA-GM-A2DD-01	Cancer	-1.295	1.001	-0.849	-1.067	-1.427	-1.289	-0.82	-1.176	-1.228	-1.486	-1.291	-1.26	-0.182	-1.03	-0.696	-0.988	-1.342	-1.348	-0.874	-1.113	-0.903	-0.795	-1.102	-1.29	-1.093	-1.468	-1.142	-1.028	-1.021	low
TCGA-GM-A2DF-01	Cancer	-1.348	-1.309	-1.473	-1.437	-1.533	-1.487	-0.796	-1.409	-1.388	-1.448	-1.632	-1.316	-0.193	-1.497	-1.022	-1.53	-1.41	-1.506	-1.228	-1.519	-1.351	-0.688	-1.188	-1.486	-1.084	-1.632	-1.32	-1.407	-1.309	low
TCGA-GM-A2DK-01	Cancer	-1.145	-0.14	-1.213	-1.149	-1.338	-1.485	-1.342	-1.373	-0.642	-1.494	-1.158	-1.451	-0.076	-1.135	-1.331	-0.069	-1.432	-0.934	-0.822	-0.873	-0.856	1.295	-0.7	-1.442	-0.098	-1.524	-0.608	-0.481	-0.893	low
TCGA-GM-A2DN-01	Cancer	-0.753	-1.221	-0.544	-1.007	-0.454	-0.815	0.581	-0.165	0.186	-0.449	-0.879	-0.828	-0.144	0.295	-0.106	-1.226	-0.685	-1.228	-1.046	-0.656	-1.259	-0.798	0.205	-1.057	-0.739	-0.604	-0.584	-0.872	-0.602	low
TCGA-GM-A2DO-01	Cancer	-1.243	0.884	-0.889	-1.108	-0.964	-1.07	-1.399	-0.564	0.492	-1.144	-0.63	-0.653	-0.1	-0.894	-1.003	-0.822	-1.255	1.047	-0.773	-1.224	0.374	-0.891	-0.081	-1.449	0.162	-1.212	-1.041	0.721	-0.597	low
TCGA-GM-A3XL-01	Cancer	-1.324	-1.129	-1.354	-1.161	-1.046	-1.527	0.622	-1.133	-1.017	0.484	1.071	-1.399	-0.203	-0.346	-1.456	-1.654	-1.237	-0.77	-1.239	-1.166	-1.227	-0.569	-1.23	1.606	0.859	1.372	-1.224	-1.151	-0.662	low
TCGA-GM-A3XN-01	Cancer	-1.04	-0.558	-0.958	-0.933	-0.29	-0.707	-0.861	-0.88	-1.034	-1.142	-1.293	-1.303	-0.155	-0.755	-1.019	-0.737	-0.657	-0.326	0.519	-1.111	-0.144	-1.248	-1.057	-0.723	-0.588	-1.233	-0.969	-0.795	-0.786	low
TCGA-GM-A4E0-01	Cancer	-1.24	-1.148	-0.961	-1.118	-1.398	-1.378	-1.323	-1.155	-0.688	-1.306	-1.379	-1.417	0.404	-0.638	-0.988	-0.341	-1.277	-0.684	-0.635	-1.388	-1.122	-1.292	-1.14	-1.422	-1.135	-1.587	-0.967	-1.067	-1.064	low
TCGA-JL-A3YW-01	Cancer	-1.26	-1.276	-1.29	-1.085	-1.253	-1.215	-0.865	-1.183	-0.855	-1.174	0.349	-1.135	-0.198	-1.236	-0.902	-1.335	-1.037	-0.33	-0.636	0.279	-1.135	-0.574	0.244	-1.122	-1.234	0.185	-1.217	-1.452	-0.855	low
TCGA-LD-A66U-01	Cancer	-1.36	-0.153	-1.313	-1.31	-1.213	-1.258	-0.834	-1.319	-1.359	-1.121	-0.909	-1.615	-0.167	-0.425	-0.825	-1.5	-1.345	-1.231	-0.369	-0.98	0.011	-0.745	-1.015	1.549	1.791	-0.552	-1.257	0.114	-0.74	low
TCGA-LD-A9QF-01	Cancer	-1.039	-1.305	-1.274	-0.998	-0.944	-1.185	-1.342	-0.693	-1.264	-0.128	-1.084	-0.882	-0.113	-0.668	-0.363	-0.595	-0.979	-1.261	-0.895	-1.068	-1.124	-0.894	0.859	-1.266	-1.032	-1.353	-1.26	-1.335	-0.91	low
TCGA-LL-A440-01	Cancer	-0.47	-0.288	-0.443	-0.58	-0.459	-0.04	-1.241	-0.135	-0.576	-0.712	-0.227	-0.155	-0.234	-0.336	-0.919	-0.694	0.472	1.049	-0.042	-1.14	-0.712	-1.025	-0.594	-1.232	-1.197	-1.312	-0.638	-1.237	-0.54	low
TCGA-LL-A441-01	Cancer	-0.604	-0.771	-1.313	-1.158	-0.664	-0.346	-0.218	1.131	-0.098	-0.541	-0.86	-0.669	-0.136	-0.56	-1.17	-0.741	-0.13	-0.534	-1.033	-1.383	-1.077	-0.382	-0.51	-0.984	-0.954	-1.223	-0.608	-0.891	-0.658	low
TCGA-LL-A50Y-01	Cancer	-1.192	0.522	-1.275	-1.425	-1.406	-0.412	-0.078	-1.335	-0.813	-1.3	-0.736	-1.578	-0.191	1.045	-1.105	-1.197	-1.354	-1.021	-0.17	-0.986	1.075	-0.874	-0.688	1.28	1.954	0.872	-1.119	-0.632	-0.505	low
TCGA-LL-A5YL-01	Cancer	-1.455	-0.783	-1.321	-1.33	-1.617	-1.223	0.975	-0.941	-0.074	-1.416	-1.277	-1.501	-0.22	0.116	-0.462	-1.179	-1.389	-1.072	0.308	-0.878	-0.672	-1.134	0.001	1.532	1.265	0.662	-1.33	-0.572	-0.607	low
TCGA-LL-A5YM-01	Cancer	-1.43	-1.313	-1.515	-1.425	-1.62	-1.308	-1.075	-1.411	-1.514	-1.583	-1.6	-1.577	-0.227	-1.027	-1.242	-1.569	-1.494	-1.433	-1.129	-0.292	0.398	0.954	0.649	1.907	1.903	-0.512	-1.27	-1.172	-0.819	low
TCGA-LL-A5YN-01	Cancer	-1.35	-1.372	-1.481	-1.47	-1.475	-1.435	-0.888	-1.36	-1.031	-1.281	-0.828	-1.494	-0.19	-1.136	-1.268	-1.546	-1.442	-1.025	-0.736	-1.405	-0.929	-0.531	-1.106	0.955	1.928	-0.372	-1.335	-1.129	-0.955	low
TCGA-LL-A5YO-01	Cancer	-1.328	-1.306	-0.794	-1.365	-1.19	-1.397	-1.206	-1.356	-1.323	-1.026	-0.342	-1.418	-0.177	-0.916	-1.395	-1.412	-1.303	-1.442	-0.922	-1.38	-1.043	-0.903	-1.145	-0.647	-0.909	-0.018	-1.334	-1.413	-1.086	low
TCGA-LL-A5YP-01	Cancer	-1.055	0.369	-1.426	-1.312	-0.461	-1.37	-1.073	-0.577	-1.022	1.372	-1.177	-1.201	-0.142	-1.176	-0.869	-1.334	-1.005	-1.087	-1.195	-1.281	-0.571	-0.682	0.247	-0.987	-0.679	0.15	-1.331	-1.374	-0.795	low
TCGA-LL-A6FR-01	Cancer	-1.248	-1.267	-1.52	-1.479	-1.502	-1.51	-0.655	-1.249	-0.24	-1.613	0.389	-1.523	-0.216	-1.102	-0.932	-1.676	-1.488	-0.684	-1.239	-1.424	-1.12	-0.256	-0.315	1.668	2.024	-1.271	-1.278	-1.38	-0.861	low
TCGA-LL-A73Z-01	Cancer	-1.215	-1.012	-0.844	-1.264	-1.337	-1.373	-0.786	-1.07	-0.746	-1.237	-0.943	-1.349	-0.144	-0.072	-1.038	-0.767	-1.31	-1.211	-1.005	-1.244	-0.938	-0.682	-0.839	-0.695	-0.908	0.465	-1.259	-1.32	-0.934	low
TCGA-LL-A7SZ-01	Cancer	-1.47	-1.43	-1.574	-1.484	-1.642	-1.534	-1.49	-1.444	-1.539	-1.46	-1.589	-1.637	-0.234	-1.51	-1.404	-1.659	-1.461	-1.39	-1.125	-1.524	-1.372	-0.998	-1.032	-0.031	-0.298	-1.608	-1.358	-1.486	-1.314	low
TCGA-LL-A8F5-01	Cancer	-1.48	-1.419	-1.566	-1.411	-1.518	-1.403	-1.394	-1.37	-1.506	-0.93	-1.657	-1.512	-0.218	-1.386	-1.354	-1.671	-1.455	0.933	-1.239	-1.493	-1.369	-0.71	-0.627	-0.042	-0.468	-1.447	-1.335	-1.497	-1.162	low
TCGA-LL-A9Q3-01	Cancer	-1.402	2.151	-1.404	-1.262	-1.242	-1.227	-1.276	-1.363	-1.209	-1.36	-0.936	-1.357	-0.213	-1.105	-1.399	-1.291	-1.333	-0.848	-1.105	-1.032	-1.187	-1.233	-1.112	0.233	1.676	-0.851	-1.26	-0.975	-0.89	low
TCGA-OL-A5D6-01	Cancer	-1.045	-1.065	-0.901	-0.857	-0.358	-0.978	-1.179	-0.202	0.642	-0.287	0.525	-0.658	-0.166	-1.098	-0.112	-0.395	-0.498	-1.199	-0.38	-0.211	-1.189	0.233	-1.11	-0.726	-1.048	-0.885	-1.164	-1.257	-0.627	low
TCGA-OL-A5D7-01	Cancer	0.333	-0.571	-0.967	-1.467	0.744	-1.184	-1.45	-1.382	-1.32	-0.56	-1.051	-1.288	-0.217	-0.645	-0.59	-1.354	-1.163	-0.479	-1.217	-1.46	-1.164	-0.837	0.727	0.571	1.848	-0.264	-1.209	-1.405	-0.679	low
TCGA-OL-A5RW-01	Cancer	-1.449	-1.446	-1.536	-1.355	-1.362	-1.502	-1.299	-1.308	-1.522	-1.523	-1.227	-1.562	-0.232	0.081	-0.969	-1.635	-1.468	-1.157	-1.239	-1.323	-1.308	-1.113	-1.271	2.218	1.839	0.826	-1.344	-1.47	-0.952	low
TCGA-OL-A5RY-01	Cancer	-1.38	-1.301	-1.027	-1.194	-1.266	-1.374	-0.583	-0.911	-1.004	-1.221	-0.547	-1.319	-0.101	-1.132	-0.454	-0.909	-1.257	-1.321	-0.19	-0.833	-1.203	-0.096	-0.93	-0.878	-0.834	0.195	-1.265	-1.17	-0.911	low
TCGA-OL-A5S0-01	Cancer	-1.289	-1.095	-1.217	-1.33	-1.538	-1.484	1.205	-1.36	-1.522	-1.473	-1.543	-1.478	-0.204	-1.028	-0.792	-1.608	-1.489	-1.443	-1.205	-0.894	-1.166	-0.879	-0.235	2.218	0.464	-0.279	-0.996	-1.441	-0.896	low
TCGA-OL-A66I-01	Cancer	-1.107	-1.209	-0.294	-1.307	-1.071	-1.184	-0.551	-0.816	-1.158	-0.448	-0.773	-1.46	-0.131	0.27	-0.868	-0.448	-1.236	-1.295	-1.145	-0.755	-1.242	-0.764	0.501	-1.006	0.589	0.057	-1.262	-1.343	-0.766	low
TCGA-OL-A66L-01	Cancer	-1.368	-0.919	-1.453	-1.461	-1.494	-1.2	-1.128	-1.269	-1.481	-1.489	-1.284	-1.683	-0.159	-1.074	-1.258	-1.481	-1.458	-1.384	0.107	-1.273	-0.539	-1.029	-1.172	1.698	1.795	0.084	-1.237	-0.764	-0.906	low
TCGA-OL-A66N-01	Cancer	-1.397	0.03	-1.159	-1.259	-1.445	-1.244	-1.218	-1.258	-0.846	-1.274	-1.295	-1.566	-0.162	1.036	-0.925	-1.514	-1.358	-1.345	-0.29	-0.901	-0.691	-1.262	-1.134	-0.098	1.177	-0.184	-1.283	-1.177	-0.859	low
TCGA-OL-A66O-01	Cancer	-1.154	0.137	-1.003	-1.374	-1.112	-1.414	-1.29	-1.236	-1.468	-0.977	-0.595	-1.49	-0.186	-0.375	-1.174	-1.493	-1.45	-1.357	-0.692	-0.766	-0.588	1.231	1.027	1.655	1.929	0.697	-1.217	0.701	-0.537	low
TCGA-OL-A66P-01	Cancer	-1.488	-1.313	-1.519	-1.468	-1.635	-1.533	-1.481	-1.42	-0.913	-1.418	-1.443	-1.677	-0.166	-1.442	-1.396	-1.575	-1.468	-1.443	-0.908	-1.406	-1.242	-0.795	-1.203	-1.279	-0.731	-1.453	-1.344	-1.455	-1.308	low
TCGA-PE-A5DC-01	Cancer	-1.309	1.559	-0.788	-0.771	-1.182	-0.312	-1.381	0.512	-1.257	1.29	-0.345	-1.267	-0.155	-1.401	-1.327	-0.907	-1.25	-1.107	-0.391	-0.615	-1.198	0.556	0.621	1.066	-0.526	-0.769	-0.961	-0.588	-0.507	low
TCGA-PE-A5DD-01	Cancer	-0.737	-1.024	-0.952	-0.926	-0.259	-0.354	-1.156	-0.218	0.665	-0.478	0.397	-0.887	-0.176	-0.615	-0.712	-1.113	-0.523	0.365	-0.711	-1.055	-1.193	-1.257	-1.096	-1.425	0.537	-0.121	-1.18	-0.759	-0.606	low
TCGA-PL-A8LV-01	Cancer	-1.227	-1.307	-1.447	-1.402	-0.972	-1.483	-1.237	-1.316	-1.367	-0.937	1.068	-1.366	-0.212	-1.405	-1.304	-1.588	-1.236	0.937	-1.106	-1.507	-1.354	-0.926	0.743	-1.441	-1.267	-1.521	-1.255	-1.275	-1.025	low
TCGA-S3-AA10-01	Cancer	-0.83	-0.856	-0.43	-1.07	0.605	-1.071	-1.345	-0.264	-1.26	-0.506	-1.199	-0.808	-0.229	-1.355	-0.528	-0.056	-0.616	-0.901	-1.201	-0.871	-1.18	-0.797	1.701	1.01	1.215	-1.315	-1.009	-1.359	-0.59	low
TCGA-S3-AA15-01	Cancer	-1.315	-1.39	-1.516	-1.411	-1.072	-1.448	-1.483	-1.345	-1.445	-1.2	-1.362	-1.419	-0.142	-1.377	-1.392	-1.288	-1.045	-1.442	-1.204	-1.473	-1.352	-1.137	-1.115	-1.45	-1.439	-1.322	-1.262	-1.495	-1.298	low
TCGA-S3-AA17-01	Cancer	-1.074	-1.384	-1.38	-1.068	-1.196	-0.308	-0.806	-0.573	-0.6	-0.573	-0.574	0.504	-0.179	-1.226	-0.947	-0.767	0.172	0.764	0.484	-0.489	-1.286	-1.296	0.602	-1.218	-1.259	-1.315	-0.319	-0.903	-0.651	low
TCGA-UL-AAZ6-01	Cancer	-1.222	-1.122	-1.249	-1.251	-1.233	-1.326	-0.943	-1.244	-1.156	-1.174	-0.822	-1.416	-0.171	-0.266	-1.314	-1.328	-1.134	-0.922	0.083	-0.572	-1.146	2.089	-0.75	1.197	2.095	-0.254	-1.026	-0.565	-0.648	low
TCGA-UU-A93S-01	Cancer	-1.487	-1.282	-1.373	-1.316	-1.357	-1.455	-0.234	-0.937	-0.764	-1.229	0.601	-1.406	-0.192	-1.047	-0.562	-0.308	-1.425	-1.14	-1.074	-0.687	-1.024	-0.048	1.012	-0.819	0.048	0.863	-1.03	-1.341	-0.75	low
TCGA-V7-A7HQ-01	Cancer	-1.423	1.556	-1.552	-1.474	-1.555	-0.958	-1.502	-1.376	-1.473	-1.558	-1.665	-1.648	-0.218	-1.159	-1.256	-1.637	-1.313	-1.46	-0.175	-1.3	-0.95	0.462	-0.92	2.071	2.109	-1.029	-1.233	-0.986	-0.844	low
TCGA-W8-A86G-01	Cancer	-1.101	-1.227	-0.912	-1.134	-0.555	-0.753	-0.976	-0.564	1.227	-0.425	0.486	-0.998	-0.165	0.023	-1.236	-0.92	-1.033	1.456	-0.597	-1.252	-0.959	-1.006	-1.123	-0.645	-0.346	-1.023	-0.937	-0.392	-0.61	low
TCGA-WT-AB41-01	Cancer	-1.361	-1.347	-1.518	-1.483	-1.669	-0.995	-1.104	-1.163	-1.374	-1.605	-1.658	-1.451	-0.201	-0.555	-1.377	-1.535	-1.391	1.071	0.139	-1.44	-1.328	1.221	-0.983	0.408	1.994	-1.276	-1.218	-0.622	-0.851	low
TCGA-WT-AB44-01	Cancer	-1.342	-1.302	-1.445	-1.482	-1.663	-1.021	-0.241	-1.02	-0.159	-1.59	-1.532	-1.503	-0.212	-1.239	-0.868	-1.442	-1.443	-0.106	-1.076	-1.172	-1.02	-1.259	-1.242	-0.675	-0.485	-1.539	-1.253	-0.324	-1.059	low
TCGA-XX-A89A-01	Cancer	-0.593	-0.84	-0.638	-0.472	-0.953	-0.038	-0.892	1.409	-0.5	-0.404	0.157	-0.79	-0.144	-0.285	-0.431	-0.213	-0.194	0.066	-0.874	-0.236	-1.017	-1.251	-0.787	-1.104	-0.91	-0.979	-1.014	-0.933	-0.531	low
TCGA-Z7-A8R5-01	Cancer	-1.344	-1.246	-1.257	-1.402	-1.535	-1.395	-1.274	-1.064	-0.914	-1.45	-1.213	-1.451	-0.177	-0.11	-0.861	-1.334	-1.478	-1.195	-0.806	-1.168	-0.711	-0.807	-1.175	0.925	0.869	-0.11	-1.168	-0.671	-0.912	low
TCGA-3C-AAAU-01	Cancer	0.182	0.61	1.46	0.676	1.871	0.63	-0.92	0.921	-1.193	-0.115	1.186	-0.486	-0.106	-0.483	-0.88	-1.21	1.3	-0.298	-0.504	0.869	1.131	1.288	1.64	-1.077	0.275	-0.993	0.958	-0.287	0.23	mid
TCGA-4H-AAAK-01	Cancer	-0.536	0.677	-0.894	-0.438	0.865	0.194	-1.08	0.03	0.23	1.003	0.867	0.659	-0.172	0.533	-0.717	-0.273	0.218	-0.365	1.361	-0.415	-0.916	-1.157	0.397	0.998	-0.913	-0.537	0.145	-0.869	-0.039	mid
TCGA-5T-A9QA-01	Cancer	-0.999	1.891	0.617	-1.099	-1.391	-1.098	1.682	-0.949	-0.647	-0.075	-0.187	0.606	-0.233	-1.411	1.416	-0.775	-1.062	2.056	1.113	0.472	-0.019	1.572	1.45	1.652	-0.433	-1.521	-0.361	0.017	0.082	mid
TCGA-A1-A0SF-01	Cancer	-1.014	-0.768	0.881	-0.823	1.084	-0.637	-0.565	-0.785	0.351	-1.042	-0.825	-0.022	-0.104	0.029	-0.1	-0.409	-0.816	-1.306	0.138	-0.686	-1.044	1.048	-0.446	0.122	0.632	0.183	-0.636	0.352	-0.257	mid
TCGA-A1-A0SG-01	Cancer	0.17	1.445	-0.988	-0.13	1.146	1.614	-1.151	-0.756	-1.438	0.01	-0.871	0.479	-0.171	-0.254	-0.285	0.733	1.744	-0.564	0.386	0.77	-0.107	0.612	0.283	-0.728	0.34	0.213	0.394	0.611	0.125	mid
TCGA-A1-A0SH-01	Cancer	-0.183	-0.264	-0.214	1.367	-0.394	1.065	1.106	0.502	1.136	0.578	-0.935	1.203	-0.151	0.602	1.025	0.87	0.784	-0.244	0.484	0.688	-0.342	0.29	-0.703	-1.062	-0.685	0.216	1.661	-0.43	0.285	mid
TCGA-A1-A0SI-01	Cancer	1.133	-0.924	-0.421	0.284	1.11	1.503	1.057	0.13	0.733	0.384	1.358	0.973	-0.161	0.286	1.632	-0.769	1.543	-0.558	-0.93	0.152	-1.035	0.308	-0.148	-0.67	-0.954	0.924	-0.656	0.722	0.25	mid
TCGA-A1-A0SJ-01	Cancer	0.95	-1.052	0.729	0.614	0.875	-0.11	-0.437	-0.996	1.098	-1.222	0.307	0.115	0.04	-1.226	-0.454	0.976	-0.151	-1.321	1.401	1.105	-1.387	2.355	-0.21	-0.243	-1.058	-0.326	1.654	-1.08	0.034	mid
TCGA-A1-A0SK-01	Cancer	2.04	1.312	1.975	0.14	1.597	-0.659	0.357	1.261	0.371	1.045	1.128	-0.701	-0.201	-1.043	-0.682	-1.651	-0.417	0.473	-1.239	-0.72	-0.843	-0.986	2.098	1.399	2.173	1.842	0.876	1.312	0.438	mid
TCGA-A1-A0SM-01	Cancer	0.326	1.014	0.282	0.6	-0.467	-0.667	1.267	0.349	0.177	-0.167	-1.341	0.46	-0.148	1.118	1.135	1.386	-0.658	-1.306	1.648	0.6	1.54	-0.548	-0.942	-0.972	0.838	0.943	-0.572	0.378	0.224	mid
TCGA-A1-A0SP-01	Cancer	0.542	0.05	-0.898	-0.883	1.293	-0.946	0.635	0.855	-0.224	-1.084	-1.509	0.32	-0.152	0.07	-1.399	-1.443	0.158	-0.761	-1.224	-1.077	-1.253	0.633	1.375	0.639	2.029	0.804	-0.781	-0.886	-0.183	mid
TCGA-A2-A0CK-01	Cancer	-0.63	-1.041	0.64	-1.144	0.296	-0.927	-1.086	-0.813	-0.388	-0.095	-0.829	-0.866	-0.178	-0.466	-1.241	-0.815	-1.224	-0.37	-0.987	-1.136	0.458	-1.219	-0.633	0.923	1.424	-0.23	-0.873	0.372	-0.467	mid
TCGA-A2-A0CT-01	Cancer	-0.514	-0.762	1.349	0.919	-0.614	-0.284	1.763	-0.613	-0.931	-0.853	-1.098	1.121	-0.099	-1.054	-0.895	0.49	-0.072	-0.767	0.879	1.953	-0.304	1.56	1.766	1.005	-0.849	0.982	1.449	-0.256	0.188	mid
TCGA-A2-A0EN-01	Cancer	-0.585	-1.138	-0.509	0.362	-0.953	-0.637	-0.685	-0.034	0.924	-1.042	-0.268	-0.64	-0.165	-0.659	-0.507	0.396	-0.23	-0.516	-0.203	-0.035	-0.776	-1.291	-0.962	-0.848	-1.001	-0.406	-0.583	-0.86	-0.495	mid
TCGA-A2-A0EU-01	Cancer	-0.012	1.379	1.843	0.713	0.356	0.195	-0.779	-0.701	0.586	0.814	0.315	0.017	-0.151	-0.857	-0.383	-0.097	-0.007	-1.166	0.744	1.897	1.706	1.732	1.057	-1.053	-0.051	0.76	0.286	1.621	0.384	mid
TCGA-A2-A0SU-01	Cancer	-0.319	1.285	1.254	-0.348	1.113	1.135	-0.551	-0.451	-0.373	-1.279	0.357	-0.834	-0.142	1.595	-0.589	-0.026	1.12	-0.775	1.176	0.685	0.016	-0.164	0.109	0.854	1.26	0.942	0.672	-0.063	0.274	mid
TCGA-A2-A0SX-01	Cancer	0.504	-0.474	-0.078	0.276	0.76	-0.877	-0.248	0.116	-0.978	-1.233	-0.711	-0.458	-0.19	-0.012	0.634	-1.145	-0.305	-0.56	-1.131	-1.129	-1.049	-0.798	0.365	-0.983	-0.465	-0.625	-0.513	-0.438	-0.419	mid
TCGA-A2-A0SY-01	Cancer	0.683	-1.094	0.978	-0.373	1.367	-0.34	0.286	-0.287	0.368	-0.657	0.12	0.959	-0.12	0.592	0.473	1.114	-0.051	-1.239	1.325	1.151	-0.103	-1.149	-0.585	-0.413	0.547	1.367	-0.212	0.15	0.173	mid
TCGA-A2-A0T0-01	Cancer	-0.102	1.416	-1.234	-0.704	-1	-0.944	1.186	0.635	0.507	-1.111	-1.413	-0.852	-0.189	-1.225	-1.394	-0.268	-0.557	0.483	-1.062	-1.256	-0.115	-0.129	0.828	1.186	-0.439	0.56	-0.708	-0.897	-0.314	mid
TCGA-A2-A0T4-01	Cancer	-0.602	-0.92	-0.14	-0.439	-0.66	-0.867	-0.601	-0.332	-1.339	-1.1	-0.499	-0.542	-0.16	0.009	-0.441	-0.374	-0.883	-0.922	-0.308	-0.255	-0.354	-1.087	0.675	-0.504	-0.618	1.008	-0.343	-0.883	-0.481	mid
TCGA-A2-A0T5-01	Cancer	-0.371	-0.862	0.556	-0.732	0.827	0.905	1.275	-0.968	-0.04	-0.68	-1.006	0.394	-0.176	0.626	0.084	0.317	1.423	-0.407	-0.851	0.183	0.759	-0.552	0.522	0.874	0.761	-0.366	0.521	-0.051	0.106	mid
TCGA-A2-A0YD-01	Cancer	1.334	0.707	-0.033	0.919	1.158	1.261	1.769	0.451	-0.103	-0.087	0.205	0.08	-0.152	0.248	0.47	1.382	1.444	-0.195	2.038	1.124	1.354	-1.275	-0.85	-0.121	0.165	-0.831	-0.733	0.891	0.451	mid
TCGA-A2-A0YE-01	Cancer	1.132	0.802	-1.206	0.397	1.835	1.936	0.451	0.75	0.817	0.535	-0.792	0.345	-0.109	-1.23	-1.45	-1.511	1.613	-1.4	-1.226	-0.162	0.891	-0.639	1.244	-0.797	1.938	1.174	1.596	-1.033	0.211	mid
TCGA-A2-A0YH-01	Cancer	-0.363	-0.546	-0.565	-0.053	0.165	1.191	0.602	0.137	-0.515	-0.345	-0.498	0.428	-0.155	-1.029	0.534	1.669	1.717	-0.467	1.128	-0.174	-0.193	-0.633	0.464	1.769	-0.611	-1.111	1.325	0.557	0.158	mid
TCGA-A2-A0YI-01	Cancer	0.602	0.674	0.888	0.6	-0.837	0.231	0.297	0.454	1	0.97	0.713	1.063	-0.161	0.867	-0.238	1.466	0.162	1.03	0.616	-0.221	1.84	0.99	-1.042	0.063	-1.245	0.38	0.65	0.771	0.449	mid
TCGA-A2-A0YJ-01	Cancer	1.086	1.474	-1.315	-0.413	-0.915	1.291	0.83	-0.647	1.677	-0.015	-1.614	0.421	-0.232	-0.995	-0.697	1.346	0.371	0.234	-1.028	-1.386	0.926	0.629	0.199	-1.155	-1.081	-1.075	0.176	-0.813	-0.097	mid
TCGA-A2-A0YK-01	Cancer	1.185	-0.569	0.89	1.179	0.5	0.634	-0.431	1.069	-0.025	0.916	0.907	0.942	0.178	0.914	0.273	0.922	0.829	0.079	-0.74	-1.046	-0.4	-0.974	-1.111	-0.939	-1.073	-1.126	-0.266	-0.211	0.09	mid
TCGA-A2-A1G1-01	Cancer	1.321	0.912	-0.851	0.826	-1.016	0.542	1.062	0.325	1.465	0.386	-0.328	1.522	-0.207	-1.26	0.987	1.091	0.454	-0.233	-0.952	0.902	0.861	1.505	1.065	1.45	-0.368	-0.078	0.798	0.044	0.437	mid
TCGA-A2-A1G6-01	Cancer	0.006	1.012	1.504	-0.556	-0.433	-0.457	-0.8	0.082	0.45	0.996	1.047	-0.25	-0.043	1.16	-0.136	1.004	-0.703	-0.131	0.404	-0.508	0.964	0.926	-0.687	0.618	-1.239	0.778	-0.195	-0.026	0.171	mid
TCGA-A2-A25A-01	Cancer	0.508	-0.291	0.836	0.452	0.737	0.299	0.39	1.18	-0.54	0.231	0.883	-0.092	-0.007	0.516	0.974	1.143	-0.548	-0.102	0.507	0.156	-0.074	-1.035	-0.728	-0.577	-0.142	0.036	-0.293	0.513	0.176	mid
TCGA-A2-A25E-01	Cancer	-0.791	1.503	-0.312	0.052	0.264	-0.77	1.723	0.302	-0.98	1.721	0.665	0.512	-0.159	-1.332	0.533	-0.769	-0.526	0.402	0.508	1.045	0.918	1.932	1.8	0.518	-0.071	1.198	0.564	0.402	0.387	mid
TCGA-A2-A25F-01	Cancer	1.351	0.027	0.516	0.593	-0.32	0.345	0.22	0.224	0.259	0.995	0.077	0.741	-0.236	0.975	0.956	1.133	-0.02	-0.534	-0.451	0.029	0.31	-1.035	0.642	-0.402	-0.53	0.702	0.248	-0.211	0.236	mid
TCGA-A2-A3KC-01	Cancer	0.853	0.635	0.242	0.267	0.089	0.965	0.118	0.534	0.455	0.472	-0.022	1.244	-0.147	-0.39	0.065	0.897	0.562	0.963	-0.244	-0.896	0.674	-1.105	0.7	-0.518	-0.562	-0.928	0.363	0.154	0.194	mid
TCGA-A2-A4RW-01	Cancer	-0.914	-1.123	-0.231	-0.621	-1.08	0.267	1.347	0.651	0.639	0.421	0.32	0.874	-0.16	0.535	-1.389	-0.732	0.898	1.143	0.506	-1.284	-1.112	-1.281	-1.111	-0.726	0.387	-0.674	0.298	0.33	-0.136	mid
TCGA-A2-A4RX-01	Cancer	1.242	-0.873	-1.134	1.579	-0.426	0.294	-0.6	0.416	0.528	1.115	-0.938	1.115	-0.144	0.529	-0.778	-1.294	1.156	0.121	-1.069	0.697	-0.939	-0.523	0.529	-0.237	-1.069	-0.727	-0.1	-1.068	-0.093	mid
TCGA-A2-A4RY-01	Cancer	-0.54	0.045	-0.441	-0.581	0.519	0.803	-0.874	0.425	-0.178	-0.378	0.753	-0.432	-0.151	0.215	-0.78	-0.402	0.667	0.923	-0.336	-1.329	-0.975	-0.791	-1.103	-0.782	-1.075	-1.243	-0.313	-0.775	-0.326	mid
TCGA-A2-A4S0-01	Cancer	0.492	0.95	1.117	0.458	1.097	-0.65	-0.057	-0.165	0.537	-0.566	-0.981	1.161	-0.134	1.024	-0.697	0.202	1.143	0.824	-0.491	-0.693	2.246	0.446	0.03	0.278	-0.324	-0.068	0.836	-0.23	0.278	mid
TCGA-A2-A4S2-01	Cancer	-0.816	0.886	-0.89	0.916	0.562	1.069	-0.228	-0.68	1.025	-0.84	-0.541	-0.159	-0.146	0.917	-1.282	0.122	1.49	1.232	-0.882	0.095	0.557	-0.11	-0.597	-0.327	-0.917	-0.888	-0.815	-0.871	-0.076	mid
TCGA-A2-A4S3-01	Cancer	-1.244	-0.88	-1.117	-1.053	-0.926	0.594	-0.358	-1.1	0.023	0.758	-1.337	-1.129	-0.196	-1.272	-0.778	-0.524	0.016	-0.77	1.573	-1.327	-0.561	-0.066	2.45	-1.111	1.587	1.492	0.109	-0.432	-0.271	mid
TCGA-A7-A0CE-11	Cancer	-0.894	0.448	-0.89	-1.025	-0.996	-1.021	-1.311	-0.909	-0.577	-1.098	-0.109	-0.872	0.245	1.688	-0.445	-0.198	-1.011	-0.496	-0.292	-0.999	0.438	0.318	-0.925	0.123	-0.954	0.62	-0.861	-1.018	-0.465	mid
TCGA-A7-A0D9-11	Cancer	1.498	-0.6	-0.158	1.343	-1.189	-0.323	-0.874	-0.932	-0.851	-1.291	-0.951	0.03	22.569	1.466	1.93	-0.047	-0.656	1.063	-1.059	-1.095	-0.222	-1.293	-0.822	-1.256	-1.419	-1.33	-0.438	-1.142	0.427	mid
TCGA-A7-A0DB-11	Cancer	1.003	-0.58	0.703	0.594	-1.024	-0.611	-0.543	-0.567	-0.978	-0.986	-1.025	-0.464	1.455	0.342	1.848	0.74	-0.852	0.908	-1.016	-1.111	-0.629	-1.293	-0.724	-1.294	-1.25	-1.332	-0.049	-1.126	-0.352	mid
TCGA-A7-A0DC-01	Cancer	0.627	1.565	-0.893	0.506	-0.383	1.635	-1.432	1.389	-0.975	-0.548	0.1	1.077	-0.151	-1.069	-0.557	-1.282	0.777	-0.245	2.422	-0.775	-0.431	0.353	-0.602	-1.146	-1.454	-1.535	1.055	1.738	-0.008	mid
TCGA-A7-A0DC-11	Cancer	0.881	0.288	0.977	0.473	-0.833	0.465	-0.58	-0.717	-0.875	-0.89	-0.535	0.4	1.227	0.729	1.398	-0.119	0.036	0.755	0.184	-0.658	0.22	-0.545	-0.974	0.247	-1.404	-1.109	0.338	-0.144	-0.027	mid
TCGA-A7-A13E-11	Cancer	1.025	-0.176	-0.524	0.957	-0.894	-0.495	-0.854	-0.465	-0.603	-0.99	-1.07	-0.078	0.551	0.598	0.464	0.978	-0.276	-0.041	-0.24	-0.728	0.118	-0.944	-1.012	-1.202	-1.444	-1.231	-0.223	-0.86	-0.345	mid
TCGA-A7-A13F-01	Cancer	0.582	0.997	-1.17	-0.038	-0.222	-0.789	1.113	-0.854	-1.235	0.661	0.257	1.823	-0.181	0.181	0.771	-0.219	-0.393	-0.632	0.661	1.308	1.272	1.973	2.401	-1.322	0.915	1.613	1.214	0.14	0.387	mid
TCGA-A7-A13F-11	Cancer	0.167	-0.226	-0.259	0.565	-0.638	0.504	-1.057	0.045	-0.251	-0.95	-0.135	0.063	0.539	0.911	0.742	-0.263	-0.332	0.253	-0.88	-0.969	-0.393	-0.887	-0.966	-0.963	-1.35	-1.317	-0.159	-0.913	-0.326	mid
TCGA-A7-A13G-01	Cancer	0.692	0.64	-1.274	0.58	-0.392	0.698	-1.006	2.057	-1.042	-1.261	-0.889	-0.097	-0.16	-0.952	0.077	-1.142	1.074	1.008	1.191	-1.306	1.402	-0.894	-0.683	-1.395	-1.461	-1.574	0.901	1.554	-0.13	mid
TCGA-A7-A13G-11	Cancer	1.422	-1.025	1.149	0.669	-1.214	-0.549	-0.245	-0.265	-0.836	-0.449	-1.143	0.174	11.379	-0.081	2.118	-0.174	-0.622	1.431	-0.947	-1.253	-0.451	-1.296	-1.06	-1.267	-1.461	-1.428	-0.572	-0.921	0.039	mid
TCGA-A7-A13H-01	Cancer	-1.072	-1.197	-0.598	-0.794	1.077	0.922	-0.584	-0.168	0.581	1.115	-0.514	-0.849	-0.145	-0.016	-1.412	-0.714	1.167	0.308	-0.626	-1.171	-1.011	-1.186	-1.057	-0.678	-0.588	-0.975	-0.553	-0.219	-0.391	mid
TCGA-A7-A26E-01	Cancer	1.505	-0.708	-0.948	1.01	-0.894	0.347	-0.475	1.738	1.321	-0.265	0.481	-0.542	-0.14	-0.946	0.644	0.027	-0.672	-0.665	1.851	-0.81	1.493	-1.021	-0.876	-1.329	-1.415	-1.277	0.934	1.534	-0.003	mid
TCGA-A7-A26G-01	Cancer	0.99	-0.926	1.201	0.917	-0.538	-0.17	1.29	1.471	0.498	1.729	0.09	1.334	-0.012	-0.895	0.742	1.582	0.217	1.146	-0.031	-1.173	-0.825	-0.922	-0.525	-1.296	-1.136	0.462	-0.431	0.344	0.183	mid
TCGA-A7-A26J-01	Cancer	0.652	1.44	-0.488	1.372	-0.725	0.743	-0.268	0.767	-1.09	-0.644	-0.686	-1.042	-0.139	-1.131	0.044	-0.02	-0.456	-0.743	0.478	-0.623	0.335	-0.864	0.41	-1.262	-1.342	-1.527	1.623	1.848	-0.119	mid
TCGA-A7-A2KD-01	Cancer	-0.202	-0.793	1.226	0.328	-0.549	0.137	0.602	1.453	1.139	1.247	-0.756	1.659	-0.16	-1.345	-0.311	1.031	0.213	-0.048	1.209	0.501	-0.981	0.107	2.261	-0.884	-0.668	0.196	1.731	0	0.298	mid
TCGA-A7-A3J0-01	Cancer	0.625	1.71	0.381	0.9	0.687	-0.449	-0.507	-0.667	-0.367	-0.22	-1.195	1.109	-0.134	1.86	0.21	1.551	1.284	0.569	-1.057	0.931	1.515	1.041	0.967	0.016	-0.262	-0.697	1.035	0.753	0.414	mid
TCGA-A7-A3J1-01	Cancer	0.243	1.292	-0.227	0.723	1.408	1.152	-0.681	0.147	-0.604	0.564	0.511	1.22	-0.094	1.021	-0.756	0.812	1.662	1.185	0.012	-0.018	0.671	-1.288	0.173	-1.339	-0.974	-0.845	0.017	0.399	0.228	mid
TCGA-A7-A3RF-01	Cancer	-0.686	0.6	-0.975	-0.179	1.082	-1.005	-1.324	-1.186	-0.726	-1.094	-0.493	0.127	-0.09	1.385	-0.468	-0.464	0.324	-0.932	-1.051	-0.519	0.806	0.404	-0.814	1.412	1.058	1.066	-0.483	-0.742	-0.177	mid
TCGA-A7-A425-01	Cancer	-0.861	0.021	-1.239	-1.025	0.411	0.181	-1.325	-1.056	-0.915	-0.999	0.431	-1.308	-0.143	0.195	-1.314	-1.165	1.277	0.852	-0.954	1.19	-0.632	-1.089	0.176	-0.838	0.577	-1.246	-1.261	-0.729	-0.457	mid
TCGA-A7-A4SC-01	Cancer	-0.405	0.245	-0.663	0.299	-0.033	0.785	0.603	1.044	1.625	0.733	1.271	-0.543	-0.135	-0.239	-1.199	0.498	1.545	1.263	0.276	-0.904	-0.901	-1.16	-0.66	-0.111	-1.044	-0.961	0.214	-1.289	0.005	mid
TCGA-A7-A4SE-01	Cancer	-0.458	-0.869	-0.993	-0.883	-0.957	0.223	0.128	-0.932	-0.153	1.138	-0.055	0.641	-0.164	-1.319	-1.128	-1.343	1.15	0.746	-1.123	-1.296	-0.751	-0.901	-1.029	-0.793	-1.024	-0.012	-0.57	-0.469	-0.471	mid
TCGA-A7-A4SF-01	Cancer	-0.725	-0.07	-0.436	-0.677	-0.391	-0.166	-0.253	-0.522	-0.338	-0.762	0.093	-0.597	-0.217	-0.95	-0.526	-1.203	0.341	-0.943	-0.477	-0.815	-0.464	1.866	0.479	0.189	0.283	0.687	-0.93	0.677	-0.244	mid
TCGA-A7-A5ZV-01	Cancer	-1.378	-0.84	-1.236	-1.128	-1.59	0.886	-0.367	-0.99	0.355	-0.554	-1.496	-1.154	0.243	1.917	-0.85	-0.902	-0.516	1.597	-1.239	-0.963	-0.715	-0.667	0.24	1.269	1.795	-0.643	-0.951	-1.481	-0.406	mid
TCGA-A7-A5ZW-01	Cancer	-0.461	-0.532	1.019	-0.685	-0.838	-1.119	0.904	-0.469	0.396	1.008	0.796	-1.039	-0.16	1.097	-0.299	0.396	-1.084	-1.048	0.914	0.154	1.216	-0.582	-0.884	0.841	-0.622	1.53	-0.626	0.403	0.008	mid
TCGA-A7-A5ZX-01	Cancer	-0.791	-0.752	-0.495	-1.058	-0.662	-0.989	0.22	-0.293	1.062	1.065	1.004	-1.069	-0.141	1.102	-0.907	-0.387	-1.231	-0.063	0.865	-1.109	-0.782	-0.925	-1.1	0.404	0.589	0.604	-0.928	0.528	-0.223	mid
TCGA-A7-A6VV-01	Cancer	0.167	-0.039	-1.198	-0.144	1.523	0.953	-1.09	-0.126	-0.697	-0.713	-1.16	1.446	-0.156	1.114	-1.3	-1.074	0.633	-1.111	-1.06	-0.036	-0.936	-0.906	0.826	-0.925	0.515	0.295	-0.968	-1.105	-0.26	mid
TCGA-A7-A6VX-01	Cancer	-0.469	-1.26	-0.626	0.601	-0.588	1.161	0.649	-0.422	1.873	-0.456	2.059	-0.199	-0.199	1.509	-0.07	-1.392	1.628	-0.494	-1.159	1.759	-1.217	0.837	0.165	-0.422	0.939	1.696	-0.644	-1.057	0.15	mid
TCGA-A8-A075-01	Cancer	0.693	-0.913	-0.806	0.311	-0.079	0.791	0.964	-1.163	-0.439	1	1.407	-0.215	-0.209	-1.294	1.25	0.022	1.527	0.733	0.076	1.463	-0.396	-0.606	-0.182	0.119	-0.598	-0.824	-0.612	0.908	0.105	mid
TCGA-A8-A0A6-01	Cancer	0.218	0.817	0.35	-0.062	-0.543	-0.856	1.05	0.679	1.069	-0.372	0.67	-0.847	-0.127	0.504	0.295	1.054	-0.728	-0.729	0.236	1.034	-0.515	-0.729	-0.718	-1.256	-0.676	-0.589	0.843	0.334	0.014	mid
TCGA-AC-A23C-01	Cancer	0.285	-1.389	-0.894	1.285	0.603	0.091	1.799	1.624	1.884	0.862	1.106	1.201	-0.167	0.302	-1.166	1.303	0.229	1.213	0.631	0.129	-0.57	1.484	-0.848	-0.986	0.317	0.56	0.555	0.739	0.435	mid
TCGA-AC-A23G-01	Cancer	-0.213	0.553	-0.186	0.419	0.122	0.61	-0.301	-0.527	-1.048	-1.135	-1.157	-0.363	-0.158	-0.673	0.238	-0.296	1.146	-1.124	0.482	0.659	0.918	-1.136	-0.5	-0.823	-0.606	-1.06	0.029	-0.802	-0.248	mid
TCGA-AC-A23H-11	Cancer	0.13	-0.425	1.078	0.356	-1.037	0.477	-1.124	0.689	0.121	-1.125	-0.036	0.1	0.697	1.121	0.871	0.482	-0.501	0.903	-0.756	-0.959	0.371	-0.131	-0.983	-0.584	-1.44	-0.824	0.977	-0.737	-0.082	mid
TCGA-AC-A2BM-01	Cancer	1.506	1.436	1.917	0.936	0.566	-0.171	0.589	0.388	-1.286	1.758	1.344	1.342	-0.176	0.253	-0.66	0.268	0.709	-1.007	-0.086	1.399	1.845	-0.133	1.04	-1.355	-0.294	-1.097	0.373	1.343	0.455	mid
TCGA-AC-A2FB-01	Cancer	0.624	-1.199	-0.201	0.363	1.226	0.507	-0.354	0.584	-0.175	-0.243	-0.197	1.242	0.283	1.714	-0.107	1.206	0.563	0.264	0.599	-0.386	-0.779	-1.032	1.199	-0.543	-0.812	-0.46	1.113	-0.211	0.171	mid
TCGA-AC-A2FB-11	Cancer	-0.268	0.189	0.355	0.053	-0.832	-0.039	-1.209	-0.407	-0.787	-0.674	-0.178	-0.404	0.578	1.461	-0.103	0.548	-0.695	0.531	-0.561	-0.878	0.097	-0.534	-0.888	-0.77	-1.253	-0.9	-0.223	-0.861	-0.309	mid
TCGA-AC-A2FE-01	Cancer	-0.33	0.637	-0.737	-0.557	-0.833	-0.756	-0.361	-0.303	0.311	-0.507	-0.708	-0.201	-0.213	-0.092	-1.012	0.742	-0.114	-0.751	-0.149	-0.258	0.232	-0.945	-0.417	-0.772	0.131	-0.379	-0.309	-0.731	-0.335	mid
TCGA-AC-A2FF-01	Cancer	0.627	0.624	0.718	0.657	0.739	0.591	-0.327	0.744	0.866	0.492	-1.053	0.495	-0.006	0.777	-0.316	1.116	0.341	0.844	1.206	-0.435	0.558	-1.158	-0.426	0.118	-0.816	-0.587	1.007	-0.256	0.255	mid
TCGA-AC-A2FF-11	Cancer	0.095	0.399	-0.426	0.057	0.369	0.308	-1.024	0.318	0.439	-0.019	-0.271	0.351	0.256	1.517	-0.524	0.674	0.331	-0.099	-0.669	-0.657	0.319	0.335	-0.216	-0.136	-0.776	-0.804	0.389	-0.664	-0.005	mid
TCGA-AC-A2FG-01	Cancer	0.188	0.579	1.036	-0.281	1.03	1.212	0.472	0.947	0.617	-0.333	0.679	0.162	0.064	1.317	-0.106	0.259	0.517	0.827	1.275	1.147	1.068	-0.93	-0.526	0.165	-0.574	1.006	0.303	0.348	0.445	mid
TCGA-AC-A2FM-01	Cancer	1.677	1.163	0.9	-0.272	-0.501	0.519	-0.887	-1.092	0.041	1.53	0.502	-0.77	-0.096	1.195	-0.725	0.882	0.691	1.401	-0.414	-0.194	0.954	0.915	1.321	1.982	-0.408	-0.972	0.995	0.638	0.392	mid
TCGA-AC-A2FO-01	Cancer	-0.593	0.795	0.676	-0.561	-0.056	-0.36	-0.059	-0.574	0.683	-0.784	1.017	-0.36	-0.185	-0.172	-0.386	0.224	-0.301	-0.177	-0.629	-0.64	-0.458	-0.58	-0.538	-0.748	-0.972	-0.066	-0.518	0.284	-0.216	mid
TCGA-AC-A2QI-01	Cancer	-0.196	-1.2	0.254	0.281	0.459	0.725	1.086	-0.095	0.678	0.323	1.027	0.745	-0.146	-0.704	-0.759	0.956	1.062	-0.95	-0.804	-0.106	-0.534	-1.051	-0.758	0.252	-0.855	1.22	-0.144	-0.22	0.02	mid
TCGA-AC-A3EH-01	Cancer	0.798	-1.243	-1.232	-0.755	1.642	-0.674	0.48	-1.057	0.871	-0.363	1.508	0.577	-0.191	0.435	-1.072	0.841	0.677	-0.878	0.243	0.211	-1.006	-1.265	0.098	0.356	1.731	-0.002	0.577	-0.349	0.034	mid
TCGA-AC-A3HN-01	Cancer	0.103	1.09	-0.394	0.747	-0.394	0.053	-0.888	-0.086	0.45	-0.128	-0.236	-0.457	-0.15	0.029	-0.26	0.592	0.609	0.355	-0.083	0.693	0.916	-1.175	-0.191	-0.582	-0.106	-0.925	-0.013	-0.205	-0.023	mid
TCGA-AC-A3W7-01	Cancer	0.128	-0.845	-0.116	-0.344	1.574	0.67	-0.952	0.296	0.577	0.305	0.556	-0.335	-0.161	0.137	-1.034	-0.162	1.309	0.805	-0.277	-0.252	-0.835	-1.068	-1.072	0.148	-0.629	-1.086	-0.911	-0.478	-0.145	mid
TCGA-AC-A3YJ-01	Cancer	-1.277	-0.484	-0.698	-1.223	-1.036	-1.382	-0.175	-0.673	-0.792	-1.295	1.275	-1.282	-0.14	0.706	-0.864	-0.48	-1.406	-1.28	-0.223	-1.013	1.2	0.311	-1.063	0.602	1.49	0.407	-1.167	-0.746	-0.454	mid
TCGA-AC-A4ZE-01	Cancer	0.386	-0.975	0.853	-0.017	-0.271	0.776	-0.345	0.896	-1.071	1.09	-0.521	1.239	-0.156	-0.417	-0.609	-0.183	0.702	1.823	1.733	0.104	-1.077	-0.855	0.957	0.155	-0.924	-0.049	-0.396	1.376	0.151	mid
TCGA-AC-A5EH-01	Cancer	-0.837	-0.819	-0.204	-0.616	-0.392	-0.364	-0.811	-0.911	-0.598	0.763	-1.374	-0.481	-0.182	-1.162	-0.244	0.88	-0.657	-1.446	-1.161	0.438	-1.389	0.728	-0.624	0.462	1.615	1.169	-1.067	-0.609	-0.353	mid
TCGA-AC-A5XU-01	Cancer	0.256	0.322	0.138	-1.018	-0.829	0.547	-0.93	-0.556	0.262	-0.765	-0.128	-0.686	-0.205	-0.905	-1.225	-0.076	0.531	0.191	-1.001	-0.735	-0.568	0.814	0.125	1.69	0.324	-0.905	-0.974	-0.122	-0.23	mid
TCGA-AC-A62X-01	Cancer	-0.883	-1.1	1.317	-1.4	-1.373	-0.437	2.132	-0.836	1.652	0.059	1.794	-1.214	-0.188	2.15	0.807	-1.571	-1.098	-1.224	-1.239	-0.793	-0.412	-0.594	0.904	2.322	0.767	0.469	-0.579	-0.164	-0.026	mid
TCGA-AC-A62Y-01	Cancer	-0.888	-1.015	-0.415	-0.843	-1.177	-1.186	1.045	-1.113	0.004	-0.484	0.639	-1.369	-0.153	0.347	-1.376	0.228	-1.296	-1.37	-1.151	-0.927	0.046	1.792	-0.999	0.35	-0.25	1.705	-1.199	-0.18	-0.401	mid
TCGA-AC-A6IX-01	Cancer	-1.072	-1.029	-0.195	-0.358	-0.577	-0.364	-0.056	0.122	0.41	0.189	-1.16	-0.971	-0.157	-0.46	-0.522	0.198	-0.294	0.671	0.3	0.275	-0.894	-1.285	-1.046	-0.618	0.189	0.119	-1.016	-0.753	-0.37	mid
TCGA-AC-A6IX-06	Cancer	-0.893	-1.209	0.32	0.295	-0.783	-0.539	-0.009	-0.037	1.18	0.869	0.466	-0.224	-0.236	0.34	-0.615	0.768	0.166	-0.009	-0.601	0.093	-0.943	-1.28	-1.109	-1.166	-1.01	0.122	-1.019	-0.319	-0.264	mid
TCGA-AC-A6NO-01	Cancer	-0.746	0.53	-0.368	-0.997	1.336	0.872	0.051	-0.026	0.967	0.845	1.368	-0.787	-0.179	-0.685	-0.819	-0.357	1.097	1.159	-0.993	0.42	1.235	-0.56	1.18	0.664	0.834	0.45	-0.256	-0.524	0.204	mid
TCGA-AC-A7VB-01	Cancer	-0.876	-1.148	-0.202	-0.645	1.17	0.101	-1.031	-0.256	0.724	0.881	1.251	-1.015	-0.129	-1.089	-0.576	-1.055	1.006	0.505	-0.769	0.558	-1.178	-0.393	2.049	1.637	1.466	0.895	-0.665	1.462	0.096	mid
TCGA-AC-A8OP-01	Cancer	0.038	-1.319	-0.676	0.046	0.011	-0.53	-0.536	0.758	0.32	1.49	0.74	0.327	-0.142	-1.414	0.312	-1.094	0.109	2.088	0.825	-0.806	-1.116	-0.23	-0.764	-0.143	-0.245	-1.154	-0.726	0.805	-0.108	mid
TCGA-AC-A8OR-01	Cancer	-0.82	0.483	-0.385	-0.847	0.741	-0.128	-0.993	-0.763	-1.27	-0.103	-0.465	1.101	-0.205	-0.392	-0.246	0.234	0.759	-0.459	1.056	0.86	0.724	0.852	-0.947	0.991	1.172	0.397	-0.071	-0.358	0.033	mid
TCGA-AC-A8OS-01	Cancer	0.356	-1.138	-0.986	0.038	0.942	0.46	-1.362	0.517	0.364	0.35	1.588	0.197	-0.157	-0.307	-0.523	-0.105	0.878	0.72	-0.633	-0.374	-1.032	-1.141	-1.086	-1.248	-1.253	-1.047	-0.896	-0.244	-0.254	mid
TCGA-AN-A0XL-01	Cancer	0.114	-0.44	0.458	0.284	1.101	0.741	0.268	0.656	1.054	-0.3	0.946	0.056	0.012	-0.654	0.893	-0.142	0.291	0.329	1.198	-0.268	-0.978	-0.251	0.788	-0.845	-0.228	-0.445	0.158	1.849	0.237	mid
TCGA-AN-A0XN-01	Cancer	0.491	-0.073	0.144	0.87	-0.775	0.248	1.606	0.586	-0.035	0.643	-1.177	1.072	-0.151	-0.926	1.211	0.686	-0.337	-0.241	0.79	-1.047	0.145	-0.773	-0.707	-0.4	-1.072	1.11	1.478	-0.486	0.103	mid
TCGA-AN-A0XR-01	Cancer	-0.639	0.381	0.868	-0.825	1.416	0.531	-0.049	0.48	0.683	-0.781	1.14	-1.048	-0.184	-0.29	0.051	-0.627	0.205	1.317	1.169	0.266	-1.088	-0.354	-0.395	0.355	1.588	0.719	1.477	0.926	0.26	mid
TCGA-AN-A0XS-01	Cancer	-0.229	1.507	-0.874	-0.124	-0.304	1.137	-1.281	-0.767	-0.426	0.14	-1.154	-0.188	-0.186	-0.407	-0.543	0.008	0.784	-0.789	1.013	-0.161	1.319	-0.467	-0.449	-0.108	-0.166	-0.748	0.097	0.618	-0.098	mid
TCGA-AN-A0XT-01	Cancer	-0.218	0.284	1.713	0.743	0.106	1.616	-1.16	-0.619	0.976	0.577	1.05	0.558	0.052	0.537	0.366	-0.875	0.646	1.102	0.719	0.449	0.346	1.354	-0.696	-0.127	-0.7	-0.528	-0.861	0.911	0.297	mid
TCGA-AN-A0XU-01	Cancer	0.549	-1.095	-0.933	-0.287	-0.42	1.424	-0.565	-0.33	2.068	1.24	-1.076	0.82	-0.138	-0.912	-0.425	-1.46	1.238	-0.716	-1.2	-0.324	-1.151	-0.829	-1.223	1.165	0.633	1.04	1.089	0.089	-0.062	mid
TCGA-AN-A0XV-01	Cancer	-0.043	0.621	-0.152	0.353	0.069	-0.689	-0.571	0.18	-0.168	0.181	0.106	0.267	-0.096	0.676	-0.189	-0.759	-0.986	-0.142	1.814	-0.526	0.212	0.7	-0.284	-0.756	-1.181	0.204	-0.247	-0.689	-0.075	mid
TCGA-AN-A0XW-01	Cancer	-0.213	0.881	-0.983	0.591	-0.323	-0.632	1.755	-0.585	-0.979	0.409	-0.576	1.054	-0.166	-1.043	0.777	0.705	-0.658	-0.648	-0.186	0.155	-0.834	0.55	0.158	-1.218	-0.37	0.423	-0.611	-0.122	-0.096	mid
TCGA-AO-A03M-01	Cancer	0.068	-0.852	-0.878	0.315	1.872	-0.275	-0.514	-0.177	-0.519	-0.681	0.562	1.198	-0.147	-0.565	0.444	1.331	0.307	-0.175	-0.238	0.94	-0.419	2.029	-0.202	1.745	1.069	-0.528	0.609	0.533	0.245	mid
TCGA-AO-A03U-01	Cancer	0.738	0.575	-0.895	1.068	0.096	0.303	-0.415	0.867	0.68	0.761	-0.574	1.162	-0.051	1.464	1.949	1.752	0.639	-0.65	-0.731	1.09	0.86	0.61	-0.714	0.377	-0.905	-0.833	1.005	-0.396	0.351	mid
TCGA-AO-A0JC-01	Cancer	-0.612	0.723	0.189	0.039	0.267	-0.667	-1.073	-0.022	0.964	0.409	0.681	-0.599	-0.236	0.192	-0.364	0.862	-0.881	0.978	-0.006	-0.873	-0.298	-1.063	-0.206	-1.451	-0.817	-1.063	-0.962	-0.029	-0.211	mid
TCGA-AO-A0JD-01	Cancer	1.762	-1.471	-1.061	1.352	0.566	-0.294	1.609	-0.428	1.574	-0.232	1.167	-0.201	-0.104	-0.362	-1.282	1.693	0.971	-1.324	-0.284	1.955	-0.052	0.022	0.671	1.957	1.355	0.666	0.848	1.514	0.449	mid
TCGA-AO-A0JE-01	Cancer	-1.105	-1.207	-1.237	0.059	-1.139	0.971	-0.17	-1.086	0.076	-1.126	-0.912	-0.462	-0.2	-0.989	1.64	0.558	-0.344	-1.209	-0.872	0.911	-1.202	1.062	0.923	1.013	-0.868	0.271	1.478	-1.082	-0.223	mid
TCGA-AO-A0JF-01	Cancer	1.332	-0.397	0.936	0.972	0.353	0.244	1.112	0.447	0.646	-1.119	-0.645	0.864	-0.142	0.834	1.12	1.539	0.575	-0.952	-0.091	1.091	1.174	0.177	-0.701	-0.95	-0.5	0.703	0.626	0.553	0.35	mid
TCGA-AO-A0JG-01	Cancer	-0.33	-0.941	1.829	1.523	1.814	1.114	1.093	1.205	-0.538	0.354	-0.299	0.426	-0.137	1.026	0.467	-0.427	1.117	-0.176	0.855	0.302	0.061	1.002	-1.138	-0.897	1.149	-0.187	0.506	1.371	0.434	mid
TCGA-AO-A0JJ-01	Cancer	-0.032	0.475	0.576	-0.138	0.26	0.052	0.292	-0.336	-1.444	-0.692	-0.703	0.647	-0.087	2.176	1.606	1.121	-0.452	-1.198	0.958	0.009	0.133	-1.154	0.381	-0.966	-0.836	0.622	-0.305	0.514	0.053	mid
TCGA-AO-A0JM-01	Cancer	-0.837	-1.041	-1.079	0.526	0.239	-0.692	1.019	0.188	-0.22	-0.229	0.012	-0.456	-0.194	-0.76	1.865	0.106	-0.975	-1.033	1.838	1.641	-0.372	1.375	0.063	0.746	0.747	1.21	-0.29	-0.242	0.113	mid
TCGA-AO-A125-01	Cancer	-0.812	1.98	-0.449	-1.067	-0.74	-0.076	0.004	0.983	1.457	-0.884	1.201	-0.134	-0.179	-0.632	0.391	-0.726	-0.83	2.007	1.227	-0.337	1.83	-0.498	-0.658	-1.098	0.398	-1.243	-0.615	1.121	0.058	mid
TCGA-AO-A128-01	Cancer	1.496	0.351	1.345	0.198	1.231	-0.231	1.098	-0.137	-0.244	0.886	1.639	0.844	1.359	0.718	-0.757	1.769	0.467	-0.24	-0.816	-0.256	-0.579	-0.316	1.373	-0.386	-0.374	-0.829	-0.326	-0.782	0.304	mid
TCGA-AO-A12B-01	Cancer	0.142	2.202	-0.29	-0.393	0.556	-0.965	0.304	-0.793	1.444	-0.591	-0.044	0.793	0.02	1.609	-0.366	0.186	-0.842	-0.244	-0.52	1.335	0.924	0.523	1.383	0.386	0.24	1.712	-0.084	1.116	0.348	mid
TCGA-AO-A12C-01	Cancer	0.309	-0.648	1.023	0.659	-0.061	1.154	-0.086	1.013	0.072	0.527	0.577	0.249	-0.128	0.496	1.525	0.72	1.206	0.645	1.485	0.506	-0.621	-0.04	-1.115	0.811	-0.195	-1.327	0.6	1.228	0.378	mid
TCGA-AO-A12E-01	Cancer	0.498	1.486	-0.668	0.459	0.372	0.894	-1.172	-0.083	0.511	-0.71	-0.564	-0.548	-0.091	-0.323	0.874	0.538	0.728	-0.811	-0.735	1.14	1.359	-0.529	1.506	-0.256	0.031	-0.774	0.528	0.511	0.149	mid
TCGA-AO-A1KP-01	Cancer	-0.788	1.98	1.617	-0.433	-1.248	0.465	0.032	0.212	1.732	0.428	0.813	-0.724	-0.207	-0.542	-0.508	0.148	-0.595	1.947	1.903	0.669	1.677	-0.178	0.272	0.508	-0.876	0.244	0.276	1.589	0.372	mid
TCGA-AO-A1KQ-01	Cancer	-1.197	1.279	-0.169	-0.973	-0.967	-1.188	-1.06	-1.34	-0.778	-1.044	-1.641	-1.268	-0.214	-1.359	-0.63	-1.158	-1.282	-1.379	-0.231	-0.596	-0.817	0.126	1.975	0.031	1.667	0.152	-0.061	1.646	-0.446	mid
TCGA-AO-A1KT-01	Cancer	-0.711	1.204	-0.315	-0.975	-1.041	-0.874	-0.868	-0.952	-1.369	0.76	0.675	-1.031	-0.209	-0.64	-0.776	-0.989	-1.025	-0.23	-0.549	0.464	1.538	1.757	0.883	1.232	0.787	1.497	-0.782	-0.734	-0.117	mid
TCGA-AQ-A04L-01	Cancer	-1.132	0.236	0.651	-1.067	0.04	-1.02	-0.489	-0.976	1.769	0.859	1.701	0.212	-0.214	0.311	-0.103	-0.867	-1.145	0.581	-1.238	-1.222	-0.818	1.166	-0.988	-1.04	-0.643	1.287	-0.599	0.501	-0.152	mid
TCGA-AQ-A0Y5-01	Cancer	1.905	-0.905	-0.258	1.64	-0.322	0.904	0.402	-0.303	0.31	0.667	-0.145	1.584	-0.148	0.386	1.585	1.242	1.258	-1.014	-0.123	1.866	0.949	1.487	-0.943	-1.092	-0.529	0.232	1.838	0.613	0.467	mid
TCGA-AQ-A7U7-01	Cancer	-0.391	-0.602	-1.045	-0.32	-0.6	0.016	-0.443	0.187	-1.018	0.326	0.078	-0.679	-0.141	-0.764	-1.02	0.513	0.216	0.593	0.51	-0.428	-0.253	-1.224	-0.823	-1.101	-1.199	-1.286	-0.603	-0.942	-0.444	mid
TCGA-AR-A0TP-01	Cancer	-0.125	-1.292	0.221	-0.491	0.394	1.305	0.786	-0.687	-0.401	-0.721	-1.108	1.72	0.131	1.423	1.182	-1.453	0.929	-1.415	-1.232	-1.355	-1.24	0.424	-1.254	1.378	0.251	0.338	-1.125	-1.095	-0.161	mid
TCGA-AR-A0TT-01	Cancer	-0.328	-0.875	-0.563	-0.347	0.606	-0.359	1.18	-0.662	0.007	0.886	1.531	0.305	-0.187	-0.65	-1.167	0.806	1.604	0.483	-0.925	-0.689	-0.824	-0.249	-0.309	-0.968	-0.686	-1.244	1.284	-0.911	-0.116	mid
TCGA-AR-A0TU-01	Cancer	-0.67	0.702	-0.882	-1.139	1.707	-1.262	2.053	0.827	1.244	1.617	-1.169	-0.961	-0.189	-1.254	1.907	-1.614	-1.24	-1.013	-1.239	-0.277	-0.361	-0.652	-1.218	2.401	0.889	-0.791	0.221	0.658	-0.061	mid
TCGA-AR-A0TV-01	Cancer	-0.53	1.965	-1.032	-0.904	0.838	0.167	-0.962	-1.151	-0.345	-0.032	0.633	1.552	-0.204	1.5	-1.052	-0.805	0.429	0.895	-0.547	-1.027	1.903	-0.583	1.792	0.93	-0.593	0.173	-1.007	0.27	0.081	mid
TCGA-AR-A0TW-01	Cancer	-0.358	-1.454	-1.094	-0.757	0.922	-0.862	1.396	-1.328	-0.982	-0.868	-0.502	-0.716	-0.13	-1.365	-1.266	0.586	0.751	-0.925	-0.576	1.569	-0.355	1.834	-0.724	1.438	1.141	-1.035	-0.704	-0.857	-0.258	mid
TCGA-AR-A0TX-01	Cancer	0.168	0.37	-0.157	1.263	1.089	0.921	-1.131	0.397	0.685	-0.738	0.84	0.625	-0.159	1.025	0.748	-0.052	0.605	-0.643	-0.885	-0.47	-0.22	1.918	-0.743	-1.06	-0.5	-0.718	0.309	0.844	0.155	mid
TCGA-AR-A0U0-01	Cancer	0.431	0.778	-0.534	0.055	0.094	-0.809	0.251	-0.036	-0.491	0.497	1.575	-0.423	-0.2	0.121	-1.386	1.123	-0.823	-1.088	-1.093	-1.246	-0.402	-0.915	1.473	1.324	-1.2	-0.031	-0.303	-1.435	-0.168	mid
TCGA-AR-A0U4-01	Cancer	-0.341	-1.107	-0.363	-0.657	1.118	1.172	1.587	1.477	-0.268	1.701	-1.31	1.195	-0.042	0.13	1.608	1.435	1.073	-0.942	-1.239	-0.174	-0.848	2	-0.61	2	0.033	-0.52	-0.56	-1.073	0.231	mid
TCGA-AR-A1AI-01	Cancer	1.324	1.188	-0.563	-0.853	-0.998	-1.106	0.598	1.669	1.438	-1.104	-0.138	1.231	-0.198	-0.802	-1.403	-1.286	0.67	0.253	-1.177	0.699	-0.231	0.711	1.248	-0.761	-1.086	-0.059	1.277	-0.609	-0.002	mid
TCGA-AR-A1AJ-01	Cancer	1.348	-0.58	0.52	-0.318	0.821	0.74	0.711	0.593	-0.382	0.701	0.786	-0.064	-0.235	0.885	0.583	0.022	1.229	1.142	-1.059	-0.682	-0.552	-0.436	1.155	-0.875	-0.907	-0.742	-0.517	-1.143	0.098	mid
TCGA-AR-A1AK-01	Cancer	0.106	0.268	-0.602	0.747	0.153	1.201	-0.418	0.227	-0.486	-0.448	-0.695	0.837	-0.125	-0.506	-0.29	1.173	1.013	0.373	0.137	0.354	0.857	-0.686	0.83	-0.665	-0.885	-0.946	1.179	0.459	0.113	mid
TCGA-AR-A1AM-01	Cancer	-0.211	-0.576	-0.358	-0.496	0.737	-0.159	-0.522	-0.189	-0.273	0.553	0.479	-0.919	-0.158	0.397	-1.279	0.201	0.228	0.337	-0.82	-0.672	-0.535	-0.547	-1.152	-0.436	-0.513	-0.77	-0.783	-0.576	-0.322	mid
TCGA-AR-A1AN-01	Cancer	1.031	-0.69	0.692	-0.629	1.232	0.013	-0.577	-0.882	1.883	1.312	-0.089	-0.377	-0.146	1.137	1.335	0.079	0.44	0.218	-0.617	-0.886	0.501	-0.356	-0.611	0.751	-0.42	-1.016	-0.445	0.592	0.124	mid
TCGA-AR-A1AO-01	Cancer	-0.181	-0.646	-0.894	-0.072	-0.343	-0.61	-0.583	0.769	-0.912	0.856	-0.59	-0.097	-0.167	-0.298	0.845	0.852	-0.357	0.084	-0.125	-0.916	-0.575	-0.301	-0.686	-1.058	0.183	-0.623	-0.962	-1.03	-0.301	mid
TCGA-AR-A1AP-01	Cancer	1.213	1.573	-0.177	0.911	1.045	0.908	0.314	-0.016	1.354	1.296	-0.806	-0.015	-0.161	-1.169	0.464	1.064	1.412	-0.763	1.833	1.345	1.209	-0.788	0.035	-0.385	0.925	0.589	-0.205	0.797	0.493	mid
TCGA-AR-A1AR-01	Cancer	1.955	-0.167	1.242	0.552	1.328	-1.479	1.787	1.705	1.302	1.886	1.03	0.485	-0.159	-0.638	-0.108	0.624	0.359	2.049	-1.043	0.343	0.523	-0.772	1.583	-0.531	-0.741	1.521	0.093	-0.794	0.498	mid
TCGA-AR-A1AT-01	Cancer	0.538	-1.078	-0.81	-0.261	-0.171	-0.065	0.463	1.299	0.965	0.569	0.288	0.743	-0.172	-0.403	1.543	1.247	0.537	-0.455	0.564	0.272	-1.047	-1.274	1.183	0.889	0.802	-0.276	0.596	-0.827	0.202	mid
TCGA-AR-A1AU-01	Cancer	1.004	-0.216	-0.356	1.269	1.228	0.174	0.025	1.092	-0.279	0.276	-0.195	1.337	-0.1	0.406	0.729	-0.04	0.817	-0.518	1.208	0.541	-0.776	1.135	0.234	-0.486	0.733	-0.595	-0.468	0.341	0.304	mid
TCGA-AR-A1AX-01	Cancer	1.107	-0.355	-0.986	0.911	0.916	1.503	-0.357	0.749	-0.28	0.995	1.389	1.069	-0.172	0.871	-0.112	1.117	1.242	-0.231	0.354	-0.156	-0.757	-0.683	0.039	-1.293	0.117	-0.433	-0.22	-0.389	0.213	mid
TCGA-AR-A1AY-01	Cancer	2.097	-0.643	-0.708	0.323	1.916	1.617	2.003	-0.713	0.064	1.725	-1.091	1.673	-0.186	2.115	-1.415	-1.524	1.831	-0.89	-1.191	-0.95	-0.878	0.438	1.463	-0.188	1.594	-1.056	-0.694	0.976	0.275	mid
TCGA-AR-A24O-01	Cancer	1.386	-0.289	0.946	0.927	0.65	1.358	0.263	0.712	0.507	1.137	-0.093	0.425	-0.078	0.537	1.565	1.623	0.219	-0.36	-0.377	0.692	0.765	-1.102	0.503	-0.586	-1.012	0.925	1.017	1.004	0.474	mid
TCGA-AR-A24Q-01	Cancer	0.209	-0.924	0.54	-0.581	-0.799	1.513	0.401	-0.707	0.713	1.833	-1.539	0.68	-0.185	0.561	-1.123	-0.592	0.64	-0.755	-1.166	-1.149	-0.158	-0.628	-1.016	-1.063	0.235	0.475	-0.699	0.611	-0.167	mid
TCGA-AR-A24S-01	Cancer	1.004	0.152	-0.309	0.592	0.086	1.192	0.601	1.789	1.074	0.015	-0.268	1.61	-0.168	-0.78	1.695	1.325	-0.062	0.587	0.92	-0.503	-0.507	-0.796	0.324	0.244	0.455	1.007	0.367	1.616	0.474	mid
TCGA-AR-A24U-01	Cancer	0.979	-1.078	-0.498	0.204	-0.673	-0.37	0.638	0.369	0.011	-0.083	-0.912	0.086	-0.116	-0.323	-0.615	1.176	0.363	-1.016	-0.724	-0.661	-0.789	-0.938	-0.621	-0.608	-1.2	-1.09	0.436	-0.935	-0.321	mid
TCGA-AR-A24V-01	Cancer	0.841	-0.562	1.011	1.816	-0.296	1.018	-0.284	0.232	0.181	0.197	0.006	1.666	-0.181	-0.233	0.445	1.351	-0.022	-0.651	1.711	1.864	1.56	0.237	1.293	-0.924	-0.558	-0.357	1.589	-0.131	0.458	mid
TCGA-AR-A250-01	Cancer	1.026	-0.5	-0.212	0.492	-0.674	-0.158	0.978	1.136	0.324	0.176	-0.829	0.383	-0.149	0.385	0.307	0.893	0.234	-0.103	1.149	-0.616	0.477	1.942	1.063	-0.639	-1.159	0.803	0.001	0.792	0.269	mid
TCGA-AR-A251-01	Cancer	1.479	1.081	1.559	0.122	-0.243	1.508	1.461	-0.404	0.965	0.784	2.111	1.502	-0.148	-0.666	-1.324	-1.001	-0.384	0.269	0.694	-0.552	1.798	-0.913	1.473	-0.544	-1.279	0.838	1.743	-0.535	0.407	mid
TCGA-AR-A252-01	Cancer	1.192	-0.765	0.85	1.006	-0.105	0.2	0.409	1.098	0.535	0.552	0.077	0.71	-0.192	-0.58	0.52	1.071	0.214	-0.635	-0.322	-0.377	-0.542	1.477	-0.845	-0.819	-0.835	-0.297	0.701	0.513	0.172	mid
TCGA-AR-A254-01	Cancer	1.16	-0.558	0.342	0.862	0.451	1.395	1.181	0.928	-0.067	0.764	-1.254	1.464	-0.157	-0.526	1.407	0.465	0.841	0.888	0.571	0.636	-0.558	-0.487	0.745	1.417	-0.328	-0.533	1.618	0.693	0.477	mid
TCGA-AR-A2LL-01	Cancer	0.301	-0.181	-1.193	0.404	0.576	0.764	1.292	0.972	0.342	1.89	-1.026	0.991	-0.171	-0.247	-1.298	0.414	0.918	-0.646	0.804	1.095	-0.812	-1.203	1.826	0.347	-0.468	0.406	1.843	-0.212	0.276	mid
TCGA-AR-A2LN-01	Cancer	0.974	0.145	1.116	1.246	0.782	1.107	-0.378	0.875	0.964	0.096	1.046	1.196	0.014	1.313	0.039	-0.013	1.073	0.822	1.726	-0.548	1.008	-1.063	-0.971	-1.22	-1.212	-0.87	0.482	0.821	0.377	mid
TCGA-AR-A2LO-01	Cancer	-0.722	0.344	-0.741	0.453	-0.112	1.054	0.402	1.142	-0.679	0.21	-0.46	-0.159	-0.173	-0.801	-1.169	0.433	1.117	1.432	0.782	-0.738	0.853	-1.064	1.133	-0.142	-0.445	-0.875	0.469	-0.169	0.049	mid
TCGA-AR-A2LQ-01	Cancer	0.679	-0.687	0.19	1.243	-0.427	1.212	-0.402	0.712	0.449	-0.083	0.854	0.668	0.384	0.391	1.5	0.581	1.202	1.01	-0.802	-0.062	-0.46	-1.024	-1.048	-1.117	-1.266	-1.045	0.673	-0.502	0.101	mid
TCGA-AR-A2LR-01	Cancer	1.957	0.829	-1.265	0.705	1.305	0.147	0.099	1.174	-0.911	0.547	-0.625	0.899	-0.033	-1.231	-1.36	-0.958	0.191	-0.596	-1.181	0.524	-0.659	-1.042	1.123	0.207	1.154	-0.582	-0.005	-0.188	0.008	mid
TCGA-AR-A5QM-01	Cancer	-0.879	-1.207	-0.794	-0.384	-0.551	0.535	-0.888	-1.055	-0.836	-0.743	1.185	-0.808	-0.153	0.027	-1.078	-0.873	0.161	-0.132	-0.798	0.156	-0.813	-1.175	-0.486	0.42	0.062	-1.145	-1.094	-0.123	-0.481	mid
TCGA-AR-A5QN-01	Cancer	0.046	-1.116	0.93	-0.318	-0.729	-0.191	0.342	-0.269	0.163	-0.808	0.897	-0.965	-0.134	-0.636	-0.625	0.508	0.231	0.279	-0.65	-0.369	0.626	-1.161	0.802	0.178	-1.034	0.193	-0.165	-0.706	-0.167	mid
TCGA-AR-A5QP-01	Cancer	-1.28	-0.725	-0.143	-0.785	-1.199	-0.758	-0.693	-0.859	0.216	-0.878	0.934	-1.263	-0.15	0.03	-1.081	-0.528	-0.509	0.098	-0.015	0.176	-0.899	-1.066	-0.504	0.698	-0.216	0.778	-0.681	-0.585	-0.425	mid
TCGA-B6-A0IK-01	Cancer	0.742	-0.96	-1.057	-0.653	0.548	-0.867	-0.024	-0.883	0.278	-0.847	1.713	0.135	-0.18	-0.838	-0.332	0.993	-0.638	0.105	-0.942	1.457	-0.779	1.861	0.9	1.013	0.725	1.389	-0.996	0.822	0.096	mid
TCGA-B6-A0RE-01	Cancer	-0.002	-0.575	-0.429	-0.904	-0.669	-1.285	2.075	-0.743	-1.395	0.624	-1.306	-1.001	-0.159	-0.177	0.695	-1.377	-1.009	-1.227	-1.1	-0.696	-0.551	0.294	-0.297	0.351	0.726	-0.924	-0.79	-1.3	-0.47	mid
TCGA-B6-A0RG-01	Cancer	-0.204	0.966	-0.279	-0.257	1.822	0.589	-0.108	0.221	-1.084	-0.494	-0.814	-0.51	-0.163	-0.397	0.515	0.818	-0.742	-0.86	1.955	1.247	-1.17	1.784	0.416	0.456	0.896	0.573	0.134	0.468	0.206	mid
TCGA-B6-A0RM-01	Cancer	-0.481	1.837	0.129	-0.517	1.202	0.997	-1.143	-0.769	-0.629	0.958	-0.315	1.041	-0.205	1.405	-1.115	-0.326	1.172	1.246	1.486	0.37	0.849	-0.16	1.131	0.834	0.695	0.288	-0.545	0.073	0.34	mid
TCGA-B6-A0RN-01	Cancer	0.022	1.699	1.501	-0.471	1.346	0.687	1.668	1.027	0.894	-1.133	-0.065	-0.951	-0.138	-0.022	0.012	0.781	-0.242	0.42	0.829	0.595	1.314	-0.885	-1.116	0.758	1.126	1.449	0.332	0.816	0.438	mid
TCGA-B6-A0RO-01	Cancer	0.868	-0.089	1.789	-0.12	-0.948	-0.783	1.182	-1.11	0.103	-1.368	1.374	-0.873	-0.107	-0.999	0.905	1.726	-0.632	-1.364	-0.613	1.642	1.386	2.037	-0.894	1.754	-0.034	1.377	0.701	1.065	0.285	mid
TCGA-B6-A0RS-01	Cancer	-1.004	-0.826	0.626	-0.862	-0.963	-1.183	1.559	-1.043	1.465	-0.152	1.076	-0.773	-0.222	0.349	-0.199	0.117	-1.041	1.036	-0.761	-1.113	-0.865	0.101	-0.706	-0.356	0.054	0.877	-0.755	0.284	-0.189	mid
TCGA-B6-A0RU-01	Cancer	1.42	-0.956	0.119	0.481	-0.814	0.083	0.065	-0.165	-0.868	-0.34	-0.864	0.908	0.156	1.671	-0.814	-0.976	1.137	0.028	-1.067	0.202	-0.738	0.289	0.573	1.564	-0.21	0.15	-0.375	-1.023	-0.013	mid
TCGA-B6-A0RV-01	Cancer	0.433	-0.581	0.976	-0.003	0.85	-0.306	0.039	-0.099	-0.088	-0.486	-0.579	0.403	-0.143	-0.082	-0.139	0.854	-0.624	-0.517	1.202	0.276	-0.476	-1.089	-0.914	0.281	-0.565	0.831	-0.73	-0.125	-0.05	mid
TCGA-B6-A0WW-01	Cancer	-0.915	1.967	0.918	1.08	0.898	0.305	1.897	0.632	0.699	-1.282	1.087	-0.518	-0.141	-1.274	-0.775	-0.878	0.072	0.283	0.021	1.299	1.623	1.089	0.014	0.576	0.514	1.373	0.268	1.258	0.432	mid
TCGA-B6-A0WX-01	Cancer	-0.586	2.185	-0.35	-1.112	-1.256	-0.817	0.619	-1.082	-0.116	0.073	0.938	-1.129	-0.15	-0.588	-0.914	-0.854	-1.314	-0.948	-1.196	-1.358	1.296	-0.401	0.392	-0.995	-0.189	-0.919	-0.657	-0.824	-0.438	mid
TCGA-B6-A0WY-01	Cancer	-0.616	-0.38	-0.295	-0.38	0.255	-0.405	-0.851	-0.588	-0.868	-1.087	-0.858	-0.228	-0.151	0.301	0.256	0.833	-0.212	-0.797	0.058	0.601	0.678	1.332	-0.466	0.648	1.147	0.109	1.008	-0.247	-0.043	mid
TCGA-B6-A0WZ-01	Cancer	-0.962	-0.195	-1.207	-1.206	-0.432	-0.667	0.04	0.304	-0.175	-0.928	-0.406	-0.859	-0.212	-0.61	1.793	-0.656	-1.237	0.483	1.418	0.464	0.881	0.116	0.244	0.976	1.169	1.553	-0.01	0.119	-0.007	mid
TCGA-B6-A0X1-01	Cancer	-0.559	-0.115	0.24	-0.738	-0.654	1.262	0.849	-1.108	-0.879	1.027	1.061	-0.401	-0.142	0.413	-0.799	-0.3	1.477	-0.252	-1.233	0.028	0.422	-0.298	2.118	0.26	1.647	1.512	0.036	-1.241	0.13	mid
TCGA-B6-A0X5-01	Cancer	0.776	1.618	1.154	-0.524	0.247	-1.127	-0.375	1.473	0.11	1.533	-0.081	0.491	-0.229	-0.14	1.627	-1.639	-0.749	0.874	0.047	0.713	1.295	1.127	2.135	-0.171	-0.064	1.848	-0.139	-1.422	0.372	mid
TCGA-B6-A0X7-01	Cancer	-0.388	-0.428	-0.027	0.01	0.754	-0.578	-0.45	0.749	0.225	-0.384	0.191	0.567	-0.137	-0.365	-0.45	-0.909	-0.503	1.429	1.272	-0.611	-1.046	-1.214	-0.736	0.025	0.264	0.111	0.467	-0.091	-0.08	mid
TCGA-B6-A1KC-01	Cancer	0.849	1.903	1.586	0.497	-1.137	-1.077	0.549	-1.2	-1.169	0.708	0.473	1.882	-0.21	1.52	-1.018	-0.396	-0.692	-0.225	-0.624	-0.242	1.426	1.19	0.936	-1.347	-1.365	-0.161	0.985	0.998	0.166	mid
TCGA-B6-A1KF-01	Cancer	0.57	0.881	-0.302	-0.615	-0.339	-0.631	2.028	0.103	-1.133	1.487	0.147	-0.391	-0.19	0.421	0.711	0.571	-0.681	0.679	-1.223	-0.601	0.643	1.49	0.333	-0.27	-0.999	-0.491	-0.122	-1.006	0.038	mid
TCGA-B6-A1KI-01	Cancer	-0.392	1.96	-0.757	-0.074	0.017	-0.268	-0.198	-0.808	1.091	-1.143	1.73	0.03	-0.143	1.735	-0.614	0.516	0.899	0.76	0.334	1.156	1.605	0.96	0.158	-1.129	-0.126	0.951	0.63	0.613	0.339	mid
TCGA-B6-A2IU-01	Cancer	-0.156	1.106	1.113	-0.457	1.63	1.665	1.063	0.544	-1.328	0.519	0.416	1.182	-0.118	1.475	-0.549	-0.884	0.256	0.772	0.707	-0.119	1.53	-1.207	0.683	-0.944	-0.509	1.319	-0.504	1.016	0.365	mid
TCGA-B6-A402-01	Cancer	-0.967	-0.553	-1.154	-1.286	-0.449	-1.138	1.717	0.038	0.914	0.239	-1.627	0.722	-0.23	-1.371	-0.839	-0.583	-1.154	-0.965	-1.239	-1.419	-1.16	-0.51	1.204	0.675	0.992	-1.417	-1.206	-0.839	-0.486	mid
TCGA-B6-A40B-01	Cancer	-1.131	-0.294	-0.714	-1.086	-1.214	1.092	-1.2	-0.901	-0.678	-1.067	0.663	-1.417	-0.185	-0.587	-0.86	-0.894	-1.001	-1.026	-0.778	0.325	0.833	-1.254	-0.498	0.751	1.492	0.327	-1.216	-0.195	-0.454	mid
TCGA-BH-A0AU-01	Cancer	-0.331	1.674	-1.148	0.162	1.529	1.111	0.775	0.528	-0.481	1.317	-0.235	1.067	-0.149	-1.023	-0.058	-0.111	1.55	-0.866	0.725	-0.788	1.603	0.496	1.212	-1.139	0.988	-0.832	1.757	0.261	0.343	mid
TCGA-BH-A0AU-11	Cancer	0.808	1.173	1.2	0.889	0.495	1.461	-1	1.656	1.187	-0.326	1.192	1.253	0.234	1.338	0.438	-0.171	1.165	1.985	0.188	-1.119	0.156	0.117	-0.805	0.112	-1.256	-1.163	0.687	-0.023	0.424	mid
TCGA-BH-A0AY-11	Cancer	0.13	0.397	0.512	0.336	-0.711	0.618	-0.769	-0.101	-0.361	-0.946	0.434	-0.026	0.407	1.465	0.585	0.298	-0.628	-0.232	0.195	-0.699	-0.177	-0.58	-0.904	-0.805	-1.245	-0.743	-0.387	-0.894	-0.173	mid
TCGA-BH-A0AZ-01	Cancer	-0.892	0.759	-0.517	0.529	-0.208	0.249	-0.243	-0.544	-0.281	-0.837	-0.688	0.974	-0.152	-0.927	0.99	-0.26	-0.695	-0.914	-0.562	0.609	0.97	0.258	-0.541	-0.585	-0.553	-0.595	0.644	-0.796	-0.172	mid
TCGA-BH-A0B2-01	Cancer	-0.267	-0.187	-0.849	0.217	-0.645	0.432	-0.039	-0.454	-0.825	-0.405	0.52	0.338	-0.161	-0.351	0.78	1.399	0.471	-0.306	-0.097	-0.492	-0.876	-1.277	-0.419	0.359	-0.769	-0.837	0.022	-0.967	-0.203	mid
TCGA-BH-A0B3-11	Cancer	0.705	0.989	1.08	0.629	-0.457	0.994	-0.876	0.851	0.796	0.541	0.615	0.726	0.47	1.312	0.056	0.47	0.039	1.427	0.617	-1.016	0.303	0.349	-0.845	-0.721	-1.196	-0.68	0.483	-0.083	0.271	mid
TCGA-BH-A0B6-01	Cancer	-0.869	-0.918	-0.034	-0.835	0.654	0.472	-0.282	-1.174	-0.603	-1.278	-0.405	-0.836	-0.161	0.53	-0.645	0.706	-0.59	-1.471	-0.871	0.237	-0.937	1.241	-1.119	-1.119	0.165	1.554	-0.927	-0.191	-0.347	mid
TCGA-BH-A0B8-11	Cancer	1.51	-0.728	1.083	0.856	-0.784	-0.215	0.025	-0.778	-1.106	-1.157	-1.165	0.172	0.686	1.181	2.086	0.477	-0.236	1.188	-0.947	-1.103	-0.65	-1.293	-1.109	-1.33	-1.282	-1.371	-0.659	-0.925	-0.271	mid
TCGA-BH-A0B9-01	Cancer	-0.727	-1.245	0.317	-1.177	-1.14	-0.636	0.581	0.637	-0.274	-1.211	-0.952	-1.278	-0.187	0.569	1.338	-1.409	0.867	-1.364	-1.227	1.504	-1.13	-0.914	0.505	0.299	1.089	1.371	-1.042	-0.968	-0.279	mid
TCGA-BH-A0BA-01	Cancer	0.931	-0.515	0.028	0.943	0.102	1.518	0.701	0.002	0.981	-0.137	1.481	0.039	0.215	0.801	-0.375	0.361	1.386	1.725	-0.555	0.481	-0.489	0.902	0.255	-0.93	-1.349	-0.956	-0.586	1.101	0.288	mid
TCGA-BH-A0BA-11	Cancer	0.488	-0.025	1.063	0.758	-0.162	1.179	-0.548	0.466	0.212	-0.915	-0.925	0.884	0.627	0.822	0.006	0.48	1.153	0.75	0.118	-1.02	-0.244	-0.21	-0.754	-1.071	-1.41	-1.283	0.759	-0.316	0.032	mid
TCGA-BH-A0BC-01	Cancer	-0.859	-0.262	0.241	0.04	0.915	-0.93	0.421	-1.113	-0.862	-1.088	-1.294	0.686	-0.159	0.034	0.87	1.332	-0.203	-1.321	1.264	0.446	-0.416	0.377	-0.923	0.091	-0.173	1.036	-1.097	0.248	-0.096	mid
TCGA-BH-A0BC-11	Cancer	-0.147	0.038	0.064	-0.31	-0.919	0.373	-1.273	-0.444	-0.421	-0.741	0.124	-0.285	0.061	1.281	-0.079	0.293	-0.346	-0.148	-0.599	-0.576	0.403	-0.398	-1.054	0.069	-1.262	-0.51	0.074	-0.783	-0.268	mid
TCGA-BH-A0BJ-01	Cancer	0.2	0.473	-0.028	1.279	0.899	0.113	0.94	-0.813	-1.508	-1.369	0.715	-0.063	-0.126	0.537	0.423	-0.309	0.439	-0.948	0.479	1.228	0.798	1.317	-0.693	-1.221	-0.252	1.323	0.699	1.116	0.202	mid
TCGA-BH-A0BM-11	Cancer	-0.459	1.075	0.836	-0.126	0.074	0.545	-0.868	0.133	-0.437	-1.126	0.573	-0.026	0.01	1.401	0.499	-0.052	-0.551	-0.176	-0.298	-0.456	0.007	0.456	-0.918	-0.055	-0.443	-0.87	0.298	-0.802	-0.063	mid
TCGA-BH-A0BS-11	Cancer	0.001	-0.101	0.996	-0.399	-0.113	0.254	-0.684	-0.26	0.314	-0.962	1.201	-0.149	0.489	1.715	-0.325	0.565	-0.029	-0.697	0.229	-0.143	0.318	0.398	-0.79	0.976	-1.1	0.062	-0.342	-0.829	0.021	mid
TCGA-BH-A0BT-01	Cancer	-0.779	2.031	-1.306	-1.341	-0.76	-0.089	0.413	-0.899	-1.12	0.028	-0.399	-1.298	-0.207	-0.747	-0.788	-0.69	-1.153	-1.431	1.399	-1.187	0.658	-0.428	-0.799	1.844	1.337	-0.508	-0.866	0.858	-0.294	mid
TCGA-BH-A0BT-11	Cancer	0.36	0.884	1.152	0.361	0.521	0.509	-0.611	0.586	0.908	-0.2	0.981	0.863	0.026	1.462	-0.176	0.534	0.305	0.766	0.853	0.276	0.894	1.037	-0.937	0.687	-0.684	0.479	0.389	-0.192	0.43	mid
TCGA-BH-A0BZ-01	Cancer	-0.27	0.169	-0.692	-0.365	1.04	-0.26	-0.857	-0.972	-1.213	-0.934	-1.179	-0.241	-0.203	-0.725	0.428	-0.292	-0.553	0.794	-0.432	0.394	-0.764	0.753	1.046	1.212	1.681	-0.273	-0.231	-0.845	-0.135	mid
TCGA-BH-A0BZ-11	Cancer	0.664	0.037	-0.357	0.801	-0.643	0.088	-1.004	-0.204	-0.604	-0.806	-1.087	0.57	0.356	1.023	0.713	0.023	0.105	0.641	0.384	-0.833	-0.136	-0.656	-0.912	-1.044	-1.341	-1.11	0.071	-0.68	-0.212	mid
TCGA-BH-A0C0-01	Cancer	-1.005	-0.946	-1.207	-0.618	-0.277	-0.591	0.402	-0.8	1.117	1.485	-0.327	-0.09	-0.175	-0.873	-1.167	-0.361	0.488	1.587	0.506	-0.595	-0.832	-0.688	-1.155	0.246	-1.019	0.605	0.778	-1.059	-0.235	mid
TCGA-BH-A0C3-01	Cancer	0.664	-0.997	-0.238	1.07	0.522	1.383	-0.501	0.421	-0.915	0.919	-0.876	-0.088	-0.083	-0.945	1.937	0.546	1.196	-0.59	0.8	-0.411	-0.497	-0.437	0.576	-0.494	-0.501	-1.079	0.493	-0.016	0.066	mid
TCGA-BH-A0C3-11	Cancer	0.08	0.792	0.481	0.413	-0.325	0.993	-1.27	1.619	1.16	0.286	0.294	0.894	0.172	1.286	0.376	-0.087	0.464	1.861	-0.268	-1.24	0.292	0.324	-0.935	0.67	-1.299	-1.23	0.898	-0.02	0.239	mid
TCGA-BH-A0DG-01	Cancer	-0.892	0.526	-0.715	0.328	-0.341	0.532	-0.602	0.119	0.353	-0.941	-0.59	1.161	-0.151	-0.878	0.764	-0.051	1.033	0.257	0.911	-0.639	0.264	1.478	-1.013	0.219	0.831	-1.013	-0.778	-0.222	-0.002	mid
TCGA-BH-A0DH-01	Cancer	-1.093	0.003	1.171	-0.562	-0.368	0.423	-0.689	-0.804	-1.078	-1.192	-0.387	-1.114	-0.155	-0.794	1.01	-0.514	0.064	-0.186	0.779	0.918	2.017	0.484	0.386	0.055	-0.711	1.492	-0.495	1.428	0.003	mid
TCGA-BH-A0DI-01	Cancer	-0.585	-1.013	-0.637	1.529	0.533	-0.098	-0.759	1.102	-1.03	-1.172	-0.268	0.562	-0.15	-0.753	1.165	0.238	-0.078	-0.192	0.478	0.68	-0.633	1.318	-0.964	-0.891	0.517	0.023	0.282	-0.676	-0.053	mid
TCGA-BH-A0DP-01	Cancer	-0.402	-0.526	0.702	0.092	0.8	0.92	1.247	-0.107	-0.774	-0.988	-0.632	0.192	-0.149	-0.076	1.051	0.216	1.105	-0.535	2.163	0.875	0.944	-0.893	0.042	-0.821	-0.737	0.626	0.486	-0.197	0.165	mid
TCGA-BH-A0DP-11	Cancer	0.375	1.289	0.529	0.522	-0.141	1.358	-1.163	-0.006	1.022	-0.411	1.042	1.07	0.222	1.786	0.849	0.334	0.389	1.052	1.846	0.235	0.598	1.043	-0.99	0.694	-1.19	0.236	1.267	0.005	0.495	mid
TCGA-BH-A0DQ-01	Cancer	-0.442	1.475	0.113	0.056	0.651	-0.672	-1.105	-0.997	-0.915	-0.276	-0.754	-0.962	-0.118	-0.871	0.168	-0.61	-0.575	-0.945	-0.524	-0.157	1.403	1.083	0.557	-0.561	-0.681	-0.36	-0.74	0.675	-0.217	mid
TCGA-BH-A0DS-01	Cancer	-0.826	1.551	-0.482	-0.821	-0.596	-0.603	0.632	-0.959	-0.899	-0.985	-0.509	-0.838	-0.194	-0.532	0.302	-0.507	-1.119	-0.853	-0.457	-0.306	1.058	-0.936	-1.12	0.078	-0.003	-1.23	-0.838	-0.553	-0.448	mid
TCGA-BH-A0DV-01	Cancer	0.186	0.356	0.056	0.068	0.784	0.747	-0.056	-0.416	-0.248	-1.238	-0.709	0.778	-0.176	1.226	0.871	0.414	0.782	-1.094	-0.172	0.514	0.009	-0.228	-0.897	-0.244	-0.254	0.191	-0.012	-0.737	0.018	mid
TCGA-BH-A0DZ-11	Cancer	-1.074	0.092	-0.785	-1.024	-0.282	-1.015	-1.335	-1.138	-0.718	-1.003	0.731	-0.938	-0.15	1.769	-0.732	-0.228	-0.945	-1.037	-0.12	-0.432	-0.173	0.762	-0.616	0.771	0.616	0.426	-0.884	-0.982	-0.373	mid
TCGA-BH-A0E0-01	Cancer	-0.918	-0.232	-0.348	-1.111	0.323	-1.334	1.562	-0.758	-1.173	-1.082	0.937	-1.03	-0.222	-1.291	1.549	-1.463	-1.179	0.182	-1.169	-0.363	-0.292	0.463	-0.197	-0.762	1.247	-1.352	-1.142	-1.323	-0.446	mid
TCGA-BH-A0E0-11	Cancer	-0.939	0.947	-0.584	-0.824	-0.031	-0.868	-1.343	-1.271	-0.507	-1.473	0.408	-0.681	-0.152	1.901	0.285	-0.739	-0.514	-0.888	-0.131	-0.11	0.445	0.848	-1.107	0.35	-0.096	1.155	-0.637	-1.061	-0.272	mid
TCGA-BH-A0E1-11	Cancer	0.236	0.668	1.259	0.002	-0.108	0.555	-0.988	0.202	0.442	-0.932	1.288	0.166	1.124	1.899	0.857	1.047	-0.305	-0.779	-0.56	0.441	0.553	0.538	-1.034	1.387	-0.838	0.566	0.476	-0.881	0.26	mid
TCGA-BH-A0E2-01	Cancer	0.473	0.657	1.283	-0.091	-1.287	-0.648	-0.241	0.197	0.565	0.796	-0.822	1.161	-0.13	0.851	0.899	1.481	-0.66	-0.982	0.873	1.058	-0.404	1.237	-0.671	0.464	0.752	-1.1	-0.984	0.08	0.172	mid
TCGA-BH-A0GY-01	Cancer	0.455	-0.337	0.194	0.467	-0.439	-0.301	-0.262	-0.494	-0.416	0.824	0.837	-0.309	-0.161	-1.375	0.26	0.88	-0.192	-1.341	0.067	0.842	0.829	1.019	-0.838	-0.246	-0.043	0.885	0.558	-0.38	0.035	mid
TCGA-BH-A0H6-01	Cancer	-0.34	1.669	0.313	-0.098	0	1.594	-0.589	0.131	0.743	0.513	-0.965	0.44	-0.196	-0.777	0.202	-0.522	0.358	0.344	1.443	0.604	0.407	0.457	-0.891	-0.727	0.345	0.125	-0.239	0.036	0.157	mid
TCGA-BH-A0H7-01	Cancer	-0.836	-0.063	0.034	0.429	0.601	-0.635	-0.214	-0.756	-1.271	-1.545	-1.298	-0.344	-0.172	-1.105	0.525	-0.014	-0.301	0.081	1.144	1.432	-1.383	1.591	-0.078	0.978	0.089	0.257	-0.101	-1.086	-0.144	mid
TCGA-BH-A0H7-11	Cancer	-0.77	-0.439	-0.21	-0.403	-0.641	-0.524	-1.341	-0.912	-1.02	-1.382	-0.7	-0.594	-0.09	1.383	-0.079	-0.554	-0.854	-0.502	0.035	-0.11	-0.753	0.968	-0.497	0.852	-0.653	0.133	-0.433	-1.184	-0.403	mid
TCGA-BH-A0HB-01	Cancer	-1.347	-0.816	-0.231	-1.055	0.766	-1.035	-0.819	-1.206	-1.312	-1.32	-0.97	-1.206	-0.201	-0.892	-0.272	-1.062	-1.246	-0.801	0.7	0.907	-0.166	1.481	-1.15	1.563	0.219	0.388	-0.155	-0.379	-0.415	mid
TCGA-BH-A0HF-01	Cancer	-0.023	-0.821	0.148	-0.691	0.819	-0.597	-0.965	-0.872	-0.97	-1.309	-0.949	-0.061	-0.142	0.332	0.332	-0.194	-0.141	-0.895	1.215	0.636	-0.279	1.22	-0.674	-0.008	-0.984	1.534	1.046	-0.669	-0.141	mid
TCGA-BH-A0HI-01	Cancer	0.821	1.003	0.927	-0.879	1.272	-0.742	0.661	-0.73	0.306	-0.772	0.173	0.735	-0.153	1.471	0.285	1.508	-0.31	-1.262	0.426	0.809	1.904	0.481	-0.49	0.644	0.809	1.258	0.165	0.733	0.395	mid
TCGA-BH-A0HK-01	Cancer	-0.441	-1.076	-0.508	-0.368	0.454	-0.576	0.509	-0.176	-0.594	-1.327	-1.31	0.202	-0.115	0.043	0.398	0.825	0.049	-0.678	1.871	-0.93	-1.187	-0.552	-0.811	-0.685	-1.139	-0.986	-0.093	-0.722	-0.354	mid
TCGA-BH-A0HK-11	Cancer	-0.282	0.654	0.604	-0.347	-0.637	-0.011	-1.165	-1.015	-0.871	-1.214	-0.224	-0.146	0.052	1.729	-0.677	0.034	-0.468	-0.561	0.016	0.584	0.294	0.317	-0.788	0.806	-0.908	0.234	-0.322	-1.224	-0.198	mid
TCGA-BH-A0HN-01	Cancer	-0.96	0.885	-1.036	-1.335	-0.376	-0.607	-0.604	-0.814	-0.084	-0.525	1.655	-1.033	-0.174	1.078	-1.083	-0.612	-0.91	1.236	-0.034	-1.156	-0.285	0.26	-1.025	0.124	0.311	-0.716	-1.044	-0.463	-0.333	mid
TCGA-BH-A0HP-01	Cancer	0.67	-0.812	1.691	0.208	0.571	-0.006	0.172	0.395	1.016	-0.686	-0.107	0.563	-0.122	0.778	-1.039	1.139	0.276	-0.442	0.098	-0.419	-0.896	-1.154	-0.916	-0.607	-0.721	0.608	-0.886	-0.432	-0.038	mid
TCGA-BH-A0HX-01	Cancer	-0.052	0.785	0.786	0.737	0.31	-0.079	0.459	-0.696	-1.346	-0.588	-0.915	-0.124	-0.152	-0.043	-0.568	-0.536	0.283	-0.666	1.371	1.393	0.19	1.119	-0.057	-0.585	-1.03	-0.659	-0.329	0.538	-0.016	mid
TCGA-BH-A0HY-01	Cancer	0.283	0.541	-1.026	-0.553	1.39	0.412	1.107	1.605	0.297	1.147	-0.335	1.092	-0.172	0.358	1.132	1.793	0.097	1.848	-0.524	0.122	-1.21	1.178	0.077	-0.511	-0.377	0.8	1.072	-0.79	0.388	mid
TCGA-BH-A0W5-01	Cancer	-0.179	0.746	-0.257	0.291	0.114	1.579	-1.241	0.253	0.175	0.478	-0.061	-0.599	-0.193	-0.762	-0.295	-0.131	1.19	0.53	0.591	-0.438	-0.057	-0.573	-0.56	-0.817	-1.194	-1.015	-0.346	-0.662	-0.123	mid
TCGA-BH-A0WA-01	Cancer	1.371	-0.615	-0.652	0.334	1.009	1.053	1.349	0.506	-0.677	0.12	-1.443	1	-0.217	-0.739	-1.262	-1.119	1.552	-0.073	-1.164	0.306	-0.473	-0.106	-0.954	-0.936	-0.221	1.147	0.238	1.404	0.026	mid
TCGA-BH-A18V-06	Cancer	-0.586	-1.064	-1.315	-0.59	-0.432	0.901	-0.969	-0.758	-1.041	-0.349	-1.294	1.048	-0.175	1.826	0.79	1.697	1.088	0.253	-1.144	-0.752	-1.078	0.262	1.952	-1.223	-0.654	-0.268	-0.61	-1.303	-0.207	mid
TCGA-BH-A1EN-01	Cancer	0.876	1.15	-0.019	1.441	-0.792	-0.473	0.49	1.353	-0.834	-0.805	0.166	0.971	-0.218	-0.881	1.463	0.417	0.741	-0.393	-0.351	1.508	1.374	-0.084	-0.266	0.329	-0.133	1.631	-1.177	-0.398	0.253	mid
TCGA-BH-A1EN-11	Cancer	0.271	-0.71	0.189	0.089	-0.976	-0.574	-1.125	-0.752	-0.836	-0.808	-0.879	-0.282	0.615	0.738	0.868	-0.015	-0.515	0.203	-0.503	-1.167	-0.341	-0.969	-1.158	-1.2	-1.336	-1.171	0.437	-1.136	-0.466	mid
TCGA-BH-A1ES-06	Cancer	-1.071	-1.232	0.815	-1.066	-0.107	0.34	0.403	-1.177	-1.357	-1.255	-0.934	-0.996	-0.147	-0.891	1.793	-0.961	-0.597	-0.947	-0.007	0.116	-1.264	1.63	-1.004	1.054	1.365	-1.14	1.86	-1.261	-0.287	mid
TCGA-BH-A1EU-11	Cancer	0.955	0.394	0.968	1.227	-0.605	0.911	-0.558	1.282	1.366	0.236	0.717	1.073	0.445	0.798	0.449	0.261	0.331	1.56	1.269	-0.638	0.593	-0.347	-1.112	-0.426	-1.419	-0.836	1.167	0.247	0.368	mid
TCGA-BH-A1EV-11	Cancer	1.387	-0.132	1.398	1.274	-0.983	0.399	0.405	1.359	0.531	0.763	0.093	0.596	0.533	0.709	1.054	1.28	-0.559	0.848	0.182	-0.171	0.74	0.129	-0.413	-1.112	-1.367	-0.638	1.015	-0.102	0.329	mid
TCGA-BH-A1EX-01	Cancer	0.665	0.764	-0.074	0.603	0.198	0.839	0.592	1.487	1.47	0.631	1.105	-1.006	-0.158	0.726	-0.109	1.539	0.826	-0.018	1.956	-0.207	1.298	1.693	0.238	-1.099	-0.608	-0.302	1.198	-0.373	0.495	mid
TCGA-BH-A1EY-01	Cancer	-0.396	0.069	0.577	0.28	1.396	-0.758	-0.545	-0.17	1.433	0.841	1.589	-0.603	-0.189	-0.727	-0.231	0.581	-0.387	0.171	-0.669	1.226	-0.847	0.109	-0.739	0.919	-0.189	0.66	-0.658	1.139	0.139	mid
TCGA-BH-A1F0-01	Cancer	-0.178	-0.404	-0.31	-0.562	-1.189	-0.594	0.892	0.808	1	-0.574	0.452	-0.381	0.2	1.024	0.437	1.715	-0.59	-0.129	-0.925	-1.051	-0.943	-0.949	1.357	-1.213	-1.396	-0.408	0.054	-1.036	-0.175	mid
TCGA-BH-A1F0-11	Cancer	0.246	-0.402	1.342	0.027	-0.994	-0.492	-0.837	-0.587	-0.671	0.173	-0.142	-0.289	0.775	1.067	1.15	0.221	-0.664	0.425	0.25	-0.616	0.385	-0.658	-1.14	-0.988	-1.415	-0.784	-0.605	-0.906	-0.219	mid
TCGA-BH-A1F2-01	Cancer	0.689	-0.999	1.202	0.014	-1.039	-1.023	1.724	1.544	0.428	1.487	1.361	0.025	-0.148	-0.874	0.558	1.486	-0.882	-0.465	1.49	0.344	-1.205	0.04	0.009	1.023	-1.376	1.393	-0.111	0.513	0.257	mid
TCGA-BH-A1F2-11	Cancer	0.521	-0.766	1.266	0.967	-0.953	0.536	-0.707	-0.275	-0.768	-0.664	-0.794	0.602	0.779	0.964	1.363	-0.13	-0.039	1.17	-0.814	-1.197	-0.55	-0.916	-1.066	-1.219	-1.414	-1.442	-0.016	-1.141	-0.24	mid
TCGA-BH-A1F6-11	Cancer	0.878	-0.438	0.633	1.227	-1.237	-0.277	-0.279	0.935	-0.033	-0.448	0.229	0.467	0.991	0.068	1.164	1.139	-0.356	0.868	-0.173	-0.404	0.371	-0.544	-1.109	-1.203	-1.451	-0.841	0.936	-0.392	0.026	mid
TCGA-BH-A1F8-11	Cancer	0.455	0.042	0.681	0.247	-0.833	-0.922	-0.75	0.322	-0.195	0.732	-0.325	-0.638	0.809	1.12	0.059	1.142	-0.785	-0.56	-0.155	-0.618	0.545	-0.343	-0.708	-0.582	-1.342	-0.731	-0.22	-0.865	-0.158	mid
TCGA-BH-A1FB-11	Cancer	0.19	0.71	0.965	0.065	-0.465	-0.101	-0.892	0.566	0.834	1.053	0.77	0.083	0.02	1.156	-0.249	0.205	-0.335	1.075	0.478	-0.561	0.037	-0.167	-1.016	-0.667	-1.283	-0.872	0.242	-0.441	0.05	mid
TCGA-BH-A1FC-11	Cancer	-0.615	0.41	0.243	-0.557	-0.823	-1.1	-1.16	-0.525	-0.526	0.717	-0.226	-0.804	0.324	0.647	-0.85	0.192	-0.971	-0.468	0.333	-0.576	0.584	-0.557	-1.117	-0.795	-1.262	-0.38	-0.775	-1.03	-0.417	mid
TCGA-BH-A1FD-11	Cancer	0.653	-0.661	1.493	0.448	-1.022	-0.396	-0.528	-0.438	-0.245	-0.573	0.092	-0.33	0.914	0.789	1.395	0.561	-0.866	0.592	0.618	-0.77	0.497	-0.878	-1.18	-0.824	-1.41	-0.881	-0.229	-0.943	-0.147	mid
TCGA-BH-A1FE-06	Cancer	0.971	-0.438	0.607	0.736	-0.391	0.192	-0.475	-0.564	-1.029	-0.385	-0.138	0.458	0.891	0.507	0.734	0.844	0.535	1.136	-1.076	1.029	0.921	-1.295	-0.91	-0.641	-1.045	-0.832	0.303	-0.796	-0.005	mid
TCGA-BH-A1FG-01	Cancer	-0.853	-1.155	0.433	-0.776	-1.128	-0.616	-0.846	-1.067	-0.712	0.372	-0.723	-0.632	-0.178	0.484	-0.889	0.444	-0.251	-1.261	1.528	0.665	-0.382	0.948	-0.516	0.367	-1.21	0.922	-0.053	0.238	-0.245	mid
TCGA-BH-A1FG-11	Cancer	-0.881	-0.946	1.625	-0.616	-1.429	-1.293	-0.557	0.462	0.966	-0.403	1.072	-0.92	0.281	1.269	0.36	0.603	-1.238	-0.925	0.062	-0.073	1.04	-0.709	-1.169	0.66	-1.468	0.893	-0.516	0.513	-0.119	mid
TCGA-BH-A1FH-01	Cancer	0.742	-0.198	0.696	1.527	0.562	0.701	-0.356	1.099	0.121	0.507	0.518	1.071	0.266	0.585	-0.065	0.847	0.298	0.845	0.736	-0.71	0.316	0.073	-1.124	-1.065	-0.371	-1.141	0.491	0.01	0.249	mid
TCGA-BH-A1FH-11	Cancer	-0.181	-0.17	1.027	-0.094	-0.995	-0.545	-0.853	-0.274	-1.042	0.237	0.088	-0.628	-0.023	1.21	-0.285	0.71	-0.955	-0.713	-0.888	-0.035	0.129	-0.68	-1.074	-0.606	-1.23	-0.042	-0.861	-1.139	-0.354	mid
TCGA-BH-A1FM-01	Cancer	-0.326	-1.017	0.345	1.34	-0.481	-1.164	2.106	1.079	0.603	0.918	0.479	-0.063	-0.164	-1.031	1.196	1.742	-0.737	0.275	1.624	1.893	-1.339	0.808	-0.142	2.247	-1.253	0.593	1.051	1.982	0.449	mid
TCGA-BH-A1FM-11	Cancer	0.82	0.678	1.23	0.964	-0.638	1.348	-0.646	0.564	-0.087	-0.052	0.346	0.95	0.536	1.107	0.536	0.473	0.273	1.339	0.37	-0.557	0.254	-0.485	-0.816	-0.919	-1.257	-0.833	0.484	-0.598	0.192	mid
TCGA-BH-A1FN-01	Cancer	0.123	-0.887	1.161	0.514	0.671	0.454	1.941	1.161	1.978	1.218	0.58	0.068	-0.134	-0.848	1.308	-0.825	-0.341	-0.805	-0.572	0.956	0.124	0.805	1.16	1.089	-0.754	1.692	1.663	-0.574	0.462	mid
TCGA-BH-A1FN-11	Cancer	-0.404	-0.51	1.246	-0.305	-1.011	-0.706	-1.152	0.275	0.126	-0.44	1.194	-0.64	0.286	1.469	-0.236	1.165	-0.982	0.171	-1.02	-0.83	0.666	-0.744	-0.862	0.265	-1.34	0.23	-0.66	-0.394	-0.184	mid
TCGA-BH-A1FR-01	Cancer	0.227	1.044	0.742	-0.027	1.152	-1.024	-0.604	-0.64	0.987	1.372	0.191	0.45	-0.098	1.365	-0.447	1.598	-0.208	-0.498	-1.08	-0.403	1.37	0.973	0.579	-0.551	-0.091	1.495	0.252	1.225	0.334	mid
TCGA-BH-A1FR-11	Cancer	0.056	0.231	0.499	0.049	-0.539	-0.902	-0.882	0.328	0.157	0.386	0.467	-0.405	0.397	0.787	-0.263	0.882	-0.684	0.221	0.115	-0.941	0.008	-0.586	-1.063	-1.217	-1.269	-0.847	-0.065	-0.846	-0.212	mid
TCGA-BH-A1FU-01	Cancer	1.48	-0.84	0.534	1.158	1.232	1.014	1.119	1.809	0.602	-0.081	-0.406	1.586	-0.209	-1.099	1.653	0.543	1.036	0.337	-0.497	-0.112	-0.376	0.731	-0.753	-0.495	-0.654	-0.825	0.108	-0.501	0.289	mid
TCGA-BH-A201-01	Cancer	0.864	-0.203	0.737	1.283	0.235	0.216	0.691	0.874	-0.68	0.115	0.158	0.677	-0.148	-0.589	1.166	0.968	0.27	-0.623	1.677	1.09	0.869	0.444	-0.252	-0.293	-0.732	1.673	0.341	0.351	0.399	mid
TCGA-BH-A202-01	Cancer	1.617	-0.835	-0.987	1.225	0.164	0.303	1.801	-0.524	0.123	1.335	0.835	0.688	-0.148	0.284	-0.502	-0.874	0.521	0.257	0.41	1.452	-0.098	-0.833	2.056	-1.008	-0.951	0.433	1.235	-0.726	0.259	mid
TCGA-BH-A203-01	Cancer	0.327	-0.173	-0.097	-0.367	0.61	-1.228	0.967	1.41	1.556	1.674	1.464	1.167	-0.145	-1.344	0.936	0.797	-0.455	0.765	-0.056	-0.025	-0.474	0.49	-0.379	-1.114	1.057	1.547	0.028	0.912	0.352	mid
TCGA-BH-A203-11	Cancer	1.184	0.144	1.266	1.129	-0.841	1.06	-0.17	1.402	0.964	0.369	0.577	0.895	0.816	1.039	1.172	0.789	-0.06	1.429	-0.484	-0.933	0.109	-0.58	-0.88	-0.93	-1.443	-1.234	0.95	-0.23	0.268	mid
TCGA-BH-A204-11	Cancer	0.289	-1.126	0.89	0.603	-1.235	-0.49	-0.88	-0.793	-1.283	-1.175	-0.934	-0.461	4.679	0.529	1.652	0.229	-0.693	-0.369	-0.874	-1.075	-0.756	-1.15	-1.157	-1.411	-1.455	-1.328	-0.622	-1.236	-0.415	mid
TCGA-BH-A208-01	Cancer	-0.329	-0.241	-0.906	0.108	-0.675	-0.229	-1.072	-0.567	-0.614	-1.176	-0.2	0.626	-0.156	0.508	1.431	0.739	-0.941	-0.521	-0.428	-0.683	-0.397	-0.48	-1.18	-1.229	-0.594	-0.869	0.046	-1.233	-0.402	mid
TCGA-BH-A208-11	Cancer	1.289	0.389	1.184	1.091	-0.277	1.352	-0.826	1.791	0.117	0.963	0.734	0.875	0.223	1.836	1.146	0.272	-0.231	1.022	0.181	-0.092	0.441	0.454	-0.981	0.28	-1.244	-0.21	1.168	-0.443	0.447	mid
TCGA-BH-A209-01	Cancer	-0.527	-0.696	-1.195	-1.025	0.409	-1.097	1.582	-0.409	-0.981	0.372	-0.875	-0.772	-0.192	-1.225	-0.451	-0.763	-0.982	-0.25	-0.519	-1.048	-0.672	-1.293	0.395	0.607	-0.959	1.493	-0.992	-0.969	-0.466	mid
TCGA-BH-A209-11	Cancer	0.768	0.39	0.623	0.912	-0.842	0.344	-0.65	0.756	0.367	-0.429	-0.144	0.594	1.696	1.378	1.415	1.122	-0.291	0.741	0.779	-0.77	0.314	-0.538	-1.11	-0.895	-1.402	-0.505	0.635	-0.609	0.166	mid
TCGA-BH-A28O-01	Cancer	-0.625	-0.652	-0.035	-0.707	-0.479	0.47	-1.199	-0.319	-0.217	-0.354	-0.139	-0.157	0.255	0.548	-0.861	-0.748	0.043	0.338	-0.837	-1.306	-0.624	-0.787	-1.07	-0.692	-1.256	-1.2	-0.557	-0.607	-0.492	mid
TCGA-BH-A2L8-01	Cancer	-0.666	0.676	-0.898	-0.661	0.49	-1.088	0.691	-0.816	-0.356	-0.642	-0.584	-0.769	-0.133	-0.897	-1.18	-0.1	-0.823	-1.096	0.849	0.618	0.154	-0.968	0.372	1.45	0.639	0.704	-0.96	-0.84	-0.244	mid
TCGA-BH-A5IZ-01	Cancer	-0.792	-0.95	-0.989	-1.174	1.417	-0.706	-0.87	-1.155	1.192	-0.675	-0.34	-0.968	-0.145	0.955	1.226	-1.5	0.974	-1.262	-1.163	-0.071	-0.597	0.097	1.579	-0.478	1.696	-1.391	-1.067	-1.236	-0.3	mid
TCGA-BH-A6R8-01	Cancer	-1.203	0.845	-0.641	-0.618	0.366	-0.401	-0.688	-1.264	-0.821	-0.955	1.664	-1.184	-0.148	-1.163	-0.986	-0.785	-0.475	-0.688	-0.912	1.469	-1.335	1.931	-0.314	-0.535	1.499	-0.438	-1.13	-0.407	-0.333	mid
TCGA-BH-A6R9-01	Cancer	-0.556	-0.877	-0.924	0.041	-0.636	-0.76	-0.707	0.51	-0.966	-0.761	0.481	-0.628	-0.152	0.026	0.79	1.447	-0.595	-0.655	-1.16	-0.597	-0.312	-1.252	-0.918	-0.14	-0.371	-0.9	-0.292	-0.885	-0.42	mid
TCGA-BH-A8FY-01	Cancer	-1.271	0.216	-0.919	-0.939	-0.885	-1.281	-1.038	1.153	0.139	-1.011	-1.061	-0.977	-0.105	0.579	0.549	-0.94	-1.245	1.257	0.453	1.081	0.682	-1.172	-0.088	-0.854	1.403	-0.13	-1.001	-0.277	-0.274	mid
TCGA-BH-A8G0-01	Cancer	-0.557	-0.192	-0.565	-0.662	0.096	-0.158	-1.132	-0.692	-0.509	0.157	0.081	-0.346	-0.196	0.745	-1.278	-0.768	-0.427	0.752	0.778	-0.462	0.006	-1.084	-1	-1.009	-1.018	-0.596	-0.639	-0.907	-0.414	mid
TCGA-BH-AB28-01	Cancer	-0.323	0.573	-0.596	-0.593	-0.648	0.798	0.274	0.024	1.338	0.602	0.439	0.843	-0.192	-1.003	-0.31	0.833	0.865	-0.035	1.638	1.402	0.913	-0.603	0.534	0.257	-0.542	0.542	0.312	-0.683	0.238	mid
TCGA-C8-A1HI-01	Cancer	-0.896	-0.878	-0.38	-0.318	0.172	-0.61	0.915	-0.906	-0.618	-0.47	1.268	-1.12	-0.147	1.223	-0.444	-0.575	-1.005	-0.722	-0.813	1.598	0.844	0.193	-0.818	1.123	0.968	0.772	-0.773	1.497	-0.033	mid
TCGA-C8-A1HJ-01	Cancer	-1.063	-1.221	-1.199	-1.039	-1.454	-0.834	1.533	-0.748	1.623	-1.351	-0.652	-0.066	-0.137	-1.342	1.595	-0.949	-1.013	-1.118	-1.212	-0.629	-1.094	0.145	0.288	0	0.229	0.227	-1.083	-1.19	-0.491	mid
TCGA-C8-A1HL-01	Cancer	-0.5	-0.269	0.842	-0.351	-1.224	-1.088	0.394	-0.151	0.151	-0.631	-0.886	-1.076	-0.159	-1.278	1.262	0.871	-1.256	0.165	-0.492	0.493	-0.76	1.503	-0.046	-0.465	0.817	-0.67	-0.475	1.025	-0.152	mid
TCGA-C8-A1HM-01	Cancer	-0.654	-0.237	2.051	-0.945	-0.411	-0.182	1.794	-0.945	1.468	1.479	1.982	-0.254	-0.183	-0.955	-1.408	1.181	-0.707	-0.98	0.218	-0.136	-0.322	1.051	2.056	1.141	-0.172	1.046	0.966	1.292	0.33	mid
TCGA-C8-A1HN-01	Cancer	0.318	-0.007	0.661	0.172	0.466	-0.318	0.716	-0.655	1.047	1.563	1.177	-0.59	-0.135	0.524	-1.079	0.287	-0.791	1.484	0.523	0.986	-0.089	1.012	1.851	-0.739	1.532	0.948	1.286	0.873	0.465	mid
TCGA-C8-A26W-01	Cancer	-1.016	-0.622	0.415	-0.843	-0.857	-0.921	-0.468	-1.006	-0.111	-1.033	-0.618	0.593	-0.152	-0.757	-1.01	1.472	-0.982	-0.36	0.464	-0.673	0.116	-0.227	0.347	-0.319	0.015	1.749	1.306	-0.141	-0.201	mid
TCGA-C8-A26Y-01	Cancer	-0.397	-0.605	-1.215	-0.978	0.784	-1.053	0.753	-1.063	-1.166	-0.27	1.321	-0.165	-0.173	-0.886	-1.255	-1.502	-0.403	1.712	-0.685	-0.154	-0.385	0.367	1.469	-1.336	-1.067	1.099	0.555	-0.975	-0.274	mid
TCGA-C8-A273-01	Cancer	-1.121	1.589	0.522	-0.164	1.792	-0.52	-0.388	-0.21	-1.299	-0.283	0.966	0.828	-0.153	-1.179	1.031	1.23	-0.198	-0.383	0.671	1.176	1.081	1.947	0.069	-0.401	1.739	0.104	-0.744	0.585	0.296	mid
TCGA-C8-A275-01	Cancer	0.397	1.284	0.038	0.305	1.09	0.038	0.112	0.933	-0.464	1.154	-0.575	1.201	-0.185	0.697	0.868	-1.215	-0.318	0.709	-0.822	0.936	0.795	0.808	-0.09	-1.007	-0.606	0.384	-0.71	-0.034	0.204	mid
TCGA-C8-A27A-01	Cancer	1.648	-0.412	-0.738	1.058	-0.32	0.126	0.748	1.731	0.61	1.789	-0.849	-0.043	-0.099	-0.624	-1.025	1.744	-0.285	1.612	-0.494	-0.997	-0.267	0.687	2.013	1.5	-0.693	-0.632	1.77	0.026	0.342	mid
TCGA-C8-A27B-01	Cancer	0.073	-0.163	1.587	-0.659	0.16	-0.171	2.062	1.139	0.404	-0.596	0.086	1.611	-0.084	0.201	-0.233	-1.163	-0.59	-1.122	-1.22	1.285	-0.758	0.218	1.615	1.966	0.729	1.685	-0.769	0.35	0.273	mid
TCGA-C8-A3M7-01	Cancer	-0.196	-0.765	1.235	-0.078	-1.193	-0.938	0.347	0.821	1.482	0.506	1.108	-0.71	-0.103	1.178	-0.245	0.09	-0.882	-0.083	0.002	-1.38	-1.058	-1.188	-0.972	-1.171	-1.131	-0.822	-1.154	-0.192	-0.268	mid
TCGA-C8-A3M8-01	Cancer	-1.065	-0.909	-0.846	0.2	-0.33	-0.496	0.147	-0.274	0.497	-0.926	0.649	0.179	-0.147	-1.027	-1.031	-0.857	-0.299	1.598	0.56	1.027	-0.456	1.489	1.386	-0.868	-0.635	-0.406	1.051	-0.458	-0.08	mid
TCGA-C8-A8HQ-01	Cancer	-1.169	-0.967	-0.657	-0.815	-0.625	-0.724	-0.054	-0.183	-0.523	-0.272	0.015	-0.46	-0.15	-0.721	-0.164	0.21	-1.028	-0.4	0.794	0.549	-1.166	0.96	0.584	-0.29	1.294	0.059	-0.511	-0.53	-0.248	mid
TCGA-D8-A1J9-01	Cancer	0.604	-0.695	-0.646	1.04	1.027	1.077	1.248	0.877	-0.248	-0.709	-0.874	0.749	-0.143	-1.192	1.313	1.279	1.16	1.971	0.225	1.042	-0.498	1.44	-0.3	0.867	-0.105	1.171	1.23	1.003	0.497	mid
TCGA-D8-A1JB-01	Cancer	-0.617	-0.611	0.055	-0.109	0.093	-0.186	-0.091	0.689	0.352	0.626	1.705	-0.594	-0.118	-0.05	-0.992	1.249	-0.657	-0.267	-0.527	-0.959	-0.054	0.55	-0.145	-0.891	-1.125	-0.525	0.066	-0.765	-0.139	mid
TCGA-D8-A1JG-01	Cancer	0.393	-1.214	-0.715	-0.558	-0.808	0.589	-0.545	1.815	0.033	-0.562	0.508	0.354	-0.188	-1.261	0.47	-0.901	1.118	1.147	-0.005	-0.563	-1.285	0.445	-0.314	-1.332	-1.3	0.761	-0.049	0.407	-0.127	mid
TCGA-D8-A1JK-01	Cancer	-1.096	-0.132	-1.316	-1.063	-0.942	-0.807	0.166	-1.154	-0.737	-0.858	0.091	-0.642	-0.147	-0.896	1.093	-0.133	-0.668	-0.043	-0.884	-0.022	-0.718	0.922	0.615	-0.439	0.417	1.328	-1.251	-1.135	-0.373	mid
TCGA-D8-A1JL-01	Cancer	1.294	0.737	0.535	-0.157	-0.541	0.754	0.818	0.631	1.743	1.591	-1.014	0.785	-0.207	0.271	-0.843	0.483	0.602	1.17	-1.097	0.444	0.797	-0.384	-1.188	0.318	0.651	0.523	-0.433	-1.138	0.255	mid
TCGA-D8-A1JM-01	Cancer	-0.767	1.882	1.055	-0.718	-0.958	1.176	1.604	-0.821	0.779	-0.602	1.035	-0.44	-0.188	0.095	-0.873	-1.544	2.003	0.295	-1.216	1.447	0.75	0.741	1.369	-0.457	0.621	1.017	-0.823	-0.852	0.2	mid
TCGA-D8-A1JN-01	Cancer	0.974	-0.901	1.423	-0.509	1.464	0.057	0.954	0.308	2.03	1.71	1.893	-0.881	-0.195	1.232	0.567	1.123	-0.018	1.386	-0.776	1.131	-0.944	-1.27	-1.187	0.914	0.883	1.369	-1.319	0.717	0.434	mid
TCGA-D8-A1JP-01	Cancer	-1.005	-1.026	-0.23	-0.344	0.718	-0.707	0.536	-1.01	1.811	0.702	-0.408	0.097	-0.188	0.462	-0.741	0.774	-0.818	-0.456	-0.95	-1.113	-0.839	-0.735	1.096	0.321	-0.56	1.616	-0.402	1.437	-0.07	mid
TCGA-D8-A1JS-01	Cancer	-0.618	1.687	0.268	-1.348	0.129	-1.393	0.243	-1.032	0.557	0.557	0.976	-0.989	-0.182	1.539	-0.02	-0.24	-0.962	-0.709	-0.721	1.206	1.978	-0.456	-0.904	2.186	1.781	2.039	-1.058	0.187	0.168	mid
TCGA-D8-A1JU-01	Cancer	0.286	0.529	0.891	0.923	-0.108	-0.552	0.405	-0.263	0.949	1.053	0.478	-0.1	-0.113	0.909	0.447	1.246	-0.313	0.532	0.913	1.09	1.079	-0.733	-0.996	0.195	-1.011	1.047	0.303	0.196	0.332	mid
TCGA-D8-A1XK-01	Cancer	0.737	0.503	1.981	-0.436	-0.088	0.384	1.037	-0.589	0.041	2.001	1.37	-0.15	-0.17	1.689	-0.444	-1.166	1.144	1.373	-1.239	0.656	0.284	-0.946	0.405	1.16	-0.19	1.975	-0.804	-0.934	0.342	mid
TCGA-D8-A1XL-01	Cancer	-1.341	0.148	-0.897	-1.381	-0.621	-1.267	1	-1.056	-1.282	-1.354	0.247	-1.422	-0.229	-0.491	-0.353	-1.358	-1.299	0.32	-0.937	-1.068	-0.946	0.596	1.271	1.963	1.329	1.741	-1.085	-0.547	-0.369	mid
TCGA-D8-A1XT-01	Cancer	0.057	-0.182	1.149	-0.124	-0.431	-0.747	1.013	1.837	0.194	-0.269	1.447	-0.303	-0.205	0.738	1.926	1.709	0.456	1.121	1.31	-0.126	0.557	0.844	0.348	-1.165	-0.954	0.818	0.09	-1.14	0.356	mid
TCGA-D8-A1XU-01	Cancer	-0.494	-0.876	-1.233	1.275	-0.442	0.753	-0.179	-0.376	1.466	-1.114	1.511	-0.075	-0.135	-0.08	-0.031	0.739	0.887	0.823	-0.948	1.036	0.443	1.918	-0.869	-0.315	0.35	1.561	-0.046	1.064	0.236	mid
TCGA-D8-A1XW-01	Cancer	1.049	-0.625	0.375	1.205	-1.203	1.58	1.791	1.344	-0.021	0.162	-0.588	1.766	-0.205	0.785	0.604	1.754	0.162	0.613	-1.114	-1.199	-0.318	0.806	-0.495	-1.309	-1.135	-0.818	-0.435	-0.58	0.141	mid
TCGA-D8-A1XY-01	Cancer	0.661	-0.382	1.229	0.8	-0.861	1.313	0.626	0.33	0.622	-0.44	0.422	1.534	-0.148	-1.164	0.531	-0.683	0.956	-0.273	0.713	1.666	0.51	0.282	0.37	-1.125	-1.193	0.027	1.32	0.343	0.285	mid
TCGA-D8-A1XZ-01	Cancer	-0.473	0.099	-0.476	-0.71	-1.332	-0.157	-1.016	-0.315	1.373	0.128	1.609	0.692	-0.221	1.205	-0.281	0.524	-0.118	0.284	1.049	0.835	-0.484	1.316	-0.018	2.223	-0.336	1.48	-0.724	0.385	0.234	mid
TCGA-D8-A1Y1-01	Cancer	-0.834	0.783	0.828	-0.171	0.242	0.345	0.435	0.459	-1.384	-0.841	-0.729	-0.493	-0.211	0.326	0.927	0.428	0.265	0.554	1.379	0.805	-1.218	-1.276	1.574	1.476	0.84	-0.556	-0.65	-0.172	0.112	mid
TCGA-D8-A1Y2-01	Cancer	-0.894	-0.855	-1.088	-0.259	-1.03	-0.922	-0.999	-1.158	-1.111	-0.269	-0.708	-1.131	-0.191	-0.238	-0.359	0.203	-0.955	-0.177	0.013	0.95	-0.85	-0.54	0.616	0.379	-0.374	1.002	-0.723	-1.152	-0.458	mid
TCGA-D8-A1Y3-01	Cancer	-1.289	-0.946	-0.959	-1.424	-0.675	-1.346	0.397	-1.344	-1.494	0.41	-0.197	-1.365	-0.233	-1.451	0.973	-1.325	-1.308	-1.088	-1.093	-1.006	-1.102	0.447	1.799	1.959	1.834	1.21	-1.279	-0.585	-0.446	mid
TCGA-D8-A27F-01	Cancer	0.889	-0.939	2.004	0.449	-0.681	0.33	1.821	-0.787	0.807	1.628	-1.083	2.037	-0.171	-1.273	-0.226	-1.412	1.715	-0.546	-1.144	0.295	0.822	-0.218	-1.207	-0.35	0.185	-1.262	-0.43	-0.805	0.016	mid
TCGA-D8-A27G-01	Cancer	0.15	-1.117	-0.049	0.632	1.012	-0.577	0.339	0.332	1.367	0.58	-1.034	0.876	-0.144	-0.249	0.06	0.738	0.324	0.483	-0.46	1.161	-0.58	-1.292	-0.329	-0.314	0.841	1.373	0.883	0.381	0.192	mid
TCGA-D8-A27H-01	Cancer	-0.718	-1.069	0.392	-0.194	0.189	1.526	1.596	1.48	0.384	-0.065	-1.132	1.787	-0.148	0.845	1.669	0.757	0.893	-0.428	-0.184	-1.126	-0.919	0.989	-1.213	-0.713	-0.121	-0.651	-0.636	-0.962	0.08	mid
TCGA-D8-A27I-01	Cancer	0.099	-0.099	-0.43	0.922	0.105	0.541	-0.358	0.422	0.315	-0.128	-0.874	-0.383	-0.095	-0.083	-0.755	0.005	1.164	0.822	0.873	1.043	0.755	-1.069	0.092	-1.221	-1.099	-0.835	-0.016	-0.39	-0.024	mid
TCGA-D8-A27M-01	Cancer	0.324	-0.405	-1.187	0.279	0.208	0.197	0.422	1.144	-0.85	-0.437	-0.954	1.362	-0.143	-0.43	-0.293	1.224	0.512	0.798	-0.444	-1.07	-0.883	-0.574	-1.126	-0.888	-0.796	-1.102	-0.884	-1.235	-0.258	mid
TCGA-D8-A27N-01	Cancer	-1.006	-0.711	-0.138	-0.166	0.738	-0.841	-0.172	0.228	0.199	-0.427	0.401	0.925	-0.19	-0.956	0.656	-0.284	-0.442	-0.75	0.654	0.731	-0.551	1.303	-0.846	0.669	0.026	0.598	-1.032	0.047	-0.048	mid
TCGA-D8-A27R-01	Cancer	-1.087	-0.891	-0.66	-0.812	-0.581	-0.566	-0.497	-1.121	-1.254	1.486	-0.834	-0.421	-0.194	-1.347	-0.992	-0.051	-0.298	-0.871	-0.059	0.98	-0.349	1.51	1.359	1.625	1.607	-0.873	-0.226	0.219	-0.186	mid
TCGA-D8-A27T-01	Cancer	1.363	-0.581	0.003	0.657	1.351	0.586	0.108	0.27	-0.472	0.337	0.773	1.478	-0.121	0.491	0.223	0.984	0.822	-0.436	1.283	0.321	-1.354	-1.286	-0.206	-0.018	0.014	0.309	0.086	1.106	0.289	mid
TCGA-D8-A3Z5-01	Cancer	-0.612	0.453	-1.009	-0.955	0.678	1.067	-0.904	-1.009	-0.433	-0.863	-0.234	-0.794	-0.142	1.218	-1.281	-1.028	1.25	1.635	-0.798	-0.915	-0.272	-0.951	-0.939	0.099	-0.459	-1.405	-0.967	-0.95	-0.376	mid
TCGA-D8-A3Z6-01	Cancer	-0.552	-0.014	-1.28	-0.945	1.04	0.041	-0.112	-0.173	-0.107	-0.959	0.091	0.044	-0.158	0.531	-1.401	-0.383	0.966	-0.259	-0.507	-0.469	1.328	-1.229	-0.751	0.58	0.193	-0.9	-0.818	-0.193	-0.228	mid
TCGA-D8-A4Z1-01	Cancer	-0.174	0.251	-0.194	-0.317	0.783	0.343	-1	-0.175	0.873	0.09	0.837	0.426	-0.159	1.311	-1.109	0.027	0.359	0.888	0.438	-0.931	-0.424	-0.159	-0.993	-0.48	-0.903	-0.596	-0.434	-0.728	-0.077	mid
TCGA-D8-A73W-01	Cancer	0.03	-1.178	-0.583	1.048	-0.841	0.584	1.269	1.068	-1.177	0.039	-0.271	0.515	-0.21	-0.674	1.098	0.891	1.522	1.973	-0.358	1.453	-0.8	-0.452	-0.623	-0.051	-1.098	-0.504	0.539	-0.736	0.088	mid
TCGA-D8-A73X-01	Cancer	-0.598	0.42	0.406	-0.701	0.939	0.446	0.695	0.765	0.671	-0.006	0.045	-0.608	-0.156	0.544	-0.973	0.015	0.343	1.445	1.769	-0.357	0.312	-0.316	-0.375	0.563	0.521	0.783	-0.422	-0.498	0.203	mid
TCGA-E2-A105-01	Cancer	1.022	-1.356	1.415	-0.335	1.224	-0.899	-1.235	-0.242	0.628	1.69	0.848	0.005	-0.16	-1.249	-0.048	0.246	-1.209	0.915	-0.745	-0.348	-1.001	1.245	1.871	1.222	1.819	-0.811	1.357	0.575	0.23	mid
TCGA-E2-A106-01	Cancer	0.292	0.254	2.037	0.225	0.344	0.879	-0.353	-0.448	-0.555	-0.58	0.641	-0.833	-0.133	-0.007	-0.153	0.196	-0.058	-0.055	-0.965	1.531	1.91	2.027	0.311	0.886	1.044	-0.307	1.024	1.671	0.387	mid
TCGA-E2-A107-01	Cancer	-0.339	1.501	0.715	-0.88	0.994	0.66	0.709	-0.876	-1.064	0.136	1.52	-1.129	-0.147	-0.197	-0.751	-0.763	0.448	-0.508	-1.01	0.161	0.992	-1.148	1.957	0.198	1.588	0.672	-0.562	1.747	0.165	mid
TCGA-E2-A10F-01	Cancer	0.36	-0.878	0.259	0.726	1.096	1.27	1.121	0.813	-1.002	0.295	-0.69	-0.48	-0.145	-0.048	0.862	1.131	1.251	0.184	0.889	0.565	0.051	-1.295	0.32	0.62	-0.416	0.172	-0.105	0.256	0.257	mid
TCGA-E2-A14N-01	Cancer	-0.625	0.623	-0.397	-1.205	-0.969	-1.377	1.784	-0.641	-0.917	0.761	-1.158	-0.479	-0.168	1.767	-1.453	-1.468	-1.311	-0.268	-1.146	-1.306	-0.492	-0.69	-1.11	0.923	0.336	1.794	0.256	-0.955	-0.353	mid
TCGA-E2-A14U-01	Cancer	-0.664	1.203	-0.01	-0.869	0.771	0.066	-1.277	-0.826	0.399	-0.038	1.17	-0.174	0.171	1.467	-1.118	-0.924	0.356	0.74	1.016	-1.001	0.159	0.598	-0.987	0.297	-0.213	-0.221	-0.66	-0.257	-0.029	mid
TCGA-E2-A15I-11	Cancer	0.954	-0.994	1.58	0.669	-1.343	-0.609	-0.772	-0.26	-0.85	-0.552	-1.162	-0.22	2.193	-0.249	1.977	-0.012	-0.835	0.924	-1.062	-1.248	-0.442	-1.149	-1.097	-1.333	-1.455	-1.43	-0.607	-1.103	-0.375	mid
TCGA-E2-A1AZ-01	Cancer	-0.734	-0.111	0.863	0.408	0.268	0.09	0.375	-0.078	0.274	1.373	-1.015	-0.848	-0.103	0.479	1.64	0.065	-0.315	-0.468	-1.062	-0.954	0.261	-0.758	1.306	0.957	-0.075	0.546	0.463	-1.063	0.064	mid
TCGA-E2-A1B4-01	Cancer	-0.836	2.054	-0.354	-1.149	-0.773	-1.025	-1.02	-0.479	0.683	-0.874	-0.242	-0.647	-0.133	1.447	-0.434	-0.408	-1.273	0.313	1.647	-0.042	1.867	0.197	-1.157	0.007	1.861	0.681	-0.737	0.312	-0.018	mid
TCGA-E2-A1BC-11	Cancer	0.391	-0.57	1.802	-0.349	-1.074	-0.419	-0.471	-1.222	-1.188	-0.263	-0.661	-0.625	2.558	0.014	2.067	-0.13	-0.981	0.871	-1.061	-1.233	-0.289	-1.296	-1.178	-1.089	-1.414	-1.388	-1.038	-1.13	-0.406	mid
TCGA-E2-A1BD-01	Cancer	-0.955	1.773	-0.732	-0.932	0.697	0.309	1.017	0.09	0.24	-0.735	-0.674	-0.893	-0.185	1.015	-0.998	0.452	-0.952	1.086	0.984	-0.482	-0.123	0.304	0.15	0.225	1.483	-1.144	-0.712	-0.113	0.007	mid
TCGA-E2-A1IE-01	Cancer	-0.732	-0.788	-0.819	0.665	1.6	-0.224	0.229	1.274	-0.742	1.474	1.23	0.915	-0.13	-0.773	-0.745	-0.621	-0.291	1.22	1.156	0.777	0.606	1.05	1.612	0.221	0.654	1.129	0.261	1.149	0.406	mid
TCGA-E2-A1IG-01	Cancer	-0.287	-0.667	0.506	-0.218	1.11	-0.503	0.04	0.261	0.17	-0.39	-0.66	0.88	-0.183	-0.827	0.043	-0.645	-0.656	0.971	0.941	-0.798	-1.25	1.1	1.399	0.548	0.369	-1.042	1.838	-0.339	0.061	mid
TCGA-E2-A1IH-01	Cancer	-0.018	-0.259	0.471	0.031	-0.673	-1.026	0.387	0.583	0.205	0.318	0.65	-0.874	-0.148	-0.556	-0.622	0.894	-1.231	-0.733	-0.153	-0.841	-0.344	-1.291	-0.024	0.699	-1.013	0.544	0.04	0.612	-0.156	mid
TCGA-E2-A1II-01	Cancer	-0.441	-0.722	0.86	-0.401	0.33	-0.258	0.071	-0.425	0.393	-1.102	1.253	-0.408	1.124	1.515	0.563	-0.831	-0.101	-0.981	-1.091	-1.085	-1.39	-0.715	0.984	0.492	1.146	-0.712	-0.93	0.557	-0.082	mid
TCGA-E2-A1IJ-01	Cancer	-0.788	-1.123	-0.199	-0.556	-0.032	0.502	-0.234	-0.09	-0.479	-0.666	-0.062	-0.848	-0.135	0.372	-1.067	0.47	-0.302	-0.369	-0.727	-1.009	-0.675	-1.212	-0.593	-0.724	0.001	-1.039	0.242	-0.62	-0.427	mid
TCGA-E2-A1IK-01	Cancer	-0.928	1.32	-0.516	-0.851	0.098	-1.272	-0.998	-1.052	-0.494	-1.152	-0.457	-0.528	-0.145	1.01	0.106	0.263	-0.879	-1.36	-0.972	0.097	0.448	1.197	-0.463	0.749	0.439	1.26	-0.44	-0.503	-0.215	mid
TCGA-E2-A1IN-01	Cancer	-0.556	-0.074	0.611	0.823	0.87	0.342	0.582	0.273	0.807	-0.624	0.441	-0.202	-0.158	-0.587	-0.604	0.199	-0.489	0.079	1.327	1.492	-1.342	1.381	-0.443	0.581	0.781	-0.108	-0.45	0.351	0.189	mid
TCGA-E2-A1IO-01	Cancer	0.129	-0.915	-0.229	0.384	1.73	1.608	-1.273	-0.16	1.568	0.366	-0.601	0.727	-0.155	-0.761	0.237	-0.258	1.38	1.84	0.774	-0.75	-0.809	0.833	-0.465	-0.48	-0.216	-1.17	1.058	-0.197	0.15	mid
TCGA-E2-A1L7-01	Cancer	0.75	-1.36	0.336	-0.105	1.136	-1.134	-0.126	-0.66	-0.05	1.303	1.082	0.508	-0.188	-0.754	0.249	-1.303	-0.755	0.304	-0.888	1.084	-1.085	-0.843	-0.95	1.439	0.837	1.168	-1.041	0.645	-0.014	mid
TCGA-E2-A1L7-11	Cancer	0.151	0.595	-0.1	0.194	0.267	0.593	-0.774	0.278	-0.09	-0.269	0.834	0.334	0.85	1.291	0.22	0.423	0.083	-0.463	0.613	-0.674	0.09	0.242	-0.433	-0.549	-1.046	-0.545	0.069	-0.707	0.053	mid
TCGA-E2-A1L8-01	Cancer	-0.238	0.227	0.801	-0.502	-1.156	-0.391	1.24	0.583	0.375	-0.265	1.094	-0.675	-0.172	0.167	1.918	-0.422	-1.167	0.136	1.243	0.237	0.162	-1.127	-0.662	-0.279	-0.717	0.646	0.206	-0.043	0.044	mid
TCGA-E2-A1L9-01	Cancer	-0.664	1.02	-0.459	0.046	-0.087	-0.427	1.1	-0.396	0.733	-0.707	-1.069	0.314	-0.183	0.368	1.027	0.946	-0.734	0.354	-0.606	0.614	0.786	0.675	-0.121	-0.012	0.84	-0.429	0.051	0.726	0.132	mid
TCGA-E2-A1LB-01	Cancer	-0.442	0.987	0.476	1.119	0.602	-1.044	0.521	-0.171	1.21	-0.18	1.76	0.186	-0.154	0.376	0.447	0.102	-0.698	-0.885	1.859	1.372	0.701	1.874	-0.619	0.307	0.148	1.492	-1.065	-1.108	0.328	mid
TCGA-E2-A1LE-01	Cancer	-1.253	-1.16	-0.586	-0.792	-0.436	-1.245	-1.004	0.065	-0.249	0.911	-1.443	-0.803	-0.172	-1.117	-0.633	0.322	-1.226	1.012	-0.95	-0.559	-1.165	1.335	-0.46	-1.409	0.119	1.682	0.568	-0.665	-0.404	mid
TCGA-E2-A1LG-01	Cancer	1.915	0.311	-1.017	1.738	-0.845	-0.044	0.809	0.556	-1.096	-0.79	-0.932	0.948	-0.217	0.938	0.685	-1.626	-0.541	-0.34	-1.176	1.838	-1.217	-1.158	0.609	1.112	1.889	0.421	0.919	0.1	0.135	mid
TCGA-E2-A1LI-01	Cancer	0.092	0.266	1.75	-1.077	-0.181	-1.158	1.932	-0.911	0.053	0.451	-1.425	-0.839	-0.233	-0.19	-0.758	-1.482	-1.076	-1.173	-1.238	-0.662	-0.602	-0.347	0.981	-1.312	-0.097	0.84	-1.074	-0.874	-0.369	mid
TCGA-E2-A1LL-01	Cancer	0.061	-0.534	-0.778	-0.634	1.739	1.087	0.759	0.27	-1.337	-1.109	0.912	0.714	-0.17	-1.346	1.858	0.856	0.555	2.129	-0.825	0.589	0.229	0.681	1.196	1.012	1.641	-1.136	-1.311	-0.624	0.232	mid
TCGA-E2-A2P5-01	Cancer	-0.191	0.025	-0.892	-0.788	-0.288	-0.561	0.208	-0.512	-0.59	-0.168	-1.174	-0.35	-0.2	-0.084	0.104	-0.971	-0.992	-1.285	-0.184	0.113	-0.705	-1.29	-0.14	1.667	1.472	-0.95	-0.97	0.866	-0.315	mid
TCGA-E2-A3DX-01	Cancer	0.456	0.449	-0.381	0.921	0.606	0.647	-0.768	0.43	-0.807	0.483	-0.901	0.733	0.041	0.642	0.76	0.168	1.15	0.357	0.276	0.519	0.375	-1.101	-0.51	-0.987	-1.407	-0.339	0.342	-0.738	0.051	mid
TCGA-E9-A1N3-01	Cancer	0.979	1.211	0.051	1.48	1.045	-0.535	-0.924	-0.022	0.54	-0.499	-0.101	-0.407	0.278	1.545	0.425	0.808	1.026	1.598	-0.945	0.529	1.732	0.142	0.559	1.06	0.849	-0.102	0.734	0.764	0.494	mid
TCGA-E9-A1N5-01	Cancer	0.087	-0.256	-0.109	0.453	0.9	1.548	-1.175	0.71	-0.919	1.336	-0.543	0.799	-0.158	-0.121	0.556	-0.375	1.669	-0.377	0.112	0.684	0.017	-0.034	0.192	0.203	-0.952	-0.214	-0.89	0.425	0.127	mid
TCGA-E9-A1N6-01	Cancer	0.449	0.981	1.035	0.6	1.091	-0.543	-0.052	-0.09	-0.678	0.596	0.202	1.048	-0.147	0.024	-1.093	0.222	0.046	-0.462	-0.442	1.219	0.905	1.689	0.348	-0.744	0.093	0.899	0.043	0.33	0.27	mid
TCGA-E9-A1N6-11	Cancer	0.066	-0.748	0.607	0.29	-0.432	0.26	-1.023	0.084	-0.527	-0.058	-0.18	0.444	0.196	1.2	-0.108	-0.115	-0.116	0.101	-0.784	-0.725	-0.418	-0.663	-0.605	-1.066	-1.338	-1.109	-0.585	-1.118	-0.303	mid
TCGA-E9-A1N8-01	Cancer	0.616	-0.58	0.949	-0.326	1.785	0.648	0.466	0.805	2.111	1.945	0.724	0.739	-0.086	-0.608	1.508	-1.469	1.887	0.538	-1.239	-0.538	-1.068	-0.163	1.574	-0.197	1.701	0.049	-0.043	1.529	0.473	mid
TCGA-E9-A1NA-01	Cancer	-0.675	-1.055	-0.419	1.746	0.606	0.599	0.855	0.883	-0.249	-0.174	-0.015	-0.521	-0.154	-1.362	1.855	-0.412	0.415	-0.727	2.061	0.896	-0.511	1.704	-0.923	1.961	1.029	-0.382	1.291	1.275	0.343	mid
TCGA-E9-A1NA-11	Cancer	0.991	-0.488	-0.357	1.043	-0.033	0.586	-0.971	-0.169	-0.52	-0.449	-1.145	0.747	0.478	0.747	0.533	0.979	1.037	0.777	-0.794	-1.114	-0.5	-0.799	-0.878	-0.818	-1.236	-1.172	0.03	-0.78	-0.153	mid
TCGA-E9-A1ND-01	Cancer	-0.188	-0.785	-1.311	-0.876	-0.108	-1.127	0.751	0.084	-1.019	0.157	-0.237	-0.534	-0.158	-0.706	-1.324	1.185	-0.801	0.418	-1.203	-0.633	0.113	-0.553	0.402	0.854	-0.068	1.494	-0.784	-1.406	-0.299	mid
TCGA-E9-A1NE-01	Cancer	0.167	-0.293	0.932	0.529	1.012	0.994	0.586	0.942	-0.412	0.771	0.234	0.595	-0.03	-0.409	0.054	0.681	0.339	-0.269	0.458	0.638	-0.192	1.363	-0.436	-0.621	0.107	0.381	0.778	0.92	0.351	mid
TCGA-E9-A1NF-01	Cancer	-0.838	-1.18	-0.896	0.303	-0.903	-0.358	-0.957	-0.757	0.309	-1.15	-0.163	-0.461	-0.171	-0.725	0.845	0.981	-0.948	-0.178	-0.473	-0.126	-0.676	-0.614	-0.975	-1.219	-0.327	0.218	-0.555	-0.663	-0.452	mid
TCGA-E9-A1NF-11	Cancer	1.887	-0.062	0.968	1.788	-0.672	0.61	-0.109	0.088	-0.642	-0.442	-1.178	0.946	3.286	0.707	1.624	1.183	0.665	1.433	-0.947	-0.639	-0.354	-1.296	-0.685	-1.183	-1.414	-1.265	0.484	-0.752	0.144	mid
TCGA-E9-A1NG-01	Cancer	0.936	0.757	0.27	0.679	0.602	0.494	0.128	1.16	0.033	0.196	0.519	-0.401	-0.146	0.261	1.92	1.71	-0.114	-1.046	1.421	1.224	1.447	-0.452	0.19	-0.378	0.734	0.751	0.67	0.109	0.488	mid
TCGA-E9-A1NG-11	Cancer	1.471	-0.708	1.035	1.377	-0.957	0.346	-0.286	-0.262	-0.695	-0.932	-0.662	0.275	1.026	1.063	1.395	1.121	-0.114	0.282	-0.174	0.044	-0.268	-1.033	-0.924	-1.117	-1.408	-0.651	-0.294	-0.952	-0.072	mid
TCGA-E9-A1NH-01	Cancer	0.41	0.414	0.296	0.329	0.315	0.499	0.966	0.609	1.275	-0.534	-0.92	0.157	-0.167	0.722	0.638	0.678	0.087	-0.535	1.366	0.736	-0.135	-0.528	-1.027	-0.448	0.711	0.268	0.399	-0.105	0.231	mid
TCGA-E9-A1NI-01	Cancer	-0.434	0.956	-0.576	-0.465	-0.393	-0.251	-0.017	-0.83	0.706	-0.444	-0.154	-0.757	-0.2	-1.03	-0.094	0.058	-0.603	-0.843	1.035	1.266	-0.667	0.204	0.64	0.958	1.135	-1.174	0.061	0.198	-0.061	mid
TCGA-E9-A1QZ-01	Cancer	-0.733	0.036	0.674	-0.582	-0.106	-0.169	-0.685	-0.626	-0.971	-0.945	0.884	-0.418	-0.222	1.345	-0.523	0.422	-0.799	-0.98	0.229	0.937	0.26	0.123	1.466	-0.841	-0.5	0.622	0.388	0.195	-0.054	mid
TCGA-E9-A1R0-01	Cancer	-0.242	-0.8	1.263	-0.637	1.084	0.677	-0.66	-0.568	-1.197	-0.531	-0.036	0.141	-0.168	1.253	0.22	0.6	0.055	0.065	1.655	0.954	2.123	-0.162	0.553	-0.38	0.554	1.554	-0.938	0.561	0.25	mid
TCGA-E9-A1R2-01	Cancer	-1.03	0.756	-0.31	0.053	1.458	-0.163	-0.027	-0.568	0.951	0.966	0.519	-0.68	-0.143	-1.159	-1.054	-0.605	0.036	0.228	0.447	-1.202	-0.691	1.379	0.992	1.092	1.036	-0.719	1.399	0.148	0.111	mid
TCGA-E9-A1R4-01	Cancer	-0.839	-1.04	-0.833	1.527	-0.695	1.65	-0.23	-0.88	-0.976	1.001	0.232	-1.034	-0.142	-1.343	-0.263	1.13	1.823	1.376	-0.562	1.234	-0.901	0.369	1.195	0.504	-1.339	0.501	0.255	0.838	0.091	mid
TCGA-E9-A1R6-01	Cancer	-0.396	1.261	0.057	0.424	0.956	0.507	-1.253	-1.059	-0.258	1.067	0.403	-0.082	-0.185	-0.669	-1.055	-0.738	1.604	-0.655	0.575	1.496	0.48	0.964	1.745	-0.778	0.775	0.581	0.454	1.118	0.262	mid
TCGA-E9-A1R7-11	Cancer	1.468	-0.813	0.796	1.463	-1.186	0.474	-0.239	0.508	-0.143	-0.894	-0.952	0.599	2.979	1.209	1.894	0.739	-0.575	1.335	-0.535	-0.787	-0.387	-1.076	-0.95	-1.338	-1.418	-1.243	0.53	-0.729	0.026	mid
TCGA-E9-A1RA-01	Cancer	0.163	-0.32	0.439	0.272	0.626	0.389	-0.214	-0.457	0.39	0.709	0.382	-0.354	-0.166	-0.521	1.328	-0.412	1.492	0.224	-0.757	0.298	-0.009	-0.5	-0.186	0.193	-0.068	-0.999	-0.404	0.344	0.067	mid
TCGA-E9-A1RB-01	Cancer	0.361	-0.697	0.444	-1.055	1.494	1.217	1.032	-0.915	-1.163	1.53	-0.428	-0.515	-0.152	-0.961	1.96	-1.409	1.838	1.432	-0.816	-0.264	-0.222	-0.757	1.758	-0.581	1.095	1.101	-0.806	1.722	0.223	mid
TCGA-E9-A1RB-11	Cancer	1.423	-0.132	1.293	1.088	-0.821	0.896	-0.301	0.767	0.103	-0.709	-0.269	0.834	1.239	1.249	1.926	-0.055	0.325	1.099	-0.642	-1.074	-0.352	-0.891	-0.616	-1.217	-1.262	-1.168	0.805	0.265	0.136	mid
TCGA-E9-A1RC-11	Cancer	1.48	-0.921	0.174	1.009	-1.074	-0.158	-0.238	-0.779	-1.088	-1.177	-1.303	-0.204	6.152	1.278	1.861	0.26	-0.334	0.844	-1.058	-0.97	-0.566	-1.295	-1.013	-1.388	-1.45	-1.319	-0.584	-1.017	-0.174	mid
TCGA-E9-A1RD-11	Cancer	1.171	-0.698	0.44	1.168	-1.016	-0.356	-0.544	-0.135	-0.437	-0.945	-0.586	-0.161	0.874	1.198	1.397	0.238	-0.502	1.162	-0.925	-0.927	0.015	-1.065	-0.962	-1.332	-1.438	-1.245	-0.305	-0.904	-0.243	mid
TCGA-E9-A1RE-01	Cancer	1.114	0.72	-0.065	0.954	0.143	0.928	-0.737	0.494	-0.563	0.637	-0.255	-0.111	-0.197	-1.213	-0.257	1.1	1.07	1.59	1.994	0.852	0.366	0.587	1.783	-1.366	-0.785	-0.287	1.53	0.358	0.371	mid
TCGA-E9-A1RF-01	Cancer	-0.709	-1.253	-0.863	-0.801	0.709	-1.153	-0.004	-0.441	-1.045	-0.619	-0.436	0.303	-0.187	-0.873	-0.846	0.492	-0.914	0.459	1.182	-0.424	-1.139	-0.159	-1.01	-0.276	0.351	-0.676	-0.988	-0.911	-0.437	mid
TCGA-E9-A1RF-11	Cancer	1.553	-0.532	0.836	1.634	-1.213	0.373	-0.357	-0.275	-0.238	-1.174	-1.07	0.441	6.485	0.175	2.063	0.546	-0.44	1.67	-1.046	-0.617	-0.317	-1.297	-0.826	-1.3	-1.448	-1.257	0.492	-0.732	0.076	mid
TCGA-E9-A1RI-01	Cancer	-0.223	-0.035	1.085	0.762	0.448	0.381	0.206	0.912	0.494	0.827	0.355	-0.156	-0.152	0.978	0.362	1.119	-0.552	-0.269	1.204	0.752	-0.746	0.664	0.597	0.182	-0.686	0.63	1.724	0.774	0.416	mid
TCGA-E9-A1RI-11	Cancer	1.861	-0.763	1.61	1.454	-1.288	0.28	1.112	-0.565	-0.708	-1.042	-0.932	0.287	3.919	0.951	2.058	0.898	-0.591	1.163	-1.018	-0.748	0.012	-1.185	-0.696	-1.25	-1.459	-1.167	0.031	-0.902	0.047	mid
TCGA-E9-A227-01	Cancer	-0.438	1.088	-0.048	-0.577	0.113	-1.077	-0.484	-0.626	-0.374	-1.127	-0.575	-0.66	-0.163	1.468	0.379	0.408	-0.9	-0.107	-0.811	0.053	0.548	-0.634	-0.411	-0.393	-0.381	1.615	-0.347	-0.697	-0.184	mid
TCGA-E9-A22A-01	Cancer	-0.888	-0.763	-0.947	-0.942	-1.02	-1.022	0.3	-1.056	-1.446	-1.217	-0.876	-0.876	-0.182	-0.667	0.259	0.855	-0.88	-1.017	-0.591	-0.522	-0.493	0.598	-0.978	0.355	0.232	0.172	1.012	-0.845	-0.48	mid
TCGA-E9-A22B-01	Cancer	-0.191	-0.812	1.773	-0.306	-0.918	-1.164	-0.881	-0.882	-0.682	-1.31	-0.859	0.562	-0.147	-1.077	-0.52	0.56	-1.142	-1.451	0.037	1.161	-0.248	1.832	-0.431	0.3	1.173	0.133	-0.291	-0.826	-0.236	mid
TCGA-E9-A22D-01	Cancer	-0.833	-0.557	-0.427	-1.138	0.707	-1.181	-1.273	-1.182	-0.914	-0.671	1.503	-0.77	-0.188	-0.36	0.306	-0.618	-1.15	-0.883	-0.488	0.421	-0.495	-0.52	0.786	0.958	1.192	1.011	0.487	-0.021	-0.225	mid
TCGA-E9-A22E-01	Cancer	-0.869	0.852	-0.92	-0.689	-1.178	-0.929	-0.584	-1.006	-0.918	-0.99	-1.086	-0.781	-0.179	0.526	0.609	-0.446	-1.274	-0.346	0.135	-0.156	0.602	-0.554	-1.155	-0.723	-0.191	-0.782	-0.737	0.378	-0.478	mid
TCGA-E9-A22G-01	Cancer	-0.759	0.429	1.041	-0.989	1.605	-1.239	0.213	1.365	1.032	2.009	-0.68	0.585	-0.207	1.698	-1.072	-1.535	-1.052	0.725	-1.239	-0.68	-0.907	-0.752	0.75	-0.815	1.991	-0.863	-0.958	0.057	-0.009	mid
TCGA-E9-A243-01	Cancer	-0.17	-0.39	-0.739	0.348	-0.905	0.152	-0.063	0.422	1.089	1.173	1.474	-0.456	-0.236	1.024	1.364	0.29	-0.063	-0.534	-0.76	-0.378	0.318	-0.999	-1.15	-1.031	-1.241	-0.547	-0.587	-0.78	-0.12	mid
TCGA-E9-A244-01	Cancer	-0.886	0.502	0.3	-1.123	0.02	-0.592	1.784	0.833	1.072	-0.506	-1.542	0.44	-0.205	1.064	0.765	-0.19	-0.99	-1.059	-1.238	-0.833	0.249	1.281	-1.136	2.205	0.63	-0.682	-0.69	-1.132	-0.059	mid
TCGA-E9-A245-01	Cancer	-0.416	1.728	-0.395	-0.688	0.805	-0.768	-0.636	-0.909	-0.211	-0.664	-0.892	0.306	-0.128	0.388	0.27	0.559	-0.124	0.781	-0.898	-0.225	1.839	0.829	0.437	0.595	0.721	0.704	-0.131	-0.087	0.1	mid
TCGA-E9-A247-01	Cancer	-0.911	0.904	1.291	-1.388	0.223	0.274	-0.764	-0.776	-0.331	0.386	-0.28	-1.263	-0.216	-1.427	-0.769	-1.139	-0.647	0.637	1.518	-0.746	0.202	-0.537	1.302	1.783	1.578	0.359	-0.677	1.2	-0.008	mid
TCGA-E9-A248-01	Cancer	1.335	-0.92	-0.759	0.292	0.854	-0.185	1.045	0.574	2.088	0.646	-0.758	0.405	-0.177	-1.198	-0.085	0.578	-0.406	0.764	-0.886	1.026	-0.819	-0.346	1.271	-0.004	-1.013	0.521	0.023	0.254	0.147	mid
TCGA-E9-A295-01	Cancer	-0.901	0.276	-0.054	-0.305	-0.343	0.073	-0.275	-0.592	-0.697	-1.161	-0.75	-0.181	-0.149	-0.875	-0.182	-1.168	-0.566	-1.189	0.253	0.303	-0.683	0.862	0.303	1.747	0.701	0.23	-0.624	0.711	-0.187	mid
TCGA-E9-A2JS-01	Cancer	-1.057	-0.855	-1.339	-0.148	-0.708	-0.245	-0.65	-0.628	-1.266	0.05	-0.582	-0.841	-0.173	-1.242	-1.287	-0.71	1.114	0.419	-0.386	0.389	-0.723	0.017	1.93	1.444	-0.111	-0.342	0.614	-0.446	-0.277	mid
TCGA-E9-A2JT-01	Cancer	0.274	-0.122	0.164	0.361	1.036	0.951	-0.802	0.354	0.534	1.431	0.926	0.963	-0.236	0.514	0.084	0.039	0.968	0.821	-0.631	-0.694	-0.902	-0.995	-0.036	-1.293	-0.759	-1.093	-0.39	-0.384	0.039	mid
TCGA-E9-A3Q9-01	Cancer	-0.276	1.448	0.931	-0.306	-0.309	0.621	-0.609	0.674	-0.146	0.313	-0.119	0.52	-0.12	1.151	0.822	1.58	-0.62	-0.794	0.383	-0.26	1.368	-0.404	-0.932	-1	-0.793	1.212	-0.016	0.281	0.164	mid
TCGA-E9-A54X-01	Cancer	-0.601	-0.906	0.355	-0.385	-0.116	-1.294	-0.372	-0.296	0.926	0.412	-0.069	-1.155	-0.158	-1.176	1.924	0.084	-1.239	-0.977	-0.378	1.198	-0.06	1.269	-0.192	1.147	1.799	0.781	-0.427	1.07	0.042	mid
TCGA-E9-A5UO-01	Cancer	-0.084	-1.084	0.846	-0.231	1.256	-0.618	-0.411	-0.84	-1.291	1.233	-1.119	-0.917	-0.015	-1.339	-0.448	-0.368	-0.465	1.782	-0.932	-0.302	0.87	1.656	2.122	-0.299	0.075	1.4	0.726	-1.208	0	mid
TCGA-E9-A5UP-01	Cancer	-0.704	-0.931	-0.217	-0.447	-0.488	1.745	-0.553	-0.722	-0.317	0.456	-0.206	1.17	-0.199	-1.094	-1.253	-1.127	1.784	1.901	-0.253	1.725	-0.154	0.118	-0.235	-0.31	0.429	-1.31	1.695	-1.068	-0.02	mid
TCGA-EW-A1IW-01	Cancer	1.53	-0.424	0.608	0.113	0.509	-0.744	0.769	0.564	1.088	1.694	1.234	1.048	-0.149	-0.089	1.402	0.762	-0.714	-0.936	-0.241	1.368	-0.169	-0.961	1.892	-0.629	0.971	1.214	-0.367	1.009	0.441	mid
TCGA-EW-A1J3-01	Cancer	-0.06	-0.964	1.591	-0.186	0.334	-0.934	1.868	0.16	1.524	-0.13	0.376	0.225	-0.144	-0.185	-0.208	0.59	-0.973	0.904	0.948	1.018	0.451	-0.927	1.099	-0.626	-0.813	1.324	0.634	1.279	0.292	mid
TCGA-EW-A1J5-01	Cancer	0.757	-0.742	0.6	0.881	1.521	0.602	1.058	1.682	-0.733	0.268	0.862	1.59	-0.14	0.644	-0.102	1.501	0.568	1.697	-0.104	-0.099	-0.39	-1.176	1.458	-0.788	-0.445	-0.723	1.513	0.521	0.439	mid
TCGA-EW-A1OW-01	Cancer	0.198	1.34	-1.212	-0.623	-0.535	0.439	1.508	-0.604	-0.572	-0.023	-0.146	0.107	-0.198	-0.101	-0.638	-1.253	-0.086	-1.208	-1.203	-1.083	1.007	0.278	1.823	-0.978	0.084	-0.349	0.78	-1.316	-0.163	mid
TCGA-EW-A1OY-01	Cancer	-0.577	-0.925	0.466	-0.296	-0.353	-0.928	0.558	-0.487	-1.305	1.187	0.239	-0.323	-0.189	-0.995	-0.805	-1.173	-0.611	-0.912	0.334	-0.287	-0.86	1.276	0.823	2.015	-0.158	-0.708	0.656	-0.423	-0.17	mid
TCGA-EW-A1OZ-01	Cancer	-0.411	-1.202	-1.279	-0.154	-0.847	-0.813	-0.936	-0.179	-0.191	1.61	-1.125	1.216	-0.186	-0.862	1.156	-0.771	0.35	-1.218	1.596	0.723	-1.395	0.705	-0.38	2.004	1.176	-0.192	0.306	-0.799	-0.075	mid
TCGA-EW-A1P1-01	Cancer	0.123	-0.034	0.241	0.382	-0.548	-0.215	-0.351	0.23	-0.729	-0.446	0.103	-0.312	-0.097	-0.073	0.436	0.477	-0.318	-0.763	0.48	0.419	0.039	-0.65	-0.909	-1.058	-1.001	0.061	-0.455	-0.966	-0.212	mid
TCGA-EW-A1P4-01	Cancer	0.174	-0.903	-0.191	-0.62	0.872	0.632	-0.302	0.508	-0.182	-0.213	-1.434	-0.25	-0.16	-1.268	0.723	-1.318	1.121	-1.45	-0.635	0.171	-1.041	-0.525	-0.997	-0.4	1.392	1.334	-0.301	-1.231	-0.232	mid
TCGA-EW-A1P6-01	Cancer	-0.506	1.111	-0.983	-0.048	0.785	1.555	-1.054	-0.411	0.27	0.937	-0.952	-1.039	-0.22	-0.347	-0.454	0.308	1.415	0.399	0.006	-0.131	1.063	-0.741	0.549	0.665	0.331	-0.45	-0.528	-0.45	0.039	mid
TCGA-EW-A1P8-01	Cancer	-0.38	-0.907	-0.639	-1.004	-0.659	-1.155	0.742	-1.18	-0.538	1.523	-0.817	-1.199	-0.15	0.85	-1.412	-0.592	-0.511	-1.275	-1.239	-0.87	-0.392	-0.462	1.196	0.027	0.989	-0.638	-0.997	-1.36	-0.466	mid
TCGA-EW-A1PA-01	Cancer	0.358	-0.444	-1.309	-0.789	1.44	-0.199	-0.705	0.485	0.499	1.113	1.316	-0.352	-0.148	-1.386	-1.022	-0.738	-0.335	0.227	0.136	-1.374	-0.741	1.236	-0.742	-0.749	0.444	-0.803	-0.961	-0.505	-0.216	mid
TCGA-EW-A1PC-01	Cancer	-0.302	-0.454	-0.751	-0.245	0.585	-0.825	1.414	-0.866	-0.659	0.081	1.869	-0.577	-0.088	-1.017	-0.953	-0.337	-0.895	1.276	-1.09	1.069	-0.732	0.873	2.565	1.95	1.081	1.186	0.923	-1.163	0.14	mid
TCGA-EW-A1PD-01	Cancer	-0.214	0.104	-0.03	1.586	0.006	0.391	0.338	1.214	1.133	0.888	-1.309	1.162	-0.153	-0.799	0.369	-0.988	0.359	0.512	1.291	0.353	-0.808	1.928	2.052	-0.192	-0.607	0.5	1.609	0.553	0.402	mid
TCGA-EW-A1PF-01	Cancer	0.76	0.265	-0.356	1.477	0.353	0.432	-0.884	1.271	0.949	0.515	0.192	1.58	-0.177	-0.348	0.974	-0.054	1.186	-0.176	0.135	0.634	-1.35	2.027	-1.081	-1.367	-0.252	-0.504	-0.632	0.557	0.219	mid
TCGA-EW-A1PG-01	Cancer	0.852	-0.169	0.498	1.005	0.099	0.37	0.956	0.651	0.537	0.709	-0.586	0.924	-0.141	-0.396	1.363	0.866	0.287	-0.051	0.779	0.984	0.702	-0.684	-1.146	1.436	-0.213	1.142	1.427	0.116	0.44	mid
TCGA-EW-A1PH-01	Cancer	-0.313	0.193	-0.004	-1.075	-0.923	-0.846	1.117	-0.542	-1.114	0.463	-1.045	-1.107	-0.189	0.654	0.653	-0.433	-1.193	0.561	-1.139	-0.921	1.457	0.343	1.018	2.015	0.144	-0.099	-1.106	-0.658	-0.146	mid
TCGA-EW-A2FR-01	Cancer	-0.282	-0.786	-0.564	0.601	-0.662	-0.388	-0.254	0.566	-0.13	0.138	-0.063	-0.221	-0.153	-0.968	1.168	0.398	0.355	-0.817	-0.152	0.544	0.163	1.12	-0.207	-1.216	1.178	-0.577	0.204	-0.911	-0.068	mid
TCGA-EW-A2FV-01	Cancer	0.352	-0.706	0.545	-0.085	0.952	0.113	-0.52	-0.072	-0.286	-0.462	-0.002	0.232	-0.158	-0.717	0.143	0.9	-0.594	-0.282	-0.315	1.155	-0.448	1.436	-0.711	-0.323	0.715	-0.576	-0.688	0.124	-0.01	mid
TCGA-EW-A6S9-01	Cancer	0.937	-1.127	-0.715	-0.559	1.675	0.227	0.059	1.623	-0.512	0.945	1.045	-0.154	-0.133	1.357	0.623	-0.712	0.539	-0.796	1.688	1.987	-0.519	0.818	0.398	1.368	0.391	-0.093	-0.317	-0.038	0.357	mid
TCGA-EW-A6SA-01	Cancer	0.763	0.125	1.665	-0.383	0.859	1.362	-0.666	-0.987	1.809	-1.052	-0.169	-0.538	-0.145	1.965	-0.755	-0.048	0.509	0.515	1.288	1.228	1.095	1.367	0.659	-0.063	1.571	-0.084	-0.916	0.543	0.411	mid
TCGA-EW-A6SC-01	Cancer	0.717	-0.419	0.61	0.489	0.337	0.502	0.513	0.048	-0.206	0.739	-0.135	-0.382	-0.119	0.266	-0.303	0.808	0.641	-0.898	0.479	1.505	0.186	-1.153	-0.69	0.267	-0.9	0.131	-0.297	0.251	0.107	mid
TCGA-EW-A6SD-01	Cancer	1.166	-0.821	-0.771	-0.071	-0.747	1.105	0.539	1.529	-0.684	1.323	1.282	-0.463	-0.173	-1.322	-0.145	0.85	0.487	-1.02	1.587	1.195	-0.199	1.005	-0.339	0.529	-1.236	-0.608	2.019	0.166	0.221	mid
TCGA-GI-A2C8-01	Cancer	-0.679	-1.432	-1.162	0.918	0.111	1.091	-0.525	-0.377	-0.867	-1.175	-0.539	0.599	-0.15	0.063	-0.621	1.354	1.141	1.711	0.019	1.043	-1.358	-0.802	-1.188	-1.089	-0.56	0.063	-0.455	-0.863	-0.205	mid
TCGA-GM-A2D9-01	Cancer	-1.014	1.479	-0.557	-0.866	-1.052	-1.04	-0.755	-0.141	0.888	-1.391	-0.799	-0.664	-0.196	-0.813	0.278	-0.442	-1.104	-0.365	-0.902	-0.775	0.256	-0.478	-1.167	-0.831	0.96	-1.252	-0.891	1.729	-0.425	mid
TCGA-GM-A2DC-01	Cancer	-0.75	-0.479	-0.775	-0.44	0.376	-1.026	0.582	-0.961	-1.341	-1.126	-1.297	-1.227	-0.117	-0.762	-1.08	-1.407	-1.157	0.994	0.358	0.367	-1.125	0.551	-0.409	-0.913	1.283	-1.169	-0.841	-0.03	-0.497	mid
TCGA-GM-A2DI-01	Cancer	1.552	-0.766	0.71	1.425	0.449	1.511	-0.542	0.27	0.64	0.761	-0.181	0.944	-0.073	0.198	0.653	0.811	1.229	-0.796	-0.236	1.296	-1.161	0.46	-0.131	-0.823	-0.466	-0.514	0.467	0.614	0.296	mid
TCGA-GM-A2DL-01	Cancer	-0.484	-0.477	-0.605	-0.768	-0.483	-1.15	-0.447	0.087	0.009	-1.185	-0.576	-1.431	-0.167	-1.134	1.906	-0.763	-1.163	-0.98	0.368	0.117	-1.054	-0.941	-0.733	-0.917	1.032	-0.142	-1.008	-0.61	-0.489	mid
TCGA-GM-A3NW-01	Cancer	-1.243	1.322	-0.104	-0.726	-0.891	-1.101	0.691	-0.963	1.118	-0.572	-0.379	-0.652	0.053	-0.65	-0.842	-0.975	-0.877	-0.528	-0.044	0.07	0.949	-1.227	-0.804	0.039	-1.041	0.905	-0.629	-0.611	-0.347	mid
TCGA-GM-A3NY-01	Cancer	-1.237	2.19	-0.54	-1.171	-1.51	-1.082	0.406	-0.39	1.098	-1.503	-1.139	-1.449	-0.192	-1.184	-0.496	-0.317	-1.278	0.07	0.375	-1.071	1.244	-1.223	-1.079	-1.377	1.224	-1.601	-0.802	1.067	-0.463	mid
TCGA-GM-A3XG-01	Cancer	-1.145	0.206	-0.87	-1.273	-1.101	-1.171	-1.12	-1.039	-0.693	0.345	-0.363	-1.242	0.22	1.058	-0.617	-1.105	-1.395	-0.821	-0.53	-0.882	0.114	0.663	-1.115	0.741	0.799	0.139	0.434	-0.619	-0.442	mid
TCGA-GM-A5PV-01	Cancer	-0.801	1.739	0.445	-0.982	-0.807	-1.205	-0.814	-0.728	-0.503	-0.748	-0.175	-0.8	-0.112	1.344	-1.162	-0.558	-1.339	-1.315	1.303	0.329	0.814	-1.073	-0.959	0.343	1.185	1.359	-0.993	1.03	-0.185	mid
TCGA-GM-A5PX-01	Cancer	-1.079	1.19	0.358	-1.054	-1.474	-1.165	0.134	-0.817	0.29	-1.154	0.178	-1.426	-0.143	0.96	-1.059	-1.315	-1.43	-1.151	-0.509	-0.829	0.767	-1.294	-1.054	0.613	0.54	1.301	-1.161	-0.455	-0.437	mid
TCGA-HN-A2NL-01	Cancer	-0.695	1.248	-0.857	-1.3	1.062	-1.19	-1.011	-0.634	0.519	-1.039	0.055	-1.233	-0.191	-0.933	-1.151	-0.982	-1.069	-0.654	-1.239	-1.451	-0.638	-1.062	1.197	0.963	1.447	-0.738	-0.857	-1.042	-0.481	mid
TCGA-HN-A2OB-01	Cancer	-0.065	-0.663	-0.215	-0.126	0.639	0.473	-0.592	0.429	0.57	-0.043	-0.228	0.622	-0.142	0.258	-0.233	-0.149	0.536	-0.087	0.222	-0.688	-0.824	-1.121	-1.075	-0.91	-0.369	-0.612	-0.012	-0.593	-0.178	mid
TCGA-JL-A3YX-01	Cancer	-0.989	0.014	-1.223	-1.045	0.059	-0.326	-0.461	-1.211	-0.601	-0.921	-0.711	-1.176	-0.2	-0.803	-1.214	0.802	0.133	-0.418	-0.582	-0.182	0.329	-0.378	1.004	0.682	0.705	-1.196	-1.078	-1.014	-0.429	mid
TCGA-LD-A74U-01	Cancer	-0.419	-1.011	-0.4	-0.632	0.609	-0.27	-1.147	-0.159	0.503	-0.083	1.378	-0.509	-0.144	0.136	0.165	-0.287	-0.036	0.358	-0.708	-0.068	-1.078	-1.033	-1.052	-0.538	-0.777	-1.296	-0.907	-0.821	-0.365	mid
TCGA-LD-A7W5-01	Cancer	-1.104	-1.213	2.037	-1.176	0.822	-0.625	-1.144	-1.059	0.417	-0.675	-0.405	-1.116	-0.14	-1.023	-1.385	-1.234	-0.598	0.575	0.566	-1.18	-1.386	0.731	-1.111	-0.577	1.027	-1.147	-1.036	0.304	-0.459	mid
TCGA-LD-A7W6-01	Cancer	-0.348	0.754	0.287	-0.656	1.09	0.731	-0.298	-0.57	-0.799	0.168	0.79	-0.62	-0.148	1.253	-1.099	0.5	0.406	1.378	1.1	-0.499	1.882	-0.976	0.263	0.554	-0.66	-0.141	-0.655	-0.332	0.12	mid
TCGA-LL-A6FP-01	Cancer	-1.025	1.938	-1.071	-1.234	-1.17	-0.382	0.682	-1.222	0.943	-0.614	-0.419	-1.676	-0.148	1.572	-1.391	-1.403	-1.201	-0.955	0.548	-0.009	0.979	-1.29	-1.178	1.714	2.039	1.351	-1.308	0.784	-0.184	mid
TCGA-LL-A6FQ-01	Cancer	-1.162	0.441	-1.142	-1.19	-1.303	-1.446	-0.651	-1.128	-0.94	-1.482	-0.959	-1.633	-0.186	-0.987	-0.343	-1.223	-1.417	-1.5	-1.065	0.532	0.774	1.11	-0.856	2.278	2.254	0.899	-1.294	0.322	-0.475	mid
TCGA-LL-A73Y-01	Cancer	-0.593	-0.729	-0.357	-0.319	-0.637	-0.194	0.39	0.77	0.873	-0.448	-1.091	-0.343	-0.165	-0.605	-0.643	0.112	-0.257	0.084	-1.095	-1.065	-0.594	-1.023	-0.918	-1.157	1.169	0.263	-0.647	-0.923	-0.362	mid
TCGA-LL-A740-01	Cancer	-0.664	-1.01	-0.35	0.338	-0.435	-1.164	-0.355	-0.199	-0.913	0.951	1.198	-0.161	-0.133	0.239	-0.074	0.028	-0.512	-0.664	-0.123	1.498	-0.797	1.373	-0.809	-0.833	-1.011	0.758	-0.783	-0.868	-0.196	mid
TCGA-LL-A7T0-01	Cancer	-1.457	-0.735	-0.72	-1.206	-0.632	-0.568	-1.343	-1.346	1.125	1.282	0.747	-1.249	-0.203	-1.316	-1.186	-1.585	-0.904	-0.944	0.769	0.031	-1.082	1.18	1.65	0.73	1.622	-1.068	-0.523	0.759	-0.292	mid
TCGA-LQ-A4E4-01	Cancer	-0.259	-1.09	-0.763	-0.764	-0.702	1.349	-0.718	1.101	1.592	0.769	-0.482	-1.099	-0.199	-0.868	-0.937	-1.077	0.834	1.834	-0.97	-1.061	-0.5	-1.287	0.055	0.472	0.294	-0.457	-1.158	0.603	-0.196	mid
TCGA-MS-A51U-01	Cancer	-0.524	0.286	-0.935	-0.651	0.083	0.372	-0.539	-0.627	-1.003	-0.319	-0.267	0.087	-0.146	-0.873	-1.136	-0.739	0.163	0.4	1.804	-0.71	0.61	-1.048	-0.999	-0.586	-1.147	-1.168	0.622	-0.436	-0.337	mid
TCGA-OK-A5Q2-01	Cancer	-1.147	-0.127	-0.512	-0.877	-0.167	0.045	-0.21	-0.596	0.057	0.289	-0.074	-0.499	-0.14	-0.158	-1.091	-0.607	0.247	-0.2	-0.142	-0.819	-0.04	-0.005	0.797	0.065	0.436	-0.753	-0.99	-0.439	-0.273	mid
TCGA-OL-A5D8-01	Cancer	0.343	-1.398	-0.04	-0.875	1.937	0.916	0.157	-0.518	0.422	-0.259	-0.217	0.362	-0.185	0.457	-1.064	-0.254	1.436	1.046	0.268	0.134	-1.408	-0.375	-0.066	-0.286	1.597	-1.553	0.195	1.92	0.096	mid
TCGA-OL-A5DA-01	Cancer	-0.141	-0.63	0.059	-1.012	1.484	-0.671	-0.642	-0.416	0.331	0.981	0.992	-0.371	-0.199	-0.833	-1.114	-0.898	-1.09	0.408	0.732	-0.641	-0.804	-1.184	-0.576	0.105	1.196	-0.522	-0.181	0.841	-0.171	mid
TCGA-OL-A5RU-01	Cancer	-0.75	-0.685	-0.57	-1.005	0.268	-0.993	-0.044	-0.678	-0.861	-0.653	0.683	-0.92	-0.187	0.879	-1.299	-0.856	-0.491	-0.603	0.148	-1.169	-0.093	1.087	-1.031	-0.344	-0.914	0.261	-1.093	-1.168	-0.467	mid
TCGA-OL-A5RV-01	Cancer	-0.071	-0.107	0.176	-0.59	0.9	1.081	0.176	-0.264	1.133	-0.244	1.009	0.075	-0.029	-0.18	-0.893	-0.469	1.457	0.346	0.788	0.172	0.8	0.194	-0.739	-0.623	-0.84	-0.376	0.141	-0.484	0.091	mid
TCGA-OL-A5RX-01	Cancer	-0.49	-1.173	0.622	-1.06	0.283	0.116	-0.62	-0.434	-0.309	-0.444	0.448	-0.558	-0.147	0.537	-0.978	-0.654	-0.375	-0.213	0.324	0.149	0.793	-0.596	-1.05	-0.093	-0.148	0.557	-0.382	-0.701	-0.236	mid
TCGA-OL-A5RZ-01	Cancer	-1.129	-1.345	0.081	-0.918	-0.402	-0.143	-1.111	0.406	-0.639	1.409	0.623	-1.196	-0.181	-1.113	-0.123	-0.93	-0.86	-1.132	-0.98	-0.083	-1.273	1.615	-0.56	-0.082	1.518	0.494	-1.23	0.489	-0.314	mid
TCGA-OL-A66H-01	Cancer	-1.032	0.683	-0.2	-0.949	-0.84	-1.347	-0.895	-1.157	-0.758	-0.53	-0.112	-1.181	-0.196	0.394	-1.003	1.206	-1.244	-1.29	-1.151	-0.891	0.528	0.076	0.131	1.185	0.757	0.882	-1.183	-0.516	-0.38	mid
TCGA-OL-A66J-01	Cancer	-0.89	-0.032	0.4	-1.081	-1.283	-1.356	-1.239	-0.92	1.004	0.494	0.346	-1.053	-0.144	-0.429	-1.16	-0.734	-1.303	0.254	-0.343	-1.144	0.756	-1.25	-1.019	-0.395	0.552	0.119	-0.813	-0.06	-0.454	mid
TCGA-OL-A66K-01	Cancer	-1.174	1.14	0.821	-0.746	-1.008	-0.237	0.915	-1.169	0.842	-0.4	1.224	-1.276	-0.161	0.871	-0.921	-1.084	-1.021	1.229	-0.857	-0.443	1.414	-1.284	0.141	-1.209	-1.169	1.504	-0.59	-0.025	-0.167	mid
TCGA-OL-A6VO-01	Cancer	0.593	1.391	0.046	-1.117	0.931	-1.124	0.942	-1.301	0.13	0.193	-1.381	-0.855	-0.219	0.055	-0.431	-1.411	-1.114	1.471	-1.02	1.01	-0.143	0.156	1.986	1.675	0.64	-0.335	0.125	-0.77	0.004	mid
TCGA-OL-A6VQ-01	Cancer	0.195	0.673	0.847	0.251	1.111	0.908	0.581	0.29	-0.437	0.361	-0.391	-0.434	-0.119	0.397	-0.97	-0.068	1.101	-0.379	1.43	1.497	0.654	-1.134	-0.609	-0.104	-0.549	-0.066	0.295	-0.084	0.187	mid
TCGA-OL-A6VR-01	Cancer	-0.982	0.922	-0.248	-1.004	1.325	-0.587	-0.885	-1.002	-1.204	0.895	0.61	0.376	-0.151	0.812	-1.204	-1.01	-0.18	-0.64	0.756	1.168	0.351	0.184	-0.325	2.33	0.383	0.618	-0.832	-0.432	0.002	mid
TCGA-OL-A97C-01	Cancer	-0.804	-0.296	-0.889	0.214	1.148	-0.312	-1.129	0.577	-0.615	0.339	-0.27	0.111	3.963	1.031	0.427	-0.769	-0.062	1.18	0.737	-0.435	0.095	0.546	-0.648	0.307	0.378	-0.833	0.471	-1.029	0.123	mid
TCGA-PE-A5DE-01	Cancer	-0.582	-0.655	-0.793	-0.798	0.515	-0.683	0.075	-1.012	-0.842	-0.503	0.999	-0.942	-0.152	0.374	-1.11	0.683	-0.579	-1.244	-0.8	0.04	1.611	-0.611	-0.431	-0.804	0.214	0.03	-1.146	-0.513	-0.345	mid
TCGA-PL-A8LX-01	Cancer	-1.071	1.884	-1.361	-0.885	0.793	-1.104	-1.377	-1.188	-0.622	-0.674	1.379	-1.139	-0.143	1.248	-1.313	-0.771	-0.922	0.078	-0.957	-0.758	1.548	0.062	-0.495	0.194	0.801	-0.879	-0.898	-0.54	-0.325	mid
TCGA-PL-A8LY-01	Cancer	-1.103	0.029	-0.948	-1.108	-0.393	-1.228	-1.381	-1.051	-0.857	-0.562	0.443	-1.226	-0.144	1.725	-0.451	-1.04	-1.237	-1.12	-0.835	-0.982	0.069	0.664	-0.039	1.164	1.585	0.283	-0.917	-0.883	-0.412	mid
TCGA-PL-A8LZ-01	Cancer	-0.769	-0.714	-1.098	-0.699	0.167	-1.144	1.551	-0.033	-0.575	-0.71	0.517	-0.656	-0.134	1.052	-1.312	-0.212	-0.031	-0.947	-1.044	-0.647	-0.943	-0.946	0.292	-0.899	-0.734	0.155	-1.066	-1.335	-0.461	mid
TCGA-S3-A6ZF-01	Cancer	-0.439	-0.942	0.41	0.719	0.35	-0.668	1.372	1.269	-0.438	1.751	1.42	-0.729	-0.158	-0.801	-0.236	1.168	-0.135	1.441	0.85	1.297	0.494	0.858	1.288	-0.528	-0.202	1.046	0.473	0.877	0.422	mid
TCGA-S3-A6ZH-01	Cancer	-0.555	-1.125	-0.712	0.68	1.41	1.167	1.339	0.87	-0.688	0.61	0.113	1.051	-0.17	-0.945	-1.402	-1.287	1.429	0.129	-0.137	1.894	-0.708	2.393	2.285	0.984	0.409	1.807	0.619	0.921	0.442	mid
TCGA-S3-AA0Z-01	Cancer	1.401	-0.36	-1.334	1.104	1.656	-0.698	1.196	0.013	0.881	0.804	-0.372	1.736	-0.216	1.439	0.741	1.626	2.072	1.934	-1.184	0.634	-1.283	-1.082	1.581	-1.194	-0.284	-1.362	2.173	-0.603	0.393	mid
TCGA-S3-AA11-01	Cancer	-0.867	1.544	-0.505	-0.6	1.439	-0.891	-0.397	0.739	1.575	0.729	1.162	0.768	-0.147	0.266	-1.396	-0.426	1.026	1.438	1.258	-0.058	1.178	1.344	-0.073	-0.902	1.436	-0.391	0.322	1.094	0.381	mid
TCGA-S3-AA12-01	Cancer	-0.527	1.364	-0.335	-0.669	1.859	1.375	-1.187	-0.89	-1.031	0.151	0.762	0.809	-0.142	1.756	-1.25	-0.7	1.377	1.023	1.075	0.785	1.162	-0.337	0.706	1.292	-0.452	1.054	-0.459	-0.307	0.295	mid
TCGA-S3-AA14-01	Cancer	0.292	-0.018	-0.522	0.868	1.124	0.237	-1.245	-0.508	1.133	1.068	-0.766	0.698	-0.138	0.828	-0.321	-0.862	1.036	0.047	1.967	0.801	0.139	0.782	-0.594	-0.612	-1.063	-1.211	-0.297	-0.415	0.087	mid
TCGA-XX-A899-01	Cancer	-0.393	0.396	0.005	-0.076	-0.393	-0.269	-0.758	-0.52	0.334	-0.245	-0.809	-0.027	-0.194	-0.236	-0.417	0.873	0.138	0.462	-0.319	-0.688	0.53	-1.25	-0.395	-0.917	-1.133	-1.111	-0.148	-0.68	-0.294	mid
TCGA-Z7-A8R6-01	Cancer	-0.249	-0.895	-1.078	-0.57	1.157	0.157	-0.823	-1.009	-0.923	-0.16	-0.779	0.048	-0.203	-0.94	-1.442	-0.743	0.313	-0.093	0.514	1.196	-0.677	-1.273	1.527	1.925	1.661	0.791	-1.037	0.478	-0.112	mid

## Sheet: Fig.1C_left_panel
Treg	PDCD1	LAG3	CTLA4	TIGIT	cell_type.y	ts_status		Macrophage	CD274	CSF1R	IDO1	cell_type	ts_status		CD8_Tcell	PDCD1	CD226	cell_type.y	ts_status		Nuetrophil	CD274	IDO1	cell_type	ts_status
TCGA-A1-A0SB-01	-1.11579	-0.63207	-1.20759	-1.43367	Treg	high		TCGA-A1-A0SB-01	-0.921422	-0.80983	-0.687571	CD14	high		TCGA-A1-A0SB-01	-0.965892	-0.765399	CD8	high		TCGA-A1-A0SB-01	-1.13222	-0.764385	Neu	high
TCGA-A1-A0SE-01	-0.465316	-0.8786	-1.10237	-0.592123	Treg	high		TCGA-A1-A0SE-01	-0.702253	-1.03408	-0.688025	CD14	high		TCGA-A1-A0SE-01	-0.653562	-0.574711	CD8	high		TCGA-A1-A0SE-01	-0.681215	-0.776561	Neu	high
TCGA-A1-A0SN-01	0.188654	-0.38554	0.669545	1.2812	Treg	high		TCGA-A1-A0SN-01	-0.3172	-0.495598	0.0788855	CD14	high		TCGA-A1-A0SN-01	0.231372	2.08278	CD8	high		TCGA-A1-A0SN-01	-0.224227	0.354397	Neu	high
TCGA-A1-A0SO-01	-0.973254	-0.8786	-0.553069	-0.581027	Treg	high		TCGA-A1-A0SO-01	-0.891194	-1.11488	-0.687906	CD14	high		TCGA-A1-A0SO-01	-0.939864	-0.746663	CD8	high		TCGA-A1-A0SO-01	-1.13255	-0.769714	Neu	high
TCGA-A1-A0SQ-01	-0.520237	-0.8786	-1.14747	-1.02922	Treg	high		TCGA-A1-A0SQ-01	-0.86666	0.781029	-0.687998	CD14	high		TCGA-A1-A0SQ-01	-0.770686	-0.442664	CD8	high		TCGA-A1-A0SQ-01	-0.992994	-0.804078	Neu	high
TCGA-A2-A04R-01	-1.23262	-0.8786	-0.955179	-1.40618	Treg	high		TCGA-A2-A04R-01	-0.591298	-1.11833	-0.688025	CD14	high		TCGA-A2-A04R-01	-0.991919	-1.03193	CD8	high		TCGA-A2-A04R-01	-0.470787	-0.869621	Neu	high
TCGA-A2-A0T6-01	0.429131	-0.8786	0.0851706	1.15125	Treg	high		TCGA-A2-A0T6-01	0.527392	1.57189	-0.28005	CD14	high		TCGA-A2-A0T6-01	0.895072	1.57972	CD8	high		TCGA-A2-A0T6-01	0.654588	-0.11887	Neu	high
TCGA-A2-A0T7-01	-0.3123	-0.63207	-0.160354	-0.407054	Treg	high		TCGA-A2-A0T7-01	-0.339186	-0.756495	-0.688025	CD14	high		TCGA-A2-A0T7-01	-0.47137	-0.606286	CD8	high		TCGA-A2-A0T7-01	-0.228503	-0.808039	Neu	high
TCGA-A2-A0YC-01	-0.471665	0.10752	-0.713412	-0.358698	Treg	high		TCGA-A2-A0YC-01	-0.496304	0.222	-0.684203	CD14	high		TCGA-A2-A0YC-01	-0.666576	-0.335874	CD8	high		TCGA-A2-A0YC-01	-0.317261	-0.774918	Neu	high
TCGA-A2-A0YF-01	-1.06262	-0.8786	-1.01844	-0.939251	Treg	high		TCGA-A2-A0YF-01	-0.193001	1.71913	-0.688025	CD14	high		TCGA-A2-A0YF-01	-0.900823	-0.705825	CD8	high		TCGA-A2-A0YF-01	-0.130097	-0.81596	Neu	high
TCGA-A2-A0YG-01	-0.83373	-0.8786	-0.254305	-0.414362	Treg	high		TCGA-A2-A0YG-01	-0.747011	-0.940915	-0.636456	CD14	high		TCGA-A2-A0YG-01	-0.822741	0.303096	CD8	high		TCGA-A2-A0YG-01	-0.863023	-0.614192	Neu	high
TCGA-A2-A0YL-01	0.0697645	-0.38554	-0.577496	0.166278	Treg	high		TCGA-A2-A0YL-01	0.363795	-0.191001	-0.611822	CD14	high		TCGA-A2-A0YL-01	0.101235	0.793346	CD8	high		TCGA-A2-A0YL-01	0.589193	-0.534253	Neu	high
TCGA-A2-A0YM-01	0.521353	1.5867	0.943882	0.716153	Treg	high		TCGA-A2-A0YM-01	0.452311	1.70966	2.61038	CD14	high		TCGA-A2-A0YM-01	0.686853	1.11395	CD8	high		TCGA-A2-A0YM-01	0.554887	2.1538	Neu	high
TCGA-A2-A0YT-01	-0.961667	1.09364	-0.955805	-0.825634	Treg	high		TCGA-A2-A0YT-01	-0.745844	-0.625427	-0.665279	CD14	high		TCGA-A2-A0YT-01	-0.952878	-0.351809	CD8	high		TCGA-A2-A0YT-01	-0.846725	-0.678177	Neu	high
TCGA-A2-A1FV-01	-0.797539	-0.8786	-1.29278	-1.4265	Treg	high		TCGA-A2-A1FV-01	-0.863944	-1.11395	-0.688025	CD14	high		TCGA-A2-A1FV-01	-0.796713	-0.432408	CD8	high		TCGA-A2-A1FV-01	-1.1308	-0.870953	Neu	high
TCGA-A2-A1FW-01	-0.750237	0.10752	-0.682721	-0.718531	Treg	high		TCGA-A2-A1FW-01	-0.749488	-0.650482	-0.688025	CD14	high		TCGA-A2-A1FW-01	-0.744658	-0.281894	CD8	high		TCGA-A2-A1FW-01	-0.873589	-0.772154	Neu	high
TCGA-A2-A1FX-01	-0.459284	-0.38554	-0.645767	-0.350058	Treg	high		TCGA-A2-A1FX-01	-0.500996	1.06637	-0.688025	CD14	high		TCGA-A2-A1FX-01	-0.640548	0.589076	CD8	high		TCGA-A2-A1FX-01	-0.311118	-0.773089	Neu	high
TCGA-A2-A1FZ-01	-0.45357	-0.8786	-0.888161	-0.77285	Treg	high		TCGA-A2-A1FZ-01	-0.718855	1.28064	-0.688025	CD14	high		TCGA-A2-A1FZ-01	-0.588493	-0.171173	CD8	high		TCGA-A2-A1FZ-01	-0.690713	-0.772235	Neu	high
TCGA-A2-A1G0-01	0.128495	-0.63207	-0.160354	0.175585	Treg	high		TCGA-A2-A1G0-01	-0.586749	0.812556	-0.618156	CD14	high		TCGA-A2-A1G0-01	0.140276	1.19675	CD8	high		TCGA-A2-A1G0-01	-0.315365	-0.563486	Neu	high
TCGA-A2-A1G4-01	-0.423411	-0.8786	-0.894424	-0.371076	Treg	high		TCGA-A2-A1G4-01	-0.358123	-0.41601	-0.688025	CD14	high		TCGA-A2-A1G4-01	-0.562466	-0.694195	CD8	high		TCGA-A2-A1G4-01	-0.251247	-0.837291	Neu	high
TCGA-A2-A259-01	-0.157061	-0.63207	0.853689	0.559874	Treg	high		TCGA-A2-A259-01	1.32177	-0.0759619	-0.357509	CD14	high		TCGA-A2-A259-01	-0.341232	2.00255	CD8	high		TCGA-A2-A259-01	1.24263	-0.198243	Neu	high
TCGA-A2-A25B-01	-0.531189	-0.63207	0.697104	0.165278	Treg	high		TCGA-A2-A25B-01	0.387282	-0.0287109	0.450141	CD14	high		TCGA-A2-A25B-01	-0.757672	1.66343	CD8	high		TCGA-A2-A25B-01	0.555049	0.694588	Neu	high
TCGA-A2-A25C-01	-0.224681	-0.8786	-0.457866	-0.166167	Treg	high		TCGA-A2-A25C-01	0.351313	-0.779827	-0.678044	CD14	high		TCGA-A2-A25C-01	-0.36726	0.83855	CD8	high		TCGA-A2-A25C-01	0.54841	-0.75064	Neu	high
TCGA-A2-A3KD-01	-0.912936	-0.8786	-0.676458	-0.986344	Treg	high		TCGA-A2-A3KD-01	-0.84041	1.0213	-0.688025	CD14	high		TCGA-A2-A3KD-01	-0.848768	-0.0936379	CD8	high		TCGA-A2-A3KD-01	-0.943732	-0.832448	Neu	high
TCGA-A7-A0D9-01	-0.971667	-0.8786	-1.01719	-1.11255	Treg	high		TCGA-A7-A0D9-01	-0.876593	-1.1143	-0.688025	CD14	high		TCGA-A7-A0D9-01	-0.939864	-0.899577	CD8	high		TCGA-A7-A0D9-01	-0.982625	-0.818106	Neu	high
TCGA-A7-A26H-01	0.503575	-0.38554	0.142794	0.528811	Treg	high		TCGA-A7-A26H-01	-0.59087	-0.00704074	-0.678902	CD14	high		TCGA-A7-A26H-01	0.960141	-0.0692151	CD8	high		TCGA-A7-A26H-01	-0.259695	-0.764305	Neu	high
TCGA-A7-A3IZ-01	-1.03151	-0.63207	-1.27211	-1.28227	Treg	high		TCGA-A7-A3IZ-01	-0.755348	-0.764806	-0.688025	CD14	high		TCGA-A7-A3IZ-01	-0.939864	-0.285621	CD8	high		TCGA-A7-A3IZ-01	-0.911316	-0.866075	Neu	high
TCGA-A8-A08O-01	-1.03564	-0.8786	-0.999649	-1.00272	Treg	high		TCGA-A8-A08O-01	0.159751	-0.938535	-0.688025	CD14	high		TCGA-A8-A08O-01	-0.939864	-0.0640676	CD8	high		TCGA-A8-A08O-01	-0.0089566	-0.86132	Neu	high
TCGA-A8-A0AD-01	-0.951825	-0.8786	-0.217978	-0.484619	Treg	high		TCGA-A8-A0AD-01	-0.761089	1.76106	-0.688025	CD14	high		TCGA-A8-A0AD-01	-0.952878	-0.0167144	CD8	high		TCGA-A8-A0AD-01	-0.840963	-0.80643	Neu	high
TCGA-AC-A23E-01	-1.20198	-0.8786	-1.2126	-1.38105	Treg	high		TCGA-AC-A23E-01	-0.557426	1.8175	-0.688025	CD14	high		TCGA-AC-A23E-01	-1.00493	-0.00699128	CD8	high		TCGA-AC-A23E-01	-0.40078	-0.832011	Neu	high
TCGA-AC-A23H-01	-1.12119	-0.8786	-0.663305	-1.02006	Treg	high		TCGA-AC-A23H-01	0.374038	-0.970135	-0.688025	CD14	high		TCGA-AC-A23H-01	-0.978905	-0.808059	CD8	high		TCGA-AC-A23H-01	0.570088	-0.773832	Neu	high
TCGA-AC-A2B8-01	-0.0416643	-0.63207	-0.0213071	-0.0874504	Treg	high		TCGA-AC-A2B8-01	-0.0579649	0.748449	-0.631599	CD14	high		TCGA-AC-A2B8-01	-0.224109	1.20977	CD8	high		TCGA-AC-A2B8-01	-0.138745	-0.602459	Neu	high
TCGA-AC-A2BK-01	-0.623094	-0.63207	-1.09861	-0.792343	Treg	high		TCGA-AC-A2BK-01	-0.642464	-1.11113	-0.688025	CD14	high		TCGA-AC-A2BK-01	-0.770686	-0.655092	CD8	high		TCGA-AC-A2BK-01	-0.466708	-0.808636	Neu	high
TCGA-AC-A2FK-01	-0.810714	-0.63207	-0.723433	-0.373658	Treg	high		TCGA-AC-A2FK-01	-0.0355978	-0.462196	-0.647206	CD14	high		TCGA-AC-A2FK-01	-0.744658	0.420937	CD8	high		TCGA-AC-A2FK-01	0.0606571	-0.623193	Neu	high
TCGA-AN-A0XO-01	-1.18818	-0.8786	-1.29591	-1.40916	Treg	high		TCGA-AN-A0XO-01	-0.695345	-1.07324	-0.688025	CD14	high		TCGA-AN-A0XO-01	-0.991919	-1.09174	CD8	high		TCGA-AN-A0XO-01	-0.676402	-0.871327	Neu	high
TCGA-AN-A0XP-01	-0.988492	0.35405	-0.985869	-1.16453	Treg	high		TCGA-AN-A0XP-01	1.47913	-1.06418	0.0613888	CD14	high		TCGA-AN-A0XP-01	-0.952878	-1.00678	CD8	high		TCGA-AN-A0XP-01	1.31974	0.322945	Neu	high
TCGA-AO-A03L-01	0.218654	-0.13901	-0.155344	0.290828	Treg	high		TCGA-AO-A03L-01	0.0208322	-0.233438	-0.398798	CD14	high		TCGA-AO-A03L-01	0.231372	-0.293892	CD8	high		TCGA-AO-A03L-01	-0.0737509	-0.275253	Neu	high
TCGA-AO-A0JA-01	0.168177	-0.63207	0.666413	0.177263	Treg	high		TCGA-AO-A0JA-01	-0.74027	0.54565	-0.68257	CD14	high		TCGA-AO-A0JA-01	0.296441	1.56218	CD8	high		TCGA-AO-A0JA-01	-0.693593	-0.774183	Neu	high
TCGA-AO-A0JI-01	-0.571666	-0.8786	-1.00278	-0.476343	Treg	high		TCGA-AO-A0JI-01	0.474201	-1.18335	-0.688025	CD14	high		TCGA-AO-A0JI-01	-0.757672	-0.631768	CD8	high		TCGA-AO-A0JI-01	0.543972	-0.779973	Neu	high
TCGA-AO-A124-01	0.439607	0.10752	-0.164112	0.187534	Treg	high		TCGA-AO-A124-01	-0.620978	-0.943339	-0.207874	CD14	high		TCGA-AO-A124-01	0.634798	-0.797422	CD8	high		TCGA-AO-A124-01	-0.498344	-0.0144344	Neu	high
TCGA-AO-A1KO-01	-0.826746	-0.8786	-0.230504	-1.16025	Treg	high		TCGA-AO-A1KO-01	-0.622693	-0.591146	-0.659385	CD14	high		TCGA-AO-A1KO-01	-0.809727	0.786542	CD8	high		TCGA-AO-A1KO-01	-0.564482	-0.65448	Neu	high
TCGA-AO-A1KS-01	-0.904682	-0.13901	0.751596	0.447773	Treg	high		TCGA-AO-A1KS-01	-0.609306	-0.904084	-0.687739	CD14	high		TCGA-AO-A1KS-01	-0.939864	0.578531	CD8	high		TCGA-AO-A1KS-01	-0.524766	-0.769731	Neu	high
TCGA-AQ-A04H-01	-0.704364	-0.8786	-0.419659	-0.395367	Treg	high		TCGA-AQ-A04H-01	-0.840267	-0.773343	-0.688025	CD14	high		TCGA-AQ-A04H-01	-0.744658	-0.665973	CD8	high		TCGA-AQ-A04H-01	-0.944009	-0.80651	Neu	high
TCGA-AQ-A1H2-01	-0.463729	1.5867	-0.656415	-0.658439	Treg	high		TCGA-AQ-A1H2-01	-0.758778	0.576706	-0.687848	CD14	high		TCGA-AQ-A1H2-01	-0.653562	-0.789171	CD8	high		TCGA-AQ-A1H2-01	-0.933167	-0.776275	Neu	high
TCGA-AQ-A1H3-01	0.114368	-0.8786	-0.324455	0.40369	Treg	high		TCGA-AQ-A1H3-01	-0.599469	-0.631181	-0.654383	CD14	high		TCGA-AQ-A1H3-01	0.114248	0.936379	CD8	high		TCGA-AQ-A1H3-01	-0.460311	-0.649145	Neu	high
TCGA-AR-A0TQ-01	0.939925	0.35405	1.12176	1.33083	Treg	high		TCGA-AR-A0TQ-01	0.0202367	-0.504673	-0.137852	CD14	high		TCGA-AR-A0TQ-01	1.06425	1.09771	CD8	high		TCGA-AR-A0TQ-01	-0.0811704	0.0507565	Neu	high
TCGA-AR-A0TR-01	-0.559126	-0.63207	-0.590023	-0.349308	Treg	high		TCGA-AR-A0TR-01	-0.744534	-0.591455	-0.688025	CD14	high		TCGA-AR-A0TR-01	-0.770686	-0.64677	CD8	high		TCGA-AR-A0TR-01	-0.947034	-0.772895	Neu	high
TCGA-AR-A0TZ-01	-0.848968	-0.8786	-0.933257	-0.473691	Treg	high		TCGA-AR-A0TZ-01	-0.717545	-0.331797	-0.688025	CD14	high		TCGA-AR-A0TZ-01	-0.835754	-0.639025	CD8	high		TCGA-AR-A0TZ-01	-0.711901	-0.869664	Neu	high
TCGA-AR-A0U2-01	0.426591	0.10752	1.13742	0.984568	Treg	high		TCGA-AR-A0U2-01	-0.583747	-0.776802	0.336957	CD14	high		TCGA-AR-A0U2-01	0.803976	0.288909	CD8	high		TCGA-AR-A0U2-01	-0.511798	0.592873	Neu	high
TCGA-AR-A0U3-01	-0.334363	-0.63207	0.0670068	0.234331	Treg	high		TCGA-AR-A0U3-01	-0.439897	-0.932231	-0.075054	CD14	high		TCGA-AR-A0U3-01	-0.497397	0.25333	CD8	high		TCGA-AR-A0U3-01	-0.270896	0.193029	Neu	high
TCGA-AR-A1AL-01	-0.476745	-0.8786	-0.620087	-0.0854629	Treg	high		TCGA-AR-A1AL-01	0.177045	-0.0412654	-0.688025	CD14	high		TCGA-AR-A1AL-01	-0.653562	0.883352	CD8	high		TCGA-AR-A1AL-01	0.158406	-0.778161	Neu	high
TCGA-AR-A1AS-01	-1.30802	-0.63207	-1.20008	-1.38761	Treg	high		TCGA-AR-A1AS-01	-0.866802	-0.170842	-0.688025	CD14	high		TCGA-AR-A1AS-01	-1.00493	-0.708027	CD8	high		TCGA-AR-A1AS-01	-1.11007	-0.891355	Neu	high
TCGA-AR-A1AV-01	-1.22611	-0.8786	-1.20822	-1.38302	Treg	high		TCGA-AR-A1AV-01	-0.874925	-0.58427	-0.688025	CD14	high		TCGA-AR-A1AV-01	-0.991919	-0.630045	CD8	high		TCGA-AR-A1AV-01	-0.986832	-0.812202	Neu	high
TCGA-AR-A24H-01	0.205479	0.60058	0.98522	1.15175	Treg	high		TCGA-AR-A24H-01	0.153058	-0.458595	-0.497632	CD14	high		TCGA-AR-A24H-01	0.218358	1.18657	CD8	high		TCGA-AR-A24H-01	-0.0233765	-0.384429	Neu	high
TCGA-AR-A24K-01	-1.24468	-0.8786	-1.20822	-0.987777	Treg	high		TCGA-AR-A24K-01	-0.698727	-1.0749	-0.688025	CD14	high		TCGA-AR-A24K-01	-1.00493	-0.587083	CD8	high		TCGA-AR-A24K-01	-0.686504	-0.863854	Neu	high
TCGA-AR-A24L-01	-1.20532	-0.8786	-1.04099	-1.05932	Treg	high		TCGA-AR-A24L-01	-0.0943621	-0.926659	-0.68798	CD14	high		TCGA-AR-A24L-01	-1.00493	-0.636271	CD8	high		TCGA-AR-A24L-01	-0.144079	-0.81752	Neu	high
TCGA-AR-A24M-01	-1.20675	-0.8786	-0.918225	-1.40426	Treg	high		TCGA-AR-A24M-01	-0.744105	0.400324	-0.688025	CD14	high		TCGA-AR-A24M-01	-1.00493	0.876285	CD8	high		TCGA-AR-A24M-01	-0.690876	-0.860863	Neu	high
TCGA-AR-A24N-01	-0.518491	-0.8786	-0.319445	-0.407554	Treg	high		TCGA-AR-A24N-01	-0.728193	-0.959426	-0.688025	CD14	high		TCGA-AR-A24N-01	-0.783699	-0.654258	CD8	high		TCGA-AR-A24N-01	-0.680315	-0.777158	Neu	high
TCGA-AR-A24P-01	-0.928174	-0.8786	-0.414648	-0.399151	Treg	high		TCGA-AR-A24P-01	-0.228279	-0.352375	-0.688025	CD14	high		TCGA-AR-A24P-01	-0.952878	0.279285	CD8	high		TCGA-AR-A24P-01	-0.0644075	-0.833465	Neu	high
TCGA-AR-A24R-01	-0.490872	-0.13901	1.02969	1.15676	Treg	high		TCGA-AR-A24R-01	0.147031	-0.843959	0.221656	CD14	high		TCGA-AR-A24R-01	-0.601507	0.293182	CD8	high		TCGA-AR-A24R-01	-0.0125854	0.489108	Neu	high
TCGA-AR-A24T-01	-0.966587	-0.63207	-1.25645	-0.971327	Treg	high		TCGA-AR-A24T-01	-0.699561	0.805747	-0.688025	CD14	high		TCGA-AR-A24T-01	-0.952878	1.55985	CD8	high		TCGA-AR-A24T-01	-0.679424	-0.821118	Neu	high
TCGA-AR-A24W-01	-1.2031	-0.8786	-0.910709	-0.789837	Treg	high		TCGA-AR-A24W-01	-0.440755	-0.916272	-0.688025	CD14	high		TCGA-AR-A24W-01	-1.00493	-0.415374	CD8	high		TCGA-AR-A24W-01	-0.274077	-0.809859	Neu	high
TCGA-AR-A24X-01	-0.364205	-0.8786	-0.331971	0.252719	Treg	high		TCGA-AR-A24X-01	-0.384277	-0.89148	-0.687963	CD14	high		TCGA-AR-A24X-01	-0.523425	0.600107	CD8	high		TCGA-AR-A24X-01	-0.226227	-0.792246	Neu	high
TCGA-AR-A24Z-01	-0.800238	0.35405	-0.662678	-0.376086	Treg	high		TCGA-AR-A24Z-01	-0.564239	-0.535344	-0.688025	CD14	high		TCGA-AR-A24Z-01	-0.770686	-0.385462	CD8	high		TCGA-AR-A24Z-01	-0.361082	-0.832805	Neu	high
TCGA-AR-A255-01	-0.0481723	0.10752	1.17187	1.11512	Treg	high		TCGA-AR-A255-01	0.472677	0.111383	-0.273387	CD14	high		TCGA-AR-A255-01	-0.211095	1.61665	CD8	high		TCGA-AR-A255-01	0.49395	-0.117724	Neu	high
TCGA-AR-A256-01	-0.900397	-0.38554	0.71151	0.465161	Treg	high		TCGA-AR-A256-01	-0.053058	0.765481	1.76421	CD14	high		TCGA-AR-A256-01	-0.861782	-0.609258	CD8	high		TCGA-AR-A256-01	-0.118277	1.71678	Neu	high
TCGA-AR-A2LE-01	-0.986905	-0.8786	-1.09798	-0.600162	Treg	high		TCGA-AR-A2LE-01	0.879573	-0.953742	-0.688025	CD14	high		TCGA-AR-A2LE-01	-0.965892	-0.392575	CD8	high		TCGA-AR-A2LE-01	0.895659	-0.779593	Neu	high
TCGA-AR-A2LK-01	-0.475157	-0.8786	-0.675832	-0.355687	Treg	high		TCGA-AR-A2LK-01	-0.699918	-0.146784	-0.688025	CD14	high		TCGA-AR-A2LK-01	-0.666576	-0.203774	CD8	high		TCGA-AR-A2LK-01	-0.692408	-0.807305	Neu	high
TCGA-AR-A2LM-01	-0.222935	-0.8786	-0.879392	-0.369528	Treg	high		TCGA-AR-A2LM-01	-0.44166	-0.0532939	-0.688025	CD14	high		TCGA-AR-A2LM-01	-0.36726	0.305213	CD8	high		TCGA-AR-A2LM-01	-0.266458	-0.778775	Neu	high
TCGA-B6-A0RI-01	-0.989921	-0.8786	-0.956432	-1.24654	Treg	high		TCGA-B6-A0RI-01	1.48187	0.794325	-0.688025	CD14	high		TCGA-B6-A0RI-01	-0.952878	-0.295443	CD8	high		TCGA-B6-A0RI-01	1.35635	-0.831308	Neu	high
TCGA-B6-A0RL-01	-0.620713	-0.38554	-1.24956	-1.43394	Treg	high		TCGA-B6-A0RL-01	-0.887145	-1.17686	-0.688025	CD14	high		TCGA-B6-A0RL-01	-0.770686	-1.08201	CD8	high		TCGA-B6-A0RL-01	-0.984722	-0.793423	Neu	high
TCGA-B6-A0RP-01	-0.269601	-0.63207	-0.892545	-0.381085	Treg	high		TCGA-B6-A0RP-01	-0.613666	0.938303	-0.688025	CD14	high		TCGA-B6-A0RP-01	-0.354246	-0.709519	CD8	high		TCGA-B6-A0RP-01	-0.525663	-0.785065	Neu	high
TCGA-B6-A0WT-01	-0.49611	-0.8786	-0.0307022	-0.0808689	Treg	high		TCGA-B6-A0WT-01	-0.564977	-0.937974	-0.688025	CD14	high		TCGA-B6-A0WT-01	-0.679589	-0.662048	CD8	high		TCGA-B6-A0WT-01	-0.410514	-0.78087	Neu	high
TCGA-B6-A0WV-01	-1.23373	-0.8786	-1.04224	-1.42494	Treg	high		TCGA-B6-A0WV-01	-0.746415	-1.14077	-0.688025	CD14	high		TCGA-B6-A0WV-01	-0.991919	-0.829385	CD8	high		TCGA-B6-A0WV-01	-0.681543	-0.864946	Neu	high
TCGA-B6-A0X4-01	-1.29786	-0.8786	-1.27211	-1.42855	Treg	high		TCGA-B6-A0X4-01	-0.0567024	-1.06657	-0.688025	CD14	high		TCGA-B6-A0X4-01	-0.991919	-1.07666	CD8	high		TCGA-B6-A0X4-01	-0.143793	-0.864703	Neu	high
TCGA-B6-A1KN-01	-0.477697	-0.38554	0.262425	-0.406542	Treg	high		TCGA-B6-A1KN-01	0.460457	-1.08641	-0.224649	CD14	high		TCGA-B6-A1KN-01	-0.666576	-0.0834283	CD8	high		TCGA-B6-A1KN-01	0.509046	-0.0443667	Neu	high
TCGA-BH-A0AZ-11	-0.855317	-0.8786	-1.00278	-1.22237	Treg	high		TCGA-BH-A0AZ-11	-0.239308	-0.494654	-0.688025	CD14	high		TCGA-BH-A0AZ-11	-0.822741	-0.273709	CD8	high		TCGA-BH-A0AZ-11	-0.0482066	-0.814605	Neu	high
TCGA-BH-A0B5-01	0.2804	0.84711	0.878742	0.240806	Treg	high		TCGA-BH-A0B5-01	0.79525	-0.163169	-0.649948	CD14	high		TCGA-BH-A0B5-01	0.309454	0.545075	CD8	high		TCGA-BH-A0B5-01	0.606442	-0.645636	Neu	high
TCGA-BH-A0B8-01	-0.865158	-0.8786	-0.656415	-0.468635	Treg	high		TCGA-BH-A0B8-01	-0.69837	-0.953419	-0.677778	CD14	high		TCGA-BH-A0B8-01	-0.874795	-0.639354	CD8	high		TCGA-BH-A0B8-01	-0.684044	-0.749712	Neu	high
TCGA-BH-A0BJ-11	-0.713253	-0.8786	-0.921983	-0.836418	Treg	high		TCGA-BH-A0BJ-11	-0.591227	-0.0472257	-0.688025	CD14	high		TCGA-BH-A0BJ-11	-0.731644	0.14251	CD8	high		TCGA-BH-A0BJ-11	-0.261457	-0.859523	Neu	high
TCGA-BH-A0BS-01	-1.17167	-0.8786	-1.15811	-1.1475	Treg	high		TCGA-BH-A0BS-01	-0.738459	-0.899456	-0.688025	CD14	high		TCGA-BH-A0BS-01	-0.978905	-0.79017	CD8	high		TCGA-BH-A0BS-01	-0.684314	-0.868758	Neu	high
TCGA-BH-A0BV-11	-1.23516	-0.8786	-0.570607	-1.16762	Treg	high		TCGA-BH-A0BV-11	-0.756158	-0.58066	-0.383644	CD14	high		TCGA-BH-A0BV-11	-0.991919	-0.804167	CD8	high		TCGA-BH-A0BV-11	-0.923662	-0.239988	Neu	high
TCGA-BH-A0C0-11	-0.774841	-0.63207	-0.809868	-0.984695	Treg	high		TCGA-BH-A0C0-11	0.391379	-0.6439	-0.643391	CD14	high		TCGA-BH-A0C0-11	-0.744658	-0.316119	CD8	high		TCGA-BH-A0C0-11	0.597851	-0.618064	Neu	high
TCGA-BH-A0DD-01	0.128812	1.09364	0.642613	0.567919	Treg	high		TCGA-BH-A0DD-01	0.627246	-0.88771	0.873162	CD14	high		TCGA-BH-A0DD-01	-0.146026	-0.57216	CD8	high		TCGA-BH-A0DD-01	0.790863	1.14699	Neu	high
TCGA-BH-A0DG-11	-0.778015	-0.8786	0.0826652	-0.729595	Treg	high		TCGA-BH-A0DG-11	-0.448997	-0.0609533	-0.688025	CD14	high		TCGA-BH-A0DG-11	-0.705617	1.18988	CD8	high		TCGA-BH-A0DG-11	-0.256295	-0.868987	Neu	high
TCGA-BH-A0DK-11	-1.07992	-0.8786	-1.01719	-1.38228	Treg	high		TCGA-BH-A0DK-11	-0.715663	-0.920169	-0.688025	CD14	high		TCGA-BH-A0DK-11	-0.965892	-0.731017	CD8	high		TCGA-BH-A0DK-11	-0.695668	-0.822078	Neu	high
TCGA-BH-A0DQ-11	-0.35849	-0.8786	-0.881897	-0.735536	Treg	high		TCGA-BH-A0DQ-11	-0.717712	-0.500614	-0.688025	CD14	high		TCGA-BH-A0DQ-11	-0.536438	-0.297251	CD8	high		TCGA-BH-A0DQ-11	-0.675226	-0.809919	Neu	high
TCGA-BH-A0DV-11	-0.885	-0.8786	-1.14433	-1.38318	Treg	high		TCGA-BH-A0DV-11	-0.566311	-0.972403	-0.688025	CD14	high		TCGA-BH-A0DV-11	-0.861782	0.00309339	CD8	high		TCGA-BH-A0DV-11	-0.388865	-0.82945	Neu	high
TCGA-BH-A0E1-01	-1.06167	-0.8786	-0.925741	-1.24653	Treg	high		TCGA-BH-A0E1-01	-0.734219	0.543425	-0.688025	CD14	high		TCGA-BH-A0E1-01	-0.900823	-1.00606	CD8	high		TCGA-BH-A0E1-01	-0.962945	-0.863672	Neu	high
TCGA-BH-A0H0-01	-0.562301	-0.63207	-0.866865	-0.473328	Treg	high		TCGA-BH-A0H0-01	-0.755538	-0.761921	-0.676007	CD14	high		TCGA-BH-A0H0-01	-0.744658	-0.679338	CD8	high		TCGA-BH-A0H0-01	-0.961275	-0.747629	Neu	high
TCGA-BH-A0H3-01	-0.647063	-0.8786	-0.432186	-0.151124	Treg	high		TCGA-BH-A0H3-01	-0.176065	-0.207048	-0.688019	CD14	high		TCGA-BH-A0H3-01	-0.783699	-0.0261877	CD8	high		TCGA-BH-A0H3-01	-0.224179	-0.775481	Neu	high
TCGA-BH-A0H9-01	-0.842619	-0.8786	-0.900061	-0.970779	Treg	high		TCGA-BH-A0H9-01	-0.92297	-0.978637	-0.688025	CD14	high		TCGA-BH-A0H9-01	-0.822741	-0.693669	CD8	high		TCGA-BH-A0H9-01	-1.12777	-0.81278	Neu	high
TCGA-BH-A0HA-11	-0.607697	-0.63207	-1.0009	-0.601763	Treg	high		TCGA-BH-A0HA-11	-0.24007	-0.918574	-0.688025	CD14	high		TCGA-BH-A0HA-11	-0.796713	1.58365	CD8	high		TCGA-BH-A0HA-11	-0.0465969	-0.861468	Neu	high
TCGA-BH-A0W3-01	-0.993571	-0.8786	-0.86937	-1.07034	Treg	high		TCGA-BH-A0W3-01	-0.756896	0.366787	-0.688025	CD14	high		TCGA-BH-A0W3-01	-0.92685	-0.430784	CD8	high		TCGA-BH-A0W3-01	-0.96077	-0.866601	Neu	high
TCGA-BH-A0W4-01	-0.803888	-0.8786	-0.925115	-1.32173	Treg	high		TCGA-BH-A0W4-01	-0.73572	-0.899445	-0.688025	CD14	high		TCGA-BH-A0W4-01	-0.718631	-0.793214	CD8	high		TCGA-BH-A0W4-01	-0.682898	-0.788554	Neu	high
TCGA-BH-A1EO-01	-0.448173	-0.8786	0.0901813	1.03266	Treg	high		TCGA-BH-A1EO-01	0.285355	1.21708	-0.282706	CD14	high		TCGA-BH-A1EO-01	-0.640548	1.02318	CD8	high		TCGA-BH-A1EO-01	0.167873	-0.124245	Neu	high
TCGA-BH-A1ES-01	-1.30754	-0.8786	-0.81989	-0.829155	Treg	high		TCGA-BH-A1ES-01	-0.865064	-0.96311	-0.565608	CD14	high		TCGA-BH-A1ES-01	-1.00493	-0.762599	CD8	high		TCGA-BH-A1ES-01	-1.02607	-0.4727	Neu	high
TCGA-BH-A1ET-01	-0.749603	-0.8786	-0.486677	-0.414373	Treg	high		TCGA-BH-A1ET-01	-0.62741	-0.174685	-0.65813	CD14	high		TCGA-BH-A1ET-01	-0.744658	1.96044	CD8	high		TCGA-BH-A1ET-01	-0.526371	-0.655171	Neu	high
TCGA-BH-A1ET-11	-1.02056	-0.38554	0.36076	-0.954128	Treg	high		TCGA-BH-A1ET-11	0.327183	0.131381	-0.237132	CD14	high		TCGA-BH-A1ET-11	-0.952878	0.201414	CD8	high		TCGA-BH-A1ET-11	0.586336	-0.0628548	Neu	high
TCGA-BH-A1EU-01	0.468813	-0.38554	0.99211	1.47203	Treg	high		TCGA-BH-A1EU-01	1.76321	1.65485	0.253339	CD14	high		TCGA-BH-A1EU-01	0.738908	2.27117	CD8	high		TCGA-BH-A1EU-01	1.5892	0.535568	Neu	high
TCGA-BH-A1EV-01	-1.06278	1.5867	-1.09861	-1.38237	Treg	high		TCGA-BH-A1EV-01	-0.866207	-0.938496	-0.688025	CD14	high		TCGA-BH-A1EV-01	-0.913837	-0.999641	CD8	high		TCGA-BH-A1EV-01	-1.02881	-0.836331	Neu	high
TCGA-BH-A1EW-01	1.0704	-0.38554	0.707752	1.23088	Treg	high		TCGA-BH-A1EW-01	0.516625	-0.485929	0.263107	CD14	high		TCGA-BH-A1EW-01	1.0122	1.16618	CD8	high		TCGA-BH-A1EW-01	0.643711	0.54158	Neu	high
TCGA-BH-A1EW-11	-0.743888	-0.13901	0.511081	-0.640739	Treg	high		TCGA-BH-A1EW-11	-0.0589177	-0.583939	-0.659675	CD14	high		TCGA-BH-A1EW-11	-0.744658	1.52638	CD8	high		TCGA-BH-A1EW-11	-0.0748367	-0.655094	Neu	high
TCGA-BH-A1F5-01	-1.17198	-0.8786	-1.2815	-1.09211	Treg	high		TCGA-BH-A1F5-01	0.0341715	-1.06116	-0.688025	CD14	high		TCGA-BH-A1F5-01	-0.991919	-0.791262	CD8	high		TCGA-BH-A1F5-01	-0.0705698	-0.864146	Neu	high
TCGA-BH-A1F8-01	0.0826217	-0.8786	-0.65391	-0.478571	Treg	high		TCGA-BH-A1F8-01	0.0228569	-0.956619	-0.688025	CD14	high		TCGA-BH-A1F8-01	-0.0809577	-0.744868	CD8	high		TCGA-BH-A1F8-01	-0.0697983	-0.7732	Neu	high
TCGA-BH-A1FB-01	0.496115	-0.38554	1.51636	1.50716	Treg	high		TCGA-BH-A1FB-01	1.05791	0.875827	0.727198	CD14	high		TCGA-BH-A1FB-01	0.725894	2.18132	CD8	high		TCGA-BH-A1FB-01	1.12475	1.02892	Neu	high
TCGA-BH-A1FD-01	-0.927539	1.09364	0.160958	-0.0863436	Treg	high		TCGA-BH-A1FD-01	1.201	-0.363041	-0.0839275	CD14	high		TCGA-BH-A1FD-01	-0.965892	-0.656927	CD8	high		TCGA-BH-A1FD-01	1.40088	0.142914	Neu	high
TCGA-BH-A1FE-01	0.0167485	0.10752	1.15621	1.49811	Treg	high		TCGA-BH-A1FE-01	0.775669	-0.519207	1.33364	CD14	high		TCGA-BH-A1FE-01	-0.172054	2.25954	CD8	high		TCGA-BH-A1FE-01	0.66777	1.52184	Neu	high
TCGA-BH-A1FE-11	-0.81119	-0.38554	0.130893	-0.348665	Treg	high		TCGA-BH-A1FE-11	0.0525607	-0.785429	-0.688025	CD14	high		TCGA-BH-A1FE-11	-0.783699	2.01702	CD8	high		TCGA-BH-A1FE-11	-0.0817705	-0.868884	Neu	high
TCGA-BH-A1FJ-01	-1.25135	-0.8786	-1.1506	-1.283	Treg	high		TCGA-BH-A1FJ-01	-0.640892	-1.11048	-0.688025	CD14	high		TCGA-BH-A1FJ-01	-1.03096	-0.779889	CD8	high		TCGA-BH-A1FJ-01	-0.516543	-0.835574	Neu	high
TCGA-BH-A1FJ-11	-0.976429	-0.8786	-0.241152	-0.407066	Treg	high		TCGA-BH-A1FJ-11	0.320228	0.266486	-0.444931	CD14	high		TCGA-BH-A1FJ-11	-0.939864	-0.672159	CD8	high		TCGA-BH-A1FJ-11	0.109117	-0.328854	Neu	high
TCGA-BH-A1FL-01	-0.494681	-0.63207	-0.889413	-0.369576	Treg	high		TCGA-BH-A1FL-01	-0.568669	-0.880577	-0.688025	CD14	high		TCGA-BH-A1FL-01	-0.692603	-0.792202	CD8	high		TCGA-BH-A1FL-01	-0.403437	-0.822844	Neu	high
TCGA-BH-A204-01	-1.25119	-0.8786	-1.29215	-1.43351	Treg	high		TCGA-BH-A204-01	-0.642083	-1.06166	-0.688025	CD14	high		TCGA-BH-A204-01	-1.03096	-0.71209	CD8	high		TCGA-BH-A204-01	-0.517973	-0.860843	Neu	high
TCGA-BH-A28Q-01	-0.488967	-0.8786	-0.943278	-0.755594	Treg	high		TCGA-BH-A28Q-01	-0.76016	-0.579526	-0.687976	CD14	high		TCGA-BH-A28Q-01	-0.679589	0.795365	CD8	high		TCGA-BH-A28Q-01	-0.905514	-0.814374	Neu	high
TCGA-C8-A1HE-01	-0.784523	-0.8786	-0.832416	-0.575497	Treg	high		TCGA-C8-A1HE-01	-0.84434	-0.0590924	-0.687945	CD14	high		TCGA-C8-A1HE-01	-0.718631	0.369304	CD8	high		TCGA-C8-A1HE-01	-0.935115	-0.816069	Neu	high
TCGA-C8-A1HK-01	-0.811031	0.35405	0.0926867	-0.102887	Treg	high		TCGA-C8-A1HK-01	-0.751727	-1.08644	-0.42362	CD14	high		TCGA-C8-A1HK-01	-0.744658	0.0026332	CD8	high		TCGA-C8-A1HK-01	-0.87559	-0.298947	Neu	high
TCGA-C8-A1HO-01	-0.818809	0.84711	-0.825527	-0.827566	Treg	high		TCGA-C8-A1HO-01	1.09041	-1.15246	-0.215857	CD14	high		TCGA-C8-A1HO-01	-0.757672	-0.731812	CD8	high		TCGA-C8-A1HO-01	1.28847	-0.0296821	Neu	high
TCGA-C8-A26V-01	0.18167	0.10752	-0.321324	0.168468	Treg	high		TCGA-C8-A26V-01	-0.213272	-0.212402	1.47844	CD14	high		TCGA-C8-A26V-01	0.15329	-0.778679	CD8	high		TCGA-C8-A26V-01	-0.102076	1.58193	Neu	high
TCGA-C8-A26Z-01	-1.06214	-0.8786	-1.01218	-1.20136	Treg	high		TCGA-C8-A26Z-01	-0.871495	-1.10359	-0.688025	CD14	high		TCGA-C8-A26Z-01	-0.913837	-0.814232	CD8	high		TCGA-C8-A26Z-01	-1.05342	-0.865292	Neu	high
TCGA-C8-A274-01	-0.964841	-0.8786	-0.862481	-0.830162	Treg	high		TCGA-C8-A274-01	-0.753371	-0.976358	-0.68796	CD14	high		TCGA-C8-A274-01	-0.952878	-0.632175	CD8	high		TCGA-C8-A274-01	-0.943284	-0.815949	Neu	high
TCGA-D8-A1J8-01	1.11596	1.09364	1.5389	1.21192	Treg	high		TCGA-D8-A1J8-01	2.99654	-0.585288	2.80628	CD14	high		TCGA-D8-A1J8-01	1.15535	2.35382	CD8	high		TCGA-D8-A1J8-01	2.92558	2.2181	Neu	high
TCGA-D8-A1JA-01	-1.00706	0.10752	-0.575617	-0.402079	Treg	high		TCGA-D8-A1JA-01	1.12814	-0.620532	0.541149	CD14	high		TCGA-D8-A1JA-01	-0.952878	0.83638	CD8	high		TCGA-D8-A1JA-01	1.29878	0.784582	Neu	high
TCGA-D8-A1JC-01	0.708814	0.10752	0.854942	0.81866	Treg	high		TCGA-D8-A1JC-01	0.691513	0.0148452	0.456085	CD14	high		TCGA-D8-A1JC-01	0.999182	0.887777	CD8	high		TCGA-D8-A1JC-01	0.669827	0.6978	Neu	high
TCGA-D8-A1JD-01	-0.404205	-0.38554	1.11675	1.13565	Treg	high		TCGA-D8-A1JD-01	-0.410956	1.09632	-0.621238	CD14	high		TCGA-D8-A1JD-01	-0.536438	1.03689	CD8	high		TCGA-D8-A1JD-01	-0.255209	-0.57189	Neu	high
TCGA-D8-A1JE-01	-1.0623	0.10752	-0.935762	-0.358674	Treg	high		TCGA-D8-A1JE-01	0.714952	1.64402	-0.66652	CD14	high		TCGA-D8-A1JE-01	-0.913837	-0.61505	CD8	high		TCGA-D8-A1JE-01	0.783862	-0.678849	Neu	high
TCGA-D8-A1JF-01	-0.843254	-0.8786	-0.326961	0.42247	Treg	high		TCGA-D8-A1JF-01	-0.755443	-0.931735	-0.61471	CD14	high		TCGA-D8-A1JF-01	-0.848768	-0.0304411	CD8	high		TCGA-D8-A1JF-01	-0.922189	-0.538022	Neu	high
TCGA-D8-A1JH-01	-0.359125	-0.63207	-0.0307022	0.637234	Treg	high		TCGA-D8-A1JH-01	-0.323131	1.16915	-0.650994	CD14	high		TCGA-D8-A1JH-01	-0.510411	0.336098	CD8	high		TCGA-D8-A1JH-01	-0.260162	-0.646279	Neu	high
TCGA-D8-A1JI-01	-0.950714	-0.38554	-0.896929	-0.929405	Treg	high		TCGA-D8-A1JI-01	-0.868613	0.883622	-0.688025	CD14	high		TCGA-D8-A1JI-01	-0.952878	-0.699408	CD8	high		TCGA-D8-A1JI-01	-1.10853	-0.835791	Neu	high
TCGA-D8-A1JJ-01	-0.803095	-0.38554	-0.407132	-0.402877	Treg	high		TCGA-D8-A1JJ-01	-0.60752	-0.58836	-0.68222	CD14	high		TCGA-D8-A1JJ-01	-0.783699	0.265584	CD8	high		TCGA-D8-A1JJ-01	-0.438177	-0.7717	Neu	high
TCGA-D8-A1JT-01	-1.25262	0.60058	-0.646394	-1.17102	Treg	high		TCGA-D8-A1JT-01	3.12782	-0.976112	-0.603923	CD14	high		TCGA-D8-A1JT-01	-1.00493	-0.620565	CD8	high		TCGA-D8-A1JT-01	2.74947	-0.522398	Neu	high
TCGA-D8-A1X5-01	-0.799444	-0.63207	-0.114632	-0.233803	Treg	high		TCGA-D8-A1X5-01	0.00632572	0.693067	-0.668191	CD14	high		TCGA-D8-A1X5-01	-0.705617	0.87215	CD8	high		TCGA-D8-A1X5-01	-0.00849943	-0.678503	Neu	high
TCGA-D8-A1X6-01	-0.865476	-0.38554	-0.521752	-0.459754	Treg	high		TCGA-D8-A1X6-01	-0.456405	2.20336	-0.687998	CD14	high		TCGA-D8-A1X6-01	-0.887809	-0.692427	CD8	high		TCGA-D8-A1X6-01	-0.224617	-0.815491	Neu	high
TCGA-D8-A1X7-01	-0.988333	-0.8786	-1.10738	-0.94012	Treg	high		TCGA-D8-A1X7-01	0.0373396	-0.110888	-0.688025	CD14	high		TCGA-D8-A1X7-01	-0.939864	-0.681658	CD8	high		TCGA-D8-A1X7-01	-0.0987429	-0.864063	Neu	high
TCGA-D8-A1X8-01	-0.16595	-0.8786	-0.683974	-0.282516	Treg	high		TCGA-D8-A1X8-01	-0.61438	1.38964	-0.688025	CD14	high		TCGA-D8-A1X8-01	-0.354246	0.9685	CD8	high		TCGA-D8-A1X8-01	-0.577691	-0.827133	Neu	high
TCGA-D8-A1X9-01	-0.417062	0.84711	1.23075	1.13973	Treg	high		TCGA-D8-A1X9-01	0.439662	0.668106	0.651758	CD14	high		TCGA-D8-A1X9-01	-0.536438	-0.0614248	CD8	high		TCGA-D8-A1X9-01	0.562678	0.992774	Neu	high
TCGA-D8-A1XA-01	-0.617856	-0.63207	-0.613198	-0.388261	Treg	high		TCGA-D8-A1XA-01	-0.727979	-0.171664	-0.688025	CD14	high		TCGA-D8-A1XA-01	-0.783699	-0.666656	CD8	high		TCGA-D8-A1XA-01	-0.731606	-0.832936	Neu	high
TCGA-D8-A1XB-01	-0.906587	-0.8786	-0.651404	-0.403186	Treg	high		TCGA-D8-A1XB-01	-0.278016	-0.670559	-0.688025	CD14	high		TCGA-D8-A1XB-01	-0.848768	-0.614931	CD8	high		TCGA-D8-A1XB-01	-0.128583	-0.868935	Neu	high
TCGA-D8-A1XC-01	-1.25421	-0.8786	-1.29403	-1.42776	Treg	high		TCGA-D8-A1XC-01	-0.870542	-0.437748	-0.688025	CD14	high		TCGA-D8-A1XC-01	-1.00493	-1.00173	CD8	high		TCGA-D8-A1XC-01	-1.10476	-0.822572	Neu	high
TCGA-D8-A1XD-01	-0.999762	-0.8786	-0.863107	-1.0081	Treg	high		TCGA-D8-A1XD-01	-0.858894	-0.94938	-0.688025	CD14	high		TCGA-D8-A1XD-01	-0.952878	-0.885363	CD8	high		TCGA-D8-A1XD-01	-1.1117	-0.865406	Neu	high
TCGA-D8-A1XF-01	-0.83373	-0.13901	-0.892545	-0.832963	Treg	high		TCGA-D8-A1XF-01	-0.752156	-1.12705	-0.687976	CD14	high		TCGA-D8-A1XF-01	-0.809727	-0.685524	CD8	high		TCGA-D8-A1XF-01	-0.944855	-0.804173	Neu	high
TCGA-D8-A1XG-01	-0.848333	-0.13901	-1.2934	-1.40016	Treg	high		TCGA-D8-A1XG-01	-0.0574885	1.00695	-0.688025	CD14	high		TCGA-D8-A1XG-01	-0.861782	-1.02153	CD8	high		TCGA-D8-A1XG-01	-0.109686	-0.819698	Neu	high
TCGA-D8-A1XJ-01	-0.396427	3.31241	-0.397737	-0.654469	Treg	high		TCGA-D8-A1XJ-01	-0.756634	-0.673084	-0.688025	CD14	high		TCGA-D8-A1XJ-01	-0.549452	-0.793701	CD8	high		TCGA-D8-A1XJ-01	-0.910284	-0.778021	Neu	high
TCGA-D8-A1XM-01	0.137066	-0.63207	0.7422	1.04116	Treg	high		TCGA-D8-A1XM-01	-0.115657	1.71153	-0.0605357	CD14	high		TCGA-D8-A1XM-01	0.127262	1.04259	CD8	high		TCGA-D8-A1XM-01	-0.155213	0.214651	Neu	high
TCGA-D8-A1XO-01	-0.0438865	-0.8786	-0.633867	-0.0755608	Treg	high		TCGA-D8-A1XO-01	0.632891	1.17693	-0.657369	CD14	high		TCGA-D8-A1XO-01	-0.211095	1.05023	CD8	high		TCGA-D8-A1XO-01	0.782005	-0.653508	Neu	high
TCGA-D8-A1XR-01	-0.905635	-0.63207	-1.20759	-1.2035	Treg	high		TCGA-D8-A1XR-01	-0.875068	-0.468979	-0.688025	CD14	high		TCGA-D8-A1XR-01	-0.861782	-0.759693	CD8	high		TCGA-D8-A1XR-01	-0.988715	-0.867581	Neu	high
TCGA-D8-A1XS-01	-0.704841	-0.8786	0.555551	0.700347	Treg	high		TCGA-D8-A1XS-01	-0.563214	-0.579285	-0.664721	CD14	high		TCGA-D8-A1XS-01	-0.744658	-0.294812	CD8	high		TCGA-D8-A1XS-01	-0.397199	-0.676843	Neu	high
TCGA-D8-A1XV-01	-1.24516	-0.8786	-1.14496	-1.10476	Treg	high		TCGA-D8-A1XV-01	-0.86261	-0.907109	-0.688025	CD14	high		TCGA-D8-A1XV-01	-1.00493	-0.781526	CD8	high		TCGA-D8-A1XV-01	-1.02322	-0.834554	Neu	high
TCGA-D8-A1Y0-01	0.28786	0.10752	0.957661	1.34054	Treg	high		TCGA-D8-A1Y0-01	0.84713	0.878524	-0.334289	CD14	high		TCGA-D8-A1Y0-01	0.387537	1.55471	CD8	high		TCGA-D8-A1Y0-01	0.958596	-0.177392	Neu	high
TCGA-D8-A27E-01	-0.229443	-0.8786	-0.683974	-0.420955	Treg	high		TCGA-D8-A27E-01	-0.724668	1.09386	-0.687541	CD14	high		TCGA-D8-A27E-01	-0.36726	0.252804	CD8	high		TCGA-D8-A27E-01	-0.674451	-0.768428	Neu	high
TCGA-D8-A27K-01	0.269765	-0.8786	-0.413395	0.151818	Treg	high		TCGA-D8-A27K-01	-0.588035	-0.0373278	-0.307724	CD14	high		TCGA-D8-A27K-01	0.322468	1.02145	CD8	high		TCGA-D8-A27K-01	-0.483406	-0.151011	Neu	high
TCGA-D8-A27L-01	0.0875424	-0.63207	0.644492	1.19636	Treg	high		TCGA-D8-A27L-01	0.310128	0.44504	-0.683204	CD14	high		TCGA-D8-A27L-01	0.0621934	0.636732	CD8	high		TCGA-D8-A27L-01	0.211114	-0.775463	Neu	high
TCGA-D8-A27P-01	-0.929286	-0.8786	-0.714665	-1.10774	Treg	high		TCGA-D8-A27P-01	-0.61488	-0.573427	-0.688025	CD14	high		TCGA-D8-A27P-01	-0.965892	-0.592954	CD8	high		TCGA-D8-A27P-01	-0.52976	-0.865223	Neu	high
TCGA-D8-A27V-01	-0.863412	-0.63207	-0.958937	-0.0754418	Treg	high		TCGA-D8-A27V-01	0.669169	-0.520129	-0.687959	CD14	high		TCGA-D8-A27V-01	-0.874795	0.790013	CD8	high		TCGA-D8-A27V-01	0.670694	-0.813671	Neu	high
TCGA-D8-A27W-01	-0.283728	-0.63207	-0.737839	-0.0939724	Treg	high		TCGA-D8-A27W-01	-0.578626	0.0770914	-0.688025	CD14	high		TCGA-D8-A27W-01	-0.432329	0.672146	CD8	high		TCGA-D8-A27W-01	-0.434212	-0.819729	Neu	high
TCGA-E2-A109-01	-0.0245214	-0.13901	0.058238	0.41865	Treg	high		TCGA-E2-A109-01	-0.586511	-0.912769	0.110439	CD14	high		TCGA-E2-A109-01	-0.0549302	-0.555067	CD8	high		TCGA-E2-A109-01	-0.501153	0.380206	Neu	high
TCGA-E2-A10B-01	-0.126109	0.10752	-0.51361	0.434432	Treg	high		TCGA-E2-A10B-01	-0.58682	-0.409389	-0.688025	CD14	high		TCGA-E2-A10B-01	-0.315205	-0.732594	CD8	high		TCGA-E2-A10B-01	-0.322766	-0.778238	Neu	high
TCGA-E2-A10E-01	-0.409443	-0.13901	-0.395232	-0.0692173	Treg	high		TCGA-E2-A10E-01	-0.20584	-0.729063	0.719794	CD14	high		TCGA-E2-A10E-01	-0.523425	-0.551425	CD8	high		TCGA-E2-A10E-01	-0.127402	1.01375	Neu	high
TCGA-E2-A15I-01	0.215955	0.35405	0.646997	1.1673	Treg	high		TCGA-E2-A15I-01	-0.205293	-0.522261	0.4267	CD14	high		TCGA-E2-A15I-01	0.192331	0.65082	CD8	high		TCGA-E2-A15I-01	-0.129735	0.683487	Neu	high
TCGA-E2-A15J-01	-0.965	-0.8786	-1.14934	-1.28429	Treg	high		TCGA-E2-A15J-01	-0.866874	-0.764978	-0.688025	CD14	high		TCGA-E2-A15J-01	-0.952878	-0.759732	CD8	high		TCGA-E2-A15J-01	-1.11097	-0.864483	Neu	high
TCGA-E2-A15K-01	0.412146	1.5867	0.735937	1.26659	Treg	high		TCGA-E2-A15K-01	0.023643	-0.262363	-0.53839	CD14	high		TCGA-E2-A15K-01	0.830004	1.08419	CD8	high		TCGA-E2-A15K-01	-0.072208	-0.43485	Neu	high
TCGA-E2-A15K-06	-1.20262	-0.38554	-0.958311	-1.40586	Treg	high		TCGA-E2-A15K-06	-0.749155	0.0294224	-0.688025	CD14	high		TCGA-E2-A15K-06	-1.00493	-0.792642	CD8	high		TCGA-E2-A15K-06	-0.847451	-0.891938	Neu	high
TCGA-E2-A1B0-01	-0.515951	-0.38554	0.856194	1.12169	Treg	high		TCGA-E2-A1B0-01	0.910587	-0.568593	0.417947	CD14	high		TCGA-E2-A1B0-01	-0.796713	0.804588	CD8	high		TCGA-E2-A1B0-01	0.826303	0.680832	Neu	high
TCGA-E2-A1B1-01	0.0538915	-0.13901	1.09045	1.42278	Treg	high		TCGA-E2-A1B1-01	1.85656	0.013726	0.621167	CD14	high		TCGA-E2-A1B1-01	-0.15904	2.1414	CD8	high		TCGA-E2-A1B1-01	1.86544	0.98403	Neu	high
TCGA-E2-A1BC-01	-0.836428	-0.8786	-0.877513	-0.986955	Treg	high		TCGA-E2-A1BC-01	-0.717117	-0.940744	-0.688025	CD14	high		TCGA-E2-A1BC-01	-0.822741	-0.72817	CD8	high		TCGA-E2-A1BC-01	-0.680352	-0.827599	Neu	high
TCGA-E2-A1IL-01	-1.02278	-0.8786	-0.988375	-0.827097	Treg	high		TCGA-E2-A1IL-01	-0.588154	-0.785138	-0.679332	CD14	high		TCGA-E2-A1IL-01	-0.965892	-0.640689	CD8	high		TCGA-E2-A1IL-01	-0.478858	-0.769006	Neu	high
TCGA-E2-A1IU-01	-0.296109	-0.8786	-0.870623	-0.402984	Treg	high		TCGA-E2-A1IU-01	-0.652445	-0.572195	-0.687662	CD14	high		TCGA-E2-A1IU-01	-0.47137	-0.609153	CD8	high		TCGA-E2-A1IU-01	-0.395237	-0.767465	Neu	high
TCGA-E2-A1L6-01	-0.813254	-0.8786	-0.652031	-0.822572	Treg	high		TCGA-E2-A1L6-01	0.055824	0.926585	-0.688014	CD14	high		TCGA-E2-A1L6-01	-0.822741	-0.624635	CD8	high		TCGA-E2-A1L6-01	-0.060893	-0.804044	Neu	high
TCGA-E2-A1LB-11	-0.993889	-0.8786	-0.384584	-1.20142	Treg	high		TCGA-E2-A1LB-11	-0.611784	-0.905913	-0.682583	CD14	high		TCGA-E2-A1LB-11	-0.92685	-0.604169	CD8	high		TCGA-E2-A1LB-11	-0.453666	-0.77156	Neu	high
TCGA-E9-A1N4-01	0.445162	-0.38554	-0.648899	0.1457	Treg	high		TCGA-E9-A1N4-01	1.82083	3.2287	-0.102377	CD14	high		TCGA-E9-A1N4-01	0.843017	1.51042	CD8	high		TCGA-E9-A1N4-01	1.85267	0.129381	Neu	high
TCGA-E9-A1N4-11	-0.59357	-0.8786	-0.958937	-0.792698	Treg	high		TCGA-E9-A1N4-11	0.0949367	-0.477811	-0.687992	CD14	high		TCGA-E9-A1N4-11	-0.783699	1.11479	CD8	high		TCGA-E9-A1N4-11	0.00496804	-0.81816	Neu	high
TCGA-E9-A1N5-11	-0.866904	-0.8786	-0.942652	-1.28156	Treg	high		TCGA-E9-A1N5-11	-0.741151	0.355972	-0.688025	CD14	high		TCGA-E9-A1N5-11	-0.874795	-0.204412	CD8	high		TCGA-E9-A1N5-11	-0.852121	-0.818955	Neu	high
TCGA-E9-A1N9-01	-0.257062	-0.63207	-0.0388446	0.471814	Treg	high		TCGA-E9-A1N9-01	-0.756563	-1.12797	-0.643359	CD14	high		TCGA-E9-A1N9-01	-0.36726	0.488091	CD8	high		TCGA-E9-A1N9-01	-0.925138	-0.616609	Neu	high
TCGA-E9-A1R3-01	-1.07944	0.10752	-0.662678	-0.558288	Treg	high		TCGA-E9-A1R3-01	0.179713	1.13796	-0.67051	CD14	high		TCGA-E9-A1R3-01	-0.965892	-0.670581	CD8	high		TCGA-E9-A1R3-01	0.155882	-0.677097	Neu	high
TCGA-E9-A1R5-01	-1.12071	-0.8786	-0.727191	-0.597758	Treg	high		TCGA-E9-A1R5-01	-0.866064	-1.13232	-0.687972	CD14	high		TCGA-E9-A1R5-01	-1.00493	-0.801682	CD8	high		TCGA-E9-A1R5-01	-1.02954	-0.816174	Neu	high
TCGA-E9-A1R7-01	-1.11929	-0.8786	-0.957684	-1.0247	Treg	high		TCGA-E9-A1R7-01	-0.895363	-1.12239	-0.688025	CD14	high		TCGA-E9-A1R7-01	-1.00493	-0.760008	CD8	high		TCGA-E9-A1R7-01	-1.13636	-0.865012	Neu	high
TCGA-E9-A1RC-01	-1.25214	-0.8786	-1.30029	-1.43183	Treg	high		TCGA-E9-A1RC-01	-0.824021	-1.0793	-0.688025	CD14	high		TCGA-E9-A1RC-01	-1.00493	-0.856411	CD8	high		TCGA-E9-A1RC-01	-0.953904	-0.872501	Neu	high
TCGA-E9-A1RD-01	-1.1704	-0.63207	-0.656415	-1.0211	Treg	high		TCGA-E9-A1RD-01	-0.227803	-0.182101	-0.687963	CD14	high		TCGA-E9-A1RD-01	-0.978905	-0.675945	CD8	high		TCGA-E9-A1RD-01	-0.0340152	-0.813285	Neu	high
TCGA-E9-A1RH-01	-0.901825	-0.8786	-0.640757	-0.827786	Treg	high		TCGA-E9-A1RH-01	-0.222634	-0.630165	0.0702005	CD14	high		TCGA-E9-A1RH-01	-0.848768	-0.374069	CD8	high		TCGA-E9-A1RH-01	-0.059331	0.341398	Neu	high
TCGA-E9-A226-01	-1.00167	-0.38554	0.964551	-0.382156	Treg	high		TCGA-E9-A226-01	0.640299	-0.940247	-0.292354	CD14	high		TCGA-E9-A226-01	-0.939864	-0.667748	CD8	high		TCGA-E9-A226-01	0.772671	-0.124911	Neu	high
TCGA-E9-A228-01	-0.976905	-0.8786	-1.27586	-1.21818	Treg	high		TCGA-E9-A228-01	-0.735005	0.0430151	-0.688025	CD14	high		TCGA-E9-A228-01	-0.952878	-0.774577	CD8	high		TCGA-E9-A228-01	-0.97059	-0.891249	Neu	high
TCGA-E9-A229-01	0.0938916	-0.38554	0.158452	0.895901	Treg	high		TCGA-E9-A229-01	0.153534	0.579093	-0.440908	CD14	high		TCGA-E9-A229-01	0.101235	-0.0379619	CD8	high		TCGA-E9-A229-01	-0.0324151	-0.324582	Neu	high
TCGA-E9-A22H-01	-0.795317	-0.38554	0.115235	0.185047	Treg	high		TCGA-E9-A22H-01	2.20626	-0.477393	-0.490427	CD14	high		TCGA-E9-A22H-01	-0.770686	0.177222	CD8	high		TCGA-E9-A22H-01	1.9054	-0.374608	Neu	high
TCGA-E9-A249-01	-0.800079	-0.38554	-0.466008	-0.371849	Treg	high		TCGA-E9-A249-01	1.48799	-0.937606	-0.659359	CD14	high		TCGA-E9-A249-01	-0.718631	-0.798539	CD8	high		TCGA-E9-A249-01	1.35303	-0.657669	Neu	high
TCGA-E9-A24A-01	-0.836269	-0.63207	-0.314434	-0.298488	Treg	high		TCGA-E9-A24A-01	0.225138	1.88463	-0.579969	CD14	high		TCGA-E9-A24A-01	-0.809727	0.432494	CD8	high		TCGA-E9-A24A-01	0.104298	-0.477612	Neu	high
TCGA-EW-A1IX-01	-0.803095	-0.63207	-0.110247	-0.412648	Treg	high		TCGA-EW-A1IX-01	-0.0621573	1.1026	-0.688025	CD14	high		TCGA-EW-A1IX-01	-0.757672	0.339628	CD8	high		TCGA-EW-A1IX-01	-0.157489	-0.870887	Neu	high
TCGA-EW-A1IY-01	0.204051	0.35405	1.51698	1.62218	Treg	high		TCGA-EW-A1IY-01	2.26098	-0.903457	1.82203	CD14	high		TCGA-EW-A1IY-01	-0.250136	2.15047	CD8	high		TCGA-EW-A1IY-01	1.9515	1.76821	Neu	high
TCGA-EW-A1J1-01	0.48167	0.84711	0.706499	1.28802	Treg	high		TCGA-EW-A1J1-01	1.30283	0.434656	0.35752	CD14	high		TCGA-EW-A1J1-01	0.751921	0.720295	CD8	high		TCGA-EW-A1J1-01	1.25529	0.60286	Neu	high
TCGA-EW-A1J2-01	0.168336	-0.38554	0.118367	-0.226853	Treg	high		TCGA-EW-A1J2-01	0.687868	0.687727	-0.688009	CD14	high		TCGA-EW-A1J2-01	0.179317	0.085881	CD8	high		TCGA-EW-A1J2-01	0.685733	-0.77358	Neu	high
TCGA-EW-A1OX-01	-1.30643	-0.63207	-1.27336	-1.42822	Treg	high		TCGA-EW-A1OX-01	-0.867874	-1.13597	-0.688025	CD14	high		TCGA-EW-A1OX-01	-0.991919	-0.890307	CD8	high		TCGA-EW-A1OX-01	-1.05687	-0.891678	Neu	high
TCGA-EW-A1P0-01	-0.0180135	-0.38554	-0.263074	0.750786	Treg	high		TCGA-EW-A1P0-01	0.0212848	-0.576516	-0.620443	CD14	high		TCGA-EW-A1P0-01	-0.172054	-0.171922	CD8	high		TCGA-EW-A1P0-01	-0.0284054	-0.568821	Neu	high
TCGA-EW-A1P5-01	-0.0207119	1.34017	0.61568	0.303824	Treg	high		TCGA-EW-A1P5-01	0.777051	1.67316	2.12149	CD14	high		TCGA-EW-A1P5-01	-0.172054	-0.269844	CD8	high		TCGA-EW-A1P5-01	0.62892	1.90094	Neu	high
TCGA-EW-A1PE-01	-0.0345214	1.34017	0.947013	0.628022	Treg	high		TCGA-EW-A1PE-01	2.65191	0.997016	1.10486	CD14	high		TCGA-EW-A1PE-01	-0.198081	1.13547	CD8	high		TCGA-EW-A1PE-01	2.70918	1.3115	Neu	high
TCGA-EW-A2FW-01	-0.898492	-0.8786	-1.24831	-0.833326	Treg	high		TCGA-EW-A2FW-01	-0.922303	-0.921636	-0.688025	CD14	high		TCGA-EW-A2FW-01	-0.92685	-0.839338	CD8	high		TCGA-EW-A2FW-01	-1.13496	-0.809739	Neu	high
TCGA-GM-A2DH-01	1.24056	1.34017	2.06064	1.43512	Treg	high		TCGA-GM-A2DH-01	2.5927	-0.776241	1.45544	CD14	high		TCGA-GM-A2DH-01	1.10329	1.82431	CD8	high		TCGA-GM-A2DH-01	2.4916	1.58522	Neu	high
TCGA-GM-A2DM-01	-0.813571	-0.8786	-1.00028	-0.935215	Treg	high		TCGA-GM-A2DM-01	-0.669119	1.63176	-0.6766	CD14	high		TCGA-GM-A2DM-01	-0.809727	-0.675019	CD8	high		TCGA-GM-A2DM-01	-0.451984	-0.74632	Neu	high
TCGA-LL-A442-01	-1.17627	-0.63207	-0.999649	-1.32489	Treg	high		TCGA-LL-A442-01	-0.592418	2.40925	-0.688025	CD14	high		TCGA-LL-A442-01	-0.978905	0.189627	CD8	high		TCGA-LL-A442-01	-0.278363	-0.867421	Neu	high
TCGA-S3-A6ZG-01	-0.476427	-0.38554	-0.576244	-0.292061	Treg	high		TCGA-S3-A6ZG-01	0.0970805	-0.572397	-0.688025	CD14	high		TCGA-S3-A6ZG-01	-0.588493	0.193262	CD8	high		TCGA-S3-A6ZG-01	0.0293505	-0.776698	Neu	high
TCGA-3C-AALI-01	1.45564	1.83323	0.972693	0.716664	Treg	low		TCGA-3C-AALI-01	0.397048	-0.584117	2.16894	CD14	low		TCGA-3C-AALI-01	1.16836	-0.152956	CD8	low		TCGA-3C-AALI-01	0.618643	2.00261	Neu	low
TCGA-3C-AALJ-01	1.14532	-0.63207	0.853689	0.854912	Treg	low		TCGA-3C-AALJ-01	-0.753109	-0.565258	0.361607	CD14	low		TCGA-3C-AALJ-01	1.2074	-0.411331	CD8	low		TCGA-3C-AALJ-01	-0.884473	0.608295	Neu	low
TCGA-3C-AALK-01	-0.0942041	-0.38554	0.636349	0.51829	Treg	low		TCGA-3C-AALK-01	-0.702467	-0.538656	-0.687766	CD14	low		TCGA-3C-AALK-01	-0.315205	-0.652601	CD8	low		TCGA-3C-AALK-01	-0.67442	-0.776295	Neu	low
TCGA-5L-AAT0-01	0.995164	-0.13901	0.396461	0.706715	Treg	low		TCGA-5L-AAT0-01	-0.698346	-0.19057	0.100765	CD14	low		TCGA-5L-AAT0-01	1.05124	0.336308	CD8	low		TCGA-5L-AAT0-01	-0.685222	0.373794	Neu	low
TCGA-5L-AAT1-01	1.84469	1.83323	1.60968	1.53868	Treg	low		TCGA-5L-AAT1-01	1.03016	1.43754	1.15659	CD14	low		TCGA-5L-AAT1-01	1.63686	-0.0692086	CD8	low		TCGA-5L-AAT1-01	1.102	1.38765	Neu	low
TCGA-A2-A0CO-01	1.6758	0.84711	1.5364	1.48005	Treg	low		TCGA-A2-A0CO-01	0.370298	0.00645762	0.589065	CD14	low		TCGA-A2-A0CO-01	1.45466	1.65874	CD8	low		TCGA-A2-A0CO-01	0.670217	0.838812	Neu	low
TCGA-A2-A0CR-01	1.87183	2.81935	1.53201	1.98083	Treg	low		TCGA-A2-A0CR-01	-0.0293569	1.09693	1.43896	CD14	low		TCGA-A2-A0CR-01	2.30056	-0.30564	CD8	low		TCGA-A2-A0CR-01	0.0593618	1.56042	Neu	low
TCGA-A2-A0EP-01	1.81532	1.34017	1.90218	1.98934	Treg	low		TCGA-A2-A0EP-01	1.59234	2.37351	0.704158	CD14	low		TCGA-A2-A0EP-01	2.10535	1.42272	CD8	low		TCGA-A2-A0EP-01	1.58121	1.02972	Neu	low
TCGA-A2-A0ST-01	1.97961	2.07976	2.27798	1.85853	Treg	low		TCGA-A2-A0ST-01	2.72826	1.9517	2.83919	CD14	low		TCGA-A2-A0ST-01	2.09234	2.42328	CD8	low		TCGA-A2-A0ST-01	2.83158	2.23193	Neu	low
TCGA-A2-A0SV-01	-0.40976	0.84711	1.62283	0.821124	Treg	low		TCGA-A2-A0SV-01	-0.170587	0.187924	0.130137	CD14	low		TCGA-A2-A0SV-01	-0.536438	-0.596024	CD8	low		TCGA-A2-A0SV-01	-0.251914	0.397717	Neu	low
TCGA-A2-A0SW-01	1.50485	0.60058	-0.0783039	1.04183	Treg	low		TCGA-A2-A0SW-01	-0.563453	-0.783602	0.413918	CD14	low		TCGA-A2-A0SW-01	1.18137	0.310571	CD8	low		TCGA-A2-A0SW-01	-0.369445	0.670934	Neu	low
TCGA-A2-A0T1-01	1.62469	1.5867	1.57335	1.29943	Treg	low		TCGA-A2-A0T1-01	1.22487	0.918642	1.16601	CD14	low		TCGA-A2-A0T1-01	1.40261	1.01222	CD8	low		TCGA-A2-A0T1-01	1.33745	1.38857	Neu	low
TCGA-A2-A0T2-01	-0.0672199	1.09364	0.554925	0.177001	Treg	low		TCGA-A2-A0T2-01	-0.730408	-0.827854	-0.316002	CD14	low		TCGA-A2-A0T2-01	-0.26315	-0.764604	CD8	low		TCGA-A2-A0T2-01	-0.728187	-0.162484	Neu	low
TCGA-A2-A25D-01	1.59866	1.09364	1.57523	1.46642	Treg	low		TCGA-A2-A25D-01	1.26822	-0.201156	1.6526	CD14	low		TCGA-A2-A25D-01	1.16836	1.04616	CD8	low		TCGA-A2-A25D-01	1.24319	1.60299	Neu	low
TCGA-A2-A3XS-01	0.882782	-0.38554	0.66704	0.327639	Treg	low		TCGA-A2-A3XS-01	-0.749774	-0.674845	-0.229751	CD14	low		TCGA-A2-A3XS-01	0.999182	-0.0413278	CD8	low		TCGA-A2-A3XS-01	-0.871049	-0.0461298	Neu	low
TCGA-A2-A3XT-01	0.203892	-0.13901	0.836778	-0.147529	Treg	low		TCGA-A2-A3XT-01	0.542089	1.60541	1.91549	CD14	low		TCGA-A2-A3XT-01	0.296441	-0.193775	CD8	low		TCGA-A2-A3XT-01	0.752632	1.76247	Neu	low
TCGA-A2-A3XU-01	-0.832619	-0.38554	-1.14934	-1.34739	Treg	low		TCGA-A2-A3XU-01	-0.921613	-0.769335	-0.688025	CD14	low		TCGA-A2-A3XU-01	-0.809727	-1.08863	CD8	low		TCGA-A2-A3XU-01	-1.14824	-0.865955	Neu	low
TCGA-A2-A3XV-01	-0.038331	-0.8786	-0.574991	-1.18212	Treg	low		TCGA-A2-A3XV-01	-0.923447	-1.06897	-0.688025	CD14	low		TCGA-A2-A3XV-01	-0.224109	-0.821825	CD8	low		TCGA-A2-A3XV-01	-1.13241	-0.827061	Neu	low
TCGA-A2-A3XW-01	1.47755	0.10752	0.091434	0.806759	Treg	low		TCGA-A2-A3XW-01	-0.746582	1.8656	-0.598526	CD14	low		TCGA-A2-A3XW-01	1.18137	-0.802582	CD8	low		TCGA-A2-A3XW-01	-0.859233	-0.508224	Neu	low
TCGA-A2-A3XX-01	1.03215	0.35405	1.31405	0.491118	Treg	low		TCGA-A2-A3XX-01	-0.754133	-0.777298	0.472372	CD14	low		TCGA-A2-A3XX-01	1.0122	-0.421291	CD8	low		TCGA-A2-A3XX-01	-0.856528	0.736585	Neu	low
TCGA-A2-A3XY-01	1.25405	1.5867	1.78318	1.31118	Treg	low		TCGA-A2-A3XY-01	0.957965	1.39347	0.812988	CD14	low		TCGA-A2-A3XY-01	1.11631	0.277812	CD8	low		TCGA-A2-A3XY-01	0.899507	1.06358	Neu	low
TCGA-A2-A3XZ-01	1.85596	0.10752	1.57774	1.47046	Treg	low		TCGA-A2-A3XZ-01	0.160776	-0.173768	0.217071	CD14	low		TCGA-A2-A3XZ-01	1.61083	0.893904	CD8	low		TCGA-A2-A3XZ-01	0.000748742	0.487302	Neu	low
TCGA-A2-A3Y0-01	2.10929	2.81935	1.59841	1.56289	Treg	low		TCGA-A2-A3Y0-01	1.91777	0.300522	1.72455	CD14	low		TCGA-A2-A3Y0-01	2.2485	-0.195313	CD8	low		TCGA-A2-A3Y0-01	1.95936	1.67872	Neu	low
TCGA-A2-A4S1-01	-0.481824	0.60058	-0.660173	-0.466869	Treg	low		TCGA-A2-A4S1-01	-0.824712	3.12552	0.0629463	CD14	low		TCGA-A2-A4S1-01	-0.666576	-0.752816	CD8	low		TCGA-A2-A4S1-01	-0.959065	0.382938	Neu	low
TCGA-A7-A0CH-11	0.0934154	-0.38554	-0.655162	-0.108873	Treg	low		TCGA-A7-A0CH-11	-0.731004	1.65595	-0.366212	CD14	low		TCGA-A7-A0CH-11	-0.0549302	-0.834053	CD8	low		TCGA-A7-A0CH-11	-0.770552	-0.225241	Neu	low
TCGA-A7-A13D-01	-1.22897	-0.8786	-1.2245	-1.20432	Treg	low		TCGA-A7-A13D-01	-0.871376	-1.18889	-0.688025	CD14	low		TCGA-A7-A13D-01	-0.991919	-0.71163	CD8	low		TCGA-A7-A13D-01	-1.12261	-0.823704	Neu	low
TCGA-A7-A13E-01	-1.20341	-0.8786	0.106466	0.300123	Treg	low		TCGA-A7-A13E-01	-0.496947	-1.13712	-0.688025	CD14	low		TCGA-A7-A13E-01	-1.00493	0.928852	CD8	low		TCGA-A7-A13E-01	-0.299403	-0.817146	Neu	low
TCGA-A7-A26F-01	-0.975635	-0.63207	0.856821	-0.37198	Treg	low		TCGA-A7-A26F-01	1.1788	-0.605158	0.603121	CD14	low		TCGA-A7-A26F-01	-0.952878	1.09866	CD8	low		TCGA-A7-A26F-01	1.38422	0.944253	Neu	low
TCGA-A7-A26I-01	-1.22389	-0.8786	-0.0269441	-0.645071	Treg	low		TCGA-A7-A26I-01	-0.0932664	-0.722624	-0.688025	CD14	low		TCGA-A7-A26I-01	-0.991919	-0.345978	CD8	low		TCGA-A7-A26I-01	-0.207502	-0.870935	Neu	low
TCGA-A7-A3IY-01	-0.620713	-0.63207	-0.885655	-0.937374	Treg	low		TCGA-A7-A3IY-01	-0.743557	1.41876	-0.688025	CD14	low		TCGA-A7-A3IY-01	-0.757672	-0.750897	CD8	low		TCGA-A7-A3IY-01	-0.849843	-0.789477	Neu	low
TCGA-A7-A426-01	0.46421	0.10752	-0.590023	-0.733111	Treg	low		TCGA-A7-A426-01	-0.173612	-0.472984	-0.688001	CD14	low		TCGA-A7-A426-01	0.934114	-0.745841	CD8	low		TCGA-A7-A426-01	-0.240885	-0.791123	Neu	low
TCGA-A7-A4SA-01	1.59421	0.60058	1.47627	1.26967	Treg	low		TCGA-A7-A4SA-01	0.329113	-0.370876	-0.33799	CD14	low		TCGA-A7-A4SA-01	1.24644	0.278811	CD8	low		TCGA-A7-A4SA-01	0.381105	-0.179901	Neu	low
TCGA-A7-A4SB-01	0.287067	-0.38554	-0.956432	-1.19926	Treg	low		TCGA-A7-A4SB-01	-0.754633	-1.08995	-0.688025	CD14	low		TCGA-A7-A4SB-01	0.40055	-1.02258	CD8	low		TCGA-A7-A4SB-01	-0.910649	-0.870332	Neu	low
TCGA-A7-A4SD-01	1.86056	2.07976	1.63974	1.14069	Treg	low		TCGA-A7-A4SD-01	1.72309	-0.0905391	2.81926	CD14	low		TCGA-A7-A4SD-01	1.54576	0.151708	CD8	low		TCGA-A7-A4SD-01	1.61161	2.45796	Neu	low
TCGA-A7-A56D-01	-0.45738	2.07976	0.817988	-0.941481	Treg	low		TCGA-A7-A56D-01	-0.287282	0.0479101	-0.070505	CD14	low		TCGA-A7-A56D-01	-0.57548	-0.897907	CD8	low		TCGA-A7-A56D-01	-0.202321	0.197015	Neu	low
TCGA-A7-A6VW-01	-0.454999	1.5867	-1.14433	-1.28703	Treg	low		TCGA-A7-A6VW-01	-0.127663	0.739752	1.67308	CD14	low		TCGA-A7-A6VW-01	-0.601507	-0.770205	CD8	low		TCGA-A7-A6VW-01	-0.22055	1.61754	Neu	low
TCGA-A7-A6VY-01	1.51437	2.07976	1.78819	1.03452	Treg	low		TCGA-A7-A6VY-01	0.852942	0.451526	2.84342	CD14	low		TCGA-A7-A6VY-01	1.2074	-0.279198	CD8	low		TCGA-A7-A6VY-01	0.868353	2.08202	Neu	low
TCGA-AC-A2FM-11	-0.467221	-0.38554	-0.776046	-1.01295	Treg	low		TCGA-AC-A2FM-11	-0.70997	1.54345	-0.688025	CD14	low		TCGA-AC-A2FM-11	-0.588493	-0.793983	CD8	low		TCGA-AC-A2FM-11	-0.689277	-0.841463	Neu	low
TCGA-AC-A2QH-01	-1.24071	-0.38554	-0.325082	-1.38819	Treg	low		TCGA-AC-A2QH-01	-0.901056	-1.06283	-0.688025	CD14	low		TCGA-AC-A2QH-01	-1.01795	-0.769942	CD8	low		TCGA-AC-A2QH-01	-1.13156	-0.864286	Neu	low
TCGA-AC-A2QJ-01	0.416273	1.83323	0.102082	-0.970119	Treg	low		TCGA-AC-A2QJ-01	-0.923209	3.67159	-0.688025	CD14	low		TCGA-AC-A2QJ-01	0.777949	-1.07489	CD8	low		TCGA-AC-A2QJ-01	-1.1322	-0.766134	Neu	low
TCGA-AC-A3BB-01	1.62707	-0.13901	0.752222	1.24095	Treg	low		TCGA-AC-A3BB-01	-0.263009	1.42149	0.555967	CD14	low		TCGA-AC-A3BB-01	1.55877	0.275616	CD8	low		TCGA-AC-A3BB-01	-0.136193	0.801356	Neu	low
TCGA-AC-A3OD-01	-0.187379	-0.13901	0.488533	0.610872	Treg	low		TCGA-AC-A3OD-01	-0.575934	-0.782886	-0.630102	CD14	low		TCGA-AC-A3OD-01	-0.510411	1.74284	CD8	low		TCGA-AC-A3OD-01	-0.438173	-0.60906	Neu	low
TCGA-AC-A3QP-01	0.22913	-0.63207	-0.985869	-0.656806	Treg	low		TCGA-AC-A3QP-01	-0.884572	1.84041	-0.688025	CD14	low		TCGA-AC-A3QP-01	0.179317	-0.678049	CD8	low		TCGA-AC-A3QP-01	-0.989308	-0.805593	Neu	low
TCGA-AC-A3QQ-01	-0.841666	-0.63207	-0.999649	-1.02056	Treg	low		TCGA-AC-A3QQ-01	-0.753919	-1.07434	-0.688025	CD14	low		TCGA-AC-A3QQ-01	-0.835754	-0.318919	CD8	low		TCGA-AC-A3QQ-01	-0.915373	-0.871121	Neu	low
TCGA-AC-A3TM-01	0.761195	0.10752	-0.400869	-0.407244	Treg	low		TCGA-AC-A3TM-01	-0.61276	-0.470057	-0.688003	CD14	low		TCGA-AC-A3TM-01	0.999182	-0.887198	CD8	low		TCGA-AC-A3TM-01	-0.507105	-0.775003	Neu	low
TCGA-AC-A3TN-01	-0.268014	-0.8786	-0.957058	-1.24427	Treg	low		TCGA-AC-A3TN-01	-0.724429	-0.968604	-0.688025	CD14	low		TCGA-AC-A3TN-01	-0.419315	-1.07961	CD8	low		TCGA-AC-A3TN-01	-0.685245	-0.809665	Neu	low
TCGA-AC-A3W5-01	1.43263	0.10752	1.27835	1.19707	Treg	low		TCGA-AC-A3W5-01	0.02007	0.558919	0.779923	CD14	low		TCGA-AC-A3W5-01	1.16836	0.094125	CD8	low		TCGA-AC-A3W5-01	-0.00419441	1.01966	Neu	low
TCGA-AC-A3W6-01	1.17167	0.84711	0.868095	0.827337	Treg	low		TCGA-AC-A3W6-01	-0.378322	1.02771	0.491693	CD14	low		TCGA-AC-A3W6-01	1.23343	0.543701	CD8	low		TCGA-AC-A3W6-01	-0.252285	0.761885	Neu	low
TCGA-AC-A3YI-01	0.146749	-0.38554	-0.881897	-0.683635	Treg	low		TCGA-AC-A3YI-01	2.31231	-0.211957	-0.687994	CD14	low		TCGA-AC-A3YI-01	-0.185068	-0.659444	CD8	low		TCGA-AC-A3YI-01	2.18439	-0.823309	Neu	low
TCGA-AC-A5XS-01	0.67056	0.84711	0.952024	0.87048	Treg	low		TCGA-AC-A5XS-01	-0.0314054	0.614855	-0.11288	CD14	low		TCGA-AC-A5XS-01	0.947127	0.616812	CD8	low		TCGA-AC-A5XS-01	0.0316744	0.092636	Neu	low
TCGA-AC-A62V-01	-1.00468	-0.63207	-0.802978	-1.29857	Treg	low		TCGA-AC-A62V-01	-0.920779	-0.74453	-0.688025	CD14	low		TCGA-AC-A62V-01	-0.952878	-1.09115	CD8	low		TCGA-AC-A62V-01	-1.14507	-0.833408	Neu	low
TCGA-AC-A6IV-01	1.16834	-0.13901	1.16247	0.786098	Treg	low		TCGA-AC-A6IV-01	-0.287091	1.73578	-0.403727	CD14	low		TCGA-AC-A6IV-01	1.02521	0.00701156	CD8	low		TCGA-AC-A6IV-01	-0.122592	-0.270529	Neu	low
TCGA-AC-A6IW-01	1.98199	3.55894	2.2617	1.53717	Treg	low		TCGA-AC-A6IW-01	1.42003	2.77192	2.75917	CD14	low		TCGA-AC-A6IW-01	2.07932	1.68017	CD8	low		TCGA-AC-A6IW-01	1.36088	2.00116	Neu	low
TCGA-AC-A7VC-01	-0.854841	0.84711	-1.20008	-1.31894	Treg	low		TCGA-AC-A7VC-01	-0.886502	2.15624	-0.653686	CD14	low		TCGA-AC-A7VC-01	-0.822741	-1.01042	CD8	low		TCGA-AC-A7VC-01	-0.988029	-0.649968	Neu	low
TCGA-AC-A8OQ-01	1.33072	1.34017	1.3391	0.973987	Treg	low		TCGA-AC-A8OQ-01	-0.379704	-0.464542	0.84354	CD14	low		TCGA-AC-A8OQ-01	1.06425	-0.606885	CD8	low		TCGA-AC-A8OQ-01	-0.245399	1.12633	Neu	low
TCGA-AO-A03N-01	-0.860555	0.84711	-0.667689	-0.817392	Treg	low		TCGA-AO-A03N-01	-0.877807	-1.13149	-0.687936	CD14	low		TCGA-AO-A03N-01	-0.887809	-1.08923	CD8	low		TCGA-AO-A03N-01	-1.13172	-0.77418	Neu	low
TCGA-AO-A0JB-01	-0.447062	-0.38554	-1.14559	-1.20559	Treg	low		TCGA-AO-A0JB-01	-0.92147	-1.13309	-0.688025	CD14	low		TCGA-AO-A0JB-01	-0.627535	-0.778409	CD8	low		TCGA-AO-A0JB-01	-1.12953	-0.787776	Neu	low
TCGA-AO-A0JL-01	-0.354205	-0.63207	-0.992133	-0.397723	Treg	low		TCGA-AO-A0JL-01	-0.865302	-1.13105	-0.688025	CD14	low		TCGA-AO-A0JL-01	-0.549452	-1.02729	CD8	low		TCGA-AO-A0JL-01	-1.1299	-0.807842	Neu	low
TCGA-AO-A126-01	0.108336	-0.13901	0.0732702	0.545259	Treg	low		TCGA-AO-A126-01	-0.867946	0.653125	-0.688025	CD14	low		TCGA-AO-A126-01	0.114248	-0.778377	CD8	low		TCGA-AO-A126-01	-0.997822	-0.776838	Neu	low
TCGA-AO-A129-01	1.64215	1.5867	0.855568	1.28525	Treg	low		TCGA-AO-A129-01	0.752826	-0.515852	1.95176	CD14	low		TCGA-AO-A129-01	1.40261	-0.288619	CD8	low		TCGA-AO-A129-01	0.721649	1.8003	Neu	low
TCGA-AO-A12G-01	-0.802301	-0.8786	-0.958937	-0.387488	Treg	low		TCGA-AO-A12G-01	-0.404572	-0.915707	-0.687989	CD14	low		TCGA-AO-A12G-01	-0.783699	-0.633155	CD8	low		TCGA-AO-A12G-01	-0.310594	-0.817403	Neu	low
TCGA-AO-A1KR-01	1.66612	1.34017	1.17751	0.568371	Treg	low		TCGA-AO-A1KR-01	-0.857798	-1.1296	1.1486	CD14	low		TCGA-AO-A1KR-01	1.44165	-0.649419	CD8	low		TCGA-AO-A1KR-01	-1.05953	1.36853	Neu	low
TCGA-AQ-A54N-01	0.45548	1.5867	-0.660799	-0.58883	Treg	low		TCGA-AQ-A54N-01	-0.89198	-0.878209	-0.328801	CD14	low		TCGA-AQ-A54N-01	0.764935	-1.02336	CD8	low		TCGA-AQ-A54N-01	-1.13759	-0.173646	Neu	low
TCGA-AQ-A54O-01	0.357226	-0.38554	0.982088	0.0313149	Treg	low		TCGA-AQ-A54O-01	-0.883429	-0.811825	-0.67169	CD14	low		TCGA-AQ-A54O-01	0.50466	-1.02092	CD8	low		TCGA-AQ-A54O-01	-0.978341	-0.680846	Neu	low
TCGA-AR-A1AQ-01	1.59882	1.5867	1.61657	1.53736	Treg	low		TCGA-AR-A1AQ-01	1.20679	-0.0247329	1.78262	CD14	low		TCGA-AR-A1AQ-01	1.40261	1.3247	CD8	low		TCGA-AR-A1AQ-01	1.43104	1.74127	Neu	low
TCGA-AR-A1AW-01	1.79183	1.83323	2.16963	1.65196	Treg	low		TCGA-AR-A1AW-01	2.74626	1.0292	1.20919	CD14	low		TCGA-AR-A1AW-01	2.05329	2.50676	CD8	low		TCGA-AR-A1AW-01	2.75251	1.40745	Neu	low
TCGA-AR-A2LH-01	1.25643	0.84711	0.861831	1.28187	Treg	low		TCGA-AR-A2LH-01	0.378444	1.50595	0.522693	CD14	low		TCGA-AR-A2LH-01	1.09028	0.864925	CD8	low		TCGA-AR-A2LH-01	0.575288	0.782982	Neu	low
TCGA-AR-A2LJ-01	1.16643	-0.13901	-0.0106593	0.293529	Treg	low		TCGA-AR-A2LJ-01	-0.608592	1.96082	0.281283	CD14	low		TCGA-AR-A2LJ-01	1.23343	-0.693709	CD8	low		TCGA-AR-A2LJ-01	-0.443844	0.545758	Neu	low
TCGA-AR-A5QQ-01	1.66818	1.83323	1.85959	1.50325	Treg	low		TCGA-AR-A5QQ-01	3.45858	1.46638	1.90165	CD14	low		TCGA-AR-A5QQ-01	1.91014	-0.612617	CD8	low		TCGA-AR-A5QQ-01	3.30274	1.71355	Neu	low
TCGA-B6-A0I1-01	-1.25024	-0.38554	-1.10425	-0.667511	Treg	low		TCGA-B6-A0I1-01	-0.925305	-1.17025	2.01966	CD14	low		TCGA-B6-A0I1-01	-1.01795	-1.08804	CD8	low		TCGA-B6-A0I1-01	-1.13811	1.87654	Neu	low
TCGA-B6-A0RT-01	2.55802	1.83323	2.19656	1.82374	Treg	low		TCGA-B6-A0RT-01	2.32291	0.15769	2.50703	CD14	low		TCGA-B6-A0RT-01	2.65193	2.50258	CD8	low		TCGA-B6-A0RT-01	2.23861	2.14049	Neu	low
TCGA-B6-A3ZX-01	2.06056	1.09364	2.15961	1.84075	Treg	low		TCGA-B6-A3ZX-01	-0.231828	-0.455777	0.977944	CD14	low		TCGA-B6-A3ZX-01	3.17248	2.24641	CD8	low		TCGA-B6-A3ZX-01	-0.0689888	1.27621	Neu	low
TCGA-B6-A400-01	0.906592	0.35405	1.61093	1.03985	Treg	low		TCGA-B6-A400-01	0.837911	0.397128	0.914616	CD14	low		TCGA-B6-A400-01	1.03822	-0.611828	CD8	low		TCGA-B6-A400-01	0.662674	1.19706	Neu	low
TCGA-B6-A401-01	0.428019	-0.13901	0.580605	0.238544	Treg	low		TCGA-B6-A401-01	-0.507428	0.941256	-0.649248	CD14	low		TCGA-B6-A401-01	0.556715	-0.6129	CD8	low		TCGA-B6-A401-01	-0.383522	-0.64693	Neu	low
TCGA-B6-A408-01	1.11754	1.5867	1.67419	1.2718	Treg	low		TCGA-B6-A408-01	-0.601136	0.0375537	-0.299865	CD14	low		TCGA-B6-A408-01	1.18137	-0.718118	CD8	low		TCGA-B6-A408-01	-0.452159	-0.142416	Neu	low
TCGA-B6-A409-01	-0.35357	-0.38554	-0.338861	-0.466679	Treg	low		TCGA-B6-A409-01	-0.859918	-0.827899	-0.392178	CD14	low		TCGA-B6-A409-01	-0.549452	-0.754565	CD8	low		TCGA-B6-A409-01	-1.02344	-0.270944	Neu	low
TCGA-B6-A40C-01	-0.273728	0.10752	-0.17476	-0.362328	Treg	low		TCGA-B6-A40C-01	-0.857465	-0.0727795	-0.688025	CD14	low		TCGA-B6-A40C-01	-0.47137	-0.710479	CD8	low		TCGA-B6-A40C-01	-0.945352	-0.81362	Neu	low
TCGA-BH-A0AW-01	1.86882	1.5867	1.71929	1.80764	Treg	low		TCGA-BH-A0AW-01	0.667264	-0.0650257	1.5788	CD14	low		TCGA-BH-A0AW-01	1.5848	2.14753	CD8	low		TCGA-BH-A0AW-01	0.72202	1.59288	Neu	low
TCGA-BH-A0B3-01	0.770401	1.83323	1.39735	1.06701	Treg	low		TCGA-BH-A0B3-01	1.52531	-0.0689903	1.9935	CD14	low		TCGA-BH-A0B3-01	0.999182	0.00415839	CD8	low		TCGA-BH-A0B3-01	1.42913	1.8686	Neu	low
TCGA-BH-A0BF-01	1.59612	1.09364	1.63661	1.45148	Treg	low		TCGA-BH-A0BF-01	1.23418	1.08233	1.11995	CD14	low		TCGA-BH-A0BF-01	1.18137	1.18232	CD8	low		TCGA-BH-A0BF-01	1.31852	1.31027	Neu	low
TCGA-BH-A0BM-01	-0.564681	-0.8786	-0.972716	-0.618805	Treg	low		TCGA-BH-A0BM-01	-0.587249	-1.13286	-0.688025	CD14	low		TCGA-BH-A0BM-01	-0.796713	-0.713142	CD8	low		TCGA-BH-A0BM-01	-0.271544	-0.806827	Neu	low
TCGA-BH-A0DH-11	-0.363252	-0.8786	-0.89004	-0.770906	Treg	low		TCGA-BH-A0DH-11	-0.592132	0.00571595	1.37769	CD14	low		TCGA-BH-A0DH-11	-0.536438	-0.475146	CD8	low		TCGA-BH-A0DH-11	-0.252219	1.58608	Neu	low
TCGA-BH-A0DK-01	1.15834	1.09364	1.62221	1.59276	Treg	low		TCGA-BH-A0DK-01	-0.292998	0.114296	0.443173	CD14	low		TCGA-BH-A0DK-01	1.22042	1.70648	CD8	low		TCGA-BH-A0DK-01	-0.207349	0.691451	Neu	low
TCGA-BH-A0GZ-01	-0.951349	-0.8786	-1.00278	-1.16366	Treg	low		TCGA-BH-A0GZ-01	-0.866755	-1.15598	-0.688025	CD14	low		TCGA-BH-A0GZ-01	-0.952878	-0.847102	CD8	low		TCGA-BH-A0GZ-01	-1.1086	-0.816311	Neu	low
TCGA-BH-A0H9-11	-1.03294	-0.38554	-1.13995	-1.38565	Treg	low		TCGA-BH-A0H9-11	-0.732647	0.00754989	-0.0945017	CD14	low		TCGA-BH-A0H9-11	-0.952878	-0.7488	CD8	low		TCGA-BH-A0H9-11	-0.680287	0.135407	Neu	low
TCGA-BH-A0HA-01	0.724369	0.60058	0.987725	1.30041	Treg	low		TCGA-BH-A0HA-01	0.318751	-0.70436	-0.0172344	CD14	low		TCGA-BH-A0HA-01	0.960141	0.372282	CD8	low		TCGA-BH-A0HA-01	0.219552	0.257722	Neu	low
TCGA-BH-A0RX-01	1.83929	1.34017	1.55582	1.43355	Treg	low		TCGA-BH-A0RX-01	1.01952	0.278515	2.81129	CD14	low		TCGA-BH-A0RX-01	1.59781	1.94184	CD8	low		TCGA-BH-A0RX-01	1.09021	2.49153	Neu	low
TCGA-BH-A1EO-11	-0.765952	-0.8786	-0.803605	-0.798429	Treg	low		TCGA-BH-A1EO-11	-0.469411	2.1803	-0.188993	CD14	low		TCGA-BH-A1EO-11	-0.744658	-0.267977	CD8	low		TCGA-BH-A1EO-11	-0.292193	-0.0250843	Neu	low
TCGA-BH-A1F6-01	-0.192458	1.34017	0.665161	0.327234	Treg	low		TCGA-BH-A1F6-01	0.613883	0.84546	1.08255	CD14	low		TCGA-BH-A1F6-01	-0.406301	0.231313	CD8	low		TCGA-BH-A1F6-01	0.782748	1.31704	Neu	low
TCGA-BH-A1FC-01	1.80739	1.09364	1.32845	1.4637	Treg	low		TCGA-BH-A1FC-01	0.367559	-0.562487	1.54369	CD14	low		TCGA-BH-A1FC-01	1.5848	0.931968	CD8	low		TCGA-BH-A1FC-01	0.623519	1.5751	Neu	low
TCGA-BH-A42T-01	2.3839	0.35405	0.140288	0.00359626	Treg	low		TCGA-BH-A42T-01	-0.906249	0.736043	-0.684044	CD14	low		TCGA-BH-A42T-01	2.1574	-0.642727	CD8	low		TCGA-BH-A42T-01	-1.12708	-0.774921	Neu	low
TCGA-BH-A42U-01	1.5439	0.60058	0.310653	0.620202	Treg	low		TCGA-BH-A42U-01	-0.580174	0.20722	0.58327	CD14	low		TCGA-BH-A42U-01	1.35055	-0.773387	CD8	low		TCGA-BH-A42U-01	-0.269353	0.82161	Neu	low
TCGA-BH-A42V-01	0.682623	-0.38554	0.823625	0.216967	Treg	low		TCGA-BH-A42V-01	-0.593466	-0.0677631	-0.411234	CD14	low		TCGA-BH-A42V-01	0.973155	-0.71915	CD8	low		TCGA-BH-A42V-01	-0.462915	-0.289374	Neu	low
TCGA-BH-A5J0-01	1.06024	0.10752	1.118	0.888725	Treg	low		TCGA-BH-A5J0-01	0.0860995	1.10634	0.432924	CD14	low		TCGA-BH-A5J0-01	1.23343	-0.348989	CD8	low		TCGA-BH-A5J0-01	0.0250264	0.685398	Neu	low
TCGA-BH-A8FZ-01	1.31834	-0.38554	1.32094	1.15356	Treg	low		TCGA-BH-A8FZ-01	2.46447	1.27061	-0.485869	CD14	low		TCGA-BH-A8FZ-01	1.05124	2.03091	CD8	low		TCGA-BH-A8FZ-01	2.37918	-0.370667	Neu	low
TCGA-C8-A1HG-01	1.44548	1.83323	1.53327	1.56973	Treg	low		TCGA-C8-A1HG-01	0.0606119	-0.804033	0.978142	CD14	low		TCGA-C8-A1HG-01	1.16836	1.02812	CD8	low		TCGA-C8-A1HG-01	-0.102829	1.3007	Neu	low
TCGA-C8-A26X-01	1.14913	1.5867	1.29714	1.2572	Treg	low		TCGA-C8-A26X-01	0.472272	-0.586567	2.31942	CD14	low		TCGA-C8-A26X-01	1.15535	0.0135133	CD8	low		TCGA-C8-A26X-01	0.508551	1.94841	Neu	low
TCGA-C8-A278-01	0.313575	1.34017	1.38984	1.21655	Treg	low		TCGA-C8-A278-01	1.5114	-0.301308	1.22146	CD14	low		TCGA-C8-A278-01	0.491647	0.394726	CD8	low		TCGA-C8-A278-01	1.34385	1.41057	Neu	low
TCGA-C8-A8HP-01	1.61564	1.09364	1.58838	1.30972	Treg	low		TCGA-C8-A8HP-01	0.39519	-0.511335	1.06044	CD14	low		TCGA-C8-A8HP-01	1.38959	-0.301577	CD8	low		TCGA-C8-A8HP-01	0.525894	1.32959	Neu	low
TCGA-C8-A8HR-01	0.909132	0.84711	0.712136	0.717902	Treg	low		TCGA-C8-A8HR-01	-0.0969347	0.653462	0.562915	CD14	low		TCGA-C8-A8HR-01	1.05124	0.713077	CD8	low		TCGA-C8-A8HR-01	-0.155623	0.807214	Neu	low
TCGA-D8-A1XQ-01	1.1412	0.84711	1.52074	1.19058	Treg	low		TCGA-D8-A1XQ-01	2.22501	0.81938	2.13341	CD14	low		TCGA-D8-A1XQ-01	1.02521	0.31205	CD8	low		TCGA-D8-A1XQ-01	1.96927	1.95092	Neu	low
TCGA-D8-A73U-01	1.87405	1.34017	1.48567	1.59401	Treg	low		TCGA-D8-A73U-01	2.71427	1.70871	1.83269	CD14	low		TCGA-D8-A73U-01	1.54576	2.11185	CD8	low		TCGA-D8-A73U-01	2.71094	1.76936	Neu	low
TCGA-E2-A10C-01	0.859925	1.34017	1.15997	1.06269	Treg	low		TCGA-E2-A10C-01	-0.584605	-0.515027	-0.646661	CD14	low		TCGA-E2-A10C-01	0.999182	-0.689317	CD8	low		TCGA-E2-A10C-01	-0.264039	-0.621721	Neu	low
TCGA-E2-A15K-11	-0.431348	0.35405	-0.782936	-0.599838	Treg	low		TCGA-E2-A15K-11	-0.750417	1.39695	-0.32645	CD14	low		TCGA-E2-A15K-11	-0.549452	-0.625358	CD8	low		TCGA-E2-A15K-11	-0.87388	-0.16988	Neu	low
TCGA-E2-A1B5-01	1.52929	0.84711	1.56959	1.76922	Treg	low		TCGA-E2-A1B5-01	0.533704	-0.655468	1.80911	CD14	low		TCGA-E2-A1B5-01	1.66288	2.24429	CD8	low		TCGA-E2-A1B5-01	0.754632	1.76278	Neu	low
TCGA-E2-A1B6-01	1.78056	3.31241	1.91909	1.6737	Treg	low		TCGA-E2-A1B6-01	0.908229	-0.469383	2.05828	CD14	low		TCGA-E2-A1B6-01	1.71494	1.58394	CD8	low		TCGA-E2-A1B6-01	0.772757	1.87768	Neu	low
TCGA-E2-A1IF-01	-0.55865	-0.38554	-0.85747	-0.405959	Treg	low		TCGA-E2-A1IF-01	-0.871114	-0.916273	-0.685416	CD14	low		TCGA-E2-A1IF-01	-0.744658	-0.78927	CD8	low		TCGA-E2-A1IF-01	-1.05219	-0.76844	Neu	low
TCGA-E2-A1LA-01	1.69326	1.83323	1.12677	1.511	Treg	low		TCGA-E2-A1LA-01	0.675839	-0.198256	2.07599	CD14	low		TCGA-E2-A1LA-01	1.48069	-0.668306	CD8	low		TCGA-E2-A1LA-01	0.739307	1.91092	Neu	low
TCGA-E2-A1LH-01	1.58469	2.07976	1.22198	1.56354	Treg	low		TCGA-E2-A1LH-01	0.642634	-0.571213	2.84946	CD14	low		TCGA-E2-A1LH-01	1.41562	-0.684472	CD8	low		TCGA-E2-A1LH-01	0.741517	1.9747	Neu	low
TCGA-E2-A1LK-01	-1.20341	0.35405	-1.14747	-1.10464	Treg	low		TCGA-E2-A1LK-01	-0.862896	-0.562511	0.0200352	CD14	low		TCGA-E2-A1LK-01	-1.00493	-0.798704	CD8	low		TCGA-E2-A1LK-01	-1.1116	0.274016	Neu	low
TCGA-E2-A1LS-01	-1.24945	-0.8786	-1.20634	-0.254667	Treg	low		TCGA-E2-A1LS-01	-0.919516	-1.13904	-0.617686	CD14	low		TCGA-E2-A1LS-01	-1.00493	-0.789244	CD8	low		TCGA-E2-A1LS-01	-1.13872	-0.551664	Neu	low
TCGA-E2-A1LS-11	-1.22246	-0.8786	-1.27336	-1.34754	Treg	low		TCGA-E2-A1LS-11	-0.862586	-1.11044	-0.671003	CD14	low		TCGA-E2-A1LS-11	-0.991919	-0.856944	CD8	low		TCGA-E2-A1LS-11	-1.10831	-0.742679	Neu	low
TCGA-E2-A2P6-01	-0.881349	-0.38554	-0.919478	-1.02796	Treg	low		TCGA-E2-A2P6-01	-0.601327	-0.67032	-0.68789	CD14	low		TCGA-E2-A2P6-01	-0.861782	-0.778436	CD8	low		TCGA-E2-A2P6-01	-0.524331	-0.79276	Neu	low
TCGA-E2-A56Z-01	0.15167	-0.38554	-0.148454	-0.399818	Treg	low		TCGA-E2-A56Z-01	-0.822473	-1.14982	-0.493932	CD14	low		TCGA-E2-A56Z-01	-0.185068	-0.855136	CD8	low		TCGA-E2-A56Z-01	-0.952111	-0.379397	Neu	low
TCGA-E2-A570-01	-0.742777	-0.8786	-0.327587	-0.829571	Treg	low		TCGA-E2-A570-01	0.43435	-0.927952	-0.688025	CD14	low		TCGA-E2-A570-01	-0.744658	-1.03784	CD8	low		TCGA-E2-A570-01	0.564887	-0.865626	Neu	low
TCGA-E2-A572-01	-0.745634	0.10752	-1.27649	-0.945982	Treg	low		TCGA-E2-A572-01	-0.760112	-0.931268	-0.688025	CD14	low		TCGA-E2-A572-01	-0.744658	-1.02779	CD8	low		TCGA-E2-A572-01	-0.942388	-0.834688	Neu	low
TCGA-E2-A573-01	1.87977	1.5867	1.52575	1.52135	Treg	low		TCGA-E2-A573-01	1.01794	0.00663292	2.236	CD14	low		TCGA-E2-A573-01	1.55877	-0.675729	CD8	low		TCGA-E2-A573-01	1.0049	1.99176	Neu	low
TCGA-E2-A574-01	-1.29929	-0.38554	-0.37832	-1.42944	Treg	low		TCGA-E2-A574-01	-0.921089	-1.13497	2.07204	CD14	low		TCGA-E2-A574-01	-1.00493	-1.09276	CD8	low		TCGA-E2-A574-01	-1.14694	1.87897	Neu	low
TCGA-E2-A576-01	0.11532	2.07976	-0.11839	-0.400841	Treg	low		TCGA-E2-A576-01	-0.866755	-1.11095	-0.678045	CD14	low		TCGA-E2-A576-01	0.101235	-1.03824	CD8	low		TCGA-E2-A576-01	-0.953692	-0.760464	Neu	low
TCGA-E2-A9RU-01	0.429131	1.09364	0.11273	-0.913842	Treg	low		TCGA-E2-A9RU-01	-0.582413	-0.681012	0.631628	CD14	low		TCGA-E2-A9RU-01	0.830004	-0.594676	CD8	low		TCGA-E2-A9RU-01	-0.322499	0.986259	Neu	low
TCGA-E9-A1NC-01	1.4504	1.34017	1.32344	1.18989	Treg	low		TCGA-E9-A1NC-01	0.728101	0.75263	2.7075	CD14	low		TCGA-E9-A1NC-01	1.14233	0.158518	CD8	low		TCGA-E9-A1NC-01	0.766099	2.03022	Neu	low
TCGA-E9-A1ND-11	-0.424364	-0.13901	-0.828032	-0.588378	Treg	low		TCGA-E9-A1ND-11	-0.502211	2.4937	0.0485515	CD14	low		TCGA-E9-A1ND-11	-0.562466	-0.831982	CD8	low		TCGA-E9-A1ND-11	-0.357873	0.321633	Neu	low
TCGA-E9-A1RG-01	0.222305	0.10752	0.129641	-0.191898	Treg	low		TCGA-E9-A1RG-01	-0.843887	-0.0667653	-0.648028	CD14	low		TCGA-E9-A1RG-01	0.231372	-0.852559	CD8	low		TCGA-E9-A1RG-01	-0.943465	-0.62305	Neu	low
TCGA-E9-A1RH-11	-1.04024	-0.63207	-0.879392	-1.18526	Treg	low		TCGA-E9-A1RH-11	-0.723691	1.10262	-0.688025	CD14	low		TCGA-E9-A1RH-11	-0.939864	-0.768575	CD8	low		TCGA-E9-A1RH-11	-0.729325	-0.785979	Neu	low
TCGA-E9-A3HO-01	0.316432	0.10752	0.0306791	0.551162	Treg	low		TCGA-E9-A3HO-01	-0.609235	-1.11332	-0.205111	CD14	low		TCGA-E9-A3HO-01	0.452605	-0.669102	CD8	low		TCGA-E9-A3HO-01	-0.515311	-0.00204719	Neu	low
TCGA-E9-A3QA-01	1.79628	1.09364	2.16837	1.37139	Treg	low		TCGA-E9-A3QA-01	3.14185	0.908326	3.1024	CD14	low		TCGA-E9-A3QA-01	1.68891	0.969276	CD8	low		TCGA-E9-A3QA-01	2.71354	2.53942	Neu	low
TCGA-E9-A3X8-01	1.5904	2.07976	0.80045	1.22854	Treg	low		TCGA-E9-A3X8-01	-0.73098	-0.731822	0.0073833	CD14	low		TCGA-E9-A3X8-01	1.4937	-0.999089	CD8	low		TCGA-E9-A3X8-01	-0.776512	0.271658	Neu	low
TCGA-E9-A54Y-01	-0.482618	1.34017	-0.938268	-1.20378	Treg	low		TCGA-E9-A54Y-01	-0.65678	-1.1833	-0.688025	CD14	low		TCGA-E9-A54Y-01	-0.692603	-1.08967	CD8	low		TCGA-E9-A54Y-01	-0.410304	-0.871607	Neu	low
TCGA-E9-A5FK-01	2.49898	1.34017	1.58588	1.41834	Treg	low		TCGA-E9-A5FK-01	1.08829	-0.0376649	1.37151	CD14	low		TCGA-E9-A5FK-01	2.30056	0.325967	CD8	low		TCGA-E9-A5FK-01	1.29565	1.53984	Neu	low
TCGA-E9-A5FL-01	-0.805	0.10752	-0.306918	-0.079155	Treg	low		TCGA-E9-A5FL-01	-0.68989	-0.927971	-0.688025	CD14	low		TCGA-E9-A5FL-01	-0.783699	-1.08153	CD8	low		TCGA-E9-A5FL-01	-0.374826	-0.783264	Neu	low
TCGA-E9-A6HE-01	-0.122617	0.10752	-0.326961	-1.03058	Treg	low		TCGA-E9-A6HE-01	-0.41946	-0.764215	-0.311876	CD14	low		TCGA-E9-A6HE-01	-0.302191	-0.834966	CD8	low		TCGA-E9-A6HE-01	-0.238999	-0.153898	Neu	low
TCGA-EW-A1IZ-01	2.46977	2.32629	1.50258	1.63455	Treg	low		TCGA-EW-A1IZ-01	0.368178	-0.581153	1.79319	CD14	low		TCGA-EW-A1IZ-01	2.82111	0.732326	CD8	low		TCGA-EW-A1IZ-01	0.665303	1.7391	Neu	low
TCGA-EW-A1J6-01	-0.267697	0.84711	0.977078	0.816054	Treg	low		TCGA-EW-A1J6-01	-0.59168	-1.11683	-0.000472515	CD14	low		TCGA-EW-A1J6-01	-0.393287	-0.678358	CD8	low		TCGA-EW-A1J6-01	-0.499162	0.261897	Neu	low
TCGA-EW-A1OV-01	1.88739	2.07976	1.48817	1.8569	Treg	low		TCGA-EW-A1OV-01	1.52307	1.26979	1.23621	CD14	low		TCGA-EW-A1OV-01	2.2485	2.61802	CD8	low		TCGA-EW-A1OV-01	1.33263	1.40757	Neu	low
TCGA-EW-A1P3-01	0.0792884	-0.63207	-0.64013	-0.660593	Treg	low		TCGA-EW-A1P3-01	-0.74663	-0.962952	-0.688025	CD14	low		TCGA-EW-A1P3-01	-0.0028753	-0.687213	CD8	low		TCGA-EW-A1P3-01	-0.962726	-0.771703	Neu	low
TCGA-EW-A1P7-01	1.61596	0.10752	1.44433	1.43302	Treg	low		TCGA-EW-A1P7-01	1.31353	0.917186	1.58801	CD14	low		TCGA-EW-A1P7-01	1.32453	1.6694	CD8	low		TCGA-EW-A1P7-01	1.23543	1.59491	Neu	low
TCGA-EW-A1PB-01	2.14866	3.06588	1.39422	1.33182	Treg	low		TCGA-EW-A1PB-01	5.87814	2.36802	5.32938	CD14	low		TCGA-EW-A1PB-01	3.21152	1.04703	CD8	low		TCGA-EW-A1PB-01	5.225	3.23442	Neu	low
TCGA-EW-A2FS-01	0.507861	-0.38554	0.363265	0.424982	Treg	low		TCGA-EW-A2FS-01	-0.746558	-1.1249	-0.688025	CD14	low		TCGA-EW-A2FS-01	0.725894	-0.626061	CD8	low		TCGA-EW-A2FS-01	-0.883943	-0.777941	Neu	low
TCGA-EW-A3E8-01	1.72771	1.09364	1.56083	1.54696	Treg	low		TCGA-EW-A3E8-01	0.407886	-0.473995	0.825767	CD14	low		TCGA-EW-A3E8-01	1.53275	0.24669	CD8	low		TCGA-EW-A3E8-01	0.516856	1.09916	Neu	low
TCGA-EW-A3U0-01	1.87501	1.34017	1.99112	1.41878	Treg	low		TCGA-EW-A3U0-01	1.56145	1.6615	2.20003	CD14	low		TCGA-EW-A3U0-01	2.01425	1.09764	CD8	low		TCGA-EW-A3U0-01	1.59483	2.0003	Neu	low
TCGA-EW-A423-01	-0.280078	0.60058	-0.63512	-0.403555	Treg	low		TCGA-EW-A423-01	-0.870995	0.882044	-0.432803	CD14	low		TCGA-EW-A423-01	-0.432329	-0.629098	CD8	low		TCGA-EW-A423-01	-1.10918	-0.314518	Neu	low
TCGA-EW-A424-01	-0.811349	0.35405	-1.14559	-1.41304	Treg	low		TCGA-EW-A424-01	-0.760136	-0.958295	-0.688025	CD14	low		TCGA-EW-A424-01	-0.770686	-1.02377	CD8	low		TCGA-EW-A424-01	-0.829833	-0.885852	Neu	low
TCGA-EW-A6SB-01	2.06421	1.83323	1.58525	1.48434	Treg	low		TCGA-EW-A6SB-01	0.177069	-0.902048	1.44774	CD14	low		TCGA-EW-A6SB-01	2.31357	-0.243751	CD8	low		TCGA-EW-A6SB-01	0.00399655	1.51044	Neu	low
TCGA-GI-A2C9-01	-0.619126	-0.13901	-0.158475	-0.366648	Treg	low		TCGA-GI-A2C9-01	-0.0596323	1.21055	-0.512174	CD14	low		TCGA-GI-A2C9-01	-0.796713	-0.605491	CD8	low		TCGA-GI-A2C9-01	-0.168442	-0.405389	Neu	low
TCGA-GM-A2DA-01	0.964211	0.60058	1.31655	0.819839	Treg	low		TCGA-GM-A2DA-01	-0.587154	-1.11912	-0.622133	CD14	low		TCGA-GM-A2DA-01	1.06425	-0.686747	CD8	low		TCGA-GM-A2DA-01	-0.369188	-0.597767	Neu	low
TCGA-GM-A2DB-01	0.500559	-0.13901	0.846799	0.8579	Treg	low		TCGA-GM-A2DB-01	-0.752632	-1.12913	2.81545	CD14	low		TCGA-GM-A2DB-01	0.960141	-0.821489	CD8	low		TCGA-GM-A2DB-01	-0.8731	2.69719	Neu	low
TCGA-GM-A2DD-01	1.18135	1.5867	2.02933	1.56201	Treg	low		TCGA-GM-A2DD-01	1.16489	-0.421647	1.8469	CD14	low		TCGA-GM-A2DD-01	1.23343	0.242141	CD8	low		TCGA-GM-A2DD-01	1.26702	1.75555	Neu	low
TCGA-GM-A2DF-01	0.448654	-0.13901	0.952024	0.291685	Treg	low		TCGA-GM-A2DF-01	-0.625409	-0.41717	0.142356	CD14	low		TCGA-GM-A2DF-01	0.934114	-0.766149	CD8	low		TCGA-GM-A2DF-01	-0.538558	0.403655	Neu	low
TCGA-GM-A2DK-01	-0.0597596	-0.63207	0.0131416	-0.473292	Treg	low		TCGA-GM-A2DK-01	-0.713615	-0.598281	-0.379704	CD14	low		TCGA-GM-A2DK-01	-0.250136	-0.865707	CD8	low		TCGA-GM-A2DK-01	-0.70778	-0.236839	Neu	low
TCGA-GM-A2DN-01	1.60247	0.35405	1.31092	1.274	Treg	low		TCGA-GM-A2DN-01	0.65776	0.340977	1.59562	CD14	low		TCGA-GM-A2DN-01	1.31151	1.19416	CD8	low		TCGA-GM-A2DN-01	0.708553	1.58925	Neu	low
TCGA-GM-A2DO-01	2.51818	2.32629	2.05626	1.69013	Treg	low		TCGA-GM-A2DO-01	2.16929	0.589989	1.29055	CD14	low		TCGA-GM-A2DO-01	2.1574	1.49992	CD8	low		TCGA-GM-A2DO-01	1.97631	1.46415	Neu	low
TCGA-GM-A3XL-01	1.85167	1.34017	1.61845	1.21241	Treg	low		TCGA-GM-A3XL-01	1.38694	-0.634799	2.15559	CD14	low		TCGA-GM-A3XL-01	1.5848	0.566251	CD8	low		TCGA-GM-A3XL-01	1.34905	1.99036	Neu	low
TCGA-GM-A3XN-01	0.513099	1.34017	0.184759	0.179013	Treg	low		TCGA-GM-A3XN-01	-0.737578	-0.570806	-0.0128253	CD14	low		TCGA-GM-A3XN-01	0.738908	-0.649583	CD8	low		TCGA-GM-A3XN-01	-0.855899	0.258171	Neu	low
TCGA-GM-A4E0-01	1.1785	-0.38554	0.0757755	-0.208656	Treg	low		TCGA-GM-A4E0-01	-0.577483	1.51258	0.994514	CD14	low		TCGA-GM-A4E0-01	1.03822	-0.775057	CD8	low		TCGA-GM-A4E0-01	-0.382246	1.31779	Neu	low
TCGA-JL-A3YW-01	0.508178	1.09364	1.62471	1.03491	Treg	low		TCGA-JL-A3YW-01	1.98095	0.753236	0.969034	CD14	low		TCGA-JL-A3YW-01	1.0122	0.302872	CD8	low		TCGA-JL-A3YW-01	1.93417	1.27121	Neu	low
TCGA-LD-A66U-01	1.85199	1.5867	1.31718	1.15196	Treg	low		TCGA-LD-A66U-01	-0.425272	-0.499427	-0.135624	CD14	low		TCGA-LD-A66U-01	1.61083	-0.665808	CD8	low		TCGA-LD-A66U-01	-0.26761	0.0601148	Neu	low
TCGA-LD-A9QF-01	1.79786	1.5867	2.09008	1.42192	Treg	low		TCGA-LD-A9QF-01	1.72219	1.7996	2.21533	CD14	low		TCGA-LD-A9QF-01	1.81905	1.13232	CD8	low		TCGA-LD-A9QF-01	1.50917	1.99938	Neu	low
TCGA-LL-A440-01	0.287702	-0.38554	0.859326	0.216753	Treg	low		TCGA-LL-A440-01	0.216515	1.88994	-0.687577	CD14	low		TCGA-LL-A440-01	0.426578	0.300144	CD8	low		TCGA-LL-A440-01	0.151643	-0.759613	Neu	low
TCGA-LL-A441-01	1.79405	1.34017	1.6316	1.41123	Treg	low		TCGA-LL-A441-01	0.158203	0.011002	0.258389	CD14	low		TCGA-LL-A441-01	1.97521	1.02424	CD8	low		TCGA-LL-A441-01	-0.070046	0.538969	Neu	low
TCGA-LL-A50Y-01	-0.0556326	-0.63207	-0.425922	-0.407459	Treg	low		TCGA-LL-A50Y-01	-0.700847	1.64336	-0.658685	CD14	low		TCGA-LL-A50Y-01	-0.26315	-0.866285	CD8	low		TCGA-LL-A50Y-01	-0.689059	-0.654886	Neu	low
TCGA-LL-A5YL-01	1.04786	0.10752	-0.155344	-0.21131	Treg	low		TCGA-LL-A5YL-01	-0.852796	-0.490527	-0.672416	CD14	low		TCGA-LL-A5YL-01	1.02521	-0.795022	CD8	low		TCGA-LL-A5YL-01	-0.939465	-0.745131	Neu	low
TCGA-LL-A5YM-01	-0.0659501	-0.38554	-1.09924	-1.38662	Treg	low		TCGA-LL-A5YM-01	-0.620764	-0.80149	-0.688025	CD14	low		TCGA-LL-A5YM-01	-0.26315	-1.083	CD8	low		TCGA-LL-A5YM-01	-0.503528	-0.822389	Neu	low
TCGA-LL-A5YN-01	2.53691	3.55894	2.13079	1.51194	Treg	low		TCGA-LL-A5YN-01	-0.370867	0.796091	1.27043	CD14	low		TCGA-LL-A5YN-01	2.14439	-0.0828433	CD8	low		TCGA-LL-A5YN-01	-0.226446	1.44254	Neu	low
TCGA-LL-A5YO-01	2.64358	1.34017	2.1784	1.75919	Treg	low		TCGA-LL-A5YO-01	0.945745	1.02497	2.85031	CD14	low		TCGA-LL-A5YO-01	2.69097	1.65189	CD8	low		TCGA-LL-A5YO-01	0.819407	2.05808	Neu	low
TCGA-LL-A5YP-01	0.467226	-0.63207	0.469743	0.316226	Treg	low		TCGA-LL-A5YP-01	-0.209366	1.39775	-0.475807	CD14	low		TCGA-LL-A5YP-01	0.9211	0.207745	CD8	low		TCGA-LL-A5YP-01	-0.166271	-0.361835	Neu	low
TCGA-LL-A6FR-01	-0.815634	-0.38554	-1.2007	-0.947964	Treg	low		TCGA-LL-A6FR-01	-0.867017	-0.576747	-0.688025	CD14	low		TCGA-LL-A6FR-01	-0.796713	-1.08449	CD8	low		TCGA-LL-A6FR-01	-1.11183	-0.834159	Neu	low
TCGA-LL-A73Z-01	0.771036	0.84711	0.848052	0.774851	Treg	low		TCGA-LL-A73Z-01	-0.318105	-0.190786	0.895919	CD14	low		TCGA-LL-A73Z-01	1.0122	-0.637073	CD8	low		TCGA-LL-A73Z-01	-0.227112	1.18334	Neu	low
TCGA-LL-A7SZ-01	1.6939	2.07976	1.64225	0.697634	Treg	low		TCGA-LL-A7SZ-01	-0.747916	0.077442	0.308398	CD14	low		TCGA-LL-A7SZ-01	1.55877	-0.813877	CD8	low		TCGA-LL-A7SZ-01	-0.929274	0.575139	Neu	low
TCGA-LL-A8F5-01	1.20564	2.07976	0.931981	0.407927	Treg	low		TCGA-LL-A8F5-01	0.0649233	-0.978123	0.838028	CD14	low		TCGA-LL-A8F5-01	1.12932	-0.78833	CD8	low		TCGA-LL-A8F5-01	-0.0330533	1.12353	Neu	low
TCGA-LL-A9Q3-01	-0.0289659	0.84711	0.486028	-0.0285141	Treg	low		TCGA-LL-A9Q3-01	-0.869828	-0.48957	-0.259913	CD14	low		TCGA-LL-A9Q3-01	-0.185068	-0.779685	CD8	low		TCGA-LL-A9Q3-01	-1.05307	-0.0982563	Neu	low
TCGA-OL-A5D6-01	-0.209125	-0.63207	0.331948	-0.406078	Treg	low		TCGA-OL-A5D6-01	-0.880237	-0.525954	-0.688021	CD14	low		TCGA-OL-A5D6-01	-0.406301	-0.614188	CD8	low		TCGA-OL-A5D6-01	-1.13073	-0.79016	Neu	low
TCGA-OL-A5D7-01	2.51231	3.06588	1.8289	1.40363	Treg	low		TCGA-OL-A5D7-01	1.14522	-0.250052	2.18566	CD14	low		TCGA-OL-A5D7-01	2.39165	-0.265301	CD8	low		TCGA-OL-A5D7-01	1.29441	1.9979	Neu	low
TCGA-OL-A5RW-01	-0.0635691	1.83323	0.263051	-0.482649	Treg	low		TCGA-OL-A5RW-01	0.938194	-0.661068	1.7415	CD14	low		TCGA-OL-A5RW-01	-0.302191	-0.79044	CD8	low		TCGA-OL-A5RW-01	0.82776	1.69555	Neu	low
TCGA-OL-A5RY-01	1.78517	-0.38554	1.57461	1.61479	Treg	low		TCGA-OL-A5RY-01	-0.642083	1.15451	2.25661	CD14	low		TCGA-OL-A5RY-01	2.06631	1.25084	CD8	low		TCGA-OL-A5RY-01	-0.53307	1.98953	Neu	low
TCGA-OL-A5S0-01	1.2177	0.84711	1.41364	1.18193	Treg	low		TCGA-OL-A5S0-01	-0.245025	0.297218	0.529694	CD14	low		TCGA-OL-A5S0-01	1.2074	-0.783307	CD8	low		TCGA-OL-A5S0-01	-0.140869	0.783854	Neu	low
TCGA-OL-A66I-01	2.23374	2.07976	1.96669	1.72653	Treg	low		TCGA-OL-A66I-01	0.638656	1.75403	2.80814	CD14	low		TCGA-OL-A66I-01	3.17248	1.90161	CD8	low		TCGA-OL-A66I-01	0.784843	2.22041	Neu	low
TCGA-OL-A66L-01	1.18501	1.5867	0.466611	-0.10641	Treg	low		TCGA-OL-A66L-01	-0.76278	-0.118655	-0.516448	CD14	low		TCGA-OL-A66L-01	1.09028	-0.815047	CD8	low		TCGA-OL-A66L-01	-0.940535	-0.414201	Neu	low
TCGA-OL-A66N-01	0.52167	0.10752	-0.208582	-0.231387	Treg	low		TCGA-OL-A66N-01	-0.732123	0.0546121	-0.672968	CD14	low		TCGA-OL-A66N-01	0.986168	-0.75141	CD8	low		TCGA-OL-A66N-01	-0.774842	-0.747189	Neu	low
TCGA-OL-A66O-01	-0.503253	1.5867	-0.419032	-0.651516	Treg	low		TCGA-OL-A66O-01	-0.922732	-1.11246	-0.688025	CD14	low		TCGA-OL-A66O-01	-0.770686	-0.853966	CD8	low		TCGA-OL-A66O-01	-1.1306	-0.86428	Neu	low
TCGA-OL-A66P-01	2.37533	2.07976	1.52262	1.59784	Treg	low		TCGA-OL-A66P-01	-0.593466	-0.475465	1.03076	CD14	low		TCGA-OL-A66P-01	2.48275	-0.211433	CD8	low		TCGA-OL-A66P-01	-0.474991	1.32324	Neu	low
TCGA-PE-A5DC-01	-0.272617	0.10752	-0.937015	-0.843229	Treg	low		TCGA-PE-A5DC-01	-0.724525	-1.11707	-0.687955	CD14	low		TCGA-PE-A5DC-01	-0.393287	-0.787192	CD8	low		TCGA-PE-A5DC-01	-0.68285	-0.814811	Neu	low
TCGA-PE-A5DD-01	0.46294	0.10752	-0.308797	0.164921	Treg	low		TCGA-PE-A5DD-01	-0.745605	-0.949565	-0.414823	CD14	low		TCGA-PE-A5DD-01	0.934114	-0.425873	CD8	low		TCGA-PE-A5DD-01	-0.683815	-0.293246	Neu	low
TCGA-PL-A8LV-01	0.461829	0.10752	0.970814	0.559909	Treg	low		TCGA-PL-A8LV-01	-0.61469	-1.04551	1.10817	CD14	low		TCGA-PL-A8LV-01	0.686853	-0.809242	CD8	low		TCGA-PL-A8LV-01	-0.568378	1.30738	Neu	low
TCGA-S3-AA10-01	2.4185	2.07976	2.15773	1.97627	Treg	low		TCGA-S3-AA10-01	2.75382	1.23063	3.20148	CD14	low		TCGA-S3-AA10-01	2.2485	2.24789	CD8	low		TCGA-S3-AA10-01	2.8488	2.79668	Neu	low
TCGA-S3-AA15-01	1.52167	0.10752	0.95954	0.830693	Treg	low		TCGA-S3-AA15-01	-0.544277	0.698056	0.636099	CD14	low		TCGA-S3-AA15-01	1.2074	-0.418182	CD8	low		TCGA-S3-AA15-01	-0.384922	0.988002	Neu	low
TCGA-S3-AA17-01	1.81469	1.83323	2.1452	1.83548	Treg	low		TCGA-S3-AA17-01	0.63089	1.03129	1.97027	CD14	low		TCGA-S3-AA17-01	1.63686	2.66555	CD8	low		TCGA-S3-AA17-01	0.782357	1.79293	Neu	low
TCGA-UL-AAZ6-01	-0.726904	1.34017	-0.884403	-1.09031	Treg	low		TCGA-UL-AAZ6-01	-0.639582	-0.96134	-0.645047	CD14	low		TCGA-UL-AAZ6-01	-0.731644	-0.762908	CD8	low		TCGA-UL-AAZ6-01	-0.524467	-0.61951	Neu	low
TCGA-UU-A93S-01	-0.51357	1.34017	-0.128411	-0.944745	Treg	low		TCGA-UU-A93S-01	1.92954	-1.18303	-0.635871	CD14	low		TCGA-UU-A93S-01	-0.783699	-0.772664	CD8	low		TCGA-UU-A93S-01	1.98205	-0.611214	Neu	low
TCGA-V7-A7HQ-01	-0.86627	0.10752	-0.955179	-1.24266	Treg	low		TCGA-V7-A7HQ-01	-0.610855	-0.514878	-0.688025	CD14	low		TCGA-V7-A7HQ-01	-0.848768	-1.07891	CD8	low		TCGA-V7-A7HQ-01	-0.511249	-0.841012	Neu	low
TCGA-W8-A86G-01	-0.985159	-0.38554	-1.25394	-1.38734	Treg	low		TCGA-W8-A86G-01	-0.753371	-0.944477	-0.688025	CD14	low		TCGA-W8-A86G-01	-0.92685	-0.845235	CD8	low		TCGA-W8-A86G-01	-0.944085	-0.871193	Neu	low
TCGA-WT-AB41-01	1.83501	2.81935	2.26734	1.61129	Treg	low		TCGA-WT-AB41-01	-0.584176	1.12152	0.796733	CD14	low		TCGA-WT-AB41-01	1.84507	-0.829273	CD8	low		TCGA-WT-AB41-01	-0.272191	1.04644	Neu	low
TCGA-WT-AB44-01	-0.821825	1.09364	-0.80611	-1.22481	Treg	low		TCGA-WT-AB44-01	2.85979	-1.05469	-0.688025	CD14	low		TCGA-WT-AB44-01	-0.809727	-0.834348	CD8	low		TCGA-WT-AB44-01	2.98038	-0.866926	Neu	low
TCGA-XX-A89A-01	0.824528	-0.13901	1.30653	0.887142	Treg	low		TCGA-XX-A89A-01	-0.161344	1.90147	0.664482	CD14	low		TCGA-XX-A89A-01	0.999182	1.02415	CD8	low		TCGA-XX-A89A-01	-0.263572	1.01189	Neu	low
TCGA-Z7-A8R5-01	0.13532	0.84711	-0.114005	-0.345535	Treg	low		TCGA-Z7-A8R5-01	-0.747154	-0.475451	-0.687959	CD14	low		TCGA-Z7-A8R5-01	0.179317	-0.710795	CD8	low		TCGA-Z7-A8R5-01	-0.945335	-0.81476	Neu	low
TCGA-3C-AAAU-01	-0.986429	-0.8786	-1.23641	-1.20209	Treg	mid		TCGA-3C-AAAU-01	-0.613213	-0.951466	-0.688025	CD14	mid		TCGA-3C-AAAU-01	-0.952878	-0.792393	CD8	mid		TCGA-3C-AAAU-01	-0.523649	-0.87113	Neu	mid
TCGA-4H-AAAK-01	-0.307379	-0.38554	0.493544	0.0546657	Treg	mid		TCGA-4H-AAAK-01	-0.596467	0.108754	-0.688025	CD14	mid		TCGA-4H-AAAK-01	-0.484383	-0.723305	CD8	mid		TCGA-4H-AAAK-01	-0.430866	-0.779721	Neu	mid
TCGA-5T-A9QA-01	-1.12246	-0.38554	-0.918225	-1.43584	Treg	mid		TCGA-5T-A9QA-01	-0.844054	-0.807408	-0.688025	CD14	mid		TCGA-5T-A9QA-01	-0.978905	-1.03717	CD8	mid		TCGA-5T-A9QA-01	-0.936334	-0.8616	Neu	mid
TCGA-A1-A0SF-01	1.58024	-0.13901	0.211691	1.16553	Treg	mid		TCGA-A1-A0SF-01	-0.668833	-0.877492	0.437151	CD14	mid		TCGA-A1-A0SF-01	1.16836	-0.00327034	CD8	mid		TCGA-A1-A0SF-01	-0.365883	0.68583	Neu	mid
TCGA-A1-A0SG-01	-0.461507	-0.8786	-0.349509	-0.41141	Treg	mid		TCGA-A1-A0SG-01	-0.741747	-0.301834	-0.677316	CD14	mid		TCGA-A1-A0SG-01	-0.588493	-0.775089	CD8	mid		TCGA-A1-A0SG-01	-0.684847	-0.748866	Neu	mid
TCGA-A1-A0SH-01	-0.784682	-0.8786	-0.994638	-0.795365	Treg	mid		TCGA-A1-A0SH-01	-0.723072	1.03121	-0.688025	CD14	mid		TCGA-A1-A0SH-01	-0.718631	0.0812792	CD8	mid		TCGA-A1-A0SH-01	-0.708108	-0.816363	Neu	mid
TCGA-A1-A0SI-01	1.0858	1.34017	0.646997	1.30059	Treg	mid		TCGA-A1-A0SI-01	0.682318	0.195151	1.18555	CD14	mid		TCGA-A1-A0SI-01	1.16836	0.297028	CD8	mid		TCGA-A1-A0SI-01	0.669979	1.38319	Neu	mid
TCGA-A1-A0SJ-01	-0.0165849	-0.8786	-0.685227	-0.652603	Treg	mid		TCGA-A1-A0SJ-01	-0.8517	-0.814442	-0.688025	CD14	mid		TCGA-A1-A0SJ-01	-0.198081	-0.591304	CD8	mid		TCGA-A1-A0SJ-01	-0.943558	-0.809336	Neu	mid
TCGA-A1-A0SK-01	-0.506745	-0.38554	-1.2934	-1.22106	Treg	mid		TCGA-A1-A0SK-01	-0.922589	-1.13225	-0.688025	CD14	mid		TCGA-A1-A0SK-01	-0.679589	-0.786035	CD8	mid		TCGA-A1-A0SK-01	-1.13476	-0.871547	Neu	mid
TCGA-A1-A0SM-01	-0.789285	-0.8786	-0.976474	-1.19573	Treg	mid		TCGA-A1-A0SM-01	-0.561928	0.931695	-0.688025	CD14	mid		TCGA-A1-A0SM-01	-0.731644	-0.648229	CD8	mid		TCGA-A1-A0SM-01	-0.393932	-0.860408	Neu	mid
TCGA-A1-A0SP-01	0.00166914	0.35405	0.852436	0.63865	Treg	mid		TCGA-A1-A0SP-01	-0.623432	-0.0655516	-0.122595	CD14	mid		TCGA-A1-A0SP-01	-0.119999	-0.162015	CD8	mid		TCGA-A1-A0SP-01	-0.522663	0.0757882	Neu	mid
TCGA-A2-A0CK-01	0.172939	0.10752	-0.827406	-0.375991	Treg	mid		TCGA-A2-A0CK-01	-0.752871	-0.492375	-0.683134	CD14	mid		TCGA-A2-A0CK-01	0.192331	-0.808677	CD8	mid		TCGA-A2-A0CK-01	-0.880233	-0.774961	Neu	mid
TCGA-A2-A0CT-01	-0.0222992	-0.8786	-1.14621	-1.20505	Treg	mid		TCGA-A2-A0CT-01	-0.717545	-0.956575	-0.688025	CD14	mid		TCGA-A2-A0CT-01	-0.224109	-0.295844	CD8	mid		TCGA-A2-A0CT-01	-0.679374	-0.808645	Neu	mid
TCGA-A2-A0EN-01	1.06453	1.09364	1.54893	1.50444	Treg	mid		TCGA-A2-A0EN-01	0.924665	1.64956	0.679501	CD14	mid		TCGA-A2-A0EN-01	1.19439	1.97104	CD8	mid		TCGA-A2-A0EN-01	0.841008	1.02183	Neu	mid
TCGA-A2-A0EU-01	-1.23183	-0.8786	-0.667689	-0.469469	Treg	mid		TCGA-A2-A0EU-01	0.777337	-1.11376	-0.672225	CD14	mid		TCGA-A2-A0EU-01	-0.991919	-0.743356	CD8	mid		TCGA-A2-A0EU-01	0.623643	-0.746508	Neu	mid
TCGA-A2-A0SU-01	-0.73865	-0.8786	-0.232383	0.642208	Treg	mid		TCGA-A2-A0SU-01	-0.860681	-0.664703	-0.271196	CD14	mid		TCGA-A2-A0SU-01	-0.744658	-0.247755	CD8	mid		TCGA-A2-A0SU-01	-1.0017	-0.107838	Neu	mid
TCGA-A2-A0SX-01	1.60723	1.34017	1.82264	1.39568	Treg	mid		TCGA-A2-A0SX-01	1.11473	1.01595	1.74807	CD14	mid		TCGA-A2-A0SX-01	1.36357	1.37607	CD8	mid		TCGA-A2-A0SX-01	1.30343	1.69943	Neu	mid
TCGA-A2-A0SY-01	0.78056	-0.63207	-0.612571	0.973904	Treg	mid		TCGA-A2-A0SY-01	-0.0347879	1.01324	-0.288237	CD14	mid		TCGA-A2-A0SY-01	0.973155	0.364643	CD8	mid		TCGA-A2-A0SY-01	0.0502184	-0.128106	Neu	mid
TCGA-A2-A0T0-01	0.131828	0.10752	0.331322	0.220561	Treg	mid		TCGA-A2-A0T0-01	-0.597396	-0.566474	0.950029	CD14	mid		TCGA-A2-A0T0-01	0.140276	-0.696851	CD8	mid		TCGA-A2-A0T0-01	-0.527066	1.24143	Neu	mid
TCGA-A2-A0T4-01	0.375638	-0.38554	0.120872	0.990114	Treg	mid		TCGA-A2-A0T4-01	0.11485	-0.34775	0.209043	CD14	mid		TCGA-A2-A0T4-01	0.50466	-0.64297	CD8	mid		TCGA-A2-A0T4-01	0.0329221	0.474818	Neu	mid
TCGA-A2-A0T5-01	-0.991508	-0.8786	-0.958937	-0.995856	Treg	mid		TCGA-A2-A0T5-01	-0.740913	-0.517213	-0.688025	CD14	mid		TCGA-A2-A0T5-01	-0.952878	-0.789217	CD8	mid		TCGA-A2-A0T5-01	-0.967467	-0.840683	Neu	mid
TCGA-A2-A0YD-01	0.151987	-0.38554	-0.828032	0.30017	Treg	mid		TCGA-A2-A0YD-01	1.29128	0.641851	-0.555737	CD14	mid		TCGA-A2-A0YD-01	0.15329	1.03099	CD8	mid		TCGA-A2-A0YD-01	1.25232	-0.453341	Neu	mid
TCGA-A2-A0YE-01	-0.0119817	-0.63207	-0.314434	-0.395974	Treg	mid		TCGA-A2-A0YE-01	-0.752513	-1.08618	-0.435812	CD14	mid		TCGA-A2-A0YE-01	-0.119999	-0.777266	CD8	mid		TCGA-A2-A0YE-01	-0.962573	-0.316409	Neu	mid
TCGA-A2-A0YH-01	0.875481	2.81935	1.75061	1.28795	Treg	mid		TCGA-A2-A0YH-01	1.3449	1.72381	0.904546	CD14	mid		TCGA-A2-A0YH-01	1.0122	1.68032	CD8	mid		TCGA-A2-A0YH-01	1.26695	1.18997	Neu	mid
TCGA-A2-A0YI-01	0.234527	-0.38554	-0.326961	0.981676	Treg	mid		TCGA-A2-A0YI-01	0.18967	2.02143	-0.322463	CD14	mid		TCGA-A2-A0YI-01	0.218358	1.46972	CD8	mid		TCGA-A2-A0YI-01	0.144033	-0.159815	Neu	mid
TCGA-A2-A0YJ-01	-1.2277	-0.8786	-1.21636	-1.22351	Treg	mid		TCGA-A2-A0YJ-01	-0.722667	-1.13261	-0.687979	CD14	mid		TCGA-A2-A0YJ-01	-0.991919	-0.78029	CD8	mid		TCGA-A2-A0YJ-01	-0.713614	-0.819715	Neu	mid
TCGA-A2-A0YK-01	1.75024	1.09364	1.51135	1.38887	Treg	mid		TCGA-A2-A0YK-01	0.846487	0.488582	0.655647	CD14	mid		TCGA-A2-A0YK-01	1.51973	2.25601	CD8	mid		TCGA-A2-A0YK-01	0.959168	1.00309	Neu	mid
TCGA-A2-A1G1-01	-0.108172	0.60058	1.60216	1.2305	Treg	mid		TCGA-A2-A1G1-01	2.34382	0.905198	2.34662	CD14	mid		TCGA-A2-A1G1-01	-0.354246	2.02579	CD8	mid		TCGA-A2-A1G1-01	2.29858	1.96975	Neu	mid
TCGA-A2-A1G6-01	-0.801031	-0.63207	-1.0009	-0.483587	Treg	mid		TCGA-A2-A1G6-01	0.00708797	0.120243	-0.688025	CD14	mid		TCGA-A2-A1G6-01	-0.705617	-0.446549	CD8	mid		TCGA-A2-A1G6-01	0.0295695	-0.841437	Neu	mid
TCGA-A2-A25A-01	-0.150236	-0.63207	-0.0494923	0.474599	Treg	mid		TCGA-A2-A25A-01	0.35865	0.027521	-0.638687	CD14	mid		TCGA-A2-A25A-01	-0.328219	0.302747	CD8	mid		TCGA-A2-A25A-01	0.521713	-0.614515	Neu	mid
TCGA-A2-A25E-01	-0.70611	-0.63207	-0.0256914	-0.0842727	Treg	mid		TCGA-A2-A25E-01	-0.879475	-0.929683	-0.685004	CD14	mid		TCGA-A2-A25E-01	-0.744658	-0.683354	CD8	mid		TCGA-A2-A25E-01	-0.980173	-0.7701	Neu	mid
TCGA-A2-A25F-01	1.69913	1.09364	2.13205	1.86341	Treg	mid		TCGA-A2-A25F-01	3.15235	2.2762	2.51221	CD14	mid		TCGA-A2-A25F-01	1.46768	3.81552	CD8	mid		TCGA-A2-A25F-01	2.79894	2.17072	Neu	mid
TCGA-A2-A3KC-01	0.280717	-0.63207	-0.645767	-0.418694	Treg	mid		TCGA-A2-A3KC-01	-0.642559	1.0724	-0.687899	CD14	mid		TCGA-A2-A3KC-01	0.413564	1.03965	CD8	mid		TCGA-A2-A3KC-01	-0.538815	-0.791966	Neu	mid
TCGA-A2-A4RW-01	0.465004	0.35405	-0.459118	0.690433	Treg	mid		TCGA-A2-A4RW-01	-0.640606	-0.0651606	-0.524267	CD14	mid		TCGA-A2-A4RW-01	0.973155	-0.266228	CD8	mid		TCGA-A2-A4RW-01	-0.52028	-0.423511	Neu	mid
TCGA-A2-A4RX-01	0.456115	-0.38554	0.325685	1.068	Treg	mid		TCGA-A2-A4RX-01	-0.234663	-0.475721	0.408735	CD14	mid		TCGA-A2-A4RX-01	0.895072	0.061215	CD8	mid		TCGA-A2-A4RX-01	-0.0729414	0.664702	Neu	mid
TCGA-A2-A4RY-01	0.2004	-0.38554	-0.596913	0.0194491	Treg	mid		TCGA-A2-A4RY-01	-0.613928	0.0181625	-0.687983	CD14	mid		TCGA-A2-A4RY-01	0.179317	-0.211525	CD8	mid		TCGA-A2-A4RY-01	-0.44363	-0.814005	Neu	mid
TCGA-A2-A4S0-01	-1.20913	-0.8786	-1.15561	-1.39517	Treg	mid		TCGA-A2-A4S0-01	-0.567311	0.0317013	-0.688025	CD14	mid		TCGA-A2-A4S0-01	-1.00493	-0.844039	CD8	mid		TCGA-A2-A4S0-01	-0.411685	-0.861234	Neu	mid
TCGA-A2-A4S2-01	0.445162	1.83323	0.829262	0.991375	Treg	mid		TCGA-A2-A4S2-01	2.48805	0.0183243	0.613204	CD14	mid		TCGA-A2-A4S2-01	0.973155	1.1173	CD8	mid		TCGA-A2-A4S2-01	2.3866	0.98163	Neu	mid
TCGA-A2-A4S3-01	1.82913	0.60058	1.32783	1.26559	Treg	mid		TCGA-A2-A4S3-01	-0.0864062	-0.697291	0.390227	CD14	mid		TCGA-A2-A4S3-01	1.57179	-0.308203	CD8	mid		TCGA-A2-A4S3-01	-0.139945	0.64313	Neu	mid
TCGA-A7-A0CE-11	0.019447	-0.63207	0.0814126	-0.459992	Treg	mid		TCGA-A7-A0CE-11	-0.610974	1.76896	-0.618958	CD14	mid		TCGA-A7-A0CE-11	-0.15904	-0.307132	CD8	mid		TCGA-A7-A0CE-11	-0.442908	-0.56336	Neu	mid
TCGA-A7-A0D9-11	-0.81738	-0.8786	-0.957684	-1.12675	Treg	mid		TCGA-A7-A0D9-11	-0.70523	1.66986	-0.686309	CD14	mid		TCGA-A7-A0D9-11	-0.822741	-0.761304	CD8	mid		TCGA-A7-A0D9-11	-0.84347	-0.836334	Neu	mid
TCGA-A7-A0DB-11	-0.804047	-0.63207	-1.14559	-1.21129	Treg	mid		TCGA-A7-A0DB-11	0.0126619	2.26451	0.15747	CD14	mid		TCGA-A7-A0DB-11	-0.783699	-0.648065	CD8	mid		TCGA-A7-A0DB-11	0.0380748	0.418299	Neu	mid
TCGA-A7-A0DC-01	-1.23929	-0.8786	-1.24016	-1.29541	Treg	mid		TCGA-A7-A0DC-01	-0.868613	-1.12841	-0.688025	CD14	mid		TCGA-A7-A0DC-01	-1.00493	-0.694925	CD8	mid		TCGA-A7-A0DC-01	-1.10985	-0.891772	Neu	mid
TCGA-A7-A0DC-11	-1.20627	-0.8786	-0.130916	-1.40523	Treg	mid		TCGA-A7-A0DC-11	-0.711352	0.75681	-0.478378	CD14	mid		TCGA-A7-A0DC-11	-0.991919	-0.622676	CD8	mid		TCGA-A7-A0DC-11	-0.674714	-0.352056	Neu	mid
TCGA-A7-A13E-11	-1.00087	-0.8786	0.100203	-1.02574	Treg	mid		TCGA-A7-A13E-11	-0.654374	1.98597	-0.023188	CD14	mid		TCGA-A7-A13E-11	-0.952878	-0.626995	CD8	mid		TCGA-A7-A13E-11	-0.389579	0.245901	Neu	mid
TCGA-A7-A13F-01	-1.23325	-0.8786	-1.13494	-1.2828	Treg	mid		TCGA-A7-A13F-01	-0.64961	-0.182101	-0.688025	CD14	mid		TCGA-A7-A13F-01	-0.991919	-0.802385	CD8	mid		TCGA-A7-A13F-01	-0.452716	-0.866555	Neu	mid
TCGA-A7-A13F-11	-1.02706	-0.63207	-0.474777	-1.11193	Treg	mid		TCGA-A7-A13F-11	-0.565358	1.52084	-0.362467	CD14	mid		TCGA-A7-A13F-11	-0.952878	-0.679824	CD8	mid		TCGA-A7-A13F-11	-0.34611	-0.213745	Neu	mid
TCGA-A7-A13G-01	-1.25024	-0.8786	-1.21511	-1.166	Treg	mid		TCGA-A7-A13G-01	-0.872495	-0.944471	-0.688025	CD14	mid		TCGA-A7-A13G-01	-1.01795	-0.619172	CD8	mid		TCGA-A7-A13G-01	-0.991006	-0.867718	Neu	mid
TCGA-A7-A13G-11	-0.999921	-0.8786	-0.940147	-1.28366	Treg	mid		TCGA-A7-A13G-11	-0.629911	1.06267	-0.688025	CD14	mid		TCGA-A7-A13G-11	-0.939864	-0.79827	CD8	mid		TCGA-A7-A13G-11	-0.481525	-0.80757	Neu	mid
TCGA-A7-A13H-01	1.45469	0.35405	0.652634	0.539724	Treg	mid		TCGA-A7-A13H-01	1.02447	0.932518	0.138103	CD14	mid		TCGA-A7-A13H-01	1.11631	-0.305133	CD8	mid		TCGA-A7-A13H-01	1.10594	0.406164	Neu	mid
TCGA-A7-A26E-01	-1.22532	-0.8786	-1.13682	-1.20359	Treg	mid		TCGA-A7-A26E-01	-0.863896	-0.817186	-0.688025	CD14	mid		TCGA-A7-A26E-01	-0.991919	0.711039	CD8	mid		TCGA-A7-A26E-01	-1.05999	-0.871098	Neu	mid
TCGA-A7-A26G-01	-0.117379	-0.63207	1.19003	1.229	Treg	mid		TCGA-A7-A26G-01	0.319204	0.785169	0.285731	CD14	mid		TCGA-A7-A26G-01	-0.289177	2.62649	CD8	mid		TCGA-A7-A26G-01	0.50336	0.555662	Neu	mid
TCGA-A7-A26J-01	-0.788809	-0.8786	-0.156596	-0.401913	Treg	mid		TCGA-A7-A26J-01	-0.498971	-0.935091	-0.688022	CD14	mid		TCGA-A7-A26J-01	-0.718631	0.803582	CD8	mid		TCGA-A7-A26J-01	-0.298202	-0.806099	Neu	mid
TCGA-A7-A2KD-01	1.14675	0.10752	1.08731	0.986591	Treg	mid		TCGA-A7-A2KD-01	-0.0612997	0.352655	-0.263984	CD14	mid		TCGA-A7-A2KD-01	1.02521	0.325862	CD8	mid		TCGA-A7-A2KD-01	-0.130564	-0.103471	Neu	mid
TCGA-A7-A3J0-01	1.49897	0.60058	0.357002	0.979545	Treg	mid		TCGA-A7-A3J0-01	0.117328	-0.0379481	1.87312	CD14	mid		TCGA-A7-A3J0-01	0.999182	0.332758	CD8	mid		TCGA-A7-A3J0-01	0.0315506	1.74467	Neu	mid
TCGA-A7-A3J1-01	1.13564	1.09364	0.897533	1.02998	Treg	mid		TCGA-A7-A3J1-01	0.732698	1.63	0.269291	CD14	mid		TCGA-A7-A3J1-01	1.14233	1.60711	CD8	mid		TCGA-A7-A3J1-01	0.730145	0.542195	Neu	mid
TCGA-A7-A3RF-01	-1.25294	-0.63207	-1.2909	-1.42961	Treg	mid		TCGA-A7-A3RF-01	-0.872781	-0.631281	-0.688025	CD14	mid		TCGA-A7-A3RF-01	-1.03096	-1.0908	CD8	mid		TCGA-A7-A3RF-01	-1.10413	-0.819215	Neu	mid
TCGA-A7-A425-01	-0.0676961	-0.8786	-0.897556	-1.20542	Treg	mid		TCGA-A7-A425-01	-0.862086	1.95777	-0.685204	CD14	mid		TCGA-A7-A425-01	-0.224109	-0.773084	CD8	mid		TCGA-A7-A425-01	-0.946819	-0.77088	Neu	mid
TCGA-A7-A4SC-01	0.416591	-0.8786	-0.108368	-0.371052	Treg	mid		TCGA-A7-A4SC-01	-0.364411	0.767477	-0.688025	CD14	mid		TCGA-A7-A4SC-01	0.595756	-0.0160701	CD8	mid		TCGA-A7-A4SC-01	-0.248352	-0.775904	Neu	mid
TCGA-A7-A4SE-01	-0.2923	-0.13901	0.458469	-0.383477	Treg	mid		TCGA-A7-A4SE-01	-0.604685	-0.0759889	-0.188606	CD14	mid		TCGA-A7-A4SE-01	-0.47137	-0.78451	CD8	mid		TCGA-A7-A4SE-01	-0.52877	0.0222387	Neu	mid
TCGA-A7-A4SF-01	1.14294	0.84711	-0.23301	0.259193	Treg	mid		TCGA-A7-A4SF-01	-0.719689	-1.06114	-0.0683817	CD14	mid		TCGA-A7-A4SF-01	1.02521	-0.317742	CD8	mid		TCGA-A7-A4SF-01	-0.663936	0.202167	Neu	mid
TCGA-A7-A5ZV-01	-0.802619	-0.38554	-0.914467	-1.00192	Treg	mid		TCGA-A7-A5ZV-01	-0.837361	1.35126	0.578653	CD14	mid		TCGA-A7-A5ZV-01	-0.757672	-0.828379	CD8	mid		TCGA-A7-A5ZV-01	-0.946835	0.820981	Neu	mid
TCGA-A7-A5ZW-01	0.434527	-0.8786	0.0839179	-0.147148	Treg	mid		TCGA-A7-A5ZW-01	0.816974	-0.189114	-0.683025	CD14	mid		TCGA-A7-A5ZW-01	0.647811	-0.686227	CD8	mid		TCGA-A7-A5ZW-01	0.61029	-0.774155	Neu	mid
TCGA-A7-A5ZX-01	-1.03659	-0.8786	-0.211714	-1.30006	Treg	mid		TCGA-A7-A5ZX-01	-0.563381	-0.680777	-0.688025	CD14	mid		TCGA-A7-A5ZX-01	-0.952878	-0.824021	CD8	mid		TCGA-A7-A5ZX-01	-0.376674	-0.835525	Neu	mid
TCGA-A7-A6VV-01	0.280717	0.35405	0.688335	0.809222	Treg	mid		TCGA-A7-A6VV-01	-0.581008	1.13288	0.343909	CD14	mid		TCGA-A7-A6VV-01	0.387537	0.671857	CD8	mid		TCGA-A7-A6VV-01	-0.434066	0.598133	Neu	mid
TCGA-A7-A6VX-01	-0.457062	-0.38554	-0.412143	-0.400972	Treg	mid		TCGA-A7-A6VX-01	0.47444	-0.497877	-0.645563	CD14	mid		TCGA-A7-A6VX-01	-0.588493	-0.752468	CD8	mid		TCGA-A7-A6VX-01	0.509636	-0.620796	Neu	mid
TCGA-A8-A075-01	0.50294	0.35405	0.0851706	0.155198	Treg	mid		TCGA-A8-A075-01	0.387901	-0.58364	0.379182	CD14	mid		TCGA-A8-A075-01	0.986168	0.173658	CD8	mid		TCGA-A8-A075-01	0.609718	0.628203	Neu	mid
TCGA-A8-A0A6-01	0.701671	0.35405	0.99211	1.30648	Treg	mid		TCGA-A8-A0A6-01	0.910039	-0.46968	1.32128	CD14	mid		TCGA-A8-A0A6-01	0.986168	2.22451	CD8	mid		TCGA-A8-A0A6-01	0.796653	1.5193	Neu	mid
TCGA-AC-A23C-01	-0.575793	-0.38554	0.329443	0.569097	Treg	mid		TCGA-AC-A23C-01	-0.562643	-0.69957	0.119205	CD14	mid		TCGA-AC-A23C-01	-0.822741	-0.271651	CD8	mid		TCGA-AC-A23C-01	-0.391189	0.391502	Neu	mid
TCGA-AC-A23G-01	0.134527	-0.63207	-0.839306	0.181488	Treg	mid		TCGA-AC-A23G-01	0.135455	1.04021	-0.687934	CD14	mid		TCGA-AC-A23G-01	0.127262	-0.663994	CD8	mid		TCGA-AC-A23G-01	-0.00102279	-0.76772	Neu	mid
TCGA-AC-A23H-11	-1.07643	-0.8786	-1.22388	-1.15086	Treg	mid		TCGA-AC-A23H-11	-0.333826	1.10477	-0.687993	CD14	mid		TCGA-AC-A23H-11	-0.92685	0.0101934	CD8	mid		TCGA-AC-A23H-11	-0.185596	-0.791757	Neu	mid
TCGA-AC-A2BM-01	0.511194	-0.38554	1.48128	0.970893	Treg	mid		TCGA-AC-A2BM-01	-0.263843	-0.496164	-0.0457735	CD14	mid		TCGA-AC-A2BM-01	0.725894	1.07586	CD8	mid		TCGA-AC-A2BM-01	-0.159147	0.221981	Neu	mid
TCGA-AC-A2FB-01	1.47913	1.5867	1.60216	1.99152	Treg	mid		TCGA-AC-A2FB-01	1.47553	1.01054	1.36142	CD14	mid		TCGA-AC-A2FB-01	1.16836	2.36683	CD8	mid		TCGA-AC-A2FB-01	1.36228	1.53958	Neu	mid
TCGA-AC-A2FB-11	-0.865635	-0.38554	-0.89004	-0.788569	Treg	mid		TCGA-AC-A2FB-11	-0.0153983	1.94174	-0.519104	CD14	mid		TCGA-AC-A2FB-11	-0.874795	0.157703	CD8	mid		TCGA-AC-A2FB-11	-0.0103281	-0.419868	Neu	mid
TCGA-AC-A2FE-01	1.34374	0.84711	1.02656	1.33476	Treg	mid		TCGA-AC-A2FE-01	0.328684	1.03364	1.04165	CD14	mid		TCGA-AC-A2FE-01	1.05124	2.26464	CD8	mid		TCGA-AC-A2FE-01	0.606756	1.33296	Neu	mid
TCGA-AC-A2FF-01	0.454845	-0.63207	0.633217	1.11744	Treg	mid		TCGA-AC-A2FF-01	-0.0583698	0.937831	-0.173265	CD14	mid		TCGA-AC-A2FF-01	0.738908	1.67719	CD8	mid		TCGA-AC-A2FF-01	-0.152575	0.00501369	Neu	mid
TCGA-AC-A2FF-11	-0.498173	-0.63207	-0.162233	-0.386191	Treg	mid		TCGA-AC-A2FF-11	-0.548899	0.650846	-0.6877	CD14	mid		TCGA-AC-A2FF-11	-0.679589	0.29	CD8	mid		TCGA-AC-A2FF-11	-0.411847	-0.769283	Neu	mid
TCGA-AC-A2FG-01	-0.801666	-0.8786	-1.22576	-0.93465	Treg	mid		TCGA-AC-A2FG-01	-0.611331	-0.492132	-0.688025	CD14	mid		TCGA-AC-A2FG-01	-0.796713	-0.653738	CD8	mid		TCGA-AC-A2FG-01	-0.45066	-0.833522	Neu	mid
TCGA-AC-A2FM-01	-0.789761	-0.8786	-0.867491	-1.01843	Treg	mid		TCGA-AC-A2FM-01	-0.925186	-0.93341	-0.68802	CD14	mid		TCGA-AC-A2FM-01	-0.757672	-0.803667	CD8	mid		TCGA-AC-A2FM-01	-1.13769	-0.803864	Neu	mid
TCGA-AC-A2FO-01	0.778814	-0.63207	0.380176	1.23008	Treg	mid		TCGA-AC-A2FO-01	-0.0572741	0.957371	0.124089	CD14	mid		TCGA-AC-A2FO-01	0.999182	0.718119	CD8	mid		TCGA-AC-A2FO-01	-0.118487	0.391653	Neu	mid
TCGA-AC-A2QI-01	0.493099	-0.38554	-0.318818	0.299159	Treg	mid		TCGA-AC-A2QI-01	-0.670548	1.35136	-0.545825	CD14	mid		TCGA-AC-A2QI-01	0.738908	-0.395271	CD8	mid		TCGA-AC-A2QI-01	-0.380426	-0.440702	Neu	mid
TCGA-AC-A3EH-01	0.084209	-0.63207	-0.966453	-0.930678	Treg	mid		TCGA-AC-A3EH-01	-0.851534	-0.205902	-0.687994	CD14	mid		TCGA-AC-A3EH-01	-0.0809577	-0.786581	CD8	mid		TCGA-AC-A3EH-01	-0.944994	-0.791411	Neu	mid
TCGA-AC-A3HN-01	0.47167	-0.38554	-0.0300758	0.552292	Treg	mid		TCGA-AC-A3HN-01	0.120496	1.79544	0.175727	CD14	mid		TCGA-AC-A3HN-01	0.764935	0.22963	CD8	mid		TCGA-AC-A3HN-01	0.0287314	0.419245	Neu	mid
TCGA-AC-A3W7-01	-0.295633	-0.38554	-0.869997	-0.662465	Treg	mid		TCGA-AC-A3W7-01	-0.718117	-0.538501	-0.688025	CD14	mid		TCGA-AC-A3W7-01	-0.406301	-0.583178	CD8	mid		TCGA-AC-A3W7-01	-0.708272	-0.812191	Neu	mid
TCGA-AC-A3YJ-01	-0.565475	-0.38554	-0.653283	-0.659802	Treg	mid		TCGA-AC-A3YJ-01	-0.848961	1.96821	-0.688025	CD14	mid		TCGA-AC-A3YJ-01	-0.744658	-0.857312	CD8	mid		TCGA-AC-A3YJ-01	-0.93979	-0.860245	Neu	mid
TCGA-AC-A4ZE-01	0.797385	-0.38554	-0.955805	-0.603548	Treg	mid		TCGA-AC-A4ZE-01	-0.722738	-0.585314	-0.246848	CD14	mid		TCGA-AC-A4ZE-01	0.999182	-0.674493	CD8	mid		TCGA-AC-A4ZE-01	-0.7097	-0.0743219	Neu	mid
TCGA-AC-A5EH-01	0.211511	0.35405	0.635096	0.219966	Treg	mid		TCGA-AC-A5EH-01	-0.59087	1.42384	-0.633939	CD14	mid		TCGA-AC-A5EH-01	0.192331	-0.77271	CD8	mid		TCGA-AC-A5EH-01	-0.268763	-0.608606	Neu	mid
TCGA-AC-A5XU-01	0.00293898	0.10752	-0.649525	-0.666522	Treg	mid		TCGA-AC-A5XU-01	-0.879904	-0.775861	-0.688025	CD14	mid		TCGA-AC-A5XU-01	-0.15904	-0.779172	CD8	mid		TCGA-AC-A5XU-01	-0.979867	-0.773472	Neu	mid
TCGA-AC-A62X-01	-0.636428	0.35405	-0.70527	-0.577002	Treg	mid		TCGA-AC-A62X-01	3.08325	-1.12868	1.27949	CD14	mid		TCGA-AC-A62X-01	-0.783699	-1.08069	CD8	mid		TCGA-AC-A62X-01	2.71531	1.46789	Neu	mid
TCGA-AC-A62Y-01	-0.386427	0.84711	-0.293138	-0.448543	Treg	mid		TCGA-AC-A62Y-01	-0.616762	1.47178	-0.688025	CD14	mid		TCGA-AC-A62Y-01	-0.523425	-0.777647	CD8	mid		TCGA-AC-A62Y-01	-0.443626	-0.771423	Neu	mid
TCGA-AC-A6IX-01	-0.26976	-0.38554	0.0870496	0.255206	Treg	mid		TCGA-AC-A6IX-01	-0.55976	1.02134	-0.304222	CD14	mid		TCGA-AC-A6IX-01	-0.36726	-0.237762	CD8	mid		TCGA-AC-A6IX-01	-0.377607	-0.146491	Neu	mid
TCGA-AC-A6IX-06	1.16628	-0.13901	0.7303	1.23713	Treg	mid		TCGA-AC-A6IX-06	-0.203911	0.931857	-0.143483	CD14	mid		TCGA-AC-A6IX-06	1.2074	1.6897	CD8	mid		TCGA-AC-A6IX-06	-0.144574	0.0420526	Neu	mid
TCGA-AC-A6NO-01	-0.724999	-0.63207	-0.96019	-0.932033	Treg	mid		TCGA-AC-A6NO-01	-0.426963	-0.807259	-0.688025	CD14	mid		TCGA-AC-A6NO-01	-0.731644	-0.843177	CD8	mid		TCGA-AC-A6NO-01	-0.233322	-0.864015	Neu	mid
TCGA-AC-A7VB-01	-0.623729	-0.63207	-1.23891	-1.42992	Treg	mid		TCGA-AC-A7VB-01	-0.611426	-1.12257	-0.688025	CD14	mid		TCGA-AC-A7VB-01	-0.770686	-0.843177	CD8	mid		TCGA-AC-A7VB-01	-0.451432	-0.871055	Neu	mid
TCGA-AC-A8OP-01	-0.583412	-0.63207	-0.140312	-0.386191	Treg	mid		TCGA-AC-A8OP-01	-0.869542	-0.57142	-0.682803	CD14	mid		TCGA-AC-A8OP-01	-0.757672	-0.62591	CD8	mid		TCGA-AC-A8OP-01	-0.948683	-0.773132	Neu	mid
TCGA-AC-A8OR-01	-0.996905	-0.38554	-1.2696	-1.1631	Treg	mid		TCGA-AC-A8OR-01	-0.698823	1.38473	-0.688025	CD14	mid		TCGA-AC-A8OR-01	-0.92685	-0.887467	CD8	mid		TCGA-AC-A8OR-01	-0.68801	-0.868058	Neu	mid
TCGA-AC-A8OS-01	0.353416	-0.38554	0.0964447	0.157971	Treg	mid		TCGA-AC-A8OS-01	-0.446591	0.444231	-0.66795	CD14	mid		TCGA-AC-A8OS-01	0.530688	0.417242	CD8	mid		TCGA-AC-A8OS-01	-0.257676	-0.677486	Neu	mid
TCGA-AN-A0XL-01	-0.786269	-0.8786	-1.01218	-0.996425	Treg	mid		TCGA-AN-A0XL-01	-0.560832	-0.635474	-0.688025	CD14	mid		TCGA-AN-A0XL-01	-0.705617	-0.672856	CD8	mid		TCGA-AN-A0XL-01	-0.396246	-0.839609	Neu	mid
TCGA-AN-A0XN-01	-0.155792	-0.63207	-0.326961	-0.407292	Treg	mid		TCGA-AN-A0XN-01	0.360198	1.90219	-0.348099	CD14	mid		TCGA-AN-A0XN-01	-0.328219	-0.28829	CD8	mid		TCGA-AN-A0XN-01	0.654578	-0.192168	Neu	mid
TCGA-AN-A0XR-01	-0.913889	0.35405	-1.00028	-1.00337	Treg	mid		TCGA-AN-A0XR-01	1.7654	-0.964745	-0.589841	CD14	mid		TCGA-AN-A0XR-01	-0.848768	-0.820898	CD8	mid		TCGA-AN-A0XR-01	1.56936	-0.493185	Neu	mid
TCGA-AN-A0XS-01	1.17834	-0.38554	-0.116511	0.985008	Treg	mid		TCGA-AN-A0XS-01	-0.626028	-0.322843	-0.295625	CD14	mid		TCGA-AN-A0XS-01	1.18137	-0.00903583	CD8	mid		TCGA-AN-A0XS-01	-0.519153	-0.139081	Neu	mid
TCGA-AN-A0XT-01	-0.808968	-0.13901	-1.09924	-0.846324	Treg	mid		TCGA-AN-A0XT-01	-0.585796	-1.11244	-0.687718	CD14	mid		TCGA-AN-A0XT-01	-0.744658	-0.333704	CD8	mid		TCGA-AN-A0XT-01	-0.480262	-0.768871	Neu	mid
TCGA-AN-A0XU-01	1.23485	1.34017	0.326938	0.969738	Treg	mid		TCGA-AN-A0XU-01	0.632343	-0.636737	1.71286	CD14	mid		TCGA-AN-A0XU-01	1.07726	0.0541084	CD8	mid		TCGA-AN-A0XU-01	0.729383	1.64277	Neu	mid
TCGA-AN-A0XV-01	0.265797	-0.38554	0.562441	0.624963	Treg	mid		TCGA-AN-A0XV-01	-0.592751	-0.965219	-0.242868	CD14	mid		TCGA-AN-A0XV-01	0.348496	-0.0366273	CD8	mid		TCGA-AN-A0XV-01	-0.52046	-0.0704757	Neu	mid
TCGA-AN-A0XW-01	1.8912	1.5867	1.61908	1.43748	Treg	mid		TCGA-AN-A0XW-01	2.15431	0.891564	2.41327	CD14	mid		TCGA-AN-A0XW-01	1.53275	1.68805	CD8	mid		TCGA-AN-A0XW-01	1.86995	1.95609	Neu	mid
TCGA-AO-A03M-01	1.57564	1.83323	1.53515	1.55707	Treg	mid		TCGA-AO-A03M-01	2.16072	0.915648	1.35147	CD14	mid		TCGA-AO-A03M-01	1.23343	1.61637	CD8	mid		TCGA-AO-A03M-01	1.87469	1.53398	Neu	mid
TCGA-AO-A03U-01	-0.457697	-0.63207	-0.663931	0.155626	Treg	mid		TCGA-AO-A03U-01	0.480466	2.90944	1.4014	CD14	mid		TCGA-AO-A03U-01	-0.588493	0.752567	CD8	mid		TCGA-AO-A03U-01	0.612204	1.5773	Neu	mid
TCGA-AO-A0JC-01	2.75723	1.5867	2.19218	2.48689	Treg	mid		TCGA-AO-A0JC-01	2.25716	0.955172	1.71466	CD14	mid		TCGA-AO-A0JC-01	3.15946	3.00608	CD8	mid		TCGA-AO-A0JC-01	1.9898	1.65577	Neu	mid
TCGA-AO-A0JD-01	0.211511	-0.13901	0.76788	0.820565	Treg	mid		TCGA-AO-A0JD-01	0.3107	-1.05663	0.301947	CD14	mid		TCGA-AO-A0JD-01	0.205344	0.124892	CD8	mid		TCGA-AO-A0JD-01	0.202694	0.575333	Neu	mid
TCGA-AO-A0JE-01	1.10516	1.5867	1.52387	1.30474	Treg	mid		TCGA-AO-A0JE-01	1.26606	0.357118	1.24618	CD14	mid		TCGA-AO-A0JE-01	0.973155	1.46442	CD8	mid		TCGA-AO-A0JE-01	1.26457	1.41194	Neu	mid
TCGA-AO-A0JF-01	-0.206744	-0.8786	-1.00341	0.309858	Treg	mid		TCGA-AO-A0JF-01	-0.59168	1.10109	-0.558756	CD14	mid		TCGA-AO-A0JF-01	-0.406301	0.824126	CD8	mid		TCGA-AO-A0JF-01	-0.509664	-0.463879	Neu	mid
TCGA-AO-A0JG-01	1.24977	0.35405	0.0776545	1.53376	Treg	mid		TCGA-AO-A0JG-01	-0.173112	-0.77353	0.493085	CD14	mid		TCGA-AO-A0JG-01	1.10329	1.43156	CD8	mid		TCGA-AO-A0JG-01	-0.231237	0.759925	Neu	mid
TCGA-AO-A0JJ-01	1.06469	-0.38554	-0.0651508	1.33168	Treg	mid		TCGA-AO-A0JJ-01	0.315821	1.56005	-0.178509	CD14	mid		TCGA-AO-A0JJ-01	1.0122	2.08631	CD8	mid		TCGA-AO-A0JJ-01	0.179236	0.00304201	Neu	mid
TCGA-AO-A0JM-01	-0.435634	-0.38554	0.864337	0.337375	Treg	mid		TCGA-AO-A0JM-01	-0.615571	-0.782797	-0.155485	CD14	mid		TCGA-AO-A0JM-01	-0.601507	-0.634469	CD8	mid		TCGA-AO-A0JM-01	-0.449211	0.0324914	Neu	mid
TCGA-AO-A125-01	-0.804841	-0.8786	-1.3147	-1.43387	Treg	mid		TCGA-AO-A125-01	-0.697131	-1.15228	-0.688025	CD14	mid		TCGA-AO-A125-01	-0.744658	-0.898834	CD8	mid		TCGA-AO-A125-01	-0.688257	-0.869984	Neu	mid
TCGA-AO-A128-01	2.32294	3.31241	1.86961	2.00718	Treg	mid		TCGA-AO-A128-01	3.33772	2.25184	3.40994	CD14	mid		TCGA-AO-A128-01	3.51083	3.5489	CD8	mid		TCGA-AO-A128-01	4.19037	3.33567	Neu	mid
TCGA-AO-A12B-01	-0.616269	-0.38554	-1.2552	-0.982781	Treg	mid		TCGA-AO-A12B-01	-0.640106	-0.563071	-0.687994	CD14	mid		TCGA-AO-A12B-01	-0.796713	-0.700782	CD8	mid		TCGA-AO-A12B-01	-0.520367	-0.776366	Neu	mid
TCGA-AO-A12C-01	-1.11405	-0.8786	-1.2007	-1.32633	Treg	mid		TCGA-AO-A12C-01	-0.869351	-0.674024	-0.688025	CD14	mid		TCGA-AO-A12C-01	-0.965892	-0.6408	CD8	mid		TCGA-AO-A12C-01	-1.11007	-0.789354	Neu	mid
TCGA-AO-A12E-01	-0.504681	-0.8786	-0.84369	-1.41319	Treg	mid		TCGA-AO-A12E-01	-0.318724	1.55782	-0.688025	CD14	mid		TCGA-AO-A12E-01	-0.770686	-0.676491	CD8	mid		TCGA-AO-A12E-01	-0.232341	-0.814214	Neu	mid
TCGA-AO-A1KP-01	-0.961032	-0.38554	-0.728444	-1.28362	Treg	mid		TCGA-AO-A1KP-01	-0.654755	-1.13195	-0.192654	CD14	mid		TCGA-AO-A1KP-01	-0.952878	-1.03981	CD8	mid		TCGA-AO-A1KP-01	-0.396218	0.0167952	Neu	mid
TCGA-AO-A1KQ-01	0.286432	1.09364	0.859326	1.11839	Treg	mid		TCGA-AO-A1KQ-01	0.0532038	-0.797571	0.459821	CD14	mid		TCGA-AO-A1KQ-01	0.309454	-0.781913	CD8	mid		TCGA-AO-A1KQ-01	-0.069846	0.710379	Neu	mid
TCGA-AO-A1KT-01	-0.972778	-0.38554	-0.447218	-0.421026	Treg	mid		TCGA-AO-A1KT-01	0.159013	-0.159393	2.03884	CD14	mid		TCGA-AO-A1KT-01	-0.92685	-0.750036	CD8	mid		TCGA-AO-A1KT-01	-0.0193096	1.8698	Neu	mid
TCGA-AQ-A04L-01	-1.17675	-0.38554	-0.332598	-0.399973	Treg	mid		TCGA-AQ-A04L-01	-0.724596	-0.778474	-0.688025	CD14	mid		TCGA-AQ-A04L-01	-0.978905	-0.715206	CD8	mid		TCGA-AQ-A04L-01	-0.653193	-0.818226	Neu	mid
TCGA-AQ-A0Y5-01	-1.22675	-0.8786	-0.655789	-1.17379	Treg	mid		TCGA-AQ-A0Y5-01	-0.732838	-0.0735077	-0.687995	CD14	mid		TCGA-AQ-A0Y5-01	-0.991919	-0.745578	CD8	mid		TCGA-AQ-A0Y5-01	-0.68561	-0.792274	Neu	mid
TCGA-AQ-A7U7-01	2.1112	1.09364	2.12578	1.42101	Treg	mid		TCGA-AQ-A7U7-01	2.18223	1.82367	0.55291	CD14	mid		TCGA-AQ-A7U7-01	2.31357	1.79581	CD8	mid		TCGA-AQ-A7U7-01	1.94977	0.802399	Neu	mid
TCGA-AR-A0TP-01	-1.25802	-0.8786	-1.14934	-1.43001	Treg	mid		TCGA-AR-A0TP-01	-0.884977	-1.1306	-0.688025	CD14	mid		TCGA-AR-A0TP-01	-1.03096	-0.738321	CD8	mid		TCGA-AR-A0TP-01	-0.97987	-0.891429	Neu	mid
TCGA-AR-A0TT-01	1.85215	2.07976	1.5245	1.42995	Treg	mid		TCGA-AR-A0TT-01	1.47098	1.64711	1.34153	CD14	mid		TCGA-AR-A0TT-01	1.59781	2.26548	CD8	mid		TCGA-AR-A0TT-01	1.3674	1.52584	Neu	mid
TCGA-AR-A0TU-01	1.18056	2.07976	1.32783	1.22052	Treg	mid		TCGA-AR-A0TU-01	1.46734	-0.0114773	3.21761	CD14	mid		TCGA-AR-A0TU-01	1.22042	-0.199882	CD8	mid		TCGA-AR-A0TU-01	1.37725	2.82263	Neu	mid
TCGA-AR-A0TV-01	1.66151	0.84711	1.01591	1.25322	Treg	mid		TCGA-AR-A0TV-01	0.628175	-0.465621	0.787691	CD14	mid		TCGA-AR-A0TV-01	1.54576	0.695852	CD8	mid		TCGA-AR-A0TV-01	0.783653	1.03415	Neu	mid
TCGA-AR-A0TW-01	1.27532	1.5867	1.3272	0.979724	Treg	mid		TCGA-AR-A0TW-01	-0.233305	-0.543354	1.5597	CD14	mid		TCGA-AR-A0TW-01	1.07726	0.279771	CD8	mid		TCGA-AR-A0TW-01	-0.123306	1.58825	Neu	mid
TCGA-AR-A0TX-01	1.63469	1.5867	1.49068	1.42896	Treg	mid		TCGA-AR-A0TX-01	1.8354	0.142035	1.17749	CD14	mid		TCGA-AR-A0TX-01	1.41562	1.73749	CD8	mid		TCGA-AR-A0TX-01	1.85604	1.38288	Neu	mid
TCGA-AR-A0U0-01	1.76358	4.29853	1.51573	1.56611	Treg	mid		TCGA-AR-A0U0-01	3.13822	0.89797	3.03207	CD14	mid		TCGA-AR-A0U0-01	1.61083	1.1753	CD8	mid		TCGA-AR-A0U0-01	2.76166	2.79243	Neu	mid
TCGA-AR-A0U4-01	1.12453	0.10752	1.15245	0.904197	Treg	mid		TCGA-AR-A0U4-01	1.23487	2.58939	2.80908	CD14	mid		TCGA-AR-A0U4-01	1.0122	2.14661	CD8	mid		TCGA-AR-A0U4-01	1.17276	1.94061	Neu	mid
TCGA-AR-A1AI-01	1.75437	2.07976	1.55519	1.42175	Treg	mid		TCGA-AR-A1AI-01	1.5452	0.0284514	1.80289	CD14	mid		TCGA-AR-A1AI-01	1.51973	2.25177	CD8	mid		TCGA-AR-A1AI-01	1.54333	1.7381	Neu	mid
TCGA-AR-A1AJ-01	1.82755	1.83323	2.14833	1.59402	Treg	mid		TCGA-AR-A1AJ-01	2.98135	1.96313	2.65791	CD14	mid		TCGA-AR-A1AJ-01	1.63686	3.09009	CD8	mid		TCGA-AR-A1AJ-01	2.99306	2.1298	Neu	mid
TCGA-AR-A1AK-01	1.19501	1.34017	0.177869	1.03783	Treg	mid		TCGA-AR-A1AK-01	0.599376	1.91822	0.105366	CD14	mid		TCGA-AR-A1AK-01	1.22042	2.11381	CD8	mid		TCGA-AR-A1AK-01	0.786567	0.378477	Neu	mid
TCGA-AR-A1AM-01	0.210241	-0.38554	0.11273	0.442084	Treg	mid		TCGA-AR-A1AM-01	-0.65578	-0.0700286	-0.688025	CD14	mid		TCGA-AR-A1AM-01	0.192331	-0.69714	CD8	mid		TCGA-AR-A1AM-01	-0.387551	-0.781044	Neu	mid
TCGA-AR-A1AN-01	-0.793888	-0.8786	-0.869997	-0.715514	Treg	mid		TCGA-AR-A1AN-01	-0.74875	1.58068	-0.688025	CD14	mid		TCGA-AR-A1AN-01	-0.718631	-0.634976	CD8	mid		TCGA-AR-A1AN-01	-0.870405	-0.793797	Neu	mid
TCGA-AR-A1AO-01	1.42183	0.60058	1.5627	1.52166	Treg	mid		TCGA-AR-A1AO-01	2.0828	1.98803	0.711308	CD14	mid		TCGA-AR-A1AO-01	1.11631	2.15274	CD8	mid		TCGA-AR-A1AO-01	1.88817	1.04289	Neu	mid
TCGA-AR-A1AP-01	1.51088	-0.63207	0.534882	0.185713	Treg	mid		TCGA-AR-A1AP-01	-0.297524	-0.0760563	-0.639673	CD14	mid		TCGA-AR-A1AP-01	1.0122	0.432047	CD8	mid		TCGA-AR-A1AP-01	-0.206349	-0.614703	Neu	mid
TCGA-AR-A1AR-01	-0.00864835	1.09364	0.972067	1.2764	Treg	mid		TCGA-AR-A1AR-01	0.856372	2.10415	0.848355	CD14	mid		TCGA-AR-A1AR-01	-0.237123	2.10264	CD8	mid		TCGA-AR-A1AR-01	0.968911	1.13591	Neu	mid
TCGA-AR-A1AT-01	1.58104	0.60058	1.24452	1.32734	Treg	mid		TCGA-AR-A1AT-01	1.18947	0.936348	1.14068	CD14	mid		TCGA-AR-A1AT-01	1.41562	1.26254	CD8	mid		TCGA-AR-A1AT-01	1.40742	1.35268	Neu	mid
TCGA-AR-A1AU-01	-0.525792	-0.8786	-0.657668	-0.727331	Treg	mid		TCGA-AR-A1AU-01	-0.754324	-0.679924	-0.688025	CD14	mid		TCGA-AR-A1AU-01	-0.744658	-0.597115	CD8	mid		TCGA-AR-A1AU-01	-0.916986	-0.790757	Neu	mid
TCGA-AR-A1AX-01	1.75024	0.84711	1.60592	1.91661	Treg	mid		TCGA-AR-A1AX-01	1.13371	0.963223	1.02063	CD14	mid		TCGA-AR-A1AX-01	1.84507	2.66645	CD8	mid		TCGA-AR-A1AX-01	1.30652	1.31893	Neu	mid
TCGA-AR-A1AY-01	-0.99373	-0.38554	-1.14997	-1.09136	Treg	mid		TCGA-AR-A1AY-01	-0.587844	-0.798157	-0.688009	CD14	mid		TCGA-AR-A1AY-01	-0.92685	-0.688298	CD8	mid		TCGA-AR-A1AY-01	-0.291373	-0.779058	Neu	mid
TCGA-AR-A24O-01	-0.483094	-0.63207	-0.232383	0.62657	Treg	mid		TCGA-AR-A24O-01	-0.189023	0.820337	-0.562718	CD14	mid		TCGA-AR-A24O-01	-0.601507	1.06427	CD8	mid		TCGA-AR-A24O-01	-0.155422	-0.467274	Neu	mid
TCGA-AR-A24Q-01	0.0950027	-0.38554	0.192275	1.02857	Treg	mid		TCGA-AR-A24Q-01	-0.443923	0.0159779	0.212421	CD14	mid		TCGA-AR-A24Q-01	0.0491796	0.00310654	CD8	mid		TCGA-AR-A24Q-01	-0.231313	0.479856	Neu	mid
TCGA-AR-A24S-01	-0.33976	0.10752	0.821746	1.01276	Treg	mid		TCGA-AR-A24S-01	0.67229	1.95386	-0.141328	CD14	mid		TCGA-AR-A24S-01	-0.497397	1.01249	CD8	mid		TCGA-AR-A24S-01	0.726592	0.0436156	Neu	mid
TCGA-AR-A24U-01	0.262781	0.10752	1.58651	1.49417	Treg	mid		TCGA-AR-A24U-01	0.810113	0.933152	0.352008	CD14	mid		TCGA-AR-A24U-01	0.387537	2.13023	CD8	mid		TCGA-AR-A24U-01	0.591479	0.612544	Neu	mid
TCGA-AR-A24V-01	-0.0186484	0.10752	-0.59566	-0.356008	Treg	mid		TCGA-AR-A24V-01	1.12726	1.37779	-0.646429	CD14	mid		TCGA-AR-A24V-01	-0.172054	0.426229	CD8	mid		TCGA-AR-A24V-01	1.31623	-0.619298	Neu	mid
TCGA-AR-A250-01	-0.0627755	-0.13901	1.32532	1.03585	Treg	mid		TCGA-AR-A250-01	0.325016	-0.0190827	0.38694	CD14	mid		TCGA-AR-A250-01	-0.302191	0.151537	CD8	mid		TCGA-AR-A250-01	0.152672	0.631986	Neu	mid
TCGA-AR-A251-01	-0.93119	-0.63207	0.0313054	-0.0836657	Treg	mid		TCGA-AR-A251-01	0.357125	-0.781847	-0.664725	CD14	mid		TCGA-AR-A251-01	-0.965892	0.299927	CD8	mid		TCGA-AR-A251-01	0.600242	-0.675242	Neu	mid
TCGA-AR-A252-01	1.26215	0.60058	1.57962	1.58582	Treg	mid		TCGA-AR-A252-01	1.83524	0.941863	0.987302	CD14	mid		TCGA-AR-A252-01	1.07726	3.09195	CD8	mid		TCGA-AR-A252-01	1.86335	1.31013	Neu	mid
TCGA-AR-A254-01	0.148971	0.84711	1.3867	0.982283	Treg	mid		TCGA-AR-A254-01	1.37356	1.68922	0.805106	CD14	mid		TCGA-AR-A254-01	-0.172054	2.22352	CD8	mid		TCGA-AR-A254-01	1.28338	1.05821	Neu	mid
TCGA-AR-A2LL-01	-0.877222	-0.8786	-0.598792	-0.608891	Treg	mid		TCGA-AR-A2LL-01	-0.607425	-0.0541973	-0.688025	CD14	mid		TCGA-AR-A2LL-01	-0.874795	-0.754394	CD8	mid		TCGA-AR-A2LL-01	-0.446125	-0.810671	Neu	mid
TCGA-AR-A2LN-01	-0.0411881	-0.63207	-0.659547	0.168159	Treg	mid		TCGA-AR-A2LN-01	0.0294789	0.367313	-0.210164	CD14	mid		TCGA-AR-A2LN-01	-0.198081	0.368337	CD8	mid		TCGA-AR-A2LN-01	-0.0826181	-0.0253558	Neu	mid
TCGA-AR-A2LO-01	1.17326	-0.13901	1.29087	1.26178	Treg	mid		TCGA-AR-A2LO-01	0.145912	0.753169	0.33324	CD14	mid		TCGA-AR-A2LO-01	1.24644	0.92659	CD8	mid		TCGA-AR-A2LO-01	-0.00995666	0.58568	Neu	mid
TCGA-AR-A2LQ-01	-0.447856	-0.8786	-0.649525	-0.93146	Treg	mid		TCGA-AR-A2LQ-01	-0.633127	1.37315	-0.688025	CD14	mid		TCGA-AR-A2LQ-01	-0.601507	1.07779	CD8	mid		TCGA-AR-A2LQ-01	-0.525888	-0.792863	Neu	mid
TCGA-AR-A2LR-01	-0.686269	-0.63207	-0.997144	-0.844836	Treg	mid		TCGA-AR-A2LR-01	-0.859656	-0.0323653	-0.688025	CD14	mid		TCGA-AR-A2LR-01	-0.757672	-0.633477	CD8	mid		TCGA-AR-A2LR-01	-1.00675	-0.781224	Neu	mid
TCGA-AR-A5QM-01	0.110717	0.10752	-0.112126	-0.399663	Treg	mid		TCGA-AR-A5QM-01	-0.350929	0.153753	-0.534791	CD14	mid		TCGA-AR-A5QM-01	-0.119999	-0.651976	CD8	mid		TCGA-AR-A5QM-01	-0.250095	-0.429492	Neu	mid
TCGA-AR-A5QN-01	0.398337	-0.38554	-0.616956	-0.390594	Treg	mid		TCGA-AR-A5QN-01	-0.701681	-0.488572	-0.454472	CD14	mid		TCGA-AR-A5QN-01	0.530688	-0.676084	CD8	mid		TCGA-AR-A5QN-01	-0.68986	-0.337323	Neu	mid
TCGA-AR-A5QP-01	-0.0594421	-0.63207	-0.848075	-0.668615	Treg	mid		TCGA-AR-A5QP-01	-0.629697	-0.474332	-0.68793	CD14	mid		TCGA-AR-A5QP-01	-0.302191	-0.637704	CD8	mid		TCGA-AR-A5QP-01	-0.54403	-0.776229	Neu	mid
TCGA-B6-A0IK-01	-0.0965851	-0.38554	0.093313	0.156352	Treg	mid		TCGA-B6-A0IK-01	-0.754657	-0.885003	-0.505248	CD14	mid		TCGA-B6-A0IK-01	-0.302191	-0.235376	CD8	mid		TCGA-B6-A0IK-01	-0.913485	-0.394353	Neu	mid
TCGA-B6-A0RE-01	-0.904682	-0.38554	-0.671447	-0.460337	Treg	mid		TCGA-B6-A0RE-01	-0.558546	-0.928346	-0.170358	CD14	mid		TCGA-B6-A0RE-01	-0.848768	-0.803154	CD8	mid		TCGA-B6-A0RE-01	-0.394189	0.0188583	Neu	mid
TCGA-B6-A0RG-01	-1.03865	-0.8786	-0.657668	-1.20571	Treg	mid		TCGA-B6-A0RG-01	-0.879689	-1.17531	-0.688025	CD14	mid		TCGA-B6-A0RG-01	-0.939864	-1.00288	CD8	mid		TCGA-B6-A0RG-01	-0.993752	-0.776712	Neu	mid
TCGA-B6-A0RM-01	-0.877698	-0.8786	-1.12366	-0.821527	Treg	mid		TCGA-B6-A0RM-01	-0.610545	-0.965231	-0.688025	CD14	mid		TCGA-B6-A0RM-01	-0.861782	-0.72936	CD8	mid		TCGA-B6-A0RM-01	-0.435617	-0.842209	Neu	mid
TCGA-B6-A0RN-01	-0.852142	-0.8786	-1.09861	-0.664408	Treg	mid		TCGA-B6-A0RN-01	-0.725859	-1.11097	-0.688025	CD14	mid		TCGA-B6-A0RN-01	-0.822741	-0.752343	CD8	mid		TCGA-B6-A0RN-01	-0.680776	-0.868306	Neu	mid
TCGA-B6-A0RO-01	0.440242	-0.8786	-0.976474	-0.720057	Treg	mid		TCGA-B6-A0RO-01	-0.923042	-1.04821	-0.688025	CD14	mid		TCGA-B6-A0RO-01	0.869045	-0.806625	CD8	mid		TCGA-B6-A0RO-01	-1.13009	-0.86052	Neu	mid
TCGA-B6-A0RS-01	0.754052	0.10752	1.28837	1.05129	Treg	mid		TCGA-B6-A0RS-01	0.885861	-0.898913	0.890281	CD14	mid		TCGA-B6-A0RS-01	0.999182	0.270206	CD8	mid		TCGA-B6-A0RS-01	0.875982	1.17663	Neu	mid
TCGA-B6-A0RU-01	-0.963254	0.10752	-0.890666	-0.3952	Treg	mid		TCGA-B6-A0RU-01	-0.854821	-0.567661	-0.650168	CD14	mid		TCGA-B6-A0RU-01	-0.965892	-0.774978	CD8	mid		TCGA-B6-A0RU-01	-0.946634	-0.643964	Neu	mid
TCGA-B6-A0RV-01	-0.201823	-0.38554	-0.0219334	1.11425	Treg	mid		TCGA-B6-A0RV-01	0.178307	-0.494519	-0.267993	CD14	mid		TCGA-B6-A0RV-01	-0.36726	-0.284372	CD8	mid		TCGA-B6-A0RV-01	0.0402844	-0.10712	Neu	mid
TCGA-B6-A0WW-01	-0.61119	-0.63207	-0.673953	-0.706448	Treg	mid		TCGA-B6-A0WW-01	0.327684	-1.0661	0.469221	CD14	mid		TCGA-B6-A0WW-01	-0.770686	-0.271303	CD8	mid		TCGA-B6-A0WW-01	0.147681	0.711139	Neu	mid
TCGA-B6-A0WX-01	0.459924	-0.8786	0.898785	1.09473	Treg	mid		TCGA-B6-A0WX-01	-0.748202	-0.593564	-0.053483	CD14	mid		TCGA-B6-A0WX-01	0.634798	-0.379158	CD8	mid		TCGA-B6-A0WX-01	-0.890442	0.212777	Neu	mid
TCGA-B6-A0WY-01	-0.050077	0.10752	-0.65391	-0.227043	Treg	mid		TCGA-B6-A0WY-01	-0.172159	0.0479775	-0.00604897	CD14	mid		TCGA-B6-A0WY-01	-0.224109	-0.673875	CD8	mid		TCGA-B6-A0WY-01	-0.239999	0.259628	Neu	mid
TCGA-B6-A0WZ-01	-1.005	-0.8786	-0.918851	-1.38686	Treg	mid		TCGA-B6-A0WZ-01	0.364319	-1.05983	-0.688025	CD14	mid		TCGA-B6-A0WZ-01	-0.965892	-1.01896	CD8	mid		TCGA-B6-A0WZ-01	0.648273	-0.833919	Neu	mid
TCGA-B6-A0X1-01	1.62548	2.57282	1.18502	1.30447	Treg	mid		TCGA-B6-A0X1-01	1.08333	-0.0877882	1.29633	CD14	mid		TCGA-B6-A0X1-01	1.5848	1.00493	CD8	mid		TCGA-B6-A0X1-01	1.24165	1.47458	Neu	mid
TCGA-B6-A0X5-01	0.807068	-0.38554	-1.28902	-1.29354	Treg	mid		TCGA-B6-A0X5-01	1.26994	-1.17241	-0.688025	CD14	mid		TCGA-B6-A0X5-01	1.0122	-0.775734	CD8	mid		TCGA-B6-A0X5-01	1.24083	-0.870967	Neu	mid
TCGA-B6-A0X7-01	-1.02437	-0.8786	-1.04287	-1.15974	Treg	mid		TCGA-B6-A0X7-01	-0.585582	-1.07624	-0.688019	CD14	mid		TCGA-B6-A0X7-01	-0.965892	-0.796054	CD8	mid		TCGA-B6-A0X7-01	-0.492762	-0.792929	Neu	mid
TCGA-B6-A1KC-01	-1.20341	-0.8786	-1.10049	-1.20557	Treg	mid		TCGA-B6-A1KC-01	-0.864373	-0.885503	-0.688025	CD14	mid		TCGA-B6-A1KC-01	-1.00493	-0.636639	CD8	mid		TCGA-B6-A1KC-01	-1.05704	-0.871501	Neu	mid
TCGA-B6-A1KF-01	-1.31024	-0.8786	-1.28213	-1.42496	Treg	mid		TCGA-B6-A1KF-01	-0.920684	-1.15246	-0.688025	CD14	mid		TCGA-B6-A1KF-01	-1.00493	-1.08804	CD8	mid		TCGA-B6-A1KF-01	-1.14781	-0.885709	Neu	mid
TCGA-B6-A1KI-01	-0.99373	-0.8786	-1.29278	-1.41511	Treg	mid		TCGA-B6-A1KI-01	-0.866517	-1.17366	-0.688025	CD14	mid		TCGA-B6-A1KI-01	-0.92685	-0.772026	CD8	mid		TCGA-B6-A1KI-01	-1.13292	-0.868038	Neu	mid
TCGA-B6-A2IU-01	-1.17484	-0.8786	-0.651404	-1.08733	Treg	mid		TCGA-B6-A2IU-01	0.650566	-1.08508	-0.688025	CD14	mid		TCGA-B6-A2IU-01	-0.991919	-0.757057	CD8	mid		TCGA-B6-A2IU-01	0.706934	-0.863337	Neu	mid
TCGA-B6-A402-01	-1.02944	-0.63207	-0.912588	-1.19943	Treg	mid		TCGA-B6-A402-01	-0.86523	-1.09194	-0.688024	CD14	mid		TCGA-B6-A402-01	-0.939864	-1.08948	CD8	mid		TCGA-B6-A402-01	-1.10633	-0.782061	Neu	mid
TCGA-B6-A40B-01	-0.515951	1.5867	-0.646394	-0.943297	Treg	mid		TCGA-B6-A40B-01	-0.584176	-0.779836	-0.688025	CD14	mid		TCGA-B6-A40B-01	-0.770686	-0.81698	CD8	mid		TCGA-B6-A40B-01	-0.478337	-0.809876	Neu	mid
TCGA-BH-A0AU-01	0.390242	-0.38554	0.113356	1.04512	Treg	mid		TCGA-BH-A0AU-01	-0.610378	-0.812074	0.0233746	CD14	mid		TCGA-BH-A0AU-01	0.582743	0.223004	CD8	mid		TCGA-BH-A0AU-01	-0.491285	0.275556	Neu	mid
TCGA-BH-A0AU-11	-0.460078	-0.38554	-0.89004	-0.825357	Treg	mid		TCGA-BH-A0AU-11	-0.592204	-0.681177	-0.688025	CD14	mid		TCGA-BH-A0AU-11	-0.614521	1.27516	CD8	mid		TCGA-BH-A0AU-11	-0.466476	-0.864655	Neu	mid
TCGA-BH-A0AY-11	-0.724047	-0.8786	-1.14934	-0.617196	Treg	mid		TCGA-BH-A0AY-11	-0.557617	-0.470759	-0.687992	CD14	mid		TCGA-BH-A0AY-11	-0.731644	-0.764374	CD8	mid		TCGA-BH-A0AY-11	-0.400066	-0.776944	Neu	mid
TCGA-BH-A0AZ-01	-0.620713	-0.8786	-0.892545	-0.376824	Treg	mid		TCGA-BH-A0AZ-01	-0.759778	-0.343947	-0.369277	CD14	mid		TCGA-BH-A0AZ-01	-0.770686	-0.230077	CD8	mid		TCGA-BH-A0AZ-01	-0.935551	-0.231076	Neu	mid
TCGA-BH-A0B2-01	0.934529	1.5867	0.813603	1.20169	Treg	mid		TCGA-BH-A0B2-01	1.05691	1.8777	0.819579	CD14	mid		TCGA-BH-A0B2-01	1.06425	1.23948	CD8	mid		TCGA-BH-A0B2-01	1.10979	1.09759	Neu	mid
TCGA-BH-A0B3-11	-0.154046	-0.38554	-0.310676	-0.21394	Treg	mid		TCGA-BH-A0B3-11	0.401193	-0.133839	-0.509297	CD14	mid		TCGA-BH-A0B3-11	-0.354246	0.654843	CD8	mid		TCGA-BH-A0B3-11	0.544848	-0.396093	Neu	mid
TCGA-BH-A0B6-01	1.77501	2.32629	1.61782	1.69835	Treg	mid		TCGA-BH-A0B6-01	2.73588	1.70063	2.68259	CD14	mid		TCGA-BH-A0B6-01	3.30261	2.57973	CD8	mid		TCGA-BH-A0B6-01	2.74	2.07722	Neu	mid
TCGA-BH-A0B8-11	-1.03722	-0.8786	-0.640757	-1.16078	Treg	mid		TCGA-BH-A0B8-11	-0.861395	1.21302	1.132	CD14	mid		TCGA-BH-A0B8-11	-0.939864	-0.751982	CD8	mid		TCGA-BH-A0B8-11	-0.887207	1.33982	Neu	mid
TCGA-BH-A0B9-01	1.90231	1.09364	1.51698	1.53517	Treg	mid		TCGA-BH-A0B9-01	0.330351	0.0211966	1.98128	CD14	mid		TCGA-BH-A0B9-01	1.57179	0.60726	CD8	mid		TCGA-BH-A0B9-01	0.17495	1.82882	Neu	mid
TCGA-BH-A0BA-01	0.172622	-0.8786	-0.452855	-0.4121	Treg	mid		TCGA-BH-A0BA-01	-0.62024	-0.703386	-0.623329	CD14	mid		TCGA-BH-A0BA-01	0.166303	0.829911	CD8	mid		TCGA-BH-A0BA-01	-0.551923	-0.569318	Neu	mid
TCGA-BH-A0BA-11	0.0751614	-0.63207	-0.645141	-0.412065	Treg	mid		TCGA-BH-A0BA-11	-0.380585	0.993416	0.0629365	CD14	mid		TCGA-BH-A0BA-11	0.0361659	0.938647	CD8	mid		TCGA-BH-A0BA-11	-0.194996	0.34051	Neu	mid
TCGA-BH-A0BC-01	0.23913	0.35405	0.364518	1.33434	Treg	mid		TCGA-BH-A0BC-01	-0.647919	1.27692	-0.150617	CD14	mid		TCGA-BH-A0BC-01	0.179317	-0.618455	CD8	mid		TCGA-BH-A0BC-01	-0.455304	0.0364547	Neu	mid
TCGA-BH-A0BC-11	-0.604523	-0.8786	-1.00215	-1.07087	Treg	mid		TCGA-BH-A0BC-11	-0.613737	0.915945	-0.40808	CD14	mid		TCGA-BH-A0BC-11	-0.770686	0.336558	CD8	mid		TCGA-BH-A0BC-11	-0.569283	-0.279402	Neu	mid
TCGA-BH-A0BJ-01	-0.206109	-0.8786	-0.882524	-0.287218	Treg	mid		TCGA-BH-A0BJ-01	-0.754681	1.13338	-0.688025	CD14	mid		TCGA-BH-A0BJ-01	-0.406301	0.280514	CD8	mid		TCGA-BH-A0BJ-01	-0.909009	-0.787914	Neu	mid
TCGA-BH-A0BM-11	-0.790555	-0.8786	-1.29152	-0.826065	Treg	mid		TCGA-BH-A0BM-11	0.377873	-0.829169	-0.687991	CD14	mid		TCGA-BH-A0BM-11	-0.718631	-0.360428	CD8	mid		TCGA-BH-A0BM-11	0.562087	-0.81292	Neu	mid
TCGA-BH-A0BS-11	-0.842619	-0.8786	-0.999649	-0.952652	Treg	mid		TCGA-BH-A0BS-11	-0.59368	-0.783972	-0.688025	CD14	mid		TCGA-BH-A0BS-11	-0.822741	0.998951	CD8	mid		TCGA-BH-A0BS-11	-0.299326	-0.777189	Neu	mid
TCGA-BH-A0BT-01	0.111987	0.10752	0.703994	0.719544	Treg	mid		TCGA-BH-A0BT-01	1.11635	-0.946242	0.501776	CD14	mid		TCGA-BH-A0BT-01	-0.0549302	-0.774123	CD8	mid		TCGA-BH-A0BT-01	1.31724	0.762011	Neu	mid
TCGA-BH-A0BT-11	-1.05754	-0.63207	-0.865612	-1.19823	Treg	mid		TCGA-BH-A0BT-11	0.143816	-0.567042	-0.688025	CD14	mid		TCGA-BH-A0BT-11	-0.939864	-0.384792	CD8	mid		TCGA-BH-A0BT-11	-0.0301864	-0.808982	Neu	mid
TCGA-BH-A0BZ-01	1.67088	2.07976	1.17124	1.57644	Treg	mid		TCGA-BH-A0BZ-01	1.74458	0.635406	2.28587	CD14	mid		TCGA-BH-A0BZ-01	1.54576	1.63173	CD8	mid		TCGA-BH-A0BZ-01	1.5943	1.97064	Neu	mid
TCGA-BH-A0BZ-11	-0.783095	-0.8786	-0.98399	-0.730002	Treg	mid		TCGA-BH-A0BZ-11	-0.698346	1.09779	0.516145	CD14	mid		TCGA-BH-A0BZ-11	-0.718631	-0.236677	CD8	mid		TCGA-BH-A0BZ-11	-0.682399	0.770269	Neu	mid
TCGA-BH-A0C0-01	2.13612	2.07976	1.83203	1.52248	Treg	mid		TCGA-BH-A0C0-01	2.69079	1.02279	2.47455	CD14	mid		TCGA-BH-A0C0-01	2.26151	1.70205	CD8	mid		TCGA-BH-A0C0-01	2.71388	2.09737	Neu	mid
TCGA-BH-A0C3-01	-0.18595	-0.63207	-0.135301	0.476099	Treg	mid		TCGA-BH-A0C3-01	0.167541	-0.0633805	-0.6166	CD14	mid		TCGA-BH-A0C3-01	-0.354246	1.09136	CD8	mid		TCGA-BH-A0C3-01	0.0353984	-0.555659	Neu	mid
TCGA-BH-A0C3-11	-0.646904	-0.63207	-0.452228	-0.825046	Treg	mid		TCGA-BH-A0C3-11	-0.442017	-0.750498	-0.687941	CD14	mid		TCGA-BH-A0C3-11	-0.796713	0.173409	CD8	mid		TCGA-BH-A0C3-11	-0.223074	-0.81448	Neu	mid
TCGA-BH-A0DG-01	-0.017696	0.10752	0.303763	0.376328	Treg	mid		TCGA-BH-A0DG-01	-0.562547	0.920516	-0.41861	CD14	mid		TCGA-BH-A0DG-01	-0.146026	0.132794	CD8	mid		TCGA-BH-A0DG-01	-0.378264	-0.296401	Neu	mid
TCGA-BH-A0DH-01	-0.443411	-0.63207	-0.8249	-0.464191	Treg	mid		TCGA-BH-A0DH-01	0.777504	-0.35909	-0.632047	CD14	mid		TCGA-BH-A0DH-01	-0.653562	-0.242863	CD8	mid		TCGA-BH-A0DH-01	0.687656	-0.602459	Neu	mid
TCGA-BH-A0DI-01	0.419765	-0.38554	-0.201693	0.322248	Treg	mid		TCGA-BH-A0DI-01	-0.248145	0.259137	0.0282714	CD14	mid		TCGA-BH-A0DI-01	0.556715	-0.660654	CD8	mid		TCGA-BH-A0DI-01	-0.128411	0.280979	Neu	mid
TCGA-BH-A0DP-01	0.398337	-0.63207	-0.868744	-0.0874385	Treg	mid		TCGA-BH-A0DP-01	0.0611121	0.431541	-0.671674	CD14	mid		TCGA-BH-A0DP-01	0.569729	-0.420844	CD8	mid		TCGA-BH-A0DP-01	-0.0604454	-0.679417	Neu	mid
TCGA-BH-A0DP-11	-0.213411	-0.8786	-0.825527	-0.824782	Treg	mid		TCGA-BH-A0DP-11	-0.581342	-0.557261	-0.688025	CD14	mid		TCGA-BH-A0DP-11	-0.419315	-0.687608	CD8	mid		TCGA-BH-A0DP-11	-0.411381	-0.813365	Neu	mid
TCGA-BH-A0DQ-01	-0.728809	-0.8786	-0.839306	-0.731	Treg	mid		TCGA-BH-A0DQ-01	-0.747535	-0.697913	-0.687961	CD14	mid		TCGA-BH-A0DQ-01	-0.731644	-0.371144	CD8	mid		TCGA-BH-A0DQ-01	-0.947488	-0.814737	Neu	mid
TCGA-BH-A0DS-01	-0.281665	-0.8786	-0.324455	-0.09427	Treg	mid		TCGA-BH-A0DS-01	-0.747058	-0.564067	-0.680826	CD14	mid		TCGA-BH-A0DS-01	-0.419315	-0.78428	CD8	mid		TCGA-BH-A0DS-01	-0.862591	-0.772094	Neu	mid
TCGA-BH-A0DV-01	-0.268808	-0.8786	-1.13494	-0.912204	Treg	mid		TCGA-BH-A0DV-01	-0.65416	0.279621	-0.688025	CD14	mid		TCGA-BH-A0DV-01	-0.393287	-0.782715	CD8	mid		TCGA-BH-A0DV-01	-0.393827	-0.837548	Neu	mid
TCGA-BH-A0DZ-11	-0.471189	-0.63207	-0.650152	-0.955538	Treg	mid		TCGA-BH-A0DZ-11	-0.753228	0.0981278	-0.688025	CD14	mid		TCGA-BH-A0DZ-11	-0.588493	-0.750318	CD8	mid		TCGA-BH-A0DZ-11	-0.9471	-0.833839	Neu	mid
TCGA-BH-A0E0-01	-0.816746	-0.8786	0.993989	0.788538	Treg	mid		TCGA-BH-A0E0-01	-0.583485	-0.689382	-0.688025	CD14	mid		TCGA-BH-A0E0-01	-0.809727	-0.677398	CD8	mid		TCGA-BH-A0E0-01	-0.459946	-0.861946	Neu	mid
TCGA-BH-A0E0-11	-1.06183	-0.8786	0.324432	-1.11046	Treg	mid		TCGA-BH-A0E0-11	-0.869589	-0.934312	-0.688025	CD14	mid		TCGA-BH-A0E0-11	-0.913837	-0.771967	CD8	mid		TCGA-BH-A0E0-11	-0.997966	-0.807562	Neu	mid
TCGA-BH-A0E1-11	-0.824682	-0.8786	-0.963948	-1.32112	Treg	mid		TCGA-BH-A0E1-11	-0.754752	-0.953212	-0.688025	CD14	mid		TCGA-BH-A0E1-11	-0.809727	0.231162	CD8	mid		TCGA-BH-A0E1-11	-0.917472	-0.807859	Neu	mid
TCGA-BH-A0E2-01	-0.060077	-0.38554	-0.721554	0.552292	Treg	mid		TCGA-BH-A0E2-01	-0.262914	-0.932692	-0.0897283	CD14	mid		TCGA-BH-A0E2-01	-0.26315	-0.24782	CD8	mid		TCGA-BH-A0E2-01	-0.158737	0.138322	Neu	mid
TCGA-BH-A0GY-01	-0.263728	-0.63207	0.0945657	0.195984	Treg	mid		TCGA-BH-A0GY-01	0.721526	-0.650254	-0.0638848	CD14	mid		TCGA-BH-A0GY-01	-0.36726	0.246592	CD8	mid		TCGA-BH-A0GY-01	0.812988	0.215503	Neu	mid
TCGA-BH-A0H6-01	-0.805317	-0.8786	-1.01781	-0.984853	Treg	mid		TCGA-BH-A0H6-01	0.0747849	-0.963495	-0.688025	CD14	mid		TCGA-BH-A0H6-01	-0.783699	-0.796758	CD8	mid		TCGA-BH-A0H6-01	-0.0115282	-0.789042	Neu	mid
TCGA-BH-A0H7-01	-0.84865	-0.63207	-0.722181	0.210195	Treg	mid		TCGA-BH-A0H7-01	-0.755967	-0.959241	-0.687981	CD14	mid		TCGA-BH-A0H7-01	-0.835754	-0.652561	CD8	mid		TCGA-BH-A0H7-01	-0.934801	-0.817763	Neu	mid
TCGA-BH-A0H7-11	-0.557539	-0.8786	-0.911961	-0.490091	Treg	mid		TCGA-BH-A0H7-11	-0.722166	-0.809125	-0.688025	CD14	mid		TCGA-BH-A0H7-11	-0.744658	-0.665295	CD8	mid		TCGA-BH-A0H7-11	-0.716904	-0.819023	Neu	mid
TCGA-BH-A0HB-01	0.880084	1.09364	0.331948	1.18481	Treg	mid		TCGA-BH-A0HB-01	-0.415196	-0.681825	0.0546775	CD14	mid		TCGA-BH-A0HB-01	1.0122	-0.591034	CD8	mid		TCGA-BH-A0HB-01	-0.237018	0.298467	Neu	mid
TCGA-BH-A0HF-01	-0.152934	-0.8786	-0.673326	-0.291645	Treg	mid		TCGA-BH-A0HF-01	-0.386707	-0.0610881	0.0757282	CD14	mid		TCGA-BH-A0HF-01	-0.341232	-0.680692	CD8	mid		TCGA-BH-A0HF-01	-0.223074	0.346248	Neu	mid
TCGA-BH-A0HI-01	-0.584682	-0.8786	-0.708401	-0.597184	Treg	mid		TCGA-BH-A0HI-01	-0.597373	-0.519214	-0.688025	CD14	mid		TCGA-BH-A0HI-01	-0.796713	-0.640274	CD8	mid		TCGA-BH-A0HI-01	-0.464598	-0.793969	Neu	mid
TCGA-BH-A0HK-01	-0.887698	-0.8786	-0.816132	-0.476823	Treg	mid		TCGA-BH-A0HK-01	-0.0566786	-0.779889	-0.581038	CD14	mid		TCGA-BH-A0HK-01	-0.861782	-0.627442	CD8	mid		TCGA-BH-A0HK-01	-0.149832	-0.484307	Neu	mid
TCGA-BH-A0HK-11	-0.185157	-0.63207	-0.881897	-1.31907	Treg	mid		TCGA-BH-A0HK-11	-0.615381	1.4087	-0.688025	CD14	mid		TCGA-BH-A0HK-11	-0.36726	-0.653745	CD8	mid		TCGA-BH-A0HK-11	-0.427839	-0.769266	Neu	mid
TCGA-BH-A0HN-01	-1.18897	-0.63207	-1.14559	-1.41052	Treg	mid		TCGA-BH-A0HN-01	-0.86635	1.03094	-0.688025	CD14	mid		TCGA-BH-A0HN-01	-0.991919	-0.886165	CD8	mid		TCGA-BH-A0HN-01	-1.10855	-0.869521	Neu	mid
TCGA-BH-A0HP-01	-0.610396	-0.63207	-0.583133	-0.267735	Treg	mid		TCGA-BH-A0HP-01	0.379826	-0.0543457	-0.372656	CD14	mid		TCGA-BH-A0HP-01	-0.783699	0.265104	CD8	mid		TCGA-BH-A0HP-01	0.705134	-0.235222	Neu	mid
TCGA-BH-A0HX-01	-0.440078	-0.8786	-0.842438	-0.47623	Treg	mid		TCGA-BH-A0HX-01	-0.0221632	-0.930326	-0.68585	CD14	mid		TCGA-BH-A0HX-01	-0.562466	-0.712484	CD8	mid		TCGA-BH-A0HX-01	0.0432846	-0.764559	Neu	mid
TCGA-BH-A0HY-01	-1.02452	-0.63207	-0.888787	-1.089	Treg	mid		TCGA-BH-A0HY-01	-0.865445	-1.1028	-0.687971	CD14	mid		TCGA-BH-A0HY-01	-0.952878	-0.799926	CD8	mid		TCGA-BH-A0HY-01	-1.028	-0.792474	Neu	mid
TCGA-BH-A0W5-01	1.63469	-0.38554	1.34474	1.63238	Treg	mid		TCGA-BH-A0W5-01	0.45817	-0.0671833	0.13398	CD14	mid		TCGA-BH-A0W5-01	1.45466	2.54256	CD8	mid		TCGA-BH-A0W5-01	0.514475	0.400726	Neu	mid
TCGA-BH-A0WA-01	-0.0103944	0.10752	0.524234	0.300992	Treg	mid		TCGA-BH-A0WA-01	0.472177	-0.487102	1.6921	CD14	mid		TCGA-BH-A0WA-01	-0.15904	-0.530362	CD8	mid		TCGA-BH-A0WA-01	0.565887	1.63911	Neu	mid
TCGA-BH-A18V-06	2.14945	2.81935	2.01304	1.64867	Treg	mid		TCGA-BH-A18V-06	2.25078	1.95982	3.00193	CD14	mid		TCGA-BH-A18V-06	3.01631	2.58491	CD8	mid		TCGA-BH-A18V-06	1.98179	2.67118	Neu	mid
TCGA-BH-A1EN-01	-0.994206	-0.8786	-1.2815	-1.03116	Treg	mid		TCGA-BH-A1EN-01	3.34994	-0.678409	-0.688025	CD14	mid		TCGA-BH-A1EN-01	-0.92685	-0.693295	CD8	mid		TCGA-BH-A1EN-01	2.75819	-0.866278	Neu	mid
TCGA-BH-A1EN-11	-0.498173	-0.8786	-0.882524	-0.366446	Treg	mid		TCGA-BH-A1EN-11	-0.262509	0.354246	-0.0314503	CD14	mid		TCGA-BH-A1EN-11	-0.679589	-0.479432	CD8	mid		TCGA-BH-A1EN-11	-0.133174	0.244769	Neu	mid
TCGA-BH-A1ES-06	-0.607221	-0.8786	-1.29779	-1.39878	Treg	mid		TCGA-BH-A1ES-06	-0.897602	-1.08781	-0.688025	CD14	mid		TCGA-BH-A1ES-06	-0.783699	-0.780217	CD8	mid		TCGA-BH-A1ES-06	-1.13624	-0.770466	Neu	mid
TCGA-BH-A1EU-11	-0.995952	-0.63207	-1.09924	-1.07463	Treg	mid		TCGA-BH-A1EU-11	-0.444161	0.416978	-0.688025	CD14	mid		TCGA-BH-A1EU-11	-0.939864	-0.453754	CD8	mid		TCGA-BH-A1EU-11	-0.246733	-0.804684	Neu	mid
TCGA-BH-A1EV-11	-0.886587	-0.8786	0.643239	-0.686717	Treg	mid		TCGA-BH-A1EV-11	0.350146	0.559985	-0.679263	CD14	mid		TCGA-BH-A1EV-11	-0.861782	0.156375	CD8	mid		TCGA-BH-A1EV-11	0.552725	-0.765574	Neu	mid
TCGA-BH-A1EX-01	-0.257062	-0.8786	0.539267	0.556886	Treg	mid		TCGA-BH-A1EX-01	-0.56412	0.137032	-0.688022	CD14	mid		TCGA-BH-A1EX-01	-0.419315	0.273526	CD8	mid		TCGA-BH-A1EX-01	-0.388408	-0.774509	Neu	mid
TCGA-BH-A1EY-01	0.472781	-0.38554	1.53014	1.5062	Treg	mid		TCGA-BH-A1EY-01	0.228735	0.891335	0.5459	CD14	mid		TCGA-BH-A1EY-01	0.960141	0.865254	CD8	mid		TCGA-BH-A1EY-01	0.108669	0.791589	Neu	mid
TCGA-BH-A1F0-01	1.94072	1.34017	1.51761	1.42127	Treg	mid		TCGA-BH-A1F0-01	2.42302	1.95121	1.50444	CD14	mid		TCGA-BH-A1F0-01	1.55877	2.17122	CD8	mid		TCGA-BH-A1F0-01	2.31953	1.60934	Neu	mid
TCGA-BH-A1F0-11	-0.239284	-0.8786	-0.713412	-0.455077	Treg	mid		TCGA-BH-A1F0-11	0.327279	-0.477703	0.396974	CD14	mid		TCGA-BH-A1F0-11	-0.380274	-0.732641	CD8	mid		TCGA-BH-A1F0-11	0.195475	0.660767	Neu	mid
TCGA-BH-A1F2-01	-1.01643	-0.8786	-1.29152	-1.1708	Treg	mid		TCGA-BH-A1F2-01	-0.853344	-0.696768	-0.688025	CD14	mid		TCGA-BH-A1F2-01	-0.952878	-0.766569	CD8	mid		TCGA-BH-A1F2-01	-0.945865	-0.865772	Neu	mid
TCGA-BH-A1F2-11	-0.850873	-0.8786	-0.655162	-1.1752	Treg	mid		TCGA-BH-A1F2-11	-0.591417	-0.616948	-0.481211	CD14	mid		TCGA-BH-A1F2-11	-0.848768	-0.67515	CD8	mid		TCGA-BH-A1F2-11	-0.409857	-0.358734	Neu	mid
TCGA-BH-A1F6-11	-1.2323	-0.8786	-0.828658	-1.20458	Treg	mid		TCGA-BH-A1F6-11	-0.0588463	0.5186	0.312521	CD14	mid		TCGA-BH-A1F6-11	-0.991919	-0.230294	CD8	mid		TCGA-BH-A1F6-11	-0.118116	0.581094	Neu	mid
TCGA-BH-A1F8-11	-0.702777	-0.8786	-0.864986	-0.984548	Treg	mid		TCGA-BH-A1F8-11	0.327493	0.144435	-0.615242	CD14	mid		TCGA-BH-A1F8-11	-0.731644	0.100061	CD8	mid		TCGA-BH-A1F8-11	0.184379	-0.545389	Neu	mid
TCGA-BH-A1FB-11	-0.306109	-0.38554	-0.89004	-0.376765	Treg	mid		TCGA-BH-A1FB-11	-0.105153	0.123857	-0.676865	CD14	mid		TCGA-BH-A1FB-11	-0.484383	0.68753	CD8	mid		TCGA-BH-A1FB-11	-0.148794	-0.746668	Neu	mid
TCGA-BH-A1FC-11	-0.448491	-0.63207	0.97833	-0.239528	Treg	mid		TCGA-BH-A1FC-11	0.23893	0.0595476	0.479353	CD14	mid		TCGA-BH-A1FC-11	-0.627535	-0.364182	CD8	mid		TCGA-BH-A1FC-11	0.127852	0.740074	Neu	mid
TCGA-BH-A1FD-11	-1.13516	-0.8786	-0.481666	-1.1496	Treg	mid		TCGA-BH-A1FD-11	-0.391995	0.493477	-0.041075	CD14	mid		TCGA-BH-A1FD-11	-0.991919	-0.67565	CD8	mid		TCGA-BH-A1FD-11	-0.199578	0.233245	Neu	mid
TCGA-BH-A1FE-06	-0.88119	0.35405	-0.867491	-1.32624	Treg	mid		TCGA-BH-A1FE-06	2.86901	0.969871	-0.52834	CD14	mid		TCGA-BH-A1FE-06	-0.861782	-0.636133	CD8	mid		TCGA-BH-A1FE-06	2.96611	-0.427243	Neu	mid
TCGA-BH-A1FG-01	-1.0804	-0.8786	-0.982738	-1.2047	Treg	mid		TCGA-BH-A1FG-01	-0.868017	-0.958934	-0.688025	CD14	mid		TCGA-BH-A1FG-01	-0.965892	-0.784767	CD8	mid		TCGA-BH-A1FG-01	-0.944092	-0.77793	Neu	mid
TCGA-BH-A1FG-11	-1.2577	-0.8786	-0.973343	-1.28997	Treg	mid		TCGA-BH-A1FG-11	0.473654	-1.02533	-0.688025	CD14	mid		TCGA-BH-A1FG-11	-1.03096	-0.804969	CD8	mid		TCGA-BH-A1FG-11	0.638777	-0.789565	Neu	mid
TCGA-BH-A1FH-01	-0.828809	-0.63207	-0.985243	-0.770644	Treg	mid		TCGA-BH-A1FH-01	-0.586415	0.911144	-0.688025	CD14	mid		TCGA-BH-A1FH-01	-0.809727	0.00360617	CD8	mid		TCGA-BH-A1FH-01	-0.321985	-0.83598	Neu	mid
TCGA-BH-A1FH-11	-0.979921	-0.13901	-0.539916	-0.943939	Treg	mid		TCGA-BH-A1FH-11	-0.27218	1.57304	-0.688025	CD14	mid		TCGA-BH-A1FH-11	-0.92685	0.144759	CD8	mid		TCGA-BH-A1FH-11	-0.068484	-0.818723	Neu	mid
TCGA-BH-A1FM-01	-1.30579	-0.8786	-1.28088	-1.15465	Treg	mid		TCGA-BH-A1FM-01	-0.755658	-1.13657	-0.688025	CD14	mid		TCGA-BH-A1FM-01	-0.991919	-0.787442	CD8	mid		TCGA-BH-A1FM-01	-0.916196	-0.866981	Neu	mid
TCGA-BH-A1FM-11	-0.704999	-0.38554	-1.0128	-0.705348	Treg	mid		TCGA-BH-A1FM-11	0.154773	-0.643703	-0.688025	CD14	mid		TCGA-BH-A1FM-11	-0.744658	-0.19555	CD8	mid		TCGA-BH-A1FM-11	0.000920181	-0.864615	Neu	mid
TCGA-BH-A1FN-01	-0.844841	-0.13901	-0.486677	-0.661087	Treg	mid		TCGA-BH-A1FN-01	0.772549	-0.798533	0.01401	CD14	mid		TCGA-BH-A1FN-01	-0.822741	0.285366	CD8	mid		TCGA-BH-A1FN-01	0.696171	0.268752	Neu	mid
TCGA-BH-A1FN-11	-0.471824	-0.38554	0.0350635	0.155912	Treg	mid		TCGA-BH-A1FN-11	0.945102	1.94178	-0.353643	CD14	mid		TCGA-BH-A1FN-11	-0.57548	-0.0885561	CD8	mid		TCGA-BH-A1FN-11	0.844771	-0.194994	Neu	mid
TCGA-BH-A1FR-01	-0.0232516	-0.38554	-0.989628	-0.398759	Treg	mid		TCGA-BH-A1FR-01	-0.731885	1.48836	-0.634064	CD14	mid		TCGA-BH-A1FR-01	-0.185068	-0.379164	CD8	mid		TCGA-BH-A1FR-01	-0.691663	-0.611386	Neu	mid
TCGA-BH-A1FR-11	-0.855158	-0.38554	-0.657041	-0.788543	Treg	mid		TCGA-BH-A1FR-11	0.599114	1.09536	-0.688025	CD14	mid		TCGA-BH-A1FR-11	-0.809727	0.247499	CD8	mid		TCGA-BH-A1FR-11	0.815531	-0.780816	Neu	mid
TCGA-BH-A1FU-01	0.3204	-0.8786	0.052601	1.09876	Treg	mid		TCGA-BH-A1FU-01	-0.35667	-0.512679	-0.340191	CD14	mid		TCGA-BH-A1FU-01	0.50466	1.36404	CD8	mid		TCGA-BH-A1FU-01	-0.27022	-0.185361	Neu	mid
TCGA-BH-A201-01	-1.02675	-0.8786	-1.27148	-1.20294	Treg	mid		TCGA-BH-A201-01	1.52832	-0.962878	-0.688025	CD14	mid		TCGA-BH-A201-01	-0.952878	-0.569254	CD8	mid		TCGA-BH-A201-01	1.38446	-0.820826	Neu	mid
TCGA-BH-A202-01	0.455004	0.84711	1.3009	1.31881	Treg	mid		TCGA-BH-A202-01	1.09722	-0.762438	0.568947	CD14	mid		TCGA-BH-A202-01	0.634798	1.09399	CD8	mid		TCGA-BH-A202-01	1.29909	0.806408	Neu	mid
TCGA-BH-A203-01	-0.290554	0.10752	1.63098	1.12023	Treg	mid		TCGA-BH-A203-01	-0.184903	-0.730975	0.701735	CD14	mid		TCGA-BH-A203-01	-0.393287	-0.329076	CD8	mid		TCGA-BH-A203-01	-0.171214	1.02278	Neu	mid
TCGA-BH-A203-11	-1.20246	-0.8786	-1.00028	-1.0856	Treg	mid		TCGA-BH-A203-11	-0.0653253	-0.765562	-0.196299	CD14	mid		TCGA-BH-A203-11	-1.00493	0.299079	CD8	mid		TCGA-BH-A203-11	-0.192044	0.0120946	Neu	mid
TCGA-BH-A204-11	-1.17389	-0.8786	-1.10174	-1.38407	Treg	mid		TCGA-BH-A204-11	-0.610331	-0.507855	-0.10489	CD14	mid		TCGA-BH-A204-11	-0.978905	-0.644258	CD8	mid		TCGA-BH-A204-11	-0.466373	0.106281	Neu	mid
TCGA-BH-A208-01	-0.897063	-0.8786	-0.164739	0.164981	Treg	mid		TCGA-BH-A208-01	-0.691772	-0.522147	-0.688025	CD14	mid		TCGA-BH-A208-01	-0.939864	-0.735375	CD8	mid		TCGA-BH-A208-01	-0.676724	-0.785462	Neu	mid
TCGA-BH-A208-11	-0.961032	-0.63207	-0.626351	-0.927455	Treg	mid		TCGA-BH-A208-11	0.0115423	-0.896569	-0.688025	CD14	mid		TCGA-BH-A208-11	-0.939864	-0.0855978	CD8	mid		TCGA-BH-A208-11	-0.0590453	-0.812442	Neu	mid
TCGA-BH-A209-01	1.21453	2.32629	1.78255	1.41063	Treg	mid		TCGA-BH-A209-01	1.47458	0.696654	2.43675	CD14	mid		TCGA-BH-A209-01	1.27247	2.3006	CD8	mid		TCGA-BH-A209-01	1.39026	2.1004	Neu	mid
TCGA-BH-A209-11	0.131352	0.10752	0.29061	0.0518927	Treg	mid		TCGA-BH-A209-11	0.320704	0.797386	0.405084	CD14	mid		TCGA-BH-A209-11	0.348496	1.09796	CD8	mid		TCGA-BH-A209-11	0.474187	0.661741	Neu	mid
TCGA-BH-A28O-01	0.936275	-0.63207	0.0106362	-0.628009	Treg	mid		TCGA-BH-A28O-01	-0.629363	0.0171107	-0.654849	CD14	mid		TCGA-BH-A28O-01	1.05124	-0.258227	CD8	mid		TCGA-BH-A28O-01	-0.522838	-0.651777	Neu	mid
TCGA-BH-A2L8-01	1.77501	1.83323	1.50696	1.4081	Treg	mid		TCGA-BH-A2L8-01	0.397143	0.4332	1.56911	CD14	mid		TCGA-BH-A2L8-01	1.53275	1.5686	CD8	mid		TCGA-BH-A2L8-01	0.612538	1.58805	Neu	mid
TCGA-BH-A5IZ-01	-0.805952	-0.38554	-1.01907	-1.08526	Treg	mid		TCGA-BH-A5IZ-01	-0.884501	-0.208855	2.50486	CD14	mid		TCGA-BH-A5IZ-01	-0.744658	-0.645192	CD8	mid		TCGA-BH-A5IZ-01	-0.991935	2.11188	Neu	mid
TCGA-BH-A6R8-01	0.968021	1.83323	1.45999	0.804057	Treg	mid		TCGA-BH-A6R8-01	1.40664	0.610877	0.0486751	CD14	mid		TCGA-BH-A6R8-01	1.06425	-0.734192	CD8	mid		TCGA-BH-A6R8-01	1.35769	0.292481	Neu	mid
TCGA-BH-A6R9-01	1.58786	0.84711	1.49819	1.1643	Treg	mid		TCGA-BH-A6R9-01	3.41268	2.39994	0.765794	CD14	mid		TCGA-BH-A6R9-01	1.18137	0.164047	CD8	mid		TCGA-BH-A6R9-01	2.83342	1.01821	Neu	mid
TCGA-BH-A8FY-01	-1.25278	-0.38554	-1.23578	-1.42604	Treg	mid		TCGA-BH-A8FY-01	-0.44347	1.47298	-0.688025	CD14	mid		TCGA-BH-A8FY-01	-1.03096	-0.744356	CD8	mid		TCGA-BH-A8FY-01	-0.247818	-0.872256	Neu	mid
TCGA-BH-A8G0-01	0.898497	-0.38554	0.673303	0.413235	Treg	mid		TCGA-BH-A8G0-01	0.291143	1.13111	-0.685731	CD14	mid		TCGA-BH-A8G0-01	1.0122	-0.632694	CD8	mid		TCGA-BH-A8G0-01	0.127109	-0.762173	Neu	mid
TCGA-BH-AB28-01	0.480083	-0.63207	0.821746	0.773173	Treg	mid		TCGA-BH-AB28-01	-0.751227	0.68797	-0.616007	CD14	mid		TCGA-BH-AB28-01	0.569729	0.346294	CD8	mid		TCGA-BH-AB28-01	-0.960435	-0.549918	Neu	mid
TCGA-C8-A1HI-01	-0.805793	-0.63207	-1.27085	-0.939895	Treg	mid		TCGA-C8-A1HI-01	-0.759945	-0.939758	-0.688025	CD14	mid		TCGA-C8-A1HI-01	-0.796713	-0.757727	CD8	mid		TCGA-C8-A1HI-01	-0.938365	-0.780604	Neu	mid
TCGA-C8-A1HJ-01	-0.996905	-0.13901	1.20319	-0.0929132	Treg	mid		TCGA-C8-A1HJ-01	-0.055297	-1.12196	0.643968	CD14	mid		TCGA-C8-A1HJ-01	-0.965892	-0.644758	CD8	mid		TCGA-C8-A1HJ-01	-0.0719508	0.993488	Neu	mid
TCGA-C8-A1HL-01	-1.01817	-0.63207	-0.721554	-0.943422	Treg	mid		TCGA-C8-A1HL-01	-0.867469	-0.678507	-0.688025	CD14	mid		TCGA-C8-A1HL-01	-0.939864	-0.664106	CD8	mid		TCGA-C8-A1HL-01	-1.13131	-0.835148	Neu	mid
TCGA-C8-A1HM-01	2.60596	3.31241	1.85646	1.95786	Treg	mid		TCGA-C8-A1HM-01	2.99066	-0.0812345	2.40683	CD14	mid		TCGA-C8-A1HM-01	2.41768	2.26401	CD8	mid		TCGA-C8-A1HM-01	2.81912	2.0403	Neu	mid
TCGA-C8-A1HN-01	-0.886904	-0.63207	-0.659547	-0.409756	Treg	mid		TCGA-C8-A1HN-01	-0.829786	-0.481331	-0.688025	CD14	mid		TCGA-C8-A1HN-01	-0.848768	-0.734928	CD8	mid		TCGA-C8-A1HN-01	-0.932457	-0.837926	Neu	mid
TCGA-C8-A26W-01	0.4304	0.60058	-0.174134	0.981128	Treg	mid		TCGA-C8-A26W-01	0.0178785	-0.190408	-0.644619	CD14	mid		TCGA-C8-A26W-01	0.543702	0.541026	CD8	mid		TCGA-C8-A26W-01	0.0349889	-0.618144	Neu	mid
TCGA-C8-A26Y-01	-0.457856	-0.38554	0.330696	1.52148	Treg	mid		TCGA-C8-A26Y-01	1.10558	-1.04275	-0.687062	CD14	mid		TCGA-C8-A26Y-01	-0.601507	-0.756103	CD8	mid		TCGA-C8-A26Y-01	1.344	-0.782079	Neu	mid
TCGA-C8-A273-01	-0.806587	-0.38554	0.089555	-0.46042	Treg	mid		TCGA-C8-A273-01	-0.838194	-0.409025	-0.688004	CD14	mid		TCGA-C8-A273-01	-0.744658	-0.684327	CD8	mid		TCGA-C8-A273-01	-0.945369	-0.791171	Neu	mid
TCGA-C8-A275-01	1.22374	2.07976	1.51322	1.52073	Treg	mid		TCGA-C8-A275-01	1.61845	-0.329855	1.89104	CD14	mid		TCGA-C8-A275-01	1.12932	1.54833	CD8	mid		TCGA-C8-A275-01	1.56731	1.73624	Neu	mid
TCGA-C8-A27A-01	-0.989762	1.09364	-0.0444816	-0.753031	Treg	mid		TCGA-C8-A27A-01	-0.697894	-1.15237	-0.687983	CD14	mid		TCGA-C8-A27A-01	-0.939864	-0.666374	CD8	mid		TCGA-C8-A27A-01	-0.682504	-0.804773	Neu	mid
TCGA-C8-A27B-01	0.673417	1.5867	0.965177	1.323	Treg	mid		TCGA-C8-A27B-01	3.02977	1.46811	3.33096	CD14	mid		TCGA-C8-A27B-01	0.973155	1.66497	CD8	mid		TCGA-C8-A27B-01	2.885	3.02728	Neu	mid
TCGA-C8-A3M7-01	-0.611348	-0.38554	-0.713412	-0.405947	Treg	mid		TCGA-C8-A3M7-01	-0.641392	-0.962903	-0.688025	CD14	mid		TCGA-C8-A3M7-01	-0.809727	-0.378185	CD8	mid		TCGA-C8-A3M7-01	-0.537676	-0.773952	Neu	mid
TCGA-C8-A3M8-01	-1.11325	-0.8786	-1.23703	-1.28081	Treg	mid		TCGA-C8-A3M8-01	-0.923447	-1.08576	-0.688025	CD14	mid		TCGA-C8-A3M8-01	-0.965892	-0.747071	CD8	mid		TCGA-C8-A3M8-01	-1.1264	-0.860248	Neu	mid
TCGA-C8-A8HQ-01	0.723893	0.84711	1.08669	1.12818	Treg	mid		TCGA-C8-A8HQ-01	0.357316	-0.0503407	1.44541	CD14	mid		TCGA-C8-A8HQ-01	0.986168	-0.240405	CD8	mid		TCGA-C8-A8HQ-01	0.641416	1.58985	Neu	mid
TCGA-D8-A1J9-01	-0.802301	-0.13901	0.0864233	-0.34926	Treg	mid		TCGA-D8-A1J9-01	-0.6165	0.117586	-0.600018	CD14	mid		TCGA-D8-A1J9-01	-0.744658	0.66924	CD8	mid		TCGA-D8-A1J9-01	-0.444149	-0.51644	Neu	mid
TCGA-D8-A1JB-01	1.2558	0.84711	1.17751	1.3839	Treg	mid		TCGA-D8-A1JB-01	1.19274	0.373934	0.719011	CD14	mid		TCGA-D8-A1JB-01	1.10329	2.17482	CD8	mid		TCGA-D8-A1JB-01	1.43927	1.02435	Neu	mid
TCGA-D8-A1JG-01	1.2277	0.84711	1.32031	1.14789	Treg	mid		TCGA-D8-A1JG-01	1.09033	-0.470206	1.25643	CD14	mid		TCGA-D8-A1JG-01	1.14233	1.47989	CD8	mid		TCGA-D8-A1JG-01	1.28789	1.42688	Neu	mid
TCGA-D8-A1JK-01	1.61707	1.83323	0.845546	1.20974	Treg	mid		TCGA-D8-A1JK-01	2.17806	1.45926	2.8548	CD14	mid		TCGA-D8-A1JK-01	1.40261	0.855347	CD8	mid		TCGA-D8-A1JK-01	1.95774	2.3246	Neu	mid
TCGA-D8-A1JL-01	1.59263	1.83323	1.8195	1.39191	Treg	mid		TCGA-D8-A1JL-01	2.5688	1.77736	2.54806	CD14	mid		TCGA-D8-A1JL-01	1.18137	2.05989	CD8	mid		TCGA-D8-A1JL-01	2.55782	2.1606	Neu	mid
TCGA-D8-A1JM-01	0.447543	0.84711	0.4616	0.727292	Treg	mid		TCGA-D8-A1JM-01	0.32573	-1.12958	1.19128	CD14	mid		TCGA-D8-A1JM-01	0.843017	-0.411969	CD8	mid		TCGA-D8-A1JM-01	0.182874	1.40594	Neu	mid
TCGA-D8-A1JN-01	0.00944693	-0.13901	-0.479161	0.0754339	Treg	mid		TCGA-D8-A1JN-01	-0.608973	-0.93757	-0.607989	CD14	mid		TCGA-D8-A1JN-01	-0.119999	-0.684794	CD8	mid		TCGA-D8-A1JN-01	-0.440717	-0.527981	Neu	mid
TCGA-D8-A1JP-01	0.208654	0.10752	-0.0444816	0.55891	Treg	mid		TCGA-D8-A1JP-01	-0.721595	0.752603	-0.688025	CD14	mid		TCGA-D8-A1JP-01	0.231372	0.159123	CD8	mid		TCGA-D8-A1JP-01	-0.677203	-0.772515	Neu	mid
TCGA-D8-A1JS-01	-1.2023	-0.8786	-1.29528	-1.40561	Treg	mid		TCGA-D8-A1JS-01	-0.381419	-0.796654	-0.688025	CD14	mid		TCGA-D8-A1JS-01	-1.01795	-1.08115	CD8	mid		TCGA-D8-A1JS-01	-0.245628	-0.833368	Neu	mid
TCGA-D8-A1JU-01	0.0956376	-0.63207	-0.15597	-0.669734	Treg	mid		TCGA-D8-A1JU-01	-0.1794	1.46536	-0.688025	CD14	mid		TCGA-D8-A1JU-01	-0.0028753	0.492101	CD8	mid		TCGA-D8-A1JU-01	-0.217912	-0.778781	Neu	mid
TCGA-D8-A1XK-01	1.13691	0.60058	0.886885	1.12629	Treg	mid		TCGA-D8-A1XK-01	2.61344	0.577245	0.60661	CD14	mid		TCGA-D8-A1XK-01	1.15535	2.13194	CD8	mid		TCGA-D8-A1XK-01	2.62752	0.65168	Neu	mid
TCGA-D8-A1XL-01	1.94961	2.81935	1.53139	1.37446	Treg	mid		TCGA-D8-A1XL-01	2.61032	0.0363401	1.61937	CD14	mid		TCGA-D8-A1XL-01	1.53275	0.917985	CD8	mid		TCGA-D8-A1XL-01	2.70554	1.57759	Neu	mid
TCGA-D8-A1XT-01	-0.266744	0.35405	0.150936	-0.352926	Treg	mid		TCGA-D8-A1XT-01	0.34188	-0.0125291	0.186864	CD14	mid		TCGA-D8-A1XT-01	-0.406301	0.217718	CD8	mid		TCGA-D8-A1XT-01	0.573164	0.428535	Neu	mid
TCGA-D8-A1XU-01	-0.106426	-0.8786	-0.331971	-0.356949	Treg	mid		TCGA-D8-A1XU-01	-0.755538	0.881923	-0.688025	CD14	mid		TCGA-D8-A1XU-01	-0.341232	-0.206634	CD8	mid		TCGA-D8-A1XU-01	-0.840786	-0.822469	Neu	mid
TCGA-D8-A1XW-01	-0.456586	-0.38554	0.0889286	0.805093	Treg	mid		TCGA-D8-A1XW-01	0.0967709	2.24226	0.75509	CD14	mid		TCGA-D8-A1XW-01	-0.588493	1.67986	CD8	mid		TCGA-D8-A1XW-01	0.0145686	1.01392	Neu	mid
TCGA-D8-A1XY-01	-1.00468	-0.38554	0.0356898	-0.398235	Treg	mid		TCGA-D8-A1XY-01	-0.614761	-0.237281	-0.670845	CD14	mid		TCGA-D8-A1XY-01	-0.965892	-0.787685	CD8	mid		TCGA-D8-A1XY-01	-0.433756	-0.677788	Neu	mid
TCGA-D8-A1XZ-01	-0.208331	0.10752	0.729047	1.00437	Treg	mid		TCGA-D8-A1XZ-01	0.327422	-0.487777	-0.569435	CD14	mid		TCGA-D8-A1XZ-01	-0.406301	0.286062	CD8	mid		TCGA-D8-A1XZ-01	0.232077	-0.478261	Neu	mid
TCGA-D8-A1Y1-01	-0.833412	-0.38554	-0.952674	-0.728756	Treg	mid		TCGA-D8-A1Y1-01	-0.620502	1.16668	-0.688011	CD14	mid		TCGA-D8-A1Y1-01	-0.809727	-0.897085	CD8	mid		TCGA-D8-A1Y1-01	-0.56306	-0.79082	Neu	mid
TCGA-D8-A1Y2-01	1.04897	1.34017	0.141541	1.26661	Treg	mid		TCGA-D8-A1Y2-01	0.687868	2.30562	0.319024	CD14	mid		TCGA-D8-A1Y2-01	1.02521	1.0147	CD8	mid		TCGA-D8-A1Y2-01	0.787262	0.590767	Neu	mid
TCGA-D8-A1Y3-01	0.355797	1.34017	1.00526	0.660263	Treg	mid		TCGA-D8-A1Y3-01	-0.181449	0.0284245	0.155434	CD14	mid		TCGA-D8-A1Y3-01	0.543702	-0.633174	CD8	mid		TCGA-D8-A1Y3-01	-0.186186	0.414468	Neu	mid
TCGA-D8-A27F-01	-1.08246	-0.8786	-1.20759	-0.776337	Treg	mid		TCGA-D8-A27F-01	-0.727574	0.495325	-0.594589	CD14	mid		TCGA-D8-A27F-01	-0.952878	-0.594545	CD8	mid		TCGA-D8-A27F-01	-0.703335	-0.504253	Neu	mid
TCGA-D8-A27G-01	1.15278	-0.13901	0.404604	1.02842	Treg	mid		TCGA-D8-A27G-01	-0.250146	-0.0685992	0.00301318	CD14	mid		TCGA-D8-A27G-01	1.14233	0.0122314	CD8	mid		TCGA-D8-A27G-01	-0.133069	0.267801	Neu	mid
TCGA-D8-A27H-01	-1.125	-0.8786	-0.657668	-0.736305	Treg	mid		TCGA-D8-A27H-01	-0.864277	0.544558	-0.687987	CD14	mid		TCGA-D8-A27H-01	-0.978905	-0.722438	CD8	mid		TCGA-D8-A27H-01	-1.11215	-0.814	Neu	mid
TCGA-D8-A27I-01	0.225162	-0.63207	-0.125906	0.714629	Treg	mid		TCGA-D8-A27I-01	-0.256339	0.525881	-0.127531	CD14	mid		TCGA-D8-A27I-01	0.296441	0.333061	CD8	mid		TCGA-D8-A27I-01	-0.139974	0.0713448	Neu	mid
TCGA-D8-A27M-01	1.0785	0.60058	1.55018	1.58867	Treg	mid		TCGA-D8-A27M-01	2.95407	1.38851	3.03454	CD14	mid		TCGA-D8-A27M-01	0.999182	2.18216	CD8	mid		TCGA-D8-A27M-01	2.97883	2.71822	Neu	mid
TCGA-D8-A27N-01	-0.064839	-0.38554	-0.670195	-0.394545	Treg	mid		TCGA-D8-A27N-01	-0.639939	1.01638	-0.672235	CD14	mid		TCGA-D8-A27N-01	-0.302191	1.10919	CD8	mid		TCGA-D8-A27N-01	-0.533988	-0.743751	Neu	mid
TCGA-D8-A27R-01	1.15516	-0.38554	-0.432186	0.475159	Treg	mid		TCGA-D8-A27R-01	-0.641916	0.761206	-0.684383	CD14	mid		TCGA-D8-A27R-01	1.2074	-0.0723773	CD8	mid		TCGA-D8-A27R-01	-0.471923	-0.773186	Neu	mid
TCGA-D8-A27T-01	-0.0105531	0.35405	0.27182	0.76195	Treg	mid		TCGA-D8-A27T-01	1.01089	0.0401024	0.180507	CD14	mid		TCGA-D8-A27T-01	-0.133013	0.309578	CD8	mid		TCGA-D8-A27T-01	0.969111	0.427401	Neu	mid
TCGA-D8-A3Z5-01	-0.23103	-0.38554	-0.986496	-0.994324	Treg	mid		TCGA-D8-A3Z5-01	-0.727502	-1.06655	-0.688005	CD14	mid		TCGA-D8-A3Z5-01	-0.36726	-1.02884	CD8	mid		TCGA-D8-A3Z5-01	-0.733701	-0.791323	Neu	mid
TCGA-D8-A3Z6-01	-0.752777	-0.8786	-0.457239	-1.00255	Treg	mid		TCGA-D8-A3Z6-01	-0.74601	-0.776155	-0.688025	CD14	mid		TCGA-D8-A3Z6-01	-0.757672	-0.759831	CD8	mid		TCGA-D8-A3Z6-01	-0.687396	-0.838006	Neu	mid
TCGA-D8-A4Z1-01	0.376115	-0.38554	-0.35452	-0.366351	Treg	mid		TCGA-D8-A4Z1-01	-0.696488	0.556209	-0.688025	CD14	mid		TCGA-D8-A4Z1-01	0.50466	-0.418852	CD8	mid		TCGA-D8-A4Z1-01	-0.67569	-0.784302	Neu	mid
TCGA-D8-A73W-01	-0.351665	0.84711	-0.590649	-0.406114	Treg	mid		TCGA-D8-A73W-01	1.90534	1.59999	-0.630949	CD14	mid		TCGA-D8-A73W-01	-0.47137	-0.641944	CD8	mid		TCGA-D8-A73W-01	1.89165	-0.597698	Neu	mid
TCGA-D8-A73X-01	-0.415475	-0.63207	-0.845569	-0.831484	Treg	mid		TCGA-D8-A73X-01	0.313344	-0.700219	-0.688025	CD14	mid		TCGA-D8-A73X-01	-0.536438	-0.786311	CD8	mid		TCGA-D8-A73X-01	0.206961	-0.860988	Neu	mid
TCGA-E2-A105-01	-0.441507	-0.38554	-0.71028	-0.977677	Treg	mid		TCGA-E2-A105-01	-0.87776	-1.11161	-0.687684	CD14	mid		TCGA-E2-A105-01	-0.588493	-0.809926	CD8	mid		TCGA-E2-A105-01	-1.13138	-0.776004	Neu	mid
TCGA-E2-A106-01	-0.906905	-0.8786	-1.27211	-1.28292	Treg	mid		TCGA-E2-A106-01	-0.891266	-1.17262	-0.688025	CD14	mid		TCGA-E2-A106-01	-0.848768	-1.02546	CD8	mid		TCGA-E2-A106-01	-1.14176	-0.869478	Neu	mid
TCGA-E2-A107-01	-0.499761	-0.8786	-1.1055	-0.826392	Treg	mid		TCGA-E2-A107-01	-0.868208	-1.09608	-0.688025	CD14	mid		TCGA-E2-A107-01	-0.666576	-0.758431	CD8	mid		TCGA-E2-A107-01	-1.05314	-0.772852	Neu	mid
TCGA-E2-A10F-01	0.0832566	-0.38554	-0.430933	0.312881	Treg	mid		TCGA-E2-A10F-01	1.68605	0.947095	-0.132399	CD14	mid		TCGA-E2-A10F-01	0.0621934	0.468362	CD8	mid		TCGA-E2-A10F-01	1.5175	0.06759	Neu	mid
TCGA-E2-A14N-01	-0.0626167	1.34017	1.58713	1.28253	Treg	mid		TCGA-E2-A14N-01	1.04631	-1.10302	0.926855	CD14	mid		TCGA-E2-A14N-01	-0.341232	0.872288	CD8	mid		TCGA-E2-A14N-01	1.10272	1.21043	Neu	mid
TCGA-E2-A14U-01	-0.573729	-0.63207	-0.890666	-1.02888	Treg	mid		TCGA-E2-A14U-01	-0.742985	-0.693912	-0.688025	CD14	mid		TCGA-E2-A14U-01	-0.744658	-0.792307	CD8	mid		TCGA-E2-A14U-01	-0.848993	-0.822384	Neu	mid
TCGA-E2-A15I-11	-1.23786	-0.8786	-0.378947	-1.18819	Treg	mid		TCGA-E2-A15I-11	-0.61631	-0.924628	-0.622841	CD14	mid		TCGA-E2-A15I-11	-1.00493	-0.681672	CD8	mid		TCGA-E2-A15I-11	-0.370931	-0.592315	Neu	mid
TCGA-E2-A1AZ-01	0.906909	0.60058	1.52575	1.54818	Treg	mid		TCGA-E2-A1AZ-01	1.54227	-0.140352	0.506325	CD14	mid		TCGA-E2-A1AZ-01	1.07726	2.18136	CD8	mid		TCGA-E2-A1AZ-01	1.40415	0.76768	Neu	mid
TCGA-E2-A1B4-01	-0.824682	-0.8786	-0.589397	-0.45172	Treg	mid		TCGA-E2-A1B4-01	0.22509	-1.11176	-0.688025	CD14	mid		TCGA-E2-A1B4-01	-0.809727	-0.848476	CD8	mid		TCGA-E2-A1B4-01	0.151482	-0.835397	Neu	mid
TCGA-E2-A1BC-11	-1.17278	-0.8786	-1.09861	-1.19921	Treg	mid		TCGA-E2-A1BC-11	-0.614309	-0.617206	-0.688025	CD14	mid		TCGA-E2-A1BC-11	-0.991919	-0.741851	CD8	mid		TCGA-E2-A1BC-11	-0.476405	-0.874479	Neu	mid
TCGA-E2-A1BD-01	-0.992936	-0.38554	-1.2815	-1.2469	Treg	mid		TCGA-E2-A1BD-01	-0.722952	-0.934791	-0.687968	CD14	mid		TCGA-E2-A1BD-01	-0.92685	-0.784227	CD8	mid		TCGA-E2-A1BD-01	-0.706469	-0.804516	Neu	mid
TCGA-E2-A1IE-01	-1.11452	-0.8786	-1.23828	-1.156	Treg	mid		TCGA-E2-A1IE-01	-0.866612	-1.18248	-0.688025	CD14	mid		TCGA-E2-A1IE-01	-0.965892	-0.888572	CD8	mid		TCGA-E2-A1IE-01	-1.02673	-0.86146	Neu	mid
TCGA-E2-A1IG-01	-0.904841	-0.8786	-1.26897	-1.16319	Treg	mid		TCGA-E2-A1IG-01	-0.562857	-0.311934	-0.687984	CD14	mid		TCGA-E2-A1IG-01	-0.835754	-0.795081	CD8	mid		TCGA-E2-A1IG-01	-0.398466	-0.817577	Neu	mid
TCGA-E2-A1IH-01	0.440083	0.10752	1.59903	1.49571	Treg	mid		TCGA-E2-A1IH-01	0.53318	-0.109175	1.05304	CD14	mid		TCGA-E2-A1IH-01	0.960141	1.63567	CD8	mid		TCGA-E2-A1IH-01	0.727954	1.32124	Neu	mid
TCGA-E2-A1II-01	1.80247	3.80547	2.24103	1.73916	Treg	mid		TCGA-E2-A1II-01	3.02286	1.14966	2.83851	CD14	mid		TCGA-E2-A1II-01	2.05329	2.9955	CD8	mid		TCGA-E2-A1II-01	2.92115	2.18409	Neu	mid
TCGA-E2-A1IJ-01	0.681988	-0.38554	0.856821	0.98665	Treg	mid		TCGA-E2-A1IJ-01	-0.442065	0.88706	-0.169246	CD14	mid		TCGA-E2-A1IJ-01	0.9211	0.241345	CD8	mid		TCGA-E2-A1IJ-01	-0.259667	0.0299311	Neu	mid
TCGA-E2-A1IK-01	0.313575	0.84711	0.732179	0.821564	Treg	mid		TCGA-E2-A1IK-01	-0.616048	0.979769	0.29055	CD14	mid		TCGA-E2-A1IK-01	0.465619	0.235001	CD8	mid		TCGA-E2-A1IK-01	-0.435354	0.560263	Neu	mid
TCGA-E2-A1IN-01	-0.988809	-0.8786	-0.680216	-0.408435	Treg	mid		TCGA-E2-A1IN-01	-0.655827	-0.701481	-0.688025	CD14	mid		TCGA-E2-A1IN-01	-0.952878	-1.01583	CD8	mid		TCGA-E2-A1IN-01	-0.422858	-0.834877	Neu	mid
TCGA-E2-A1IO-01	1.18151	-0.38554	0.993362	1.0414	Treg	mid		TCGA-E2-A1IO-01	-0.585844	-0.0512307	-0.395822	CD14	mid		TCGA-E2-A1IO-01	1.19439	0.425249	CD8	mid		TCGA-E2-A1IO-01	-0.274468	-0.271072	Neu	mid
TCGA-E2-A1L7-01	1.60643	1.83323	1.37919	1.53685	Treg	mid		TCGA-E2-A1L7-01	0.934074	-0.57894	1.26346	CD14	mid		TCGA-E2-A1L7-01	1.41562	0.904074	CD8	mid		TCGA-E2-A1L7-01	0.828179	1.4418	Neu	mid
TCGA-E2-A1L7-11	0.416908	-0.38554	0.826756	-0.362352	Treg	mid		TCGA-E2-A1L7-11	0.177759	1.56543	0.246778	CD14	mid		TCGA-E2-A1L7-11	0.869045	0.816809	CD8	mid		TCGA-E2-A1L7-11	0.0574093	0.532731	Neu	mid
TCGA-E2-A1L8-01	-0.845635	-0.38554	-0.156596	-0.0874742	Treg	mid		TCGA-E2-A1L8-01	0.0694253	-0.553732	-0.249787	CD14	mid		TCGA-E2-A1L8-01	-0.822741	-0.597365	CD8	mid		TCGA-E2-A1L8-01	-0.0184524	-0.0861405	Neu	mid
TCGA-E2-A1L9-01	-0.879285	-0.38554	0.0306791	-0.0746325	Treg	mid		TCGA-E2-A1L9-01	0.909348	0.137463	-0.449969	CD14	mid		TCGA-E2-A1L9-01	-0.861782	-0.285187	CD8	mid		TCGA-E2-A1L9-01	0.812178	-0.335863	Neu	mid
TCGA-E2-A1LB-01	-0.906905	-0.8786	-0.818011	-0.740431	Treg	mid		TCGA-E2-A1LB-01	-0.898174	-1.13518	-0.688025	CD14	mid		TCGA-E2-A1LB-01	-0.861782	-0.798342	CD8	mid		TCGA-E2-A1LB-01	-1.12793	-0.821049	Neu	mid
TCGA-E2-A1LE-01	1.11945	0.35405	0.492291	0.975237	Treg	mid		TCGA-E2-A1LE-01	-0.827904	0.0631211	0.371459	CD14	mid		TCGA-E2-A1LE-01	1.14233	-0.257958	CD8	mid		TCGA-E2-A1LE-01	-0.935919	0.628494	Neu	mid
TCGA-E2-A1LG-01	0.165955	-0.38554	-0.122148	-0.554532	Treg	mid		TCGA-E2-A1LG-01	0.472367	-1.11363	2.77452	CD14	mid		TCGA-E2-A1LG-01	0.296441	-0.223325	CD8	mid		TCGA-E2-A1LG-01	0.515389	2.27242	Neu	mid
TCGA-E2-A1LI-01	-0.00769597	0.84711	0.320674	0.644101	Treg	mid		TCGA-E2-A1LI-01	-0.402786	-0.623711	0.87853	CD14	mid		TCGA-E2-A1LI-01	-0.185068	-0.46234	CD8	mid		TCGA-E2-A1LI-01	-0.328652	1.15428	Neu	mid
TCGA-E2-A1LL-01	-0.80992	-0.63207	-0.0169227	-0.409042	Treg	mid		TCGA-E2-A1LL-01	0.422583	-0.940497	-0.551149	CD14	mid		TCGA-E2-A1LL-01	-0.744658	-0.781	CD8	mid		TCGA-E2-A1LL-01	0.545658	-0.450323	Neu	mid
TCGA-E2-A2P5-01	0.411511	1.5867	-0.667689	-0.0481278	Treg	mid		TCGA-E2-A2P5-01	-0.700037	-1.13345	0.0346608	CD14	mid		TCGA-E2-A2P5-01	0.530688	-0.736263	CD8	mid		TCGA-E2-A2P5-01	-0.689574	0.284037	Neu	mid
TCGA-E2-A3DX-01	1.89898	-0.38554	1.49506	1.3575	Treg	mid		TCGA-E2-A3DX-01	-0.564787	1.08317	-0.115647	CD14	mid		TCGA-E2-A3DX-01	1.57179	1.30993	CD8	mid		TCGA-E2-A3DX-01	-0.402818	0.0799973	Neu	mid
TCGA-E9-A1N3-01	-1.24437	-0.8786	-1.26083	-1.38864	Treg	mid		TCGA-E9-A1N3-01	0.0583251	-0.951761	-0.688025	CD14	mid		TCGA-E9-A1N3-01	-1.00493	-0.776799	CD8	mid		TCGA-E9-A1N3-01	-0.0582834	-0.868312	Neu	mid
TCGA-E9-A1N5-01	0.386432	0.60058	-0.44346	0.594888	Treg	mid		TCGA-E9-A1N5-01	-0.0697559	0.300981	-0.221001	CD14	mid		TCGA-E9-A1N5-01	0.595756	0.288081	CD8	mid		TCGA-E9-A1N5-01	-0.116449	-0.0378316	Neu	mid
TCGA-E9-A1N6-01	-0.61357	-0.63207	-0.317566	-0.253286	Treg	mid		TCGA-E9-A1N6-01	0.0165684	-0.0938024	-0.688005	CD14	mid		TCGA-E9-A1N6-01	-0.783699	-0.748668	CD8	mid		TCGA-E9-A1N6-01	-0.0865803	-0.776321	Neu	mid
TCGA-E9-A1N6-11	0.231511	-0.63207	0.361386	0.167599	Treg	mid		TCGA-E9-A1N6-11	0.0537755	1.00604	-0.688025	CD14	mid		TCGA-E9-A1N6-11	0.205344	-0.0557843	CD8	mid		TCGA-E9-A1N6-11	-0.133116	-0.78413	Neu	mid
TCGA-E9-A1N8-01	-0.121823	-0.38554	-0.673953	-0.651538	Treg	mid		TCGA-E9-A1N8-01	-0.594538	-1.13516	-0.683624	CD14	mid		TCGA-E9-A1N8-01	-0.302191	-0.737906	CD8	mid		TCGA-E9-A1N8-01	-0.456357	-0.77434	Neu	mid
TCGA-E9-A1NA-01	-0.573253	-0.38554	0.982088	0.447178	Treg	mid		TCGA-E9-A1NA-01	0.295479	-0.0307067	-0.652961	CD14	mid		TCGA-E9-A1NA-01	-0.757672	-0.424144	CD8	mid		TCGA-E9-A1NA-01	0.126423	-0.648259	Neu	mid
TCGA-E9-A1NA-11	-0.790238	-0.8786	0.0920603	-0.724547	Treg	mid		TCGA-E9-A1NA-11	-0.652993	1.90754	-0.688009	CD14	mid		TCGA-E9-A1NA-11	-0.718631	-0.297665	CD8	mid		TCGA-E9-A1NA-11	-0.441251	-0.805239	Neu	mid
TCGA-E9-A1ND-01	2.41802	3.31241	2.08632	1.39671	Treg	mid		TCGA-E9-A1ND-01	2.92561	2.17325	2.91007	CD14	mid		TCGA-E9-A1ND-01	2.19645	1.98063	CD8	mid		TCGA-E9-A1ND-01	3.03417	2.78643	Neu	mid
TCGA-E9-A1NE-01	1.64564	1.5867	1.51072	1.82872	Treg	mid		TCGA-E9-A1NE-01	1.83488	0.434009	1.60639	CD14	mid		TCGA-E9-A1NE-01	1.54576	2.80076	CD8	mid		TCGA-E9-A1NE-01	1.85032	1.58319	Neu	mid
TCGA-E9-A1NF-01	-0.622777	-0.13901	0.660776	0.205518	Treg	mid		TCGA-E9-A1NF-01	-0.439135	0.0921001	-0.68802	CD14	mid		TCGA-E9-A1NF-01	-0.770686	-0.59703	CD8	mid		TCGA-E9-A1NF-01	-0.278401	-0.772915	Neu	mid
TCGA-E9-A1NF-11	-0.971508	-0.8786	-0.999649	-0.771789	Treg	mid		TCGA-E9-A1NF-11	-0.281065	2.50491	-0.688025	CD14	mid		TCGA-E9-A1NF-11	-0.92685	-0.292478	CD8	mid		TCGA-E9-A1NF-11	-0.201701	-0.775192	Neu	mid
TCGA-E9-A1NG-01	-0.96754	-0.63207	-0.643888	0.167754	Treg	mid		TCGA-E9-A1NG-01	1.01873	2.18301	-0.472926	CD14	mid		TCGA-E9-A1NG-01	-0.939864	-0.341133	CD8	mid		TCGA-E9-A1NG-01	0.977245	-0.333086	Neu	mid
TCGA-E9-A1NG-11	-0.965	-0.8786	-0.862481	-0.64583	Treg	mid		TCGA-E9-A1NG-11	-0.131283	1.87558	-0.664755	CD14	mid		TCGA-E9-A1NG-11	-0.92685	-0.634778	CD8	mid		TCGA-E9-A1NG-11	-0.202349	-0.672888	Neu	mid
TCGA-E9-A1NH-01	-0.535634	-0.8786	-1.00278	-0.652462	Treg	mid		TCGA-E9-A1NH-01	0.445117	0.245787	-0.688025	CD14	mid		TCGA-E9-A1NH-01	-0.770686	-0.619842	CD8	mid		TCGA-E9-A1NH-01	0.554944	-0.772497	Neu	mid
TCGA-E9-A1NI-01	-0.934365	-0.38554	-0.834922	-0.641666	Treg	mid		TCGA-E9-A1NI-01	-0.751513	-0.765769	-0.688025	CD14	mid		TCGA-E9-A1NI-01	-0.965892	-0.891661	CD8	mid		TCGA-E9-A1NI-01	-0.917741	-0.808368	Neu	mid
TCGA-E9-A1QZ-01	0.351353	0.10752	0.987725	1.50948	Treg	mid		TCGA-E9-A1QZ-01	0.312725	0.063175	0.792984	CD14	mid		TCGA-E9-A1QZ-01	0.491647	1.03982	CD8	mid		TCGA-E9-A1QZ-01	0.199846	1.03821	Neu	mid
TCGA-E9-A1R0-01	0.0975424	-0.8786	-0.330092	0.820612	Treg	mid		TCGA-E9-A1R0-01	-0.446377	-0.60503	-0.344457	CD14	mid		TCGA-E9-A1R0-01	-0.0419165	-0.625562	CD8	mid		TCGA-E9-A1R0-01	-0.235846	-0.187936	Neu	mid
TCGA-E9-A1R2-01	1.62929	-0.38554	0.554925	0.815661	Treg	mid		TCGA-E9-A1R2-01	-0.258507	-0.771726	0.115453	CD14	mid		TCGA-E9-A1R2-01	1.55877	-0.671396	CD8	mid		TCGA-E9-A1R2-01	-0.164499	0.384541	Neu	mid
TCGA-E9-A1R4-01	1.17913	0.60058	1.28837	1.28945	Treg	mid		TCGA-E9-A1R4-01	1.64432	1.63054	0.687129	CD14	mid		TCGA-E9-A1R4-01	1.23343	1.48607	CD8	mid		TCGA-E9-A1R4-01	1.52328	1.02312	Neu	mid
TCGA-E9-A1R6-01	-0.842142	-0.8786	-0.333224	-0.406709	Treg	mid		TCGA-E9-A1R6-01	-0.703015	-0.810211	-0.688025	CD14	mid		TCGA-E9-A1R6-01	-0.822741	-0.753586	CD8	mid		TCGA-E9-A1R6-01	-0.677186	-0.809356	Neu	mid
TCGA-E9-A1R7-11	-1.02468	-0.8786	-1.14872	-0.824232	Treg	mid		TCGA-E9-A1R7-11	-0.471483	1.94868	-0.688025	CD14	mid		TCGA-E9-A1R7-11	-0.952878	-0.317118	CD8	mid		TCGA-E9-A1R7-11	-0.318089	-0.776827	Neu	mid
TCGA-E9-A1RA-01	-0.512777	-0.38554	-0.879392	-0.407804	Treg	mid		TCGA-E9-A1RA-01	-0.701109	0.24007	-0.687983	CD14	mid		TCGA-E9-A1RA-01	-0.744658	-0.630722	CD8	mid		TCGA-E9-A1RA-01	-0.677264	-0.774686	Neu	mid
TCGA-E9-A1RB-01	-0.977063	-0.63207	-0.299402	-0.638084	Treg	mid		TCGA-E9-A1RB-01	-0.823926	-0.782896	-0.688016	CD14	mid		TCGA-E9-A1RB-01	-0.92685	-0.756163	CD8	mid		TCGA-E9-A1RB-01	-0.949075	-0.792106	Neu	mid
TCGA-E9-A1RB-11	-0.706587	-0.8786	-0.683974	-0.570506	Treg	mid		TCGA-E9-A1RB-11	-0.587559	1.06015	-0.678093	CD14	mid		TCGA-E9-A1RB-11	-0.731644	1.10389	CD8	mid		TCGA-E9-A1RB-11	-0.513544	-0.760544	Neu	mid
TCGA-E9-A1RC-11	-1.29087	-0.8786	-1.18692	-0.906169	Treg	mid		TCGA-E9-A1RC-11	-0.726097	1.56788	-0.0811995	CD14	mid		TCGA-E9-A1RC-11	-1.00493	-0.338024	CD8	mid		TCGA-E9-A1RC-11	-0.742062	0.142405	Neu	mid
TCGA-E9-A1RD-11	-0.799761	-0.8786	-0.8249	-0.821412	Treg	mid		TCGA-E9-A1RD-11	-0.661639	1.5209	-0.688025	CD14	mid		TCGA-E9-A1RD-11	-0.783699	-0.269778	CD8	mid		TCGA-E9-A1RD-11	-0.37195	-0.811011	Neu	mid
TCGA-E9-A1RE-01	-0.845317	-0.8786	-0.35953	-0.367208	Treg	mid		TCGA-E9-A1RE-01	-0.870971	-1.12253	-0.687994	CD14	mid		TCGA-E9-A1RE-01	-0.822741	-0.656578	CD8	mid		TCGA-E9-A1RE-01	-1.10516	-0.78978	Neu	mid
TCGA-E9-A1RF-01	0.437384	0.60058	1.39171	0.853127	Treg	mid		TCGA-E9-A1RF-01	1.07166	-0.489098	1.4946	CD14	mid		TCGA-E9-A1RF-01	0.517674	0.150465	CD8	mid		TCGA-E9-A1RF-01	1.20471	1.60579	Neu	mid
TCGA-E9-A1RF-11	-1.29738	-0.8786	-0.756003	-1.10452	Treg	mid		TCGA-E9-A1RF-11	-0.709685	1.56894	-0.687991	CD14	mid		TCGA-E9-A1RF-11	-0.991919	-0.58569	CD8	mid		TCGA-E9-A1RF-11	-0.687725	-0.825378	Neu	mid
TCGA-E9-A1RI-01	-0.959603	-0.8786	-0.633867	-0.370623	Treg	mid		TCGA-E9-A1RI-01	-0.558903	-0.246195	-0.688025	CD14	mid		TCGA-E9-A1RI-01	-0.952878	-0.269173	CD8	mid		TCGA-E9-A1RI-01	-0.401342	-0.806484	Neu	mid
TCGA-E9-A1RI-11	-1.13532	-0.8786	-1.12241	-1.20444	Treg	mid		TCGA-E9-A1RI-11	-0.735029	1.16277	0.195702	CD14	mid		TCGA-E9-A1RI-11	-0.991919	-0.785779	CD8	mid		TCGA-E9-A1RI-11	-0.793134	0.434941	Neu	mid
TCGA-E9-A227-01	0.206432	-0.13901	0.862458	0.598506	Treg	mid		TCGA-E9-A227-01	0.126784	-0.0631513	0.0970066	CD14	mid		TCGA-E9-A227-01	0.192331	0.807704	CD8	mid		TCGA-E9-A227-01	0.00348224	0.363038	Neu	mid
TCGA-E9-A22A-01	0.248178	1.34017	0.977704	1.31322	Treg	mid		TCGA-E9-A22A-01	0.475607	-0.0613848	1.63745	CD14	mid		TCGA-E9-A22A-01	0.231372	-0.185458	CD8	mid		TCGA-E9-A22A-01	0.523028	1.60425	Neu	mid
TCGA-E9-A22B-01	-0.821507	-0.38554	-0.527389	-0.602628	Treg	mid		TCGA-E9-A22B-01	-0.595991	-0.762087	0.0401234	CD14	mid		TCGA-E9-A22B-01	-0.718631	-0.738978	CD8	mid		TCGA-E9-A22B-01	-0.455618	0.291607	Neu	mid
TCGA-E9-A22D-01	2.59834	4.052	1.78255	1.9413	Treg	mid		TCGA-E9-A22D-01	3.04654	0.871121	2.8204	CD14	mid		TCGA-E9-A22D-01	2.32658	2.43681	CD8	mid		TCGA-E9-A22D-01	3.70457	2.2093	Neu	mid
TCGA-E9-A22E-01	0.011193	0.35405	0.553046	1.23769	Treg	mid		TCGA-E9-A22E-01	0.318013	-0.519902	1.31234	CD14	mid		TCGA-E9-A22E-01	-0.119999	-0.72773	CD8	mid		TCGA-E9-A22E-01	0.190455	1.52181	Neu	mid
TCGA-E9-A22G-01	-0.608332	0.10752	0.154694	0.310465	Treg	mid		TCGA-E9-A22G-01	0.362199	-1.18588	1.92786	CD14	mid		TCGA-E9-A22G-01	-0.770686	-0.752987	CD8	mid		TCGA-E9-A22G-01	0.530285	1.81562	Neu	mid
TCGA-E9-A243-01	1.52421	1.5867	1.54767	1.76999	Treg	mid		TCGA-E9-A243-01	2.52443	1.6106	2.36685	CD14	mid		TCGA-E9-A243-01	0.986168	3.061	CD8	mid		TCGA-E9-A243-01	2.48537	1.97001	Neu	mid
TCGA-E9-A244-01	-0.835476	0.84711	-0.126532	-0.376955	Treg	mid		TCGA-E9-A244-01	-0.723977	-0.959573	-0.38826	CD14	mid		TCGA-E9-A244-01	-0.822741	-0.664973	CD8	mid		TCGA-E9-A244-01	-0.669667	-0.253504	Neu	mid
TCGA-E9-A245-01	-0.614047	-0.63207	-0.980232	-0.989893	Treg	mid		TCGA-E9-A245-01	-0.865588	-0.62811	-0.688025	CD14	mid		TCGA-E9-A245-01	-0.783699	-0.748471	CD8	mid		TCGA-E9-A245-01	-0.953873	-0.84024	Neu	mid
TCGA-E9-A247-01	-0.969921	-0.13901	-0.661426	-1.08753	Treg	mid		TCGA-E9-A247-01	-0.582675	-1.11417	-0.688025	CD14	mid		TCGA-E9-A247-01	-0.939864	-0.854807	CD8	mid		TCGA-E9-A247-01	-0.478745	-0.81548	Neu	mid
TCGA-E9-A248-01	1.25961	1.5867	1.32532	1.4872	Treg	mid		TCGA-E9-A248-01	2.49094	-0.556401	1.01475	CD14	mid		TCGA-E9-A248-01	1.07726	2.28853	CD8	mid		TCGA-E9-A248-01	2.38772	1.31239	Neu	mid
TCGA-E9-A295-01	0.465162	0.10752	-0.647646	0.182512	Treg	mid		TCGA-E9-A295-01	-0.702705	-0.946319	-0.026716	CD14	mid		TCGA-E9-A295-01	0.569729	-0.604781	CD8	mid		TCGA-E9-A295-01	-0.678999	0.252362	Neu	mid
TCGA-E9-A2JS-01	-0.835635	0.10752	-0.119642	-0.422835	Treg	mid		TCGA-E9-A2JS-01	-0.592489	-0.940133	-0.687885	CD14	mid		TCGA-E9-A2JS-01	-0.809727	-0.667116	CD8	mid		TCGA-E9-A2JS-01	-0.521817	-0.791311	Neu	mid
TCGA-E9-A2JT-01	1.97628	1.5867	1.96356	1.93181	Treg	mid		TCGA-E9-A2JT-01	1.46452	-0.0746269	1.54895	CD14	mid		TCGA-E9-A2JT-01	3.05535	2.94671	CD8	mid		TCGA-E9-A2JT-01	1.34736	1.57165	Neu	mid
TCGA-E9-A3Q9-01	-0.196427	0.10752	-0.638878	-0.348022	Treg	mid		TCGA-E9-A3Q9-01	-0.589631	1.84242	-0.681614	CD14	mid		TCGA-E9-A3Q9-01	-0.36726	-0.420062	CD8	mid		TCGA-E9-A3Q9-01	-0.475724	-0.771763	Neu	mid
TCGA-E9-A54X-01	-1.18167	-0.63207	-1.31282	-1.4241	Treg	mid		TCGA-E9-A54X-01	-0.921756	-1.17715	-0.688025	CD14	mid		TCGA-E9-A54X-01	-0.991919	-1.06735	CD8	mid		TCGA-E9-A54X-01	-1.12894	-0.892095	Neu	mid
TCGA-E9-A5UO-01	-1.12151	-0.8786	-1.3147	-1.43756	Treg	mid		TCGA-E9-A5UO-01	-0.822163	-1.15164	-0.688025	CD14	mid		TCGA-E9-A5UO-01	-1.00493	-0.833198	CD8	mid		TCGA-E9-A5UO-01	-0.951337	-0.864466	Neu	mid
TCGA-E9-A5UP-01	-0.808333	-0.38554	-0.578749	-0.999455	Treg	mid		TCGA-E9-A5UP-01	-0.288044	-0.782892	0.241182	CD14	mid		TCGA-E9-A5UP-01	-0.744658	-0.761258	CD8	mid		TCGA-E9-A5UP-01	-0.258791	0.51728	Neu	mid
TCGA-EW-A1IW-01	0.0811931	-0.8786	-0.313181	0.52812	Treg	mid		TCGA-EW-A1IW-01	-0.643179	-0.523394	-0.254388	CD14	mid		TCGA-EW-A1IW-01	-0.015889	0.311452	CD8	mid		TCGA-EW-A1IW-01	-0.536497	-0.0934414	Neu	mid
TCGA-EW-A1J3-01	-0.800238	-0.63207	-0.323203	-0.831128	Treg	mid		TCGA-EW-A1J3-01	0.395952	-0.962298	-0.641244	CD14	mid		TCGA-EW-A1J3-01	-0.731644	-0.669726	CD8	mid		TCGA-EW-A1J3-01	0.57464	-0.616532	Neu	mid
TCGA-EW-A1J5-01	1.04643	1.83323	1.53765	1.40637	Treg	mid		TCGA-EW-A1J5-01	1.21477	0.536535	0.274738	CD14	mid		TCGA-EW-A1J5-01	1.2074	2.43368	CD8	mid		TCGA-EW-A1J5-01	1.37465	0.545155	Neu	mid
TCGA-EW-A1OW-01	0.402464	-0.38554	0.0801599	0.550995	Treg	mid		TCGA-EW-A1OW-01	0.07781	-0.422078	0.296371	CD14	mid		TCGA-EW-A1OW-01	0.843017	-0.603262	CD8	mid		TCGA-EW-A1OW-01	0.00435848	0.565018	Neu	mid
TCGA-EW-A1OY-01	-0.434522	-0.38554	-0.530521	-0.368731	Treg	mid		TCGA-EW-A1OY-01	-0.757134	-0.788066	-0.623169	CD14	mid		TCGA-EW-A1OY-01	-0.549452	-0.754979	CD8	mid		TCGA-EW-A1OY-01	-0.901846	-0.575833	Neu	mid
TCGA-EW-A1OZ-01	0.0737328	-0.13901	1.02343	0.463781	Treg	mid		TCGA-EW-A1OZ-01	-0.759755	0.353707	-0.232027	CD14	mid		TCGA-EW-A1OZ-01	0.0231522	0.554818	CD8	mid		TCGA-EW-A1OZ-01	-0.901413	-0.0571083	Neu	mid
TCGA-EW-A1P1-01	0.456115	-0.38554	0.533003	1.23918	Treg	mid		TCGA-EW-A1P1-01	0.377277	0.10541	0.672516	CD14	mid		TCGA-EW-A1P1-01	0.895072	-0.228598	CD8	mid		TCGA-EW-A1P1-01	0.598423	1.01709	Neu	mid
TCGA-EW-A1P4-01	1.68644	1.5867	1.32407	1.55357	Treg	mid		TCGA-EW-A1P4-01	1.77116	0.112543	2.79233	CD14	mid		TCGA-EW-A1P4-01	1.8711	1.58677	CD8	mid		TCGA-EW-A1P4-01	1.80844	2.75854	Neu	mid
TCGA-EW-A1P6-01	-0.965794	-0.8786	-0.892545	-0.671468	Treg	mid		TCGA-EW-A1P6-01	-0.753395	-0.793889	-0.688025	CD14	mid		TCGA-EW-A1P6-01	-0.952878	-0.648413	CD8	mid		TCGA-EW-A1P6-01	-0.848019	-0.867601	Neu	mid
TCGA-EW-A1P8-01	0.09659	0.84711	0.690214	0.781052	Treg	mid		TCGA-EW-A1P8-01	-0.654874	2.14072	-0.634602	CD14	mid		TCGA-EW-A1P8-01	-0.0028753	-0.621952	CD8	mid		TCGA-EW-A1P8-01	-0.493924	-0.591226	Neu	mid
TCGA-EW-A1PA-01	0.14913	-0.63207	-0.346377	0.254361	Treg	mid		TCGA-EW-A1PA-01	-0.760707	-1.14686	-0.678229	CD14	mid		TCGA-EW-A1PA-01	0.15329	-0.711137	CD8	mid		TCGA-EW-A1PA-01	-0.927349	-0.76259	Neu	mid
TCGA-EW-A1PC-01	-0.885317	0.60058	-0.393979	-0.232018	Treg	mid		TCGA-EW-A1PC-01	1.08893	-1.18035	2.05043	CD14	mid		TCGA-EW-A1PC-01	-0.861782	-0.713911	CD8	mid		TCGA-EW-A1PC-01	1.26	1.88343	Neu	mid
TCGA-EW-A1PD-01	-0.947381	-0.8786	-1.24705	-0.979532	Treg	mid		TCGA-EW-A1PD-01	-0.883286	-0.507114	-0.688025	CD14	mid		TCGA-EW-A1PD-01	-0.952878	-0.768916	CD8	mid		TCGA-EW-A1PD-01	-0.979457	-0.868024	Neu	mid
TCGA-EW-A1PF-01	-0.183411	-0.8786	-0.336982	0.39042	Treg	mid		TCGA-EW-A1PF-01	-0.614809	0.0327801	-0.680686	CD14	mid		TCGA-EW-A1PF-01	-0.354246	-0.0590319	CD8	mid		TCGA-EW-A1PF-01	-0.452086	-0.769666	Neu	mid
TCGA-EW-A1PG-01	-1.01675	-0.8786	-1.01468	-1.06727	Treg	mid		TCGA-EW-A1PG-01	2.99995	-0.780096	-0.687938	CD14	mid		TCGA-EW-A1PG-01	-0.952878	0.262271	CD8	mid		TCGA-EW-A1PG-01	2.96116	-0.793694	Neu	mid
TCGA-EW-A1PH-01	0.111987	0.84711	0.560562	0.406677	Treg	mid		TCGA-EW-A1PH-01	0.558144	-1.06503	0.485287	CD14	mid		TCGA-EW-A1PH-01	0.114248	-0.67749	CD8	mid		TCGA-EW-A1PH-01	0.803911	0.760008	Neu	mid
TCGA-EW-A2FR-01	-0.0188071	-0.38554	0.196033	0.363141	Treg	mid		TCGA-EW-A2FR-01	0.0573485	0.559998	-0.586451	CD14	mid		TCGA-EW-A2FR-01	-0.15904	-0.36718	CD8	mid		TCGA-EW-A2FR-01	-0.0675601	-0.488342	Neu	mid
TCGA-EW-A2FV-01	0.0846852	-0.38554	0.189769	0.971881	Treg	mid		TCGA-EW-A2FV-01	0.0332901	-0.762788	0.235836	CD14	mid		TCGA-EW-A2FV-01	0.0231522	0.877028	CD8	mid		TCGA-EW-A2FV-01	-0.0738462	0.498198	Neu	mid
TCGA-EW-A6S9-01	-0.706587	-0.38554	-0.301907	-0.618473	Treg	mid		TCGA-EW-A6S9-01	0.482181	-0.785504	-0.500123	CD14	mid		TCGA-EW-A6S9-01	-0.744658	-0.685853	CD8	mid		TCGA-EW-A6S9-01	0.59948	-0.390367	Neu	mid
TCGA-EW-A6SA-01	-1.23405	-0.8786	-1.29591	-1.19864	Treg	mid		TCGA-EW-A6SA-01	-0.92085	-1.13395	-0.688025	CD14	mid		TCGA-EW-A6SA-01	-0.991919	-0.858561	CD8	mid		TCGA-EW-A6SA-01	-1.14507	-0.870664	Neu	mid
TCGA-EW-A6SC-01	0.0926217	-0.13901	-0.328213	-0.480466	Treg	mid		TCGA-EW-A6SC-01	-0.709685	0.922795	-0.688025	CD14	mid		TCGA-EW-A6SC-01	0.0882208	-0.384989	CD8	mid		TCGA-EW-A6SC-01	-0.718977	-0.788788	Neu	mid
TCGA-EW-A6SD-01	1.39183	0.60058	1.06664	0.978807	Treg	mid		TCGA-EW-A6SD-01	0.324396	-0.0720244	0.959406	CD14	mid		TCGA-EW-A6SD-01	1.05124	2.11145	CD8	mid		TCGA-EW-A6SD-01	0.152348	1.27035	Neu	mid
TCGA-GI-A2C8-01	-0.524523	-0.63207	-0.656415	0.174966	Treg	mid		TCGA-GI-A2C8-01	0.465983	1.88536	-0.688025	CD14	mid		TCGA-GI-A2C8-01	-0.757672	-0.0749872	CD8	mid		TCGA-GI-A2C8-01	0.519437	-0.833619	Neu	mid
TCGA-GM-A2D9-01	0.0930979	-0.38554	-0.890666	-0.645824	Treg	mid		TCGA-GM-A2D9-01	-0.866874	-0.667875	-0.685618	CD14	mid		TCGA-GM-A2D9-01	0.0101384	-0.668024	CD8	mid		TCGA-GM-A2D9-01	-0.953061	-0.766825	Neu	mid
TCGA-GM-A2DC-01	-0.865952	-0.8786	-0.881271	-0.727366	Treg	mid		TCGA-GM-A2DC-01	-0.753895	-1.17695	-0.688025	CD14	mid		TCGA-GM-A2DC-01	-0.887809	-0.811517	CD8	mid		TCGA-GM-A2DC-01	-0.943465	-0.832031	Neu	mid
TCGA-GM-A2DI-01	2.15628	0.84711	1.5389	1.76521	Treg	mid		TCGA-GM-A2DI-01	1.47889	1.64045	1.20286	CD14	mid		TCGA-GM-A2DI-01	2.32658	3.33466	CD8	mid		TCGA-GM-A2DI-01	1.37033	1.41325	Neu	mid
TCGA-GM-A2DL-01	-0.987063	-0.63207	-0.0595138	-0.604836	Treg	mid		TCGA-GM-A2DL-01	-0.593609	-0.482221	-0.688018	CD14	mid		TCGA-GM-A2DL-01	-0.991919	-0.687292	CD8	mid		TCGA-GM-A2DL-01	-0.520652	-0.782447	Neu	mid
TCGA-GM-A3NW-01	0.277067	-0.38554	-0.574991	-0.412267	Treg	mid		TCGA-GM-A3NW-01	-0.729884	-0.743376	-0.184736	CD14	mid		TCGA-GM-A3NW-01	0.387537	-0.645448	CD8	mid		TCGA-GM-A3NW-01	-0.729927	0.0256991	Neu	mid
TCGA-GM-A3NY-01	-0.785952	-0.38554	-0.633867	-0.788743	Treg	mid		TCGA-GM-A3NY-01	-0.711447	-1.15058	-0.688019	CD14	mid		TCGA-GM-A3NY-01	-0.705617	-0.891136	CD8	mid		TCGA-GM-A3NY-01	-0.676659	-0.774415	Neu	mid
TCGA-GM-A3XG-01	-0.755158	-0.63207	-0.958937	-1.20383	Treg	mid		TCGA-GM-A3XG-01	-0.828214	-0.964715	-0.688025	CD14	mid		TCGA-GM-A3XG-01	-0.744658	-1.08858	CD8	mid		TCGA-GM-A3XG-01	-0.934542	-0.822309	Neu	mid
[truncated: 41 more rows]

## Sheet: Fig.1D
Group.1	TS_status	PD1+/LAG3+ CD4_EX	CTLA4+ CD4_REG	PD1+/LAG3+ CD8_EX	PD-L1+/PD-L2+_MMP9_Macrophage	Cytotoxic_NK
BIOKEY_11	low	2.111	11.612	18.077	0.886	0.132
[truncated: 14 more rows]

## Sheet: Fig.1E
track_name	Subtype	track_name	GATA3	INPP4B	ARID2	APC	NF1	BMP4	TSC1	NCOR1	SIRT1	CREBBP	SRCAP	MAP2K4	ARID1A	PPP2CA	NISCH	HDAC7	TXNIP	CDH13	THBS1	TIMP3	DKK3	DLC1	AKAP12	TGFBR2	RB1	PTEN	TET2	PBRM1	EP300	HIC1	DUSP1	KAT2B	STK11	LIFR	CDC73	CHD4	VHL	MED23	GPR68	MGMT	SMARCA2	PEBP1	IDH1	HAT1	PRMT5	CASP8	ARHGDIB
[truncated: 945 more rows]
[truncated: 51 more columns]

[truncated: 8 more sheets: Fig.1F, Fig.S1A, Fig.S1B, Fig.S1C, Fig.S1D, Fig.S1E, Fig.S1F, Fig.S1H]
