# Supplementary material for: Loss of tumor suppressors promotes inflammatory tumor microenvironment and enhances LAG3+T cell mediated immune suppression
Source: Nat Commun. 2024 Jul 12;15:5873. doi: 10.1038/s41467-024-50262-8 (PMC11245525; doi:10.1038/s41467-024-50262-8)
Supplement: Supplementary file 4 — Source Data [file 41467_2024_50262_MOESM4_ESM.zip › Source Data Fig2.xlsx]

## Sheet: Fig.2B-C
Fig.2B
3wk			4wk			pvalue
4T1-C1	4T1-C1+sg pool		4T1-C1	4T1-C1+sg pool	4T1C1 T vs 4T1-C1+sg pool	0.035
4	4		40	62
2	3		20	42
1	4		0	15
9	4		21	28
4	1		12	15
1	8		16	17
1	10		7	75
0	8		2	35
Fig.2C
3wk				pvalue	4wk				pvalue
	small	big	4T1C1 T vs 4T1-C1+sg pool small	0.087		small	big	4T1C1 T vs 4T1-C1+sg pool small	0.0218
4T1-C1	3	1	4T1C1 T vs 4T1-C1+sg pool big	0.6093	4T1-C1	20	20	4T1C1 T vs 4T1-C1+sg pool big	0.2686
	2	0				11	9
	1	0				0	0
	7	2				9	12
	4	0				11	1
	1	0				11	5
	1	0				2	5
	0	0				2	2
4T1-C1+sg pool	4	0			4T1-C1+sg pool	44	18
	3	0				32	10
	3	1				6	9
	4	0				16	12
	1	0				8	7
	6	2				8	9
	6	4				19	16
	6	2				42	33

## Sheet: Fig.2D
Counts	4T1-C1-cell-712	2w-4T1-T1-701	2w-4T1-T2-702	2w-4T1-T3-703	2w-4T1-T4-704	2w-4T1-T5-705	2w-4T1-T6-706	3w-4T1-T1-707	3w-4T1-T2-708	3w-4T1-T3-709	3w-4T1-T4-710	3w-4T1-T5-711	3w-4T1-T6-712	4w-4T1-T1-701	4w-4T1-T2-702	4w-4T1-T3-703	4w-4T1-T4-704	4w-4T1-T5-705	4w-4T1-T6-706	4w-4T1-T7-707	2w-4T1-LN1-701	2w-4T1-LN2-702	2w-4T1-LN3-703	2w-4T1-LN4-704	2w-4T1-LN5-705	2w-4T1-LN6-706	2w-4T1-LN7-707	2w-4T1-LN8-708	3w-4T1-LN1-709	3w-4T1-LN2-710	3w-4T1-LN3-711	3w-4T1-LN4-712	3w-4T1-LN5-701	3w-4T1-LN6-702	3w-4T1-LN7-703	3w-4T1-LN8-704	4w-4T1-LN1-705	4w-4T1-LN2-706	4w-4T1-LN3-707	4w-4T1-LN4-708	4w-4T1-LN5-709	4w-4T1-LN6-710q	4w-4T1-LN7-711q	4w-4T1-LN8-712q	2w-4T1-Lung1-712	2w-4T1-Lung2-702	2w-4T1-Lung3-703	2w-4T1-Lung4-704	2w-4T1-Lung5-705
= 0	0	58	98	66	45	39	47	117	181	155	145	157	187	253	263	265	269	232	282	161	406	408	406	349	314	463	366	375	415	407	424	406	507	455	487	476	383	474	441	472	492	482	449	494	183	524	505	497	501
0<50	21	125	145	183	162	98	115	258	246	250	234	278	231	289	257	280	234	267	237	300	250	177	256	182	79	148	293	282	266	238	175	280	172	226	175	198	290	184	104	186	180	178	123	172	347	150	110	97	164
		sg # in 2W Tu						sg # in 3W Tu						sg # in 4W Tu							sg # in 2W LN								sg # in 3W LN								sg # in 4W LN								sg # in 2W Lung
lost sgRNA#	20	58	98	66	45	39	47	117	181	155	145	157	187	253	263	265	269	232	282	161	406	408	406	349	314	463	366	375	415	407	424	406	507	455	487	476	383	474	441	472	492	482	449	494	183	524	505	497	501
remaining sg#	715	657	617	649	670	676	668	598	534	560	570	558	528	462	452	450	446	483	433	554	309	307	309	366	401	252	349	340	300	308	291	309	208	260	228	239	332	241	274	243	223	233	266	221	532	191	210	218	214
delete<50	694	532	472	466	508	578	553	340	288	310	336	280	297	173	195	170	212	216	196	254	59	130	53	184	322	104	56	58	34	70	116	29	36	34	53	41	42	57	170	57	43	55	143	49	185	41	100	121	50
average		average	SD					average	SD					average	SD						average	SD							average	SD							average	SD							average	SD
delete<50	694	518.167	44.5889					308.5	24.962					202.286	28.7212						120.75	93.657							51.625	29.2132							77	49.9342							77.25	53.8987
delete<50		Tumor			Lymph node			Lung
	in vitro cells	2w	3w	4w	2w	3w	4w	2w	3w	4w
average	694	518.167	308.5	202.286	120.75	51.625	77	77.25	187.5	128.25	Total sgRNA (PCR, ng)
SD	0	44.5889	24.962	28.7212	93.657	29.2132	49.9342	53.8987	102.029	18.4526	Detected sgRNA (%)
SE		18.2033	10.1907	11.7254	38.2353	11.9262	20.3856	22.0041	41.6533	7.53326
normalize to in vitro cells	in vitro cells	Tumor			Lymph node			Lung
		2w	3w	4w	2w	3w	4w	2w	3w	4w
	100	74.6638	44.4524	29.1478	17.3991	7.43876	11.0951	11.1311	27.0173	18.4798
SD		6.42491	3.59683	4.1385	13.4953	4.20939	7.19514	7.76639	14.7016	2.65888
SE		2.62296	1.4684	1.68953	5.50941	1.71848	2.9374	3.17061	6.00192	1.08548
	100	76.6571	68.0115	67.147	73.1988	83.2853	79.683	48.9914	41.4986	44.6686	48.415	40.3458	42.7954	24.928	28.098	24.4957	30.5476	31.1239	28.2421	36.5994	8.50144	18.732	7.63689	26.513	46.3977	14.9856	8.06916	8.35735	4.89914	10.0865	16.7147	4.17867	5.18732	4.89914	7.63689	5.90778	6.05187	8.21326	24.4957	8.21326	6.19597	7.92507	20.6052	7.06052	26.6571	5.90778	14.4092	17.4352	7.20461
[truncated: 19 more columns]

## Sheet: Fig.2E
GeneID	GeneSeq	2w lung										GeneID	GeneSeq	3w lung										GeneID	GeneSeq	4w lung
CGTGGAGTCGTTCAAGCAGA	Tgfbr2-4	141129		Tgfbr2-4	141129							ACCTCTGCAGTTAAATTTGG	Pten-1	39155.2		Pten-1	39155.2							CTACAGTATGAAGGAAAACG	Tsc1-2	23295.4		Tsc1-2	23295.4
GCTAACGATCTCTTTGATGA	Pten-3	54731		Pten-3	54731							CCAGTACTCACCTTATCGTG	Tsc1-1	39092.7		Tsc1-1	39092.7							CCAGTACTCACCTTATCGTG	Tsc1-1	16255.5		Tsc1-1	16255.5
ACCTCTGCAGTTAAATTTGG	Pten-1	53503.1		Pten-1	53503.1							GCTAACGATCTCTTTGATGA	Pten-3	37270.1		Pten-3	37270.1							CGTGGAGTCGTTCAAGCAGA	Tgfbr2-4	13446.3		Tgfbr2-4	13446.3
GTATACAATCAAGGACACGG	Nf2-5	33019.5		Nf2-5	33019.5							TCCAGCTTCTGGCCACCCGG	Map2k4-5	29054.1		Map2k4-5	29054.1							GTGTAGACCAGAGTGCCAAA	Timp3-5	13331.3		Timp3-5	13331.3
CTACAGTATGAAGGAAAACG	Tsc1-2	27528.2		Tsc1-2	27528.2							GTATACAATCAAGGACACGG	Nf2-5	24894.4		Nf2-5	24894.4							TCAAGCCTGATGGGGTCCAG	Nme1-2	12877.8		Nme1-2	12877.8
TCAGGCACCATGACGAGAGA	Tsc1-6	26245		Tsc1-6	26245							TCAAGCCTGATGGGGTCCAG	Nme1-2	22318.9		Nme1-2	22318.9							GAACATCCTGCAGTTCCTGA	Tgfbr2-5	11015		Tgfbr2-5	11015
AAAGGTCTACTGCCCTCCCG	Nf2-1	23620.7		Nf2-1	23620.7							CGTGGAGTCGTTCAAGCAGA	Tgfbr2-4	20075.1		Tgfbr2-4	20075.1							CATCTTCCAGAGTGAAGCCG	Tgfbr2-1	6932.52		Tgfbr2-1	6932.52
CCAGTACTCACCTTATCGTG	Tsc1-1	23539.9		Tsc1-1	23539.9							CTACAGTATGAAGGAAAACG	Tsc1-2	17612.5		Tsc1-2	17612.5							GCCTATGCTTGTCAACACGT	Tsc1-4	4025.16		Tsc1-4	4025.16
CGAGATGGAGTTCAACTGCG	Nf2-3	21609.2		Nf2-3	21609.2							AAAGGTCTACTGCCCTCCCG	Nf2-1	16418.4		Nf2-1	16418.4							GCAGCGAGAGGATGGATAAA	Tsc1-3	3850.96		Tsc1-3	3850.96
CATCTTCCAGAGTGAAGCCG	Tgfbr2-1	20668.1		Tgfbr2-1	20668.1							TCAGGCACCATGACGAGAGA	Tsc1-6	16167		Tsc1-6	16167							GGTGGGTTATGGTCTTCAAA	Pten-4	3388.73		Pten-4	3388.73
GGTGGGTTATGGTCTTCAAA	Pten-4	12418.6		Pten-4	12418.6							CATCTTCCAGAGTGAAGCCG	Tgfbr2-1	14703.8		Tgfbr2-1	14703.8							CCTGGATTCTAGAACTTCCG	Tgfbr2-3	3153.51		Tgfbr2-3	3153.51
ATACTGCAGTCCAAAGAACC	Nf2-2	11797.1		Nf2-2	11797.1							AGAGGCAGAATTCCGAAGTT	Nf1-1	11513.4		Nf1-1	11513.4							GTTGTGCTCGGTGCTGACTT	Nf1-5	2537.97		Other	20400.2
GACCTTGGAGAAATTGGACG	Map2k4-3	11118.1		Other	106450							GTGTAGACCAGAGTGCCAAA	Timp3-5	11497.6		Timp3-5	11497.6							CGTGCTGTCGATTTGACAGG	Map2k4-1	1168.03
ACAGATTCTGCAGGTCATAG	Asxl1-1	10060										ATACTGCAGTCCAAAGAACC	Nf2-2	10673.4		Nf2-2	10673.4							CCAAGTTCCCTAGCGCCATG	Men1-2	1077.54
TCAAGCCTGATGGGGTCCAG	Nme1-2	6224.6										CGAGATGGAGTTCAACTGCG	Nf2-3	10605.4		Nf2-3	10605.4							TCCAGCTTCTGGCCACCCGG	Map2k4-5	874.464
ACCCAGCCTGTCACTAGCCG	Idh1-1	6020.5										GAACATCCTGCAGTTCCTGA	Tgfbr2-5	8971.23		Tgfbr2-5	8971.23							GTTACTCAATTTCGGCCAGA	Mgmt-6	855.08
TCCCCAGCATCTTATCCGGG	Trp53-5	5691.26										GGTGGGTTATGGTCTTCAAA	Pten-4	7990.35		Other	82283.4							GCTCTGCGCGGGGCTTTGGG	Rb1-3	751.214
GCACCTTGAGAGTCAGCACC	Vhl-2	5519.8										GCTCTGCGCGGGGCTTTGGG	Rb1-3	6762.13										AGAGGCAGAATTCCGAAGTT	Nf1-1	607.271
GCGCTGCGTCGTGCACCGGG	Cdkn2a-2	4591.48										ATATTGGAATGGGATCGGCA	Kat6b-1	4785.79										ACCTCTGCAGTTAAATTTGG	Pten-1	564.552
CCTTAAACATTCTCTGTTCG	Mbd1-4	4413.85										GCAGCGAGAGGATGGATAAA	Tsc1-3	3654.61										GACCTTGGAGAAATTGGACG	Map2k4-3	545.726
GCAGCGAGAGGATGGATAAA	Tsc1-3	3827.55										GCGCTGCGTCGTGCACCGGG	Cdkn2a-2	3480.54										ATAGCTTTGTCAGATAAGGA	Sirt1-2	528.73
GAACATCCTGCAGTTCCTGA	Tgfbr2-5	3807.08										TGTGCACCAGGAAGTTCACA	Dkk3-6	2910.28										GGGGATGTACAACACCGACG	Idh2-5	511.012
GTATCATTGATGAAGACTGT	Dkk3-3	3315.06										CTTTACTTACCTGTGCCACT	Pebp1-1	2819.54										CCGCTGCTGCCCTTGCCCAT	Fbxw7-3	420.461
TCTTTGCGAGGCCGGCCCCG	Kmt2c-5	3243.72										GCTCTCCAATGCCAAAGCCC	Dnmt3a-3	1389.79										GCTAACGATCTCTTTGATGA	Pten-3	375.011
GTTAATACAGAGTATGGACC	Ncor1-4	3211.12										GCAAGACAATCAAGGCACAC	Pbrm1-3	1308.29										GCAAGAAGCCGCAGCTTCAA	Rassf1-5	372.418
CGTGTGGTCGTCTTGCCCTC	Dcc-4	2597.67										CCTTAAACATTCTCTGTTCG	Mbd1-4	1211.86										GCTATCCGCACCAACTACAT	Thbs1-4	346.183
GATCGCGGAGATCGAAGCCG	Drg1-2	2589.65										ATACTCTCGGAGGAACTCTT	Ptpn14-2	1167.23										TCTTTAGTCGCATTTCTACA	Nf1-6	326.88
ACACGCTTCCGCCAACAAAC	Ezh2-1	1972.9										ACAGATTCTGCAGGTCATAG	Asxl1-1	1076.46										GTCCTTCTCTGTTTTCCACG	Tgfbr2-6	306.821
GACCCCTCTGTGCACAAGCG	Nf2-4	1949.63										CGTGTGGTCGTCTTGCCCTC	Dcc-4	969.715										AGAAATCGATACCAGTACCA	Rb1-1	306.316
TTTTGCCCACAGATGTACCG	Timp3-6	1933.01										TGAGCTCGTGGACACGTACA	Nisch-5	959.906										TCTACTCCAGACCCACCCTT	Smarca4-6	275.061
AGATAGTGAAGCTAGAGCTG	Mbd1-3	1510.19										TGAGCTTCAGCTCACTCAAG	Nf2-6	922.876										CCACATCCAACACAATTCCC	Kat2b-2	253.802
GCTCTCCAATGCCAAAGCCC	Dnmt3a-3	1346.81										ACTCTCGGCGTTTCCAGCCA	Mbd1-2	872.546										GCACCTTGAGAGTCAGCACC	Vhl-2	239.36
CCACGTGCAGTACATTCACA	Timp3-2	1298.77										GCGCCTTCTTACCTGCTGTA	Wt1-4	871.065										TCCCAGTTGCAAACATCAGT	Crebbp-4	227.281
CCGCTGCTGCCCTTGCCCAT	Fbxw7-3	1288.37										TGGCCTCACCTACTTCCCGG	Men1-6	824.242										TCTTTGCGAGGCCGGCCCCG	Kmt2c-5	207.768
TCTTGTAGATGGCCATGGCG	Trp53-6	1034.8										GGTGGAATGGGTCCAGGCCG	Nf1-4	750.306										CTGAGGGTACCGTTGAGCGG	Kat5-5	190.935
GCATGCTGCTGACCGCCGGG	Map2k4-4	1022.21										TGTTCTGTAACAGGCTTCAG	Nme1-5	746.97										GTATACAATCAAGGACACGG	Nf2-5	183.743
CTCCACTTGCCCCCGCGCCG	Cdkn2b-3	969.744										TATTCGGCGTCTGGACGAGA	Mlh1-5	695.586										GCAGCCCCAGTATTCCCTAC	Hdac7-3	179.816
TGACATTGCTGTCCAGCAGG	Ptpn14-6	967.906										TCACTGATGAGCCGTCCTGA	Pbrm1-5	686.21										GAAATCCCAGTGTTGTTCAG	Map2k4-2	167.38
GTCCTTCTCTGTTTTCCACG	Tgfbr2-6	762.423										GGTGCTCTTTGTGTTCCGCT	Cdkn2a-5	654.693										GGTGGAATGGGTCCAGGCCG	Nf1-4	165.484
CGAGAAGGTGTACGGCAGCG	Txnip-1	733.969										ACATAACATTCCTTATATGG	Ezh2-3	607.79										AGTCTCAGCTTGAGAAAGAT	Rassf1-3	146.274
GCTTACGTCTTCATCGGTGT	Cd82-3	706.303										GCATCACCACTGGCACAAGT	Nisch-4	601.795										ATATTGGAATGGGATCGGCA	Kat6b-1	127.522
TTCTTTTCACTTCTAGGCAG	Kat2b-6	642.114										ATTCTCCGTGGAGAGCAGCG	Chd7-1	594.915										GATTCCGTCCCACAACATGA	Tet2-3	120.157
AGCTGCCCCGAAAATGAAAA	Cdh1-2	482.528										GCACCTTGAGAGTCAGCACC	Vhl-2	588.811										GGGAAGTCCTTACTTGGTAA	Kdm1a-5	117.939
GGTGGAATGGGTCCAGGCCG	Nf1-4	479.746										ACCCAGCCTGTCACTAGCCG	Idh1-1	579.899										TCAGGCACCATGACGAGAGA	Tsc1-6	116.846
GAGTGGGTCTGGCCGGCCCG	Men1-4	465.575										TTCGGCTGACATAATTCACA	Mapk14-5	564.197										TACTGAAGTGGAACGACAGA	Lifr-4	113.839
CTTCCTAGACTGCAACCGAG	Casp8-1	458.133										GTCCTTCTCTGTTTTCCACG	Tgfbr2-6	524.253										TCACTGATGAGCCGTCCTGA	Pbrm1-5	113.18
GGGAGCCAAACAACACCTGG	Brms1-5	438.464										GTTGTGCTCGGTGCTGACTT	Nf1-5	519.653										AATGCAGTCCTGTCCCCATG	Apc-1	97.8217
TACGCTCCACGAAAACAAAG	Kmt2c-4	424.418										GCTTTTCCACATCAGTCGGT	Casp8-3	509.871										GCTGTGAGCGAGGCCTGCAT	Mgmt-4	91.5264
TTGGGGCTCCAGGATGGCCG	Dnmt3a-6	399.496										GACCTTGGAGAAATTGGACG	Map2k4-3	508.898										TCCCCAGCATCTTATCCGGG	Trp53-5	86.1577
GATGTGCCGCAGAAGTCCAT	Dot1l-2	399.079										GCTGAAGACCTATTTCCAAG	Cdc73-3	500.947										CGAGATGGAGTTCAACTGCG	Nf2-3	80.1391
GCCCAAGCTATGAAGTCCGA	Idh1-4	397.817										TGGATGTGTTCACACCCGCA	Mapk14-4	487.976										CCAGAGGCCCCCTTACCACA	Tgfbr2-2	76.2642
TTCGGCTGACATAATTCACA	Mapk14-5	379.334										TTCTCAAGCTTCTTGGCACG	Kat2a-6	485.708										ATTGTTACAGTATATCAATG	Nf1-3	64.9754
TCCAGCTTCTGGCCACCCGG	Map2k4-5	379.179										CGTCACTGCGAACCACCCTG	Mgmt-1	472.054										TGAGCGTAGCTTCCTCCTGA	Dkk3-5	59.1167
TGTCTCTTAGCATTCTCCAT	Chd7-5	378.588										GCCCCATTAGATCTTACCCA	Tet1-4	466.575										TGTGGCTGCTGCTCTATCGA	Chd7-6	57.224
GGCTATGCACCAGCCTCCCA	Klf17-4	377.156										GCTATATCTCCCAGCCACCA	Amer1-3	464.945										GGTTCCATTGGAGCAGGCCG	Ep300-3	55.6938
GCAGAACTCGTGATTGTCGG	Cdh13-4	374.706										CTGGGTCACTTGAAACAAAT	Fhit-2	428.139										GCTCTGCGCTCAGACAGTGA	Chd4-4	54.9846
GACCAAAGACTCACCATGGG	Klf17-2	364.568										CTGCTTCCTGAGAGGTCATT	Kdm1a-1	408.117										TGAGCTCGTGGACACGTACA	Nisch-5	54.8282
ACTCTCGGCGTTTCCAGCCA	Mbd1-2	339.907										TGATCGACTACGACACCAAA	Dot1l-6	387.741										TCTGCGCTCTATCGACGACG	Men1-5	54.416
ATTCTCCGTGGAGAGCAGCG	Chd7-1	332.173										TGGTCTCTCCAAGCATCACG	Nme1-4	364.526										ATACTGGAGAATTTTGGCTG	Fbxw7-1	53.7762
TTGTTCAGCTACACCATTGA	Akap12-6	328.362										GGGAAGTCCTTACTTGGTAA	Kdm1a-5	357.693										CGAGATGTCAGACAACGAGG	Chd5-2	53.1743
GCCGCAGACAAAAGACCTCG	Kmt2c-1	311.363										CGACTACTACGACACCGGCG	Dapk1-2	356.319										TGTGCACCAGGAAGTTCACA	Dkk3-6	52.9904
GCTTTTCCACATCAGTCGGT	Casp8-3	299.949										GCCTATGCTTGTCAACACGT	Tsc1-4	355.445										AAAGGTCTACTGCCCTCCCG	Nf2-1	47.0484
GGTCATGCATTCAAGCTGGG	Wt1-6	297.802										GTCGGACCGCCACTTCTACG	Brd7-6	351.716										AAGTAGACAATGGTGTATGG	Gstp1-1	46.8062
CGACTACTACGACACCGGCG	Dapk1-2	295.794										AATGCAGTCCTGTCCCCATG	Apc-1	342.263										GGAAGGCAGGGGACTTCCCC	Fhit-4	46.1558
TACTGAAGTGGAACGACAGA	Lifr-4	276.867										GTTACTCAATTTCGGCCAGA	Mgmt-6	334.548										AGTTTTCTCTGGTCATCAGT	Nf1-2	45.7273
CTTTACTGCTCGCTAATGCG	Arid2-3	267.441										GGTCATGCATTCAAGCTGGG	Wt1-6	330.763										TGCTGCACCGGGCAGGGGCG	Cdkn2b-6	45.674
GCTGCAGCTTACCTTGGTGG	Akap12-5	251.183										AGTTTTCTCTGGTCATCAGT	Nf1-2	326.327										AAGTGACGCTGAAGTCCATG	Cdh1-1	45.39
TGGCCTCACCTACTTCCCGG	Men1-6	222.244										GCTGTGCCAGTTTTAAAGTT	Inpp4b-3	317.979										GCAAGGAGATGAAGTCTCGC	Fbxw7-5	43.1142
ACAGGCTTCTCTGGTTCAGG	Ncor1-2	208.562										AGGTGCCATCGCCAGCACCG	Hdac5-2	314.068										AGAGGCCCTAGATTTTTATG	Pten-2	41.834
GGTCTGGGCGACGTTCCCAG	Cdkn2a-4	185.25										GACCCCTCTGTGCACAAGCG	Nf2-4	313.021										GTCAGCCAGCAGCATTCGCA	Gstp1-3	40.4407
TGTGCTCCCCAAGGACGTGG	Serpinb5-5	178.701										GTTTCACTCAGGACCCTCAC	Ncor1-5	306.518										AGCAGCTGAGATGAACGGGG	Brms1-1	40.0374
AGAGGCAGAATTCCGAAGTT	Nf1-1	177.981										TTCCAGATGTGGCCAAAAGG	Ehmt2-6	305.807										GCCGCAGACAAAAGACCTCG	Kmt2c-1	39.6718
GCATGTTCAGAGCCGCCGAG	Smarca4-2	176.06										GGTCCAGTTCCAGTGCTGAA	Lifr-3	301.019										TCTTGTAGATGGCCATGGCG	Trp53-6	39.2801
CCTTGCAATTGCAACCCAGG	Timp3-4	168.332										AGAAGATGTCCACGTCCAAG	Akap12-1	266.706										TCTGAAGTCAGGAATCCCAC	Sirt1-6	37.3781
ACAGGCAGCAGTACATCCCG	Amer1-1	161.847										TTAGGCCGCTTGGCTGAAGG	Ep300-5	263.808										TCCACTCCAAAACTGCCGGA	Med23-5	33.787
GCTCCCGGCAGCGGTGGCCA	Kat2b-3	154.149										TTTGTAAAACTTATCGAACG	Map2k4-6	263.71										GCGCTCAGCCGAGCCCATGA	Hdac7-4	33.4887
GTGCGGGGCGTACAGCCGCA	Kiss1r-5	138.056										TTAAGGTTCTACAGAATCCA	Lifr-5	262.503										GAGTGGGTCTGGCCGGCCCG	Men1-4	33.0992
GGAGCACTACACTGACCTGA	Nme1-1	132.516										GGTCTGGGCGACGTTCCCAG	Cdkn2a-4	253.762										GCAACCCAACCACCGCTCAA	Kat5-6	32.9867
AGAAGATGTCCACGTCCAAG	Akap12-1	124.592										GATCTTGGCCCTTCACCAGT	Thbs1-3	251.323										AGGCGTGTACTTTTCCAGCA	Dlc1-2	32.346
GATTCCGTCCCACAACATGA	Tet2-3	109.049										GGGAGCCAAACAACACCTGG	Brms1-5	251.134										GACCAAAGACTCACCATGGG	Klf17-2	32.0476
CTTTACTTACCTGTGCCACT	Pebp1-1	64.3047										TGGTGCCTGCCTTACCCAAA	Kat2a-4	242.551										GGGACCTGAGAGCAGCCAAT	Fbxw7-6	31.5093
TTGAGCGTAGTTTCACTCCG	Apc-6	59.9179										TCAGGGTCTGCTCCACCGGG	Inpp4b-4	237.7										ATTCTCCGTGGAGAGCAGCG	Chd7-1	31.3839
ATATTGGAATGGGATCGGCA	Kat6b-1	49.0382										TCCAGGCCCTTAGGACCCGA	Dnmt3a-5	232.528										CTGCTTCCTGAGAGGTCATT	Kdm1a-1	30.5796
GAAATCCCAGTGTTGTTCAG	Map2k4-2	38.3743										GAAGACTCACGGGCTCTGCA	Chd5-4	231.429										ACACTCACGTAGACCGGCAG	Dot1l-1	30.3211
TATTCGGCGTCTGGACGAGA	Mlh1-5	37.7232										CCTTGCAATTGCAACCCAGG	Timp3-4	230.073										TCCCAGGCTTAGAGTCTGCG	Nme1-3	30.1768
GCTAAGCACAACACTCTGCA	Msh2-5	21.4183										GCCTGCACAGGGTTTAGGAG	Mlh1-3	230.013										ATACTGCAGTCCAAAGAACC	Nf2-2	29.8115
TTCTCAAGCTTCTTGGCACG	Kat2a-6	19.4778										GTTAATACAGAGTATGGACC	Ncor1-4	229.618										ACAGTGCGCACAGCGCCAGG	Gsn-1	28.8934
GCCTATGCTTGTCAACACGT	Tsc1-4	17.7212										GCTGACGGCTGCTTTTACCG	Tet2-5	228.583										ACCCCCATCCAGAAGCCCCG	Smarca4-1	28.7633
TCTACTCCAGACCCACCCTT	Smarca4-6	17.5822										GGTGGAGTATAAGAGTGCCG	Hat1-4	227.199										GCTGGTCCGTCGGCCCTCCG	Kdm1a-2	28.3852
TGAGCTTCAGCTCACTCAAG	Nf2-6	15.3693										TCTTGTAGATGGCCATGGCG	Trp53-6	223.313										TATGGGTTAGTCCCACCATA	Arid1a-5	27.9923
ATTGTCTCCGTCCCCGGCCA	Sirt1-3	12.8374										GTATCATTGATGAAGACTGT	Dkk3-3	220.504										TGGCCTCACCTACTTCCCGG	Men1-6	27.5776
TCTGCGCTCTATCGACGACG	Men1-5	12.1275										CGGCACACAGAAGAGCCGCA	Gpr68-1	216.867										CGTAGCTGTGAGCACCCTTT	Kat2a-2	27.0536
AGAGGCCCTAGATTTTTATG	Pten-2	11.5955										ACACGCTTCCGCCAACAAAC	Ezh2-1	214.137										TGATCGACTACGACACCAAA	Dot1l-6	26.4191
TCCAGGCCCTTAGGACCCGA	Dnmt3a-5	10.8024										TACCTGCTCTAGGACAAGCA	Gpr68-5	212.58										GTGACAACTTCTCAGCCGGA	Smarca2-5	26.4036
TTGAGAAGATAGTGTTCACG	Tet1-6	9.04475										GGTAGATGAGAAACTGAACG	Mapk14-2	205.051										CCACGTATAGTGAATGGCGA	Bmp4-1	26.0166
TGTGGCTGCTGCTCTATCGA	Chd7-6	8.62937										AGATGCTGTGAAGTTACTGC	Sirt1-1	204.488										TGCCGAAGTTGATAAGACCA	Kdm1a-6	25.6848
TGGATGTGTTCACACCCGCA	Mapk14-4	7.85662										TTCTTTTCACTTCTAGGCAG	Kat2b-6	202.797										CGTCCACTCATGGTTGCCAT	Nisch-3	24.9937
TTGTTTTGACACAGGCCCCT	Txnip-6	7.42934										ATACTGGGCTTCTCAAATGG	Kat2b-1	202.377										CTTTACTTACCTGTGCCACT	Pebp1-1	24.4937
AGTCCAGTACAAGAACAACG	Thbs1-2	7.3156										GAGCATTTTCGAGGAGGTGG	Med23-4	201.175										TGAGCTTCAGCTCACTCAAG	Nf2-6	24.1415
CAGCCTTCTGAATTACACGC	Dnmt3b-1	7.16533										TCTTTGCGAGGCCGGCCCCG	Kmt2c-5	200.522										GCATGCTGCTGACCGCCGGG	Map2k4-4	23.7708
GCAAGAAGCCGCAGCTTCAA	Rassf1-5	7.1343										CCAAAGCCACAGCTTCCTAT	Arid2-2	199.626										TGATGGGCTTGGTCCAGCCA	Idh2-6	23.0642
TTACAACCAAAACAGCTGAT	Mlh1-6	6.89865										TCCCAGGCTTAGAGTCTGCG	Nme1-3	196.783										TCTGCTGATCCTCATCGCAC	Cd82-5	22.9914
AGGCGTGTACTTTTCCAGCA	Dlc1-2	6.74089										GCCCAGCGACCCGTAAGCCG	Wt1-3	196.54										GCGCCTTCTTACCTGCTGTA	Wt1-4	22.8617
GATCATTGATGAGCGCACAA	Dnmt3a-2	6.56822										ACCCCCATCCAGAAGCCCCG	Smarca4-1	196.135										TTTCCACATCTTCCTTCACG	Smarca2-6	22.785
ATGCATCGTCAGATGCAGGA	Lifr-1	6.34492										GAGAACCTCGGAACATACGC	Smarcb1-3	193.261										GCTCAGACATCTATTACCAG	Mbd1-5	22.3263
AGCAGCTGAGATGAACGGGG	Brms1-1	6.12039										ATAGAGCTGCAAGGGCCTGA	Nisch-1	191.577										GAGGCAATCACATTATCTCA	Txnip-2	22.2791
GGGCATCCTGAAGCGTTGGA	Kiss1r-4	6.08152										AGAGGCCCTAGATTTTTATG	Pten-2	188.187										CGAGAAGGTGTACGGCAGCG	Txnip-1	21.9831
GAGTGAGTGGCACATTGCAA	Lifr-2	6.01643										TCTGACTGCGAGGTGTTGGA	Chd7-3	188.138										AAGTCTATGATCTTGATCCG	Dapk1-1	21.848
GTCGGACCGCCACTTCTACG	Brd7-6	5.89533										CTGAGCGTGAAGGACATCAG	Kat5-4	186.105										TCTGGACTGCCTGATCTCAG	Bmp4-5	21.8187
AGTGACTGTTTGAAACCCAA	Serpinb5-2	5.86789										CCAGGCTTCACTTTTGCCAG	Kiss1-2	181.682										GCCACTTCAGACTCCTTCAC	Brd4-4	21.4423
GTGACAACTTCTCAGCCGGA	Smarca2-5	5.79943										TGGCTACCAGGGCTACCCCG	Arid1a-6	176.871										TGGTGCCTGCCTTACCCAAA	Kat2a-4	21.3267
GCAACCCAACCACCGCTCAA	Kat5-6	5.74933										TCAAAGGAGCCCACGCCAGG	Hdac5-6	174.829										AGGTGCCATCGCCAGCACCG	Hdac5-2	21.2281
GCTATATCTCCCAGCCACCA	Amer1-3	5.62365										GATTCCGTCCCACAACATGA	Tet2-3	174.267										AGGTGAAGTCAGACCCCCAG	Mbd2-1	21.0992
TGGTGCCTGCCTTACCCAAA	Kat2a-4	5.29936										GGAGCACTACACTGACCTGA	Nme1-1	173.581										TTACAGCTCCTGGATCTCCC	Drg1-6	20.7026
ACATAACATTCCTTATATGG	Ezh2-3	5.15008										CCACATCCAACACAATTCCC	Kat2b-2	171.576										GTACCTGCGTGTAATTCAGA	Dnmt3b-5	20.5842
TGTCTCGGAGAGACTCAGCC	Inpp5d-6	5.01682										GGTACCTTATGAGCCACCCG	Trp53-4	165.647										ACCCAGCCTGTCACTAGCCG	Idh1-1	20.5642
TCTGCTGATCCTCATCGCAC	Cd82-5	4.82472										TTGAGAAGATAGTGTTCACG	Tet1-6	165.225										GCGCTGCGTCGTGCACCGGG	Cdkn2a-2	19.8314
TTAAGGTTCTACAGAATCCA	Lifr-5	4.67436										GGGACCTGAGAGCAGCCAAT	Fbxw7-6	164.955										ATACTCTCGGAGGAACTCTT	Ptpn14-2	19.7074
GCGCCTTCTTACCTGCTGTA	Wt1-4	4.63774										TAGCATTATCTGCATACCAG	Kdm6a-4	163.956										GAGCATTTTCGAGGAGGTGG	Med23-4	19.4767
TGTCAGTGAGACCACTCACA	Gpr68-6	4.63562										GCAACCCAACCACCGCTCAA	Kat5-6	157.747										TTAGGCCGCTTGGCTGAAGG	Ep300-5	19.4028
GGTCACTGTCTCCACGGCCG	Chd5-6	4.57609										TCGAAGCTATGCCGCCTACG	Kiss1r-6	154.18										CTGACCTTTCCAGATGTCCG	Men1-3	19.3211
TTCCAGATGTGGCCAAAAGG	Ehmt2-6	4.57487										CAAGACCGTGAGCTCTGCAG	Dcc-2	149.781										GGCCGAGGAGTCCCACCCAA	Smarca4-5	18.9163
TCGATAGCGACAGACCCGAA	Cdh13-5	4.43646										GCTCCTAGATGGGTATAATA	Tet2-4	143.389										GCTCGCCGCCTCACACCCCG	Sirt1-5	18.6803
GGGAGGCTGCTAACTCCCCA	Amer1-5	4.17166										GGTCTGCTGCTCTCCCGCCG	Brd4-6	143.327										AACCCTTTAGTCAAACTGGA	Crebbp-1	18.363
TTGCCACCTTCAGTTTTGGA	Casp8-6	4.14674										CAGTGGCCATGGGCCCGCAG	Akap12-2	141.962										GGACATGGAGAAGCGTGCAC	Apc-4	17.7211
GGTCTGCTGCTCTCCCGCCG	Brd4-6	4.0305										ATTGTTACAGTATATCAATG	Nf1-3	138.887										TTACCTTGCCGACATCTCTG	Cdh13-6	17.6383
TTGACTGAGCCACTACAGCA	Ep300-6	4.0305										TATGGGTATTAAAATGGCCG	Msh2-6	138.241										CGGCACACAGAAGAGCCGCA	Gpr68-1	17.4563
TAGCATTATCTGCATACCAG	Kdm6a-4	3.92519										GCCTCCCCCAGAATCACCCG	Dnmt3b-4	132.746										CGTGTGGTCGTCTTGCCCTC	Dcc-4	17.1694
ATACTGGGCTTCTCAAATGG	Kat2b-1	3.77812										TGTCTCTTAGCATTCTCCAT	Chd7-5	130.992										AATGTTTATGGATACCCCCG	Med23-1	16.6845
CCACATCCAACACAATTCCC	Kat2b-2	3.73194										GGCCAAAATGTCAATGACAG	Ehmt2-5	128.111										GCCTGTGGTTGTGAGTAGGG	Arid1a-4	16.5424
GGGGTGGTCGCAATGATGGG	Brd4-5	3.68705										TGTAGAAGAGGCGGTCCAGC	Chd7-4	127.901										CCAATGCCGGAGCTGCAGGG	Hdac7-2	16.4187
GGCCGAGGAGTCCCACCCAA	Smarca4-5	3.65731										GCAAGTTGAGGCACTGAAGA	Apc-3	124.348										GGTCTCCCCATACACCTCAG	Dot1l-5	15.5742
AGGCGCCTCCGGACGAGCGG	Arid2-1	3.58267										AGGCGCCTCCGGACGAGCGG	Arid2-1	123.644										CCAGGCTTCACTTTTGCCAG	Kiss1-2	15.5655
CTTCATCAGGATGTAGGTCA	Fhit-3	3.4719										CTCCACTTGCCCCCGCGCCG	Cdkn2b-3	122.206										GCAAAGTCTCAGATTATACC	Fbxw7-4	15.5406
ACCCCCATCCAGAAGCCCCG	Smarca4-1	3.35875										GATCGCGGAGATCGAAGCCG	Drg1-2	121.375										GCTACCGGAACCGTGTCAGA	Brca1-3	15.5073
TATGGGTTAGTCCCACCATA	Arid1a-5	3.20947										CCTCAAGGCCTTCACATTTG	Kat6b-2	116.18										GTGTTTGTGCAAAACCCAGG	Hat1-6	15.4258
GAGGAAGAAGGAGCGCACGT	Asxl1-4	3.13955										GGGGTGGTCGCAATGATGGG	Brd4-5	116.103										GAGCCCCCCGAAGCTCCACG	Hdac5-3	15.3458
GCTGTGCCAGTTTTAAAGTT	Inpp4b-3	3.02276										TTGAGCGTAGTTTCACTCCG	Apc-6	115.399										CCCACCCAAACATACCTGGG	Med23-2	14.7981
AAGTGACGCTGAAGTCCATG	Cdh1-1	2.98556										TCCACTCCAAAACTGCCGGA	Med23-5	113.832										GGAATTCGTACTCCTCTGGT	Arhgdib-5	14.7817
CGGCGCTTACTCACCACAAG	Smarcb1-2	2.98316										CTTGGCCGCATACTGAAGAC	Dapk1-3	113.462										GTTCTCTTCGAAGTTTAGCA	Drg1-4	14.326
ACCATGTCCAAACCTAGCAA	Ehmt2-2	2.92831										CCGCTGCTGCCCTTGCCCAT	Fbxw7-3	112.865										TTTGTAAAACTTATCGAACG	Map2k4-6	14.1573
TCTTGAGTTGGAATGTAGCA	Asxl1-6	2.91092										ACTCATCCTCCACGTCCTTG	Serpinb5-1	111.644										TTACAACCAAAACAGCTGAT	Mlh1-6	13.9595
GCAGATTGCCTCCAAGACTG	Dnmt3b-3	2.84394										GCATGCTGCTGACCGCCGGG	Map2k4-4	110.897										CGGTGGAGCCGGCAACATGG	Nisch-2	13.9021
TTACCGATGGCAACCATGAG	Nisch-6	2.80636										TCACGGCTCACTTCACGAAG	Dnmt1-3	110.236										GCACAGTGTGAGTTGCAGCT	Kiss1r-2	13.8989
GACTAGCAACATCTACCACA	Brca2-2	2.687										GGCTATGCACCAGCCTCCCA	Klf17-4	109.502										GCTGTATGACACACTGCTTG	Brms1-4	13.6107
GAATTCCTCCAGTGACCTTG	Mapk14-1	2.65675										CCTGGATTCTAGAACTTCCG	Tgfbr2-3	109.113										GCCCCATTAGATCTTACCCA	Tet1-4	13.3854
AACTCCTTCGGCCTGCGCTA	Kiss1-1	2.61236										TGATGGGCTTGGTCCAGCCA	Idh2-6	108.774										GGGAGGCTGCTAACTCCCCA	Amer1-5	13.2811
CAGACACGTGTACTTGAGCA	Gsn-2	2.61108										CATGCAGCCACCACATCACG	Gsn-3	107.569										GGTCATGCATTCAAGCTGGG	Wt1-6	13.2275
GCAAGGAGATGAAGTCTCGC	Fbxw7-5	2.54902										GGCTTGCCTCTTACCTCCAA	Hdac7-6	104.431										CCAGCTGGCCGGAGCAGCCG	Idh2-3	13.2057
ATTGTTACAGTATATCAATG	Nf1-3	2.53793										TCATCCAGCTCGCTGCAGGT	Cd82-4	103.304										TGTTGGGTACCTTCTCAGGA	Tet1-5	13.0202
AGCTCGGCTCACCAGGCGCG	Asxl1-2	2.39961										GAGGAAGAAGGAGCGCACGT	Asxl1-4	102.696										TTGACTGAGCCACTACAGCA	Ep300-6	12.7395
CCAGGCCTTCTACTGCCACG	Bmp4-2	2.38844										GCTTCTTGCACAGAGCCACG	Hic1-5	98.2028										ATACTGGGCTTCTCAAATGG	Kat2b-1	12.6945
GAGAATCTAATGCCTCAGGG	Klf17-3	2.34605										GTTGCTGCTCCCGTAGCGCA	Hdac5-5	97.5779										CGTAGTCCCAGGCCTCCTCG	Cd82-2	12.6031
TGACATAGCATTATCAACCT	Rb1-5	2.3414										CTTTACTGCTCGCTAATGCG	Arid2-3	96.9969										CGATCTCGAGGCCCTCAAAA	Arhgdib-3	12.5005
TCCTCCTTCTTCCATCCGGG	Mbd2-5	2.31381										GGATCCTGTCCCTTTCCCGT	Mbd2-4	96.3121										GGAGCACTACACTGACCTGA	Nme1-1	12.2155
CTGACCTTTCCAGATGTCCG	Men1-3	2.31381										AGCTGGTCCTCAAAGTCGGG	Brd7-2	95.6636										AGGGCCACCGTGACATTGCG	Cdkn2b-2	12.1848
CTGGGTCACTTGAAACAAAT	Fhit-2	2.23917										TTACAGCTCCTGGATCTCCC	Drg1-6	94.7752										TGTAGCTCAGTAAAAGTGAA	Rb1-6	12.0565
TCAGGGTCTGCTCCACCGGG	Inpp4b-4	2.08989										GTATGTCCTTCCGCACACTT	Vhl-4	94.0474										TGGTCTCCTTTTGTATTCAA	Brca2-5	12.0293
GATCTTGGCCCTTCACCAGT	Thbs1-3	2.01525										GACCAAAGACTCACCATGGG	Klf17-2	94.0428										GCAGATTGCCTCCAAGACTG	Dnmt3b-3	11.8799
CCAAAGCCACAGCTTCCTAT	Arid2-2	1.86817										ACAGGCTTCTCTGGTTCAGG	Ncor1-2	93.7957										CTAATTCAGATCCAAGACAA	Mlh1-1	11.7793
CAAGACCGTGAGCTCTGCAG	Dcc-2	1.86597										GCAGAACTCGTGATTGTCGG	Cdh13-4	91.8161										GGTCACTGTCTCCACGGCCG	Chd5-6	11.6952
CTTTAGATGAATATTCAACA	Hat1-2	1.86035										CCAGCTGGCCGGAGCAGCCG	Idh2-3	91.5376										ATTCACCATATCCATCTGGG	Gstp1-2	11.6624
TCATCCAGCTCGCTGCAGGT	Cd82-4	1.79133										TGTGGCTGCTGCTCTATCGA	Chd7-6	89.2706										GGCCATTACAACTCACCAGA	Kdm1a-4	11.6432
GCCCAGCGACCCGTAAGCCG	Wt1-3	1.71669										TTCCCAACGTGACTGTTACC	Arhgdib-6	88.6383										TCTTACTCTGCGGTGCACAC	Brca2-4	11.6419
ACATCGAACCTCTTGAACGT	Ppp2ca-2	1.67525										GCCGCAGACAAAAGACCTCG	Kmt2c-1	87.4132										TGTCTCTTAGCATTCTCCAT	Chd7-5	11.2662
GATCTCCGCGATCTTCGCTA	Drg1-3	1.64206										AACTCCTTCGGCCTGCGCTA	Kiss1-1	86.4671										GCAGGAGCGCGGAAAAGCTG	Cdh1-4	11.2415
AGAGCGAGCTCACAGCCCGC	Idh2-2	1.64206										CTGCCTTCCTGGGAAGAACG	Fhit-1	86.2497										TTATGCCAAGTCCTGCTAGG	Bmp4-6	11.0314
TGCTGCACCGGGCAGGGGCG	Cdkn2b-6	1.49278										GTGGTGGAGAAGCATTTCCA	Fhit-5	85.0492										GTTTCAGCTGGAGGACGACG	Smarcb1-5	11.0275
GGAAGACTCCCGATTCAAAG	Cdh1-5	1.45647										GTCTCATTGTGATAGTTGGG	Dkk3-4	84.7288										CGAGGGCTGGAAGCCACCGA	Dnmt3a-1	10.8603
TGTTCTGTAACAGGCTTCAG	Nme1-5	1.42741										ACATCGAACCTCTTGAACGT	Ppp2ca-2	84.5475										AAAAAGACGTGCTTGAAGGA	Ptpn14-1	10.809
CCTCACCCTCGTAGAAGTGG	Brd7-3	1.41814										TTTACGACTGGAGGAAGTGG	Brms1-6	82.1112										GTCTCATTGTGATAGTTGGG	Dkk3-4	10.7644
CCAGCTGGCCGGAGCAGCCG	Idh2-3	1.33343										GCTGTGAGCGAGGCCTGCAT	Mgmt-4	80.1746										GGTCCAGTTCCAGTGCTGAA	Lifr-3	10.701
AATGTTTATGGATACCCCCG	Med23-1	1.29323										GCTGGCGGAGACCTTGACAC	Crebbp-3	78.556										TGTTAGGCTTCTCAAATGGG	Kat2a-5	10.6108
GCAAGTTGAGGCACTGAAGA	Apc-3	1.22603										TACTGAAGTGGAACGACAGA	Lifr-4	76.1854										GCAAGGAGTATTCGACTTTG	Txnip-3	10.4269
GAGCATTTTCGAGGAGGTGG	Med23-4	1.20445										CGAGAAGGTGTACGGCAGCG	Txnip-1	76.1247										CCACACGCCCTCGCATCACG	Wt1-1	10.398
GGACATGGAGAAGCGTGCAC	Apc-4	1.11958										GGAATAGCCGAGACCCCGGA	Kdm1a-3	76.1096										AGATAGTGAAGCTAGAGCTG	Mbd1-3	10.2719
GCTGCACGCCGGACATAAAC	Cdc73-4	1.11958										CGGCGCTTACTCACCACAAG	Smarcb1-2	75.9532										CCAATCAGAGACCAGCAGCG	Dlc1-4	10.1012
ATTGCTGGTGAACTCTACTA	Amer1-2	1.07164										GGTTCTCAGACTTCTCACCG	Amer1-6	73.7394										AATGAGGAACTCTTAAGCCA	Hic1-1	9.95322
CATGAAGTCGACGCTGGCAG	Dnmt3b-2	1.04494										TCTACTCCAGACCCACCCTT	Smarca4-6	72.8438										CCTTAAACATTCTCTGTTCG	Mbd1-4	9.94053
TTACAGCTCCTGGATCTCCC	Drg1-6	0.970306										GCCGCAAGCCAGGATCCTGA	Txnip-4	71.9151										CTGCCTTCCTGGGAAGAACG	Fhit-1	9.90358
TTTGTAAAACTTATCGAACG	Map2k4-6	0.895667										GGACATGGAGAAGCGTGCAC	Apc-4	71.3107										TCACGGCTCACTTCACGAAG	Dnmt1-3	9.83711
TCTGAAGTCAGGAATCCCAC	Sirt1-6	0.895667										TCTGCTGATCCTCATCGCAC	Cd82-5	70.8186										AACTCCTTCGGCCTGCGCTA	Kiss1-1	9.80061
GCAAGGAGTATTCGACTTTG	Txnip-3	0.821028										TCTGAAGTCAGGAATCCCAC	Sirt1-6	65.1285										GACTTACTAGAGCGTCTTAA	Apc-2	9.66656
CTTGGCCGCATACTGAAGAC	Dapk1-3	0.757292										GTGCGGGGCGTACAGCCGCA	Kiss1r-5	64.9779										TTGTTTTGACACAGGCCCCT	Txnip-6	9.66637
GCTACCGGAACCGTGTCAGA	Brca1-3	0.746389										GCCACTTCAGACTCCTTCAC	Brd4-4	64.8345										AGTCCAGTACAAGAACAACG	Thbs1-2	9.64116
AGTATGTTCAACACACATAC	Arhgdib-1	0.67175										TCTTTAGTCGCATTTCTACA	Nf1-6	64.7731										TGAGATCCCCAAATGTAAGC	Casp8-4	9.53235
CCACGTATAGTGAATGGCGA	Bmp4-1	0.67175										CTAATCTGCAATGCTCCGGA	Dcc-5	63.2972										AGTGACTGTTTGAAACCCAA	Serpinb5-2	9.51007
CGAGGGCTGGAAGCCACCGA	Dnmt3a-1	0.67175										TCCCCAGCATCTTATCCGGG	Trp53-5	62.0332										AGCTGCCCCGAAAATGAAAA	Cdh1-2	9.4587
ATACTGGAGAATTTTGGCTG	Fbxw7-1	0.67175										GCCCAAGCTATGAAGTCCGA	Idh1-4	61.5743										GCTCTCCAATGCCAAAGCCC	Dnmt3a-3	9.44406
CATGCAGCCACCACATCACG	Gsn-3	0.66806										GTACCTGCCCAGTTCCTCGC	Dapk1-5	61.5384										GGATTGGGCGCCTCCCGAAG	Cdkn2b-5	9.32541
CGTAGTCCCAGGCCTCCTCG	Cd82-2	0.597111										GCTGCACGCCGGACATAAAC	Cdc73-4	60.942										TTGCCACCTTCAGTTTTGGA	Casp8-6	9.29819
TCTGACTGCGAGGTGTTGGA	Chd7-3	0.597111										GCGCTCAGCCGAGCCCATGA	Hdac7-4	60.5101										GTGAGGAGTTTCCATCACGA	Bmp4-4	9.19106
GCCGCAAGCCAGGATCCTGA	Txnip-4	0.597111										GAGGCAATCACATTATCTCA	Txnip-2	60.4878										GCCTCCCCCAGAATCACCCG	Dnmt3b-4	9.15754
TGTTGGTCTGAAGTTTCTGC	Nme1-6	0.561625										TCCTCCTTCTTCCATCCGGG	Mbd2-5	58.98										TCAAAGAGTCCATCAAACAC	Hdac2-4	8.97667
TCTGGACTGCCTGATCTCAG	Bmp4-5	0.528606										CCACACGCCCTCGCATCACG	Wt1-1	58.325										GATCGCGGAGATCGAAGCCG	Drg1-2	8.92768
GACTTACTAGAGCGTCTTAA	Apc-2	0.522472										ATTTCCTACGAATCCTGCAG	Rassf1-4	58.3162										GGTCTGGGCGACGTTCCCAG	Cdkn2a-4	8.90409
CAATGCCACCAGTAGCCGCG	Cd82-1	0.522472										CCCTCTGCAGGGATCTACAA	Brms1-2	57.7001										GCAGATTCAGACACTCCAAA	Akap12-4	8.7935
TGTAGCTCAGTAAAAGTGAA	Rb1-6	0.511938										AGTCTCAGCTTGAGAAAGAT	Rassf1-3	56.4132										TCAAAGGAGCCCACGCCAGG	Hdac5-6	8.78562
AACCCTTTAGTCAAACTGGA	Crebbp-1	0.470947										ACAGGCAGCAGTACATCCCG	Amer1-1	56.2976										ACACGCTTCCGCCAACAAAC	Ezh2-1	8.76348
AGGGCCACCGTGACATTGCG	Cdkn2b-2	0.45003										ACCTCACGAACCCGAAAAGG	Kdm6a-1	55.8206										GAGCGATTTTGACAGTGACG	Smarca2-3	8.75198
GATTATGAAAGATCAAGCAC	Casp8-2	0.447833										CTGACCTTTCCAGATGTCCG	Men1-3	55.6638										GGAACACAGTCACATACCAG	Kiss1r-3	8.56109
GCTGGCGGAGACCTTGACAC	Crebbp-3	0.447833										TGAGACCTACCTCTGCTACG	Aicda-6	55.0834										GGGTCGTCCTCCCGAGGCGG	Rb1-4	8.53527
AAGTCTATGATCTTGATCCG	Dapk1-1	0.447833										GCAAGAAGCCGCAGCTTCAA	Rassf1-5	53.8132										TCATCCAGCTCGCTGCAGGT	Cd82-4	8.52436
CTAATCTGCAATGCTCCGGA	Dcc-5	0.447833										GTACCTGCGTGTAATTCAGA	Dnmt3b-5	50.8525										ACAGATTCTGCAGGTCATAG	Asxl1-1	8.47942
GTACCTGCGTGTAATTCAGA	Dnmt3b-5	0.447833										TGTGCTCCCCAAGGACGTGG	Serpinb5-5	49.852										GCTCCCGGCAGCGGTGGCCA	Kat2b-3	8.4708
CGTAGCTGTGAGCACCCTTT	Kat2a-2	0.447833										GCAACTCCATGTTTCACAAT	Prmt1-2	48.7625										ATAGAGCTGCAAGGGCCTGA	Nisch-1	8.45176
CTGAGGGTACCGTTGAGCGG	Kat5-5	0.447833										TGACATAGCATTATCAACCT	Rb1-5	47.2844										CAGACACGTGTACTTGAGCA	Gsn-2	8.33367
CCAGGCTTCACTTTTGCCAG	Kiss1-2	0.447833										TGTCAGTGAGACCACTCACA	Gpr68-6	47.2561										GAGTGAGTGGCACATTGCAA	Lifr-2	8.23957
GGATCCTGTCCCTTTCCCGT	Mbd2-4	0.447833										TCGAACTGGGAAGTAGACAA	Gstp1-4	46.0197										TTTTGCCAGCGGCTCCCCAT	Kiss1-6	8.1267
TGATCGACTACGACACCAAA	Dot1l-6	0.436624										CGTGCTGTCGATTTGACAGG	Map2k4-1	44.8625										CTACTTCCTCAATCACAAGG	Gpr68-2	8.11606
TGTTAGGCTTCTCAAATGGG	Kat2a-5	0.418767										GCTTACGTCTTCATCGGTGT	Cd82-3	44.7189										CTAATCTGCAATGCTCCGGA	Dcc-5	8.11604
CGGTGCAGATTCGAACTGCG	Cdkn2a-1	0.41658										GCGGCTGGTGCTCAGCACCG	Gpr68-3	44.6153										GCGGCTGGTGCTCAGCACCG	Gpr68-3	8.11243
TTGCGTAGATCATTACACGG	Kat6b-5	0.405888										ATAGCTTTGTCAGATAAGGA	Sirt1-2	44.1955										CAATGCCACCAGTAGCCGCG	Cd82-1	8.04269
TTACCTTGCCGACATCTCTG	Cdh13-6	0.373194										GGCAATTATTATTATGGCCA	Hdac2-3	43.7471										TCGATAGCGACAGACCCGAA	Cdh13-5	7.99514
ATCTCCTCCGCGAACAGCCG	Chd5-1	0.373194										GCATGTTCAGAGCCGCCGAG	Smarca4-2	42.3429										AGAGAACTCATCACTCCTAA	Drg1-1	7.96534
CTAACCTGTGCCATCGCTGG	Ep300-1	0.373194										GACGGTAGTGAACCGCATAG	Mlh1-2	42.07										GCGGTCGAAGAGGCGCACCG	Msh2-4	7.83715
CTGCCTTCCTGGGAAGAACG	Fhit-1	0.373194										GCTACTCCTGAGGTGCTCGG	Mgmt-3	42.0049										GCAACTCCATGTTTCACAAT	Prmt1-2	7.77411
GGGAAGTCCTTACTTGGTAA	Kdm1a-5	0.373194										TTGGGGCTCCAGGATGGCCG	Dnmt3a-6	39.9912										GTATCATTGATGAAGACTGT	Dkk3-3	7.76592
TTTTGCCAGCGGCTCCCCAT	Kiss1-6	0.373194										TTTTGCCCACAGATGTACCG	Timp3-6	38.9485										ATTTCCTACGAATCCTGCAG	Rassf1-4	7.75862
CAACGCACAGACATTCAACT	Smarca2-1	0.373194										TTGACTGAGCCACTACAGCA	Ep300-6	38.6408										CAGTGGCCATGGGCCCGCAG	Akap12-2	7.7183
AGGCAGATGAAGAAGACCCG	Thbs1-1	0.373194										GCAGCCCCAGTATTCCCTAC	Hdac7-3	37.9752										GCAGAACTCGTGATTGTCGG	Cdh13-4	7.67746
GCTATCCGCACCAACTACAT	Thbs1-4	0.373194										TCTTCTTGTCCCGACCCATG	Smarcb1-6	37.7464										CCGTTCCAGTCACATGCGAA	Klf17-1	7.63062
ATTTCCTACGAATCCTGCAG	Rassf1-4	0.33403										GGAGCCCGTCTTCAAAAAGT	Inpp5d-3	37.0558										TGAGACCTACCTCTGCTACG	Aicda-6	7.59553
GCAGATTCAGACACTCCAAA	Akap12-4	0.298556										TCTGTTTGCTGGCTAACTGG	Crebbp-5	36.9761										CTACTACCATTCCCAAGAGC	Kat2a-3	7.43189
GCAGGAGCGCGGAAAAGCTG	Cdh1-4	0.298556										AGCTCGGCTCACCAGGCGCG	Asxl1-2	36.619										ACTCATCCTCCACGTCCTTG	Serpinb5-1	7.42515
ACACTCACGTAGACCGGCAG	Dot1l-1	0.298556										GAGCCCCCCGAAGCTCCACG	Hdac5-3	36.1311										CTTCATCAGGATGTAGGTCA	Fhit-3	7.37335
TTAGGCCGCTTGGCTGAAGG	Ep300-5	0.298556										GCCTGTGGTTGTGAGTAGGG	Arid1a-4	35.695										CGGTGCAGATTCGAACTGCG	Cdkn2a-1	7.3493
TCACTTGGAGAATGTGTCAG	Kat2b-4	0.298556										GGGCATCCTGAAGCGTTGGA	Kiss1r-4	35.4117										ACGCCCGGAGAGGTACGGGG	Rassf1-1	7.29865
ACAAGCAGCTTTATACTCAG	Pbrm1-1	0.298556										GCTATCCGCACCAACTACAT	Thbs1-4	35.0337										GAGGAAGAAGGAGCGCACGT	Asxl1-4	7.2884
GCAAGACAATCAAGGCACAC	Pbrm1-3	0.298556										GCACAGTGTGAGTTGCAGCT	Kiss1r-2	34.8597										TCTGACTGCGAGGTGTTGGA	Chd7-3	7.17114
TGTTCATTAGGGCTCCAAAG	Pbrm1-6	0.298556										GAATTCCTCCAGTGACCTTG	Mapk14-1	34.8354										AACGGGTGTCACATTCCCAC	Inpp4b-1	7.13875
GCCCCATTAGATCTTACCCA	Tet1-4	0.298556										AGCTGCCCCGAAAATGAAAA	Cdh1-2	34.6325										CCACGTGCAGTACATTCACA	Timp3-2	7.13236
CTGTCCGACTTGCTTCTCCT	Dnmt1-2	0.291131										CAATGCCACCAGTAGCCGCG	Cd82-1	33.8632										TGGTAGCCGGAAACTCCACA	Dnmt3b-6	7.13011
GCTGCACCAGCACCGCTCCG	Kiss1-4	0.26949										GCTCCCGGCAGCGGTGGCCA	Kat2b-3	32.5156										GGTCCCTCCCGCTGGACACG	Prmt5-4	7.09754
TCAAAGGAGCCCACGCCAGG	Hdac5-6	0.263435										AGGGCCACCGTGACATTGCG	Cdkn2b-2	32.0705										GCTACTCCTGAGGTGCTCGG	Mgmt-3	7.09027
AATGCAGTCCTGTCCCCATG	Apc-1	0.223917										GACTTACTAGAGCGTCTTAA	Apc-2	31.6097										TTTGGTGCCCACTTGCGCAA	Serpinb5-6	7.06763
GCTCCTTCAAGGACTTCTGA	Arhgdib-4	0.223917										GCCATCTGTGAGCTCCTTAA	Serpinb5-3	30.3504										TGGCTACCAGGGCTACCCCG	Arid1a-6	7.04273
TTATGCCAAGTCCTGCTAGG	Bmp4-6	0.223917										CCAAGTTCCCTAGCGCCATG	Men1-2	29.6719										TAGCATTATCTGCATACCAG	Kdm6a-4	6.9705
AGTCCTCGCATGGACAAACA	Cdh13-1	0.223917										GCTGTATGACACACTGCTTG	Brms1-4	28.2411										AGATGCTGTGAAGTTACTGC	Sirt1-1	6.79948
AGTGCACCCCTGGATTCCAG	Cdh13-2	0.223917										TCTTGAGTTGGAATGTAGCA	Asxl1-6	27.4991										GGGAGCCAAACAACACCTGG	Brms1-5	6.79675
CCAGCCTGCCGAATTCATCG	Cdh13-3	0.223917										GTGAACCCGCAGCCACAGAG	Mgmt-5	27.3537										TTAAGGTTCTACAGAATCCA	Lifr-5	6.77074
TCTGTTTGCTGGCTAACTGG	Crebbp-5	0.223917										GAGCGCATCACCATACTCCG	Ppp2ca-4	26.1059										TTCCTCATCACCGAAAGCGG	Kdm6a-6	6.73591
GGTCTCCCCATACACCTCAG	Dot1l-5	0.223917										TCAAAAAGTCGGAATCCAGG	Inpp5d-5	26.052										ATACAATTCTGAACCTCCGG	Brca2-1	6.65137
GCAAATGGAGATAAGTTATT	Ep300-2	0.223917										GGGGATGTACAACACCGACG	Idh2-5	25.6348										TCCAGGCCCTTAGGACCCGA	Dnmt3a-5	6.55675
TCATAGATGTTGTCATTCCG	Fhit-6	0.223917										CTTCATCAGGATGTAGGTCA	Fhit-3	25.5519										CCTTGCAATTGCAACCCAGG	Timp3-4	6.51446
GGTACTTGCAGATCAAGGCC	Gpr68-4	0.223917										GCAAGGAGTATTCGACTTTG	Txnip-3	25.4019										GCGGCTCTAGCATCAACCCA	Crebbp-2	6.48404
TTATTTTTCGGTCGTCCAAT	Kat6b-4	0.223917										GACACCTGCCGGACAAGCCA	Stk11-3	25.3127										TCACTTGGAGAATGTGTCAG	Kat2b-4	6.47369
TGCCGAAGTTGATAAGACCA	Kdm1a-6	0.223917										AGCTCACCTGTTTTACGCAA	Hdac7-1	23.7575										GCTCACTGCTAGAAGTAGCA	Amer1-4	6.45702
TTATTGGAAGATTATCCAAA	Kdm6a-5	0.223917										TGCCGAAGTTGATAAGACCA	Kdm1a-6	22.97										TTATTGGAAGATTATCCAAA	Kdm6a-5	6.43792
CGCCTGATCCCTGCGCCCCG	Kiss1-3	0.223917										GGCCGAGGAGTCCCACCCAA	Smarca4-5	22.2711										GTATGGAGGAGGGTTCCAAA	Hat1-5	6.38152
TCCTCTGTGTCGCCACCTAT	Kiss1-5	0.223917										TTACCGATGGCAACCATGAG	Nisch-6	19.571										TCAGTTGTTAAAGCAAGTTG	Apc-5	6.36667
GCATGTTTGCTGCCAAGGCG	Prmt1-4	0.223917										GTATGACCTCCACTATTGGC	Gsn-6	18.6429										GGACGCACCCGGGCTCCCGG	Wt1-5	6.32644
GGTCCCTCCCGCTGGACACG	Prmt5-4	0.223917										ATACTGGAGAATTTTGGCTG	Fbxw7-1	18.5706										TCGGCTTCGAGCTTCCTCAA	Txnip-5	6.303
ATAGCTTTGTCAGATAAGGA	Sirt1-2	0.223917										CTATTCTGAAGAAGTATGAT	Idh1-3	18.1479										CGGTATCTATGCTCGCCTTG	Sirt1-4	6.28441
GTATGTCCTTCCGCACACTT	Vhl-4	0.223917										GAGTGGGTCTGGCCGGCCCG	Men1-4	17.8653										TGTCAGTGAGACCACTCACA	Gpr68-6	6.27982
TTCCTCATCACCGAAAGCGG	Kdm6a-6	0.210511										TCATAGATGTTGTCATTCCG	Fhit-6	17.3129										TGACACCATCCCATGAAAAG	Mbd1-6	6.23021
GTATGACCTCCACTATTGGC	Gsn-6	0.199528										AGAAATCGATACCAGTACCA	Rb1-1	16.4951										CATGCTACTTACGCACTGCT	Rb1-2	6.22293
CGTCACTGCGAACCACCCTG	Mgmt-1	0.175623										GCAAAGTCTCAGATTATACC	Fbxw7-4	14.8051										GCTCCTAGATGGGTATAATA	Tet2-4	6.19392
ATACTCTCGGAGGAACTCTT	Ptpn14-2	0.175623										GAAATCCCAGTGTTGTTCAG	Map2k4-2	14.1358										AAGCCGGTAGTGGAGATGGA	Idh2-1	6.15759
GGATGACTACCTGAACGGCC	Gsn-5	0.17286										AAGTAGACAATGGTGTATGG	Gstp1-1	14.018										GCAAGACAATCAAGGCACAC	Pbrm1-3	6.09007
CCTGGAACAAGTGATCCGGC	Ptpn14-3	0.153172										ATGCATCGTCAGATGCAGGA	Lifr-1	13.7727										TACGCTCCACGAAAACAAAG	Kmt2c-4	6.06375
CGATCTCGAGGCCCTCAAAA	Arhgdib-3	0.149278										AGGCGTGTACTTTTCCAGCA	Dlc1-2	13.2985										GATGTGCCGCAGAAGTCCAT	Dot1l-2	5.97455
TGGCTACCAGGGCTACCCCG	Arid1a-6	0.149278										CCACGTGCAGTACATTCACA	Timp3-2	13.2085										AGAAGATGTCCACGTCCAAG	Akap12-1	5.96522
GTGAAAAGACTAATGCGGCC	Asxl1-5	0.149278										CCTCACTGCCCGCTGAGCAG	Chd4-2	13.0596										ATTGCTGGTGAACTCTACTA	Amer1-2	5.95525
GTGAGGAGTTTCCATCACGA	Bmp4-4	0.149278										ATACAATTCTGAACCTCCGG	Brca2-1	13.0501										AGCTCACCTGTTTTACGCAA	Hdac7-1	5.9478
ATACAATTCTGAACCTCCGG	Brca2-1	0.149278										GTGTTTGTGCAAAACCCAGG	Hat1-6	13.0082										TCATAGATGTTGTCATTCCG	Fhit-6	5.94013
GCTGAAGACCTATTTCCAAG	Cdc73-3	0.149278										GCTCCTTCAAGGACTTCTGA	Arhgdib-4	12.835										GCAAGTACACTCACGTAGAC	Dot1l-3	5.9392
ACGCCCTGAACCGCTTCGGG	Cdkn2b-1	0.149278										ATGAATGGGTGACTCACGAG	Kat5-1	12.2398										TTATTGTCTACCATCCACGA	Lifr-6	5.93058
GCTCTGCGCTCAGACAGTGA	Chd4-4	0.149278										CATGAAGTCGACGCTGGCAG	Dnmt3b-2	12.0409										AGGCAGATGAAGAAGACCCG	Thbs1-1	5.91943
GGATTCTTCTTGGCAATAAG	Chd5-5	0.149278										GAGCGATTTTGACAGTGACG	Smarca2-3	11.1233										GACCCCTCTGTGCACAAGCG	Nf2-4	5.79293
GCGGCTCTAGCATCAACCCA	Crebbp-2	0.149278										GGTACTTGCAGATCAAGGCC	Gpr68-4	10.9022										GCTCCTTCAAGGACTTCTGA	Arhgdib-4	5.75695
GCAAGTACACTCACGTAGAC	Dot1l-3	0.149278										GATCATTGATGAGCGCACAA	Dnmt3a-2	10.828										GCTTCTTGCACAGAGCCACG	Hic1-5	5.74512
AGAGAACTCATCACTCCTAA	Drg1-1	0.149278										TCACTTGGAGAATGTGTCAG	Kat2b-4	10.658										GCACTCAGCACAAAACCCCC	Hic1-4	5.71377
CTACTTCCTCAATCACAAGG	Gpr68-2	0.149278										CCGCTGCCGGAATTGAGCAG	Kat2a-1	10.512										TGTTCATTAGGGCTCCAAAG	Pbrm1-6	5.70505
GCGGCTGGTGCTCAGCACCG	Gpr68-3	0.149278										CGAGATGTCAGACAACGAGG	Chd5-2	10.3049										GGACTCCATTGTGAAAGCAG	Thbs1-5	5.66663
ACAGTGCGCACAGCGCCAGG	Gsn-1	0.149278										TCCCAGTTGCAAACATCAGT	Crebbp-4	10.1799										GGCTATGCACCAGCCTCCCA	Klf17-4	5.66514
ATATACCCATCAGCTCTTTG	Hat1-1	0.149278										GCACTCAGCACAAAACCCCC	Hic1-4	10.1712										TCGAACTGGGAAGTAGACAA	Gstp1-4	5.64837
GAAACTGCTTTCGGTTACAA	Hat1-3	0.149278										AACGGGTGTCACATTCCCAC	Inpp4b-1	9.76134										GCCGTTTAAGAAGATCCCTG	Arid2-5	5.61815
AAGCCGGTAGTGGAGATGGA	Idh2-1	0.149278										GCTACCGGAACCGTGTCAGA	Brca1-3	9.04659										CTGGGTCACTTGAAACAAAT	Fhit-2	5.60741
CCGCTGCCGGAATTGAGCAG	Kat2a-1	0.149278										CGTAGCTGTGAGCACCCTTT	Kat2a-2	8.88402										TGACCAGCGCAATATCAATA	Dlc1-6	5.60269
GGACATCAATGGCATCTGGA	Kmt2c-2	0.149278										CGAAGCTTGCAAATTCCGGT	Tet2-2	8.62925										GGTACACAAAGACCACCCAG	Cdkn2a-3	5.56327
TGCCTACCTCGGCAACACCG	Stk11-5	0.149278										AGTCCTCGCATGGACAAACA	Cdh13-1	8.40291										GGTCGCTTCTGTCTTCGAAG	Brd7-5	5.56204
AGGAGCTCCTGACACTCGGA	Trp53-2	0.134025										GGTTCCATTGGAGCAGGCCG	Ep300-3	8.2874										CCAGTAGAGGAAGCTCCCAA	Arhgdib-2	5.5497
GGCAAGAAGCGGCCAAACCG	Smarca2-4	0.0960247										CCAGAGGCCCCCTTACCACA	Tgfbr2-2	8.00552										CTTTACTGCTCGCTAATGCG	Arid2-3	5.5423
TCCACTCCAAAACTGCCGGA	Med23-5	0.0906944										ACACTCGGAGGGCTTCACTT	Trp53-1	7.87653										TTAACCGATGAAAAACGCCC	Kat6b-3	5.52433
TGGTCTCTCCAAGCATCACG	Nme1-4	0.0906944										TACGCTCCACGAAAACAAAG	Kmt2c-4	7.72639										TGACATTGCTGTCCAGCAGG	Ptpn14-6	5.52285
GGCCAAAATGTCAATGACAG	Ehmt2-5	0.0878117										AGCAGCTGAGATGAACGGGG	Brms1-1	7.56367										ACTGGTGGTTGGGGAAGCCG	Arid1a-1	5.51089
CGGCACACAGAAGAGCCGCA	Gpr68-1	0.0878117										GGACGCACCCGGGCTCCCGG	Wt1-5	7.48488										ACAGGCAGCAGTACATCCCG	Amer1-1	5.41066
TCTTTAGTCGCATTTCTACA	Nf1-6	0.0878117										TGACATTGCTGTCCAGCAGG	Ptpn14-6	7.46547										ATGATGAAAACGCCAACGGG	Cdh1-3	5.35983
GCCATCTGTGAGCTCCTTAA	Serpinb5-3	0.0878117										GTATGGAGGAGGGTTCCAAA	Hat1-5	7.45866										GTAGCTCCTCTGCCTTGGAG	Inpp5d-4	5.3526
GGTACCTTATGAGCCACCCG	Trp53-4	0.0878117										ATTGCTGGTGAACTCTACTA	Amer1-2	7.3514										AGCTGGTCCTCAAAGTCGGG	Brd7-2	5.34889
GGGAGCATCTCAGGATTGCA	Klf17-5	0.0853016										ATGGCGGCGGGAAAAGCGAG	Kdm6a-2	7.26818										TCTGTTTGCTGGCTAACTGG	Crebbp-5	5.33826
GTGACTGGAACGGATGTACG	Klf17-6	0.0853016										GTGACAACTTCTCAGCCGGA	Smarca2-5	7.2515										AGTATGTTCAACACACATAC	Arhgdib-1	5.32448
TGGTAGCCGGAAACTCCACA	Dnmt3b-6	0.0793576										AATGAGGAACTCTTAAGCCA	Hic1-1	7.24721										CAACGCACAGACATTCAACT	Smarca2-1	5.27113
GGCCACCCAGAAGTACAGTG	Idh2-4	0.0793576										GCTGGTCCGTCGGCCCTCCG	Kdm1a-2	7.22908										ATCTCCTCCGCGAACAGCCG	Chd5-1	5.26719
GTTCTCATAGACCTCATGCA	Dapk1-6	0.0768352										CATACAGCTGTGCATACTGG	Dlc1-3	7.07559										CATGAAGTCGACGCTGGCAG	Dnmt3b-2	5.21199
GAGCGATTTTGACAGTGACG	Smarca2-3	0.0768352										CTTCCTAGACTGCAACCGAG	Casp8-1	7.03445										AGCACGACAAGCCCAAGCCA	Timp3-1	5.21101
TCCTCTTCACCACGTAGCAG	Aicda-4	0.0746389										CCAATCAGAGACCAGCAGCG	Dlc1-4	6.80153										TTACCGATGGCAACCATGAG	Nisch-6	5.18061
GCTCACTGCTAGAAGTAGCA	Amer1-4	0.0746389										TGACACCCGTTAGGAACAGT	Inpp4b-5	6.79094										GGATGACTACCTGAACGGCC	Gsn-5	5.07177
GGAATTCGTACTCCTCTGGT	Arhgdib-5	0.0746389										TTTCCACATCTTCCTTCACG	Smarca2-6	6.69073										ACGCCCTGAACCGCTTCGGG	Cdkn2b-1	5.06036
ACTGGTGGTTGGGGAAGCCG	Arid1a-1	0.0746389										CCAGCCTGCCGAATTCATCG	Cdh13-3	6.41796										GCATCACCACTGGCACAAGT	Nisch-4	5.05687
GCCTGTGGTTGTGAGTAGGG	Arid1a-4	0.0746389										TGTAGCTCAGTAAAAGTGAA	Rb1-6	6.31398										TTCTCCAGCTTCTTCGCCCG	Kat2b-5	5.0423
GTACTACAACGAGAAAAGCC	Brca2-3	0.0746389										TTACCTTGCCGACATCTCTG	Cdh13-6	6.31195										CAAGACCGTGAGCTCTGCAG	Dcc-2	4.97453
TGGTCTCCTTTTGTATTCAA	Brca2-5	0.0746389										GCAAATGGAGATAAGTTATT	Ep300-2	6.17202										CGTCACTGCGAACCACCCTG	Mgmt-1	4.94081
TTATACTCAGATTCCTCCGG	Brca2-6	0.0746389										AAGTGACGCTGAAGTCCATG	Cdh1-1	6.016										GGTTCTCAGACTTCTCACCG	Amer1-6	4.88638
GCCACTTCAGACTCCTTCAC	Brd4-4	0.0746389										AATGTTTATGGATACCCCCG	Med23-1	5.62935										GTCGGACCGCCACTTCTACG	Brd7-6	4.88516
TTTACGACTGGAGGAAGTGG	Brms1-6	0.0746389										GTACTACAACGAGAAAAGCC	Brca2-3	5.55042										TTGGGGCTCCAGGATGGCCG	Dnmt3a-6	4.88358
TGAGATCCCCAAATGTAAGC	Casp8-4	0.0746389										TCGATAGCGACAGACCCGAA	Cdh13-5	5.27215										CAGCCTTCTGAATTACACGC	Dnmt3b-1	4.87168
ATGATGAAAACGCCAACGGG	Cdh1-3	0.0746389										GGTCTCCCCATACACCTCAG	Dot1l-5	5.13045										AATGGGGTCGATGGTGGTAG	Brd4-1	4.8688
GTAGACCTCGGAACTGAAGC	Cdh1-6	0.0746389										GCAGCGCCCCCATCTCAGCG	Ehmt2-3	5.11617										GCCCAGCGACCCGTAAGCCG	Wt1-3	4.86664
GGTACACAAAGACCACCCAG	Cdkn2a-3	0.0746389										GGAAGGCAGGGGACTTCCCC	Fhit-4	5.05399										ACATGGAGCTGAGCCAAAAG	Tet2-1	4.7164
GGATTGGGCGCCTCCCGAAG	Cdkn2b-5	0.0746389										TCGGCTTCGAGCTTCCTCAA	Txnip-5	4.94643										TTCTTTTCACTTCTAGGCAG	Kat2b-6	4.70013
TGTAGAAGAGGCGGTCCAGC	Chd7-4	0.0746389										GTTCTCTTCGAAGTTTAGCA	Drg1-4	4.93492										CCAGGCCTTCTACTGCCACG	Bmp4-2	4.69839
GGAGATTTACCCACAAACTC	Dapk1-4	0.0746389										CTGGGGCTGTGAAATTAAAC	Hdac2-2	4.91937										CTTCCTAGACTGCAACCGAG	Casp8-1	4.67103
GTACCTGCCCAGTTCCTCGC	Dapk1-5	0.0746389										GGGAGCATCTCAGGATTGCA	Klf17-5	4.80784										ACTCTCGGCGTTTCCAGCCA	Mbd1-2	4.62957
CATACAGCTGTGCATACTGG	Dlc1-3	0.0746389										CCCATATTATACACACCTTG	Tet1-1	4.68715										TGTAGAAGAGGCGGTCCAGC	Chd7-4	4.60568
TCACGGCTCACTTCACGAAG	Dnmt1-3	0.0746389										TTGTTCAGCTACACCATTGA	Akap12-6	4.67697										TTTTGCCCACAGATGTACCG	Timp3-6	4.54612
GTTCTCTTCGAAGTTTAGCA	Drg1-4	0.0746389										CGCCTGATCCCTGCGCCCCG	Kiss1-3	4.66813										GGAGCACCCCGAATTCCTGA	Gsn-4	4.54105
GCAGCGCCCCCATCTCAGCG	Ehmt2-3	0.0746389										GCAGATTCAGACACTCCAAA	Akap12-4	4.65158										TTAGAAGGTTGATCTTTCCA	Kmt2c-6	4.49153
GGAAGGCAGGGGACTTCCCC	Fhit-4	0.0746389										CCAAGTTTCACCTGGTTACG	Dcc-3	4.6149										TGGTTGTTCATTCATCCGCT	Mbd2-6	4.45613
GTGGTGGAGAAGCATTTCCA	Fhit-5	0.0746389										TGAGCGTAGCTTCCTCCTGA	Dkk3-5	4.59649										GCATGTTCAGAGCCGCCGAG	Smarca4-2	4.449
TACCTGCTCTAGGACAAGCA	Gpr68-5	0.0746389										GGACCATCTGTGACAACCAG	Dkk3-2	4.58328										CCTCACCCTCGTAGAAGTGG	Brd7-3	4.43539
GTATGGAGGAGGGTTCCAAA	Hat1-5	0.0746389										GATCTCCGCGATCTTCGCTA	Drg1-3	4.30902										GGAGCCCGTCTTCAAAAAGT	Inpp5d-3	4.40638
GTGTTTGTGCAAAACCCAGG	Hat1-6	0.0746389										GACTAGCAACATCTACCACA	Brca2-2	4.22016										CTTGGCCGCATACTGAAGAC	Dapk1-3	4.36887
GGCAATTATTATTATGGCCA	Hdac2-3	0.0746389										CCCACCCAAACATACCTGGG	Med23-2	3.91153										GTACCTGCCCAGTTCCTCGC	Dapk1-5	4.29708
CTATTCTGAAGAAGTATGAT	Idh1-3	0.0746389										GTCAGCCAGCAGCATTCGCA	Gstp1-3	3.83878										CCAGCCTGCCGAATTCATCG	Cdh13-3	4.24786
TGACACCCGTTAGGAACAGT	Inpp4b-5	0.0746389										CGTCCACTCATGGTTGCCAT	Nisch-3	3.82654										ATTGTCTCCGTCCCCGGCCA	Sirt1-3	4.24699
GCTCATCGACTTTTACAAGA	Inpp5d-2	0.0746389										AGTGACTGTTTGAAACCCAA	Serpinb5-2	3.82261										GAGTTTTCTGACGCGAGCCG	Tet1-2	4.21208
GGAGCCCGTCTTCAAAAAGT	Inpp5d-3	0.0746389										TGCTGCACCGGGCAGGGGCG	Cdkn2b-6	3.70628										TTCGGCTGACATAATTCACA	Mapk14-5	4.18432
GTAGCTCCTCTGCCTTGGAG	Inpp5d-4	0.0746389										GCAAGGAGATGAAGTCTCGC	Fbxw7-5	3.66599										CAATGACCTCCAGTAAGGGA	Arid1a-2	4.16798
CTACTACCATTCCCAAGAGC	Kat2a-3	0.0746389										GAGAATCTAATGCCTCAGGG	Klf17-3	3.63087										GGTACTTGCAGATCAAGGCC	Gpr68-4	4.10124
ATGAATGGGTGACTCACGAG	Kat5-1	0.0746389										TCTGCGCTCTATCGACGACG	Men1-5	3.56599										TGGCACCTTCAATAATACCC	Drg1-5	4.09688
CCTCTCTTTCGGGAGAGCCG	Kat5-3	0.0746389										TTATACTCAGATTCCTCCGG	Brca2-6	3.55935										GCTTTTCCACATCAGTCGGT	Casp8-3	4.09482
TTAACCGATGAAAAACGCCC	Kat6b-3	0.0746389										TGAGTCATCCGGATTCTATG	Hdac2-6	3.5571										CCTCTATGACTGCTTAGCAA	Med23-3	4.08231
GGAATAGCCGAGACCCCGGA	Kdm1a-3	0.0746389										AGATAGTGAAGCTAGAGCTG	Mbd1-3	3.55447										GCTATATCTCCCAGCCACCA	Amer1-3	4.08038
GGCCATTACAACTCACCAGA	Kdm1a-4	0.0746389										GTGAGGAGTTTCCATCACGA	Bmp4-4	3.52241										GGCAAGAAGCGGCCAAACCG	Smarca2-4	4.07981
TTATTGTCTACCATCCACGA	Lifr-6	0.0746389										GGTCACTGTCTCCACGGCCG	Chd5-6	3.5119										TCCTCTGTGTCGCCACCTAT	Kiss1-5	3.99615
TTATAGAAGAGGCCTTCCCA	Med23-6	0.0746389										CCCCAGGGGGAGATAATCGA	Kat5-2	3.38635										CGACTACTACGACACCGGCG	Dapk1-2	3.97838
AGAGTCAGTGTGAAGATCGA	Men1-1	0.0746389										TGAGCTGAAGCTATGCCCGT	Cdkn2a-6	3.36082										AGAGTCAGTGTGAAGATCGA	Men1-1	3.97734
AAGGAATGCGTTTTACCAGG	Msh2-1	0.0746389										AGGTGAAGTCAGACCCCCAG	Mbd2-1	3.32542										GTAGACCTCGGAACTGAAGC	Cdh1-6	3.95525
ACATTTATCAGGATCTCAAC	Msh2-2	0.0746389										ACTGGTGGTTGGGGAAGCCG	Arid1a-1	3.30396										TTCCCAACGTGACTGTTACC	Arhgdib-6	3.93505
GCGCCGTGTAAAAGTCGCCG	Msh2-3	0.0746389										GGATGACTACCTGAACGGCC	Gsn-5	3.23937										ATGGCGGCGGGAAAAGCGAG	Kdm6a-2	3.91084
GCGGTCGAAGAGGCGCACCG	Msh2-4	0.0746389										ACATGGAGCTGAGCCAAAAG	Tet2-1	3.19589										GATCATTGATGAGCGCACAA	Dnmt3a-2	3.88721
GAGCGCATCACCATACTCCG	Ppp2ca-4	0.0746389										TTATTGGAAGATTATCCAAA	Kdm6a-5	3.16565										ACCTCACGAACCCGAAAAGG	Kdm6a-1	3.8829
TAGATCTTCTGTCTACACGG	Ppp2ca-5	0.0746389										ACTTGATGACTGGAACTCCT	Dcc-1	3.15106										GGGCATCCTGAAGCGTTGGA	Kiss1r-4	3.83932
GCTCGCCGCCTCACACCCCG	Sirt1-5	0.0746389										CCAATGCCGGAGCTGCAGGG	Hdac7-2	3.09431										CCTTGGGTTTCCGTTTAGTG	Dnmt1-1	3.80162
TTTCCACATCTTCCTTCACG	Smarca2-6	0.0746389										TTAGAAGGTTGATCTTTCCA	Kmt2c-6	2.97406										GTTGCTGCTCCCGTAGCGCA	Hdac5-5	3.7885
GTTTCAGCTGGAGGACGACG	Smarcb1-5	0.0746389										CATGCTACTTACGCACTGCT	Rb1-2	2.85989										AGAGCGAGCTCACAGCCCGC	Idh2-2	3.78589
CCCATATTATACACACCTTG	Tet1-1	0.0746389										GCAAGAACTGCTTTGTTACC	Ptpn14-4	2.81679										ACAAGCAGCTTTATACTCAG	Pbrm1-1	3.75695
CCAGAGACACTCATTCTTGG	Timp3-3	0.0746389										GATGTGCCGCAGAAGTCCAT	Dot1l-2	2.78669										TACCTGCTCTAGGACAAGCA	Gpr68-5	3.75307
TCGGCTTCGAGCTTCCTCAA	Txnip-5	0.0746389										CGGTGGAGCCGGCAACATGG	Nisch-2	2.75834										TGACCAGACCAAAATCCTTG	Serpinb5-4	3.73762
AAGTCATCGACTTCGTACAA	Aicda-1	0										TCTTGGAGACAGCAATCTTG	Chd4-6	2.7555										CTCCACTTGCCCCCGCGCCG	Cdkn2b-3	3.71943
GTAGGAACAACAATTCCACG	Aicda-2	0										AAGTCTATGATCTTGATCCG	Dapk1-1	2.71438										GCTGTGTGACAAATACAACC	Dot1l-4	3.65455
TCCGGCTAACCAGACAACTT	Aicda-3	0										ACCATGTCCAAACCTAGCAA	Ehmt2-2	2.67755										CTCCGCCATGAGTTGTCCCG	Chd5-3	3.61225
TGAGACCTACCTCTGCTACG	Aicda-6	0										TGGTCTCCTTTTGTATTCAA	Brca2-5	2.65353										ACAGGCTTCTCTGGTTCAGG	Ncor1-2	3.60207
CAGTGGCCATGGGCCCGCAG	Akap12-2	0										GCTGCAGCTTACCTTGGTGG	Akap12-5	2.62945										TTGAGAAGATAGTGTTCACG	Tet1-6	3.55414
GATCGTCCAAGAAGAGAGCG	Akap12-3	0										TAGATCTTCTGTCTACACGG	Ppp2ca-5	2.62298										TCTTACCCTTGACAACAACG	Thbs1-6	3.53677
GGTTCTCAGACTTCTCACCG	Amer1-6	0										ATATACCCATCAGCTCTTTG	Hat1-1	2.49186										GCTGACGGCTGCTTTTACCG	Tet2-5	3.5361
TCAGTTGTTAAAGCAAGTTG	Apc-5	0										ACAGTGCGCACAGCGCCAGG	Gsn-1	2.46688										GGGAGCATCTCAGGATTGCA	Klf17-5	3.47023
CCAGTAGAGGAAGCTCCCAA	Arhgdib-2	0										AAAAAGACGTGCTTGAAGGA	Ptpn14-1	2.41687										GATCTCCGCGATCTTCGCTA	Drg1-3	3.45821
TTCCCAACGTGACTGTTACC	Arhgdib-6	0										GTTCTCATAGACCTCATGCA	Dapk1-6	2.39193										GACGGTAGTGAACCGCATAG	Mlh1-2	3.43662
CAATGACCTCCAGTAAGGGA	Arid1a-2	0										GGTCCCTCCCGCTGGACACG	Prmt5-4	2.38553										GCAAATGGAGATAAGTTATT	Ep300-2	3.42582
CTACCTGCTGTGCATAAGAG	Arid1a-3	0										TTGTTTTGACACAGGCCCCT	Txnip-6	2.36133										TGTTGGTCTGAAGTTTCTGC	Nme1-6	3.38084
GATGATGATGAGGTACCACC	Arid2-4	0										CCACGTATAGTGAATGGCGA	Bmp4-1	2.35149										GGACATCAATGGCATCTGGA	Kmt2c-2	3.36504
GCCGTTTAAGAAGATCCCTG	Arid2-5	0										ATTGTCTCCGTCCCCGGCCA	Sirt1-3	2.20773										GTGAACCCGCAGCCACAGAG	Mgmt-5	3.35734
GCTCCTTCCCACCCACCGCA	Arid2-6	0										TACCTCACCACGAAAGCCAT	Mlh1-4	2.10863										GCCGCAAGCCAGGATCCTGA	Txnip-4	3.35207
CCCACAGCTTTCCACATCAG	Asxl1-3	0										TGACACCATCCCATGAAAAG	Mbd1-6	2.07621										AAGGGTCTCCTCACTCTGAG	Ehmt2-1	3.30494
GCACAAACTGACCTTCGTGA	Bmp4-3	0										AGAAGGGACCGGTTTGTTGG	Ezh2-4	1.99561										GACCCGTTCCAATAATGCCC	Vhl-1	3.29143
CTTCTGTTGACTTACCAGAT	Brca1-1	0										TTACAACCAAAACAGCTGAT	Mlh1-6	1.96704										CCACCGCATCGACTCCACCG	Stk11-2	3.24802
GCGTCGATCATCCAGAGCGT	Brca1-2	0										TCCTCTGTGTCGCCACCTAT	Kiss1-5	1.96108										GGCTATAAAGAAATACAACG	Idh1-5	3.20808
TCTTACTCTGCGGTGCACAC	Brca2-4	0										TATGGGTTAGTCCCACCATA	Arid1a-5	1.9384										TCGAAGCTATGCCGCCTACG	Kiss1r-6	3.20574
AATGGGGTCGATGGTGGTAG	Brd4-1	0										TCAGTTGTTAAAGCAAGTTG	Apc-5	1.88571										GCTCCTTCCCACCCACCGCA	Arid2-6	3.17975
ACTGCAATATCTGCTCAGAG	Brd4-2	0										GCTCAATGAGATGTTTCGAG	Dkk3-1	1.88285										AAGGAATGCGTTTTACCAGG	Msh2-1	3.16856
CCAGATGGCTACTCACAGGG	Brd4-3	0										GGGTCGTCCTCCCGAGGCGG	Rb1-4	1.84171										GTGACTGGAACGGATGTACG	Klf17-6	3.16128
AGCTCGTTAGCCAAACAAGA	Brd7-1	0										CCTTGGGTTTCCGTTTAGTG	Dnmt1-1	1.76079										CCTGGAACAAGTGATCCGGC	Ptpn14-3	3.11719
AGCTGGTCCTCAAAGTCGGG	Brd7-2	0										AGGCAGATGAAGAAGACCCG	Thbs1-1	1.72395										GGTAGATGAGAAACTGAACG	Mapk14-2	3.10608
GCTGATTCAAAGCTTCCTGA	Brd7-4	0										TGTGTGACAGCCCCACTAAA	Dnmt1-5	1.68907										ATGCATCGTCAGATGCAGGA	Lifr-1	3.09351
GGTCGCTTCTGTCTTCGAAG	Brd7-5	0										CGGTATCTATGCTCGCCTTG	Sirt1-4	1.65601										CTGTCCGACTTGCTTCTCCT	Dnmt1-2	3.08428
CCCTCTGCAGGGATCTACAA	Brms1-2	0										TTAACCGATGAAAAACGCCC	Kat6b-3	1.64807										GGAAAGAAGTTCACGCAACG	Hic1-6	3.07798
GAATATACGGAACCTCTTGG	Brms1-3	0										AAGGGTCTCCTCACTCTGAG	Ehmt2-1	1.61771										GATGATGATGAGGTACCACC	Arid2-4	3.06796
GCTGTATGACACACTGCTTG	Brms1-4	0										GCAGGAGCGCGGAAAAGCTG	Cdh1-4	1.60505										AACTCTGGTCCAAAGAAGCG	Hdac5-1	3.05818
TTACCATCCAAAACTGAAGG	Casp8-5	0										CGACTATAAGAGCAGCAGCG	Hic1-3	1.60253										TTCCAGATGTGGCCAAAAGG	Ehmt2-6	3.04744
TGTCAGCGTTGAAGTAGAAG	Cd82-6	0										TGTTGGGTACCTTCTCAGGA	Tet1-5	1.57943										ATATACCCATCAGCTCTTTG	Hat1-1	3.04489
AGACCAACTATGTAGTTTGG	Cdc73-1	0										AGTCCAGTACAAGAACAACG	Thbs1-2	1.55126										GAGAATCTAATGCCTCAGGG	Klf17-3	3.03629
AGTTCTATTACCTCAATCCG	Cdc73-2	0										GTAGCTCCTCTGCCTTGGAG	Inpp5d-4	1.52116										GTTTCACTCAGGACCCTCAC	Ncor1-5	3.02926
GGTGCTCTTTGTGTTCCGCT	Cdkn2a-5	0										GGAAAGAAGTTCACGCAACG	Hic1-6	1.50323										ACAGGGTAAGATCACATGCA	Mbd1-1	3.02509
TGAGCTGAAGCTATGCCCGT	Cdkn2a-6	0										GGTCGCTTCTGTCTTCGAAG	Brd7-5	1.4776										TGTTCTGTAACAGGCTTCAG	Nme1-5	2.99787
GCAGATACCTCGCAATGTCA	Cdkn2b-4	0										TTTGGTGCCCACTTGCGCAA	Serpinb5-6	1.44332										AGAGTACATTATAGGCACCG	Ezh2-5	2.93379
CATCGACCATGTGTTCTCAG	Chd4-1	0										CTAACCTGTGCCATCGCTGG	Ep300-1	1.38196										ACTTGATGACTGGAACTCCT	Dcc-1	2.91326
CCTCACTGCCCGCTGAGCAG	Chd4-2	0										CTGTCCGACTTGCTTCTCCT	Dnmt1-2	1.37511										TTGTTCAGCTACACCATTGA	Akap12-6	2.90619
GAGCAAGCGCCAAAAAAAGG	Chd4-3	0										GCTCAGACATCTATTACCAG	Mbd1-5	1.33278										GAATTCCTCCAGTGACCTTG	Mapk14-1	2.89673
GGGTTTTTAGCAGCAATCAG	Chd4-5	0										GCAGATTGCCTCCAAGACTG	Dnmt3b-3	1.29083										GTGCGGGGCGTACAGCCGCA	Kiss1r-5	2.85006
TCTTGGAGACAGCAATCTTG	Chd4-6	0										TGTTGGTCTGAAGTTTCTGC	Nme1-6	1.24758										GCTGTGCCAGTTTTAAAGTT	Inpp4b-3	2.84883
CGAGATGTCAGACAACGAGG	Chd5-2	0										CTGAGGGTACCGTTGAGCGG	Kat5-5	1.189										GGTGGAGTATAAGAGTGCCG	Hat1-4	2.83276
CTCCGCCATGAGTTGTCCCG	Chd5-3	0										AACCCTTTAGTCAAACTGGA	Crebbp-1	1.16035										GCAAGTTGAGGCACTGAAGA	Apc-3	2.82185
GAAGACTCACGGGCTCTGCA	Chd5-4	0										CAACGCACAGACATTCAACT	Smarca2-1	1.15486										GTTCTCATAGACCTCATGCA	Dapk1-6	2.80863
CGTGTGTTAGAAGAAGATGG	Chd7-2	0										TGACCAGCGCAATATCAATA	Dlc1-6	1.15077										GGATCCTGTCCCTTTCCCGT	Mbd2-4	2.80795
TCCCAGTTGCAAACATCAGT	Crebbp-4	0										ACGCCCGGAGAGGTACGGGG	Rassf1-1	1.13673										TGTGCTCCCCAAGGACGTGG	Serpinb5-5	2.79153
TTTGTCGTGAAGATGCACAA	Crebbp-6	0										GCATGTTCTATCACGAACAC	Rassf1-6	1.12325										TATTCGGCGTCTGGACGAGA	Mlh1-5	2.78948
ACTTGATGACTGGAACTCCT	Dcc-1	0										GGGCCTGTAAGAATTACGAT	Idh1-6	1.11865										TTATACTCAGATTCCTCCGG	Brca2-6	2.73141
CCAAGTTTCACCTGGTTACG	Dcc-3	0										TCAAAGAGTCCATCAAACAC	Hdac2-4	1.10889										GCTCAATGAGATGTTTCGAG	Dkk3-1	2.72702
TGAAGGACTTTACCAATGCG	Dcc-6	0										TCATGGTACGACAGTGAGGA	Ep300-4	1.07096										CTACCTGCTGTGCATAAGAG	Arid1a-3	2.72553
GCTCAATGAGATGTTTCGAG	Dkk3-1	0										GGAAGACTCCCGATTCAAAG	Cdh1-5	1.01441										CCCATATTATACACACCTTG	Tet1-1	2.71909
GGACCATCTGTGACAACCAG	Dkk3-2	0										GCTCATCGACTTTTACAAGA	Inpp5d-2	1.01383										CCCACAGCTTTCCACATCAG	Asxl1-3	2.7145
GTCTCATTGTGATAGTTGGG	Dkk3-4	0										CGATCTCGAGGCCCTCAAAA	Arhgdib-3	0.99292										CCAAGTTTCACCTGGTTACG	Dcc-3	2.6784
TGAGCGTAGCTTCCTCCTGA	Dkk3-5	0										GCGGCTCTAGCATCAACCCA	Crebbp-2	0.991194										GTATGACCTCCACTATTGGC	Gsn-6	2.67729
TGTGCACCAGGAAGTTCACA	Dkk3-6	0										GCTCGCCGCCTCACACCCCG	Sirt1-5	0.990624										CCCCAGGGGGAGATAATCGA	Kat5-2	2.65828
ACAGCTTCCAGAGCTCCCAC	Dlc1-1	0										CCTCTATGACTGCTTAGCAA	Med23-3	0.982986										TAGATGGCTTTGCGGTACAT	Dnmt3a-4	2.61669
CCAATCAGAGACCAGCAGCG	Dlc1-4	0										GATGTGTTAAGCCAAACAGC	Mbd2-3	0.951318										TCCTCTTCACCACGTAGCAG	Aicda-4	2.61403
CGGCAAGTGGACTTTCCAGA	Dlc1-5	0										CTACAGAGCATGGATACCAG	Inpp5d-1	0.934974										CCTCAAGGCCTTCACATTTG	Kat6b-2	2.51916
TGACCAGCGCAATATCAATA	Dlc1-6	0										GGAACACAGTCACATACCAG	Kiss1r-3	0.932215										TTATTTTTCGGTCGTCCAAT	Kat6b-4	2.47148
CCTTGGGTTTCCGTTTAGTG	Dnmt1-1	0										ATCTCCTCCGCGAACAGCCG	Chd5-1	0.92131										TGTCAGCGTTGAAGTAGAAG	Cd82-6	2.46147
TGAAACTTCACCTAGTTCCG	Dnmt1-4	0										GGATTCTTCTTGGCAATAAG	Chd5-5	0.914422										CTACAGAGCATGGATACCAG	Inpp5d-1	2.45828
TGTGTGACAGCCCCACTAAA	Dnmt1-5	0										CCAGGCCTTCTACTGCCACG	Bmp4-2	0.912808										GGTACCTTATGAGCCACCCG	Trp53-4	2.44889
TTGCTTCTCCTGGGTCCCCG	Dnmt1-6	0										ACAGAAGTCATGATGTGCAC	Ezh2-2	0.911013										TTCTCAAGCTTCTTGGCACG	Kat2a-6	2.42377
TAGATGGCTTTGCGGTACAT	Dnmt3a-4	0										GGCAAGAAGCGGCCAAACCG	Smarca2-4	0.907535										GCCTGCACAGGGTTTAGGAG	Mlh1-3	2.41628
GCCTCCCCCAGAATCACCCG	Dnmt3b-4	0										GCTCACTGCTAGAAGTAGCA	Amer1-4	0.83822										CTACTGCACGAGCCGCTTTG	Mgmt-2	2.40585
GCTGTGTGACAAATACAACC	Dot1l-4	0										TCTTACCCTTGACAACAACG	Thbs1-6	0.838219										GTTGTAGCCACAAATCCATC	Pbrm1-4	2.40347
TGGCACCTTCAATAATACCC	Drg1-5	0										AGGAGCTCCTGACACTCGGA	Trp53-2	0.807669										GAAGACTCACGGGCTCTGCA	Chd5-4	2.39872
AAGGGTCTCCTCACTCTGAG	Ehmt2-1	0										ATGGCGTACAGTCAAGGAGG	Hdac2-1	0.788223										GTACTACAACGAGAAAAGCC	Brca2-3	2.39582
GGACGAACCCGAGAGCCTGG	Ehmt2-4	0										TTATGCCAAGTCCTGCTAGG	Bmp4-6	0.76443										CCAGAGACACTCATTCTTGG	Timp3-3	2.39561
GGTTCCATTGGAGCAGGCCG	Ep300-3	0										CAATGACCTCCAGTAAGGGA	Arid1a-2	0.755695										GCACAAACTGACCTTCGTGA	Bmp4-3	2.33335
TCATGGTACGACAGTGAGGA	Ep300-4	0										TGGTTGTTCATTCATCCGCT	Mbd2-6	0.746353										GATCTTGGCCCTTCACCAGT	Thbs1-3	2.30903
ACAGAAGTCATGATGTGCAC	Ezh2-2	0										ATGATGAAAACGCCAACGGG	Cdh1-3	0.710428										TATGGGTATTAAAATGGCCG	Msh2-6	2.30606
AGAAGGGACCGGTTTGTTGG	Ezh2-4	0										TGTTAGGCTTCTCAAATGGG	Kat2a-5	0.70673										CATGCAGCCACCACATCACG	Gsn-3	2.2629
AGAGTACATTATAGGCACCG	Ezh2-5	0										ATTCACCATATCCATCTGGG	Gstp1-2	0.699901										CGCCTGATCCCTGCGCCCCG	Kiss1-3	2.25909
GATCTAGAGGATAATCGAGA	Ezh2-6	0										GCAAGTACACTCACGTAGAC	Dot1l-3	0.691006										CGAAGCTTGCAAATTCCGGT	Tet2-2	2.25314
GCAAAGTCTCAGATTATACC	Fbxw7-4	0										ACAGGGTAAGATCACATGCA	Mbd1-1	0.669097										GCTTACGTCTTCATCGGTGT	Cd82-3	2.2342
GGGACCTGAGAGCAGCCAAT	Fbxw7-6	0										CCTCACCCTCGTAGAAGTGG	Brd7-3	0.664841										TTGAGCGTAGTTTCACTCCG	Apc-6	2.22631
GGAGCACCCCGAATTCCTGA	Gsn-4	0										AGAGAACTCATCACTCCTAA	Drg1-1	0.64685										GATCTAGAGGATAATCGAGA	Ezh2-6	2.21349
AAGTAGACAATGGTGTATGG	Gstp1-1	0										AGCTCGTTAGCCAAACAAGA	Brd7-1	0.640518										GCAGCGCCCCCATCTCAGCG	Ehmt2-3	2.12241
ATTCACCATATCCATCTGGG	Gstp1-2	0										AATTTCACCCGGGTTCTGAC	Ncor1-1	0.626957										GCGTCGATCATCCAGAGCGT	Brca1-2	2.11609
GTCAGCCAGCAGCATTCGCA	Gstp1-3	0										CAGACACGTGTACTTGAGCA	Gsn-2	0.625218										GTGAAAAGACTAATGCGGCC	Asxl1-5	2.09984
TCGAACTGGGAAGTAGACAA	Gstp1-4	0										GAAGTCACAGCACATGACGG	Trp53-3	0.609615										TCCGGCTAACCAGACAACTT	Aicda-3	2.04933
GGTGGAGTATAAGAGTGCCG	Hat1-4	0										CGAGGGCTGGAAGCCACCGA	Dnmt3a-1	0.591291										GGTTTCATGAAGATGGCGCC	Kdm6a-3	2.02186
ATGGCGTACAGTCAAGGAGG	Hdac2-1	0										GGCCATTACAACTCACCAGA	Kdm1a-4	0.588599										GTGGTGGAGAAGCATTTCCA	Fhit-5	2.01098
CTGGGGCTGTGAAATTAAAC	Hdac2-2	0										GGAATTCGTACTCCTCTGGT	Arhgdib-5	0.570074										GGCAATTATTATTATGGCCA	Hdac2-3	1.99818
TCAAAGAGTCCATCAAACAC	Hdac2-4	0										ACAGCTTCCAGAGCTCCCAC	Dlc1-1	0.565021										GCCTTGGGACAGCAAAACAG	Smarca4-3	1.99324
TCACCTTCCACAGTTAACGT	Hdac2-5	0										GTGACTGGAACGGATGTACG	Klf17-6	0.543296										ACATAACATTCCTTATATGG	Ezh2-3	1.99045
TGAGTCATCCGGATTCTATG	Hdac2-6	0										TTATTGTCTACCATCCACGA	Lifr-6	0.534205										GTTAATACAGAGTATGGACC	Ncor1-4	1.98723
AACTCTGGTCCAAAGAAGCG	Hdac5-1	0										CTACTTCCTCAATCACAAGG	Gpr68-2	0.521132										CGACTATAAGAGCAGCAGCG	Hic1-3	1.97868
AGGTGCCATCGCCAGCACCG	Hdac5-2	0										GCTGCACCAGCACCGCTCCG	Kiss1-4	0.508444										ACAGAAGTCATGATGTGCAC	Ezh2-2	1.97662
GAGCCCCCCGAAGCTCCACG	Hdac5-3	0										ATATTTTCTCCTAGTCCAAG	Mbd2-2	0.501459										AACTACCTGCGTATGTTCCG	Smarcb1-1	1.9739
GCAGCCACTTACCTGCCACA	Hdac5-4	0										CTACCTGCTGTGCATAAGAG	Arid1a-3	0.485508										GCTGCAGCTTACCTTGGTGG	Akap12-5	1.9736
GTTGCTGCTCCCGTAGCGCA	Hdac5-5	0										GCGGTCGAAGAGGCGCACCG	Msh2-4	0.475255										ACCATGTCCAAACCTAGCAA	Ehmt2-2	1.9668
AGCTCACCTGTTTTACGCAA	Hdac7-1	0										CCTGGAACAAGTGATCCGGC	Ptpn14-3	0.473591										GAGCGCATCACCATACTCCG	Ppp2ca-4	1.88763
CCAATGCCGGAGCTGCAGGG	Hdac7-2	0										GAGTGAGTGGCACATTGCAA	Lifr-2	0.46652										GCTCATCGACTTTTACAAGA	Inpp5d-2	1.85468
GCAGCCCCAGTATTCCCTAC	Hdac7-3	0										ACAAGCAGCTTTATACTCAG	Pbrm1-1	0.456769										GGACCATCTGTGACAACCAG	Dkk3-2	1.83982
GCGCTCAGCCGAGCCCATGA	Hdac7-4	0										CTACTACCATTCCCAAGAGC	Kat2a-3	0.438719										GGTGCTCTTTGTGTTCCGCT	Cdkn2a-5	1.83177
GCTACCTGTAGGGAATACTG	Hdac7-5	0										ATGAGTGTAGCGAAAAACAG	Kiss1r-1	0.438719										TGGTCTCTCCAAGCATCACG	Nme1-4	1.8307
GGCTTGCCTCTTACCTCCAA	Hdac7-6	0										AGAGCGAGCTCACAGCCCGC	Idh2-2	0.420229										GGCCAAAATGTCAATGACAG	Ehmt2-5	1.8297
AATGAGGAACTCTTAAGCCA	Hic1-1	0										CGTAGTCCCAGGCCTCCTCG	Cd82-2	0.418962										AGTGCACCCCTGGATTCCAG	Cdh13-2	1.81504
ATAAGAGTGTGCGGAAAGCG	Hic1-2	0										GGGTTTTTAGCAGCAATCAG	Chd4-5	0.418242										GTAGATTTTCCTCTACTTCG	Kmt2c-3	1.80956
CGACTATAAGAGCAGCAGCG	Hic1-3	0										GCTGTGTGACAAATACAACC	Dot1l-4	0.415948										CGGCGCTTACTCACCACAAG	Smarcb1-2	1.80632
GCACTCAGCACAAAACCCCC	Hic1-4	0										CCCTAATGAACAGCTCACAG	Pbrm1-2	0.411713										ACAGCTTCCAGAGCTCCCAC	Dlc1-1	1.76863
GCTTCTTGCACAGAGCCACG	Hic1-5	0										GCTCTGCGCTCAGACAGTGA	Chd4-4	0.408362										TGGATGTGTTCACACCCGCA	Mapk14-4	1.7579
GGAAAGAAGTTCACGCAACG	Hic1-6	0										TTTTGCCAGCGGCTCCCCAT	Kiss1-6	0.404113										ACACTCGGAGGGCTTCACTT	Trp53-1	1.74009
ATGCAGATCCAGTTCCACAT	Idh1-2	0										GCAGCCACTTACCTGCCACA	Hdac5-4	0.400201										CCCTAATGAACAGCTCACAG	Pbrm1-2	1.72939
GGCTATAAAGAAATACAACG	Idh1-5	0										TGTCCATCGACATTGAGGGA	Vhl-5	0.382731										GAAACTGCTTTCGGTTACAA	Hat1-3	1.71684
GGGCCTGTAAGAATTACGAT	Idh1-6	0										GTAGACCTCGGAACTGAAGC	Cdh1-6	0.382157										GCCCAAGCTATGAAGTCCGA	Idh1-4	1.71465
GGGGATGTACAACACCGACG	Idh2-5	0										CTAATTCAGATCCAAGACAA	Mlh1-1	0.381583										GATGTGTTAAGCCAAACAGC	Mbd2-3	1.713
TGATGGGCTTGGTCCAGCCA	Idh2-6	0										CTCCGCCATGAGTTGTCCCG	Chd5-3	0.367166										TCTTCTTGTCCCGACCCATG	Smarcb1-6	1.70817
AACGGGTGTCACATTCCCAC	Inpp4b-1	0										TTCCTCATCACCGAAAGCGG	Kdm6a-6	0.36576										CCGCTGCCGGAATTGAGCAG	Kat2a-1	1.68565
CCAGATCTCAGTAATCCACC	Inpp4b-2	0										GGAGCACCCCGAATTCCTGA	Gsn-4	0.362308										GATTAATCACATCAACGCCG	Tet1-3	1.68246
CTACAGAGCATGGATACCAG	Inpp5d-1	0										GTAGCACGTGCCCGCCACCG	Pebp1-2	0.358334										AGAAGGGACCGGTTTGTTGG	Ezh2-4	1.67024
TCAAAAAGTCGGAATCCAGG	Inpp5d-5	0										TGTTCATTAGGGCTCCAAAG	Pbrm1-6	0.341382										GGATTCTTCTTGGCAATAAG	Chd5-5	1.65073
TTCTCCAGCTTCTTCGCCCG	Kat2b-5	0										CCCACAGCTTTCCACATCAG	Asxl1-3	0.339747										AATTTCACCCGGGTTCTGAC	Ncor1-1	1.64296
CCCCAGGGGGAGATAATCGA	Kat5-2	0										TGAGATCCCCAAATGTAAGC	Casp8-4	0.339747										AGCTCGTTAGCCAAACAAGA	Brd7-1	1.64295
CTGAGCGTGAAGGACATCAG	Kat5-4	0										AGTATGTTCAACACACATAC	Arhgdib-1	0.334363										GGGCCTGTAAGAATTACGAT	Idh1-6	1.63879
CCTCAAGGCCTTCACATTTG	Kat6b-2	0										CCGTTCCAGTCACATGCGAA	Klf17-1	0.331586										TACCTCACCACGAAAGCCAT	Mlh1-4	1.60617
TTGGCATTCTGGAAAGTGGT	Kat6b-6	0										TGGTAGCCGGAAACTCCACA	Dnmt3b-6	0.316933										CCTCTCTTTCGGGAGAGCCG	Kat5-3	1.58744
CTGCTTCCTGAGAGGTCATT	Kdm1a-1	0										AAGCCGGTAGTGGAGATGGA	Idh2-1	0.315785										GAAGTCACAGCACATGACGG	Trp53-3	1.57079
GCTGGTCCGTCGGCCCTCCG	Kdm1a-2	0										TGACCAGACCAAAATCCTTG	Serpinb5-4	0.315264										GCAGCCACTTACCTGCCACA	Hdac5-4	1.54031
ACCTCACGAACCCGAAAAGG	Kdm6a-1	0										GACCCGTTCCAATAATGCCC	Vhl-1	0.315264										AGTATACCTCCGGAAGCTGT	Rassf1-2	1.50776
ATGGCGGCGGGAAAAGCGAG	Kdm6a-2	0										GCTGATTCAAAGCTTCCTGA	Brd7-4	0.313542										GCCATCTGTGAGCTCCTTAA	Serpinb5-3	1.49487
GGTTTCATGAAGATGGCGCC	Kdm6a-3	0										TCTGGACTGCCTGATCTCAG	Bmp4-5	0.297346										GCGCCGTGTAAAAGTCGCCG	Msh2-3	1.46062
ATGAGTGTAGCGAAAAACAG	Kiss1r-1	0										TTATTTTTCGGTCGTCCAAT	Kat6b-4	0.281229										TTTGTCGTGAAGATGCACAA	Crebbp-6	1.45667
GCACAGTGTGAGTTGCAGCT	Kiss1r-2	0										GGTACACAAAGACCACCCAG	Cdkn2a-3	0.266322										ACATTTATCAGGATCTCAAC	Msh2-2	1.45063
GGAACACAGTCACATACCAG	Kiss1r-3	0										CTACTGCACGAGCCGCTTTG	Mgmt-2	0.261919										CATACAGCTGTGCATACTGG	Dlc1-3	1.43272
TCGAAGCTATGCCGCCTACG	Kiss1r-6	0										CCTCATGAGGAACTTCCTGT	Ppp2ca-3	0.25481										TGTCTCGGAGAGACTCAGCC	Inpp5d-6	1.41663
CCGTTCCAGTCACATGCGAA	Klf17-1	0										TTGCCACCTTCAGTTTTGGA	Casp8-6	0.246649										TATGCCTTACCTGCTGGTGT	Ncor1-6	1.40498
GTAGATTTTCCTCTACTTCG	Kmt2c-3	0										GCTACCTGTAGGGAATACTG	Hdac7-5	0.245397										GTAGCACGTGCCCGCCACCG	Pebp1-2	1.40096
TTAGAAGGTTGATCTTTCCA	Kmt2c-6	0										CAGCCTTCTGAATTACACGC	Dnmt3b-1	0.243264										CCAAAGCCACAGCTTCCTAT	Arid2-2	1.40024
GGTCCAGTTCCAGTGCTGAA	Lifr-3	0										TTCTCCAGCTTCTTCGCCCG	Kat2b-5	0.237914										AGGCGCCTCCGGACGAGCGG	Arid2-1	1.35937
CGTGCTGTCGATTTGACAGG	Map2k4-1	0										AACTCTGGTCCAAAGAAGCG	Hdac5-1	0.230327										AGTCCTCGCATGGACAAACA	Cdh13-1	1.35814
GGTAGATGAGAAACTGAACG	Mapk14-2	0										GAAACTGCTTTCGGTTACAA	Hat1-3	0.228606										TGAGTCATCCGGATTCTATG	Hdac2-6	1.34675
TCATCTACCAGATCCTCCGA	Mapk14-3	0										GTTTCAGCTGGAGGACGACG	Smarcb1-5	0.228606										GTAGGAACAACAATTCCACG	Aicda-2	1.29238
ACAGGGTAAGATCACATGCA	Mbd1-1	0										GTTGTAGCCACAAATCCATC	Pbrm1-4	0.194475										GCTGCACCAGCACCGCTCCG	Kiss1-4	1.22819
GCTCAGACATCTATTACCAG	Mbd1-5	0										TCCTCTTCACCACGTAGCAG	Aicda-4	0.187378										AGGAGCTCCTGACACTCGGA	Trp53-2	1.21718
TGACACCATCCCATGAAAAG	Mbd1-6	0										GTAGGAACAACAATTCCACG	Aicda-2	0.184814										TCCTCCTTCTTCCATCCGGG	Mbd2-5	1.20609
AGGTGAAGTCAGACCCCCAG	Mbd2-1	0										CGCTTCTTCAGGATACAGCA	Wt1-2	0.184814										GCATGTTCTATCACGAACAC	Rassf1-6	1.20162
ATATTTTCTCCTAGTCCAAG	Mbd2-2	0										TGTCTCGGAGAGACTCAGCC	Inpp5d-6	0.184158										GGCTTGCCTCTTACCTCCAA	Hdac7-6	1.18094
GATGTGTTAAGCCAAACAGC	Mbd2-3	0										GGACATCAATGGCATCTGGA	Kmt2c-2	0.169873										CGCTTCTTCAGGATACAGCA	Wt1-2	1.17896
TGGTTGTTCATTCATCCGCT	Mbd2-6	0										GGACTCCATTGTGAAAGCAG	Thbs1-5	0.169873										TTTACGACTGGAGGAAGTGG	Brms1-6	1.1713
CCCACCCAAACATACCTGGG	Med23-2	0										GATCGTCCAAGAAGAGAGCG	Akap12-3	0.166488										TGTCCATCGACATTGAGGGA	Vhl-5	1.16893
CCTCTATGACTGCTTAGCAA	Med23-3	0										TATGCCTTACCTGCTGGTGT	Ncor1-6	0.163956										TCATGGTACGACAGTGAGGA	Ep300-4	1.12579
CCAAGTTCCCTAGCGCCATG	Men1-2	0										GCACAAACTGACCTTCGTGA	Bmp4-3	0.161712										GGAGATTTACCCACAAACTC	Dapk1-4	1.10865
CTACTGCACGAGCCGCTTTG	Mgmt-2	0										CGGTGCAGATTCGAACTGCG	Cdkn2a-1	0.161712										GCAGATACCTCGCAATGTCA	Cdkn2b-4	1.10827
GCTACTCCTGAGGTGCTCGG	Mgmt-3	0										GGATTGGGCGCCTCCCGAAG	Cdkn2b-5	0.161712										GAATATACGGAACCTCTTGG	Brms1-3	1.08042
GCTGTGAGCGAGGCCTGCAT	Mgmt-4	0										ACATTTATCAGGATCTCAAC	Msh2-2	0.161712										CCCTCTGCAGGGATCTACAA	Brms1-2	1.04263
GTGAACCCGCAGCCACAGAG	Mgmt-5	0										GGGAGGCTGCTAACTCCCCA	Amer1-5	0.161139										TGAAACTTCACCTAGTTCCG	Dnmt1-4	1.02355
GTTACTCAATTTCGGCCAGA	Mgmt-6	0										GCTCCTTCCCACCCACCGCA	Arid2-6	0.161139										TCAGGGTCTGCTCCACCGGG	Inpp4b-4	1.02103
CTAATTCAGATCCAAGACAA	Mlh1-1	0										TTGCGTAGATCATTACACGG	Kat6b-5	0.157753										TGACACCCGTTAGGAACAGT	Inpp4b-5	0.983274
GACGGTAGTGAACCGCATAG	Mlh1-2	0										AATGGGGTCGATGGTGGTAG	Brd4-1	0.153552										GCATTTTGGTCATCTCCACA	Ncor1-3	0.97747
GCCTGCACAGGGTTTAGGAG	Mlh1-3	0										TTTGTCGTGAAGATGCACAA	Crebbp-6	0.153552										AAGTCATCGACTTCGTACAA	Aicda-1	0.921887
TACCTCACCACGAAAGCCAT	Mlh1-4	0										AACTACCTGCGTATGTTCCG	Smarcb1-1	0.153552										GGAAGACTCCCGATTCAAAG	Cdh1-5	0.909556
TATGGGTATTAAAATGGCCG	Msh2-6	0										ACGCCCTGAACCGCTTCGGG	Cdkn2b-1	0.152978										GAGAACCTCGGAACATACGC	Smarcb1-3	0.899904
AATTTCACCCGGGTTCTGAC	Ncor1-1	0										TTGGCATTCTGGAAAGTGGT	Kat6b-6	0.152978										GATCGTCCAAGAAGAGAGCG	Akap12-3	0.894611
GCATTTTGGTCATCTCCACA	Ncor1-3	0										AGTATACCTCCGGAAGCTGT	Rassf1-2	0.152978										CTAACCTGTGCCATCGCTGG	Ep300-1	0.868209
GTTTCACTCAGGACCCTCAC	Ncor1-5	0										CGGCAAGTGGACTTTCCAGA	Dlc1-5	0.152404										TTGGCATTCTGGAAAGTGGT	Kat6b-6	0.83832
TATGCCTTACCTGCTGGTGT	Ncor1-6	0										GTAGATTTTCCTCTACTTCG	Kmt2c-3	0.152404										GCTGATTCAAAGCTTCCTGA	Brd7-4	0.827468
AGTTTTCTCTGGTCATCAGT	Nf1-2	0										CGTGTGTTAGAAGAAGATGG	Chd7-2	0.118273										CTATTCTGAAGAAGTATGAT	Idh1-3	0.818585
GTTGTGCTCGGTGCTGACTT	Nf1-5	0										GATTAATCACATCAACGCCG	Tet1-3	0.118273										GCTGGCGGAGACCTTGACAC	Crebbp-3	0.803436
ATAGAGCTGCAAGGGCCTGA	Nisch-1	0										AGCACGACAAGCCCAAGCCA	Timp3-1	0.118273										GGAATAGCCGAGACCCCGGA	Kdm1a-3	0.797852
CGGTGGAGCCGGCAACATGG	Nisch-2	0										TTATAGAAGAGGCCTTCCCA	Med23-6	0.110227										GGTGGCAGCCGCGTGTCCAG	Prmt5-5	0.783921
CGTCCACTCATGGTTGCCAT	Nisch-3	0										GATGATGATGAGGTACCACC	Arid2-4	0.0970705										TGACATAGCATTATCAACCT	Rb1-5	0.754849
GCATCACCACTGGCACAAGT	Nisch-4	0										AGAGTCAGTGTGAAGATCGA	Men1-1	0.0970705										GCAAGAACTGCTTTGTTACC	Ptpn14-4	0.715481
TGAGCTCGTGGACACGTACA	Nisch-5	0										TGAAGGACTTTACCAATGCG	Dcc-6	0.0964491										CCTCACTGCCCGCTGAGCAG	Chd4-2	0.694598
TCCCAGGCTTAGAGTCTGCG	Nme1-3	0										GTGAAAAGACTAATGCGGCC	Asxl1-5	0.0877438										ATGGCGTACAGTCAAGGAGG	Hdac2-1	0.688689
CCCTAATGAACAGCTCACAG	Pbrm1-2	0										GGACGAACCCGAGAGCCTGG	Ehmt2-4	0.0849367										TTGCGTAGATCATTACACGG	Kat6b-5	0.687441
GTTGTAGCCACAAATCCATC	Pbrm1-4	0										GATCTAGAGGATAATCGAGA	Ezh2-6	0.0849367										ATGCAGATCCAGTTCCACAT	Idh1-2	0.680782
TCACTGATGAGCCGTCCTGA	Pbrm1-5	0										GCAGATACCTCGCAATGTCA	Cdkn2b-4	0.0767758										CTGAGCGTGAAGGACATCAG	Kat5-4	0.680037
GTAGCACGTGCCCGCCACCG	Pebp1-2	0										GGTTTCATGAAGATGGCGCC	Kdm6a-3	0.0767758										TGAAGGACTTTACCAATGCG	Dcc-6	0.641486
AAGGTATAACCAGCTCCCCG	Ppp2ca-1	0										GCATTTTGGTCATCTCCACA	Ncor1-3	0.0767758										CTGGGGCTGTGAAATTAAAC	Hdac2-2	0.637748
CCTCATGAGGAACTTCCTGT	Ppp2ca-3	0										GAGTTTTCTGACGCGAGCCG	Tet1-2	0.0767758										TCAAAAAGTCGGAATCCAGG	Inpp5d-5	0.634414
GCAACTCCATGTTTCACAAT	Prmt1-2	0										TCCGGCTAACCAGACAACTT	Aicda-3	0.0762019										GTATGTCCTTCCGCACACTT	Vhl-4	0.630602
GTCAGTCTCTACTCACCTCG	Prmt1-5	0										TCTTACTCTGCGGTGCACAC	Brca2-4	0.0762019										GCTAAGCACAACACTCTGCA	Msh2-5	0.630348
TGCCCACTTTGGCATCCACG	Prmt1-6	0										GATTATGAAAGATCAAGCAC	Casp8-2	0.0762019										CCTCATGAGGAACTTCCTGT	Ppp2ca-3	0.625146
ATGAACTCCCTCTTGAAACG	Prmt5-1	0										TGGCACCTTCAATAATACCC	Drg1-5	0.0762019										TTGCTTCTCCTGGGTCCCCG	Dnmt1-6	0.600615
GGTGGCAGCCGCGTGTCCAG	Prmt5-5	0										AAGGAATGCGTTTTACCAGG	Msh2-1	0.0762019										TTTCATTCTGAGAACAGCGA	Tet2-6	0.558359
GTCATACCATGGAAGAGTGG	Prmt5-6	0										GGTGGCAGCCGCGTGTCCAG	Prmt5-5	0.0762019										CCAGATCTCAGTAATCCACC	Inpp4b-2	0.536239
AAAAAGACGTGCTTGAAGGA	Ptpn14-1	0										AAGTCATCGACTTCGTACAA	Aicda-1	0										GTTCTACATGATCGGCTCCG	Smarcb1-4	0.521893
GCAAGAACTGCTTTGTTACC	Ptpn14-4	0										CCAGTAGAGGAAGCTCCCAA	Arhgdib-2	0										GCTACCTGTAGGGAATACTG	Hdac7-5	0.520944
GTTCTTCCAGGATTTGGCCA	Ptpn14-5	0										GCCGTTTAAGAAGATCCCTG	Arid2-5	0										GAATCCGTAATCATAAGTAT	Smarca2-2	0.519536
ACGCCCGGAGAGGTACGGGG	Rassf1-1	0										CTTCTGTTGACTTACCAGAT	Brca1-1	0										GACTAGCAACATCTACCACA	Brca2-2	0.516669
AGTATACCTCCGGAAGCTGT	Rassf1-2	0										GCGTCGATCATCCAGAGCGT	Brca1-2	0										GGTCTGCTGCTCTCCCGCCG	Brd4-6	0.491719
AGTCTCAGCTTGAGAAAGAT	Rassf1-3	0										ACTGCAATATCTGCTCAGAG	Brd4-2	0										TGTGTGACAGCCCCACTAAA	Dnmt1-5	0.491375
GCATGTTCTATCACGAACAC	Rassf1-6	0										CCAGATGGCTACTCACAGGG	Brd4-3	0										AGCTCGGCTCACCAGGCGCG	Asxl1-2	0.478797
AGAAATCGATACCAGTACCA	Rb1-1	0										GAATATACGGAACCTCTTGG	Brms1-3	0										TCACCTTCCACAGTTAACGT	Hdac2-5	0.478248
CATGCTACTTACGCACTGCT	Rb1-2	0										TTACCATCCAAAACTGAAGG	Casp8-5	0										AAGGTATAACCAGCTCCCCG	Ppp2ca-1	0.443227
GCTCTGCGCGGGGCTTTGGG	Rb1-3	0										TGTCAGCGTTGAAGTAGAAG	Cd82-6	0										GACACCTGCCGGACAAGCCA	Stk11-3	0.434845
GGGTCGTCCTCCCGAGGCGG	Rb1-4	0										AGACCAACTATGTAGTTTGG	Cdc73-1	0										GCTGAAGACCTATTTCCAAG	Cdc73-3	0.426962
ACTCATCCTCCACGTCCTTG	Serpinb5-1	0										AGTTCTATTACCTCAATCCG	Cdc73-2	0										TTACCATCCAAAACTGAAGG	Casp8-5	0.420539
TGACCAGACCAAAATCCTTG	Serpinb5-4	0										AGTGCACCCCTGGATTCCAG	Cdh13-2	0										TTATAGAAGAGGCCTTCCCA	Med23-6	0.405604
TTTGGTGCCCACTTGCGCAA	Serpinb5-6	0										CATCGACCATGTGTTCTCAG	Chd4-1	0										TGCCTACCTCGGCAACACCG	Stk11-5	0.37346
AGATGCTGTGAAGTTACTGC	Sirt1-1	0										GAGCAAGCGCCAAAAAAAGG	Chd4-3	0										CCAGATGGCTACTCACAGGG	Brd4-3	0.346358
CGGTATCTATGCTCGCCTTG	Sirt1-4	0										GGAGATTTACCCACAAACTC	Dapk1-4	0										GCTGCACGCCGGACATAAAC	Cdc73-4	0.346358
GAATCCGTAATCATAAGTAT	Smarca2-2	0										TGAAACTTCACCTAGTTCCG	Dnmt1-4	0										GGACGAACCCGAGAGCCTGG	Ehmt2-4	0.33395
GCCTTGGGACAGCAAAACAG	Smarca4-3	0										TTGCTTCTCCTGGGTCCCCG	Dnmt1-6	0										ATATTTTCTCCTAGTCCAAG	Mbd2-2	0.296802
GCTCTTGTAGGATCTCCACA	Smarca4-4	0										TAGATGGCTTTGCGGTACAT	Dnmt3a-4	0										TCATCTACCAGATCCTCCGA	Mapk14-3	0.29293
AACTACCTGCGTATGTTCCG	Smarcb1-1	0										ACACTCACGTAGACCGGCAG	Dot1l-1	0										GGGGTGGTCGCAATGATGGG	Brd4-5	0.283445
GAGAACCTCGGAACATACGC	Smarcb1-3	0										AGAGTACATTATAGGCACCG	Ezh2-5	0										AGTCCATTGGCAATCTCAGG	Stk11-1	0.260321
GTTCTACATGATCGGCTCCG	Smarcb1-4	0										CTTTAGATGAATATTCAACA	Hat1-2	0										GCTCTTGTAGGATCTCCACA	Smarca4-4	0.236531
TCTTCTTGTCCCGACCCATG	Smarcb1-6	0										TCACCTTCCACAGTTAACGT	Hdac2-5	0										ATAAGAGTGTGCGGAAAGCG	Hic1-2	0.195392
AGTCCATTGGCAATCTCAGG	Stk11-1	0										ATAAGAGTGTGCGGAAAGCG	Hic1-2	0										TGAGCTGAAGCTATGCCCGT	Cdkn2a-6	0.173653
CCACCGCATCGACTCCACCG	Stk11-2	0										ATGCAGATCCAGTTCCACAT	Idh1-2	0										CGGCAAGTGGACTTTCCAGA	Dlc1-5	0.173179
GACACCTGCCGGACAAGCCA	Stk11-3	0										GGCTATAAAGAAATACAACG	Idh1-5	0										GTCATACCATGGAAGAGTGG	Prmt5-6	0.173179
TGAGGATCTTGACCGCCCTG	Stk11-4	0										GGCCACCCAGAAGTACAGTG	Idh2-4	0										GAGCAAGCGCCAAAAAAAGG	Chd4-3	0.160296
TGTCCTTGTGAACAATGCCC	Stk11-6	0										CCAGATCTCAGTAATCCACC	Inpp4b-2	0										GATTATGAAAGATCAAGCAC	Casp8-2	0.119088
GAGTTTTCTGACGCGAGCCG	Tet1-2	0										CCTCTCTTTCGGGAGAGCCG	Kat5-3	0										CGTGTGTTAGAAGAAGATGG	Chd7-2	0.0870639
GATTAATCACATCAACGCCG	Tet1-3	0										TCATCTACCAGATCCTCCGA	Mapk14-3	0										ACATCGAACCTCTTGAACGT	Ppp2ca-2	0.0870639
TGTTGGGTACCTTCTCAGGA	Tet1-5	0										GCGCCGTGTAAAAGTCGCCG	Msh2-3	0										ATGAACTCCCTCTTGAAACG	Prmt5-1	0.0865894
ACATGGAGCTGAGCCAAAAG	Tet2-1	0										GCTAAGCACAACACTCTGCA	Msh2-5	0										TCTTGAGTTGGAATGTAGCA	Asxl1-6	0.0732324
CGAAGCTTGCAAATTCCGGT	Tet2-2	0										AAGGTATAACCAGCTCCCCG	Ppp2ca-1	0										CTTCTGTTGACTTACCAGAT	Brca1-1	0
GCTCCTAGATGGGTATAATA	Tet2-4	0										GCATGTTTGCTGCCAAGGCG	Prmt1-4	0										ACTGCAATATCTGCTCAGAG	Brd4-2	0
GCTGACGGCTGCTTTTACCG	Tet2-5	0										GTCAGTCTCTACTCACCTCG	Prmt1-5	0										AGACCAACTATGTAGTTTGG	Cdc73-1	0
TTTCATTCTGAGAACAGCGA	Tet2-6	0										TGCCCACTTTGGCATCCACG	Prmt1-6	0										AGTTCTATTACCTCAATCCG	Cdc73-2	0
CCAGAGGCCCCCTTACCACA	Tgfbr2-2	0										ATGAACTCCCTCTTGAAACG	Prmt5-1	0										CATCGACCATGTGTTCTCAG	Chd4-1	0
CCTGGATTCTAGAACTTCCG	Tgfbr2-3	0										GTCATACCATGGAAGAGTGG	Prmt5-6	0										GGGTTTTTAGCAGCAATCAG	Chd4-5	0
GGACTCCATTGTGAAAGCAG	Thbs1-5	0										GTTCTTCCAGGATTTGGCCA	Ptpn14-5	0										TCTTGGAGACAGCAATCTTG	Chd4-6	0
TCTTACCCTTGACAACAACG	Thbs1-6	0										GAATCCGTAATCATAAGTAT	Smarca2-2	0										CTTTAGATGAATATTCAACA	Hat1-2	0
AGCACGACAAGCCCAAGCCA	Timp3-1	0										GCCTTGGGACAGCAAAACAG	Smarca4-3	0										GGCCACCCAGAAGTACAGTG	Idh2-4	0
GTGTAGACCAGAGTGCCAAA	Timp3-5	0										GCTCTTGTAGGATCTCCACA	Smarca4-4	0										ATGAATGGGTGACTCACGAG	Kat5-1	0
ACACTCGGAGGGCTTCACTT	Trp53-1	0										GTTCTACATGATCGGCTCCG	Smarcb1-4	0										ATGAGTGTAGCGAAAAACAG	Kiss1r-1	0
GAAGTCACAGCACATGACGG	Trp53-3	0										AGTCCATTGGCAATCTCAGG	Stk11-1	0										TAGATCTTCTGTCTACACGG	Ppp2ca-5	0
GAGGCAATCACATTATCTCA	Txnip-2	0										CCACCGCATCGACTCCACCG	Stk11-2	0										GCATGTTTGCTGCCAAGGCG	Prmt1-4	0
GACCCGTTCCAATAATGCCC	Vhl-1	0										TGAGGATCTTGACCGCCCTG	Stk11-4	0										GTCAGTCTCTACTCACCTCG	Prmt1-5	0
TGTCCATCGACATTGAGGGA	Vhl-5	0										TGCCTACCTCGGCAACACCG	Stk11-5	0										TGCCCACTTTGGCATCCACG	Prmt1-6	0
TTTGGCTCTTCAGGGATGCG	Vhl-6	0										TGTCCTTGTGAACAATGCCC	Stk11-6	0										GTTCTTCCAGGATTTGGCCA	Ptpn14-5	0
CCACACGCCCTCGCATCACG	Wt1-1	0										TTTCATTCTGAGAACAGCGA	Tet2-6	0										TGAGGATCTTGACCGCCCTG	Stk11-4	0
CGCTTCTTCAGGATACAGCA	Wt1-2	0										CCAGAGACACTCATTCTTGG	Timp3-3	0										TGTCCTTGTGAACAATGCCC	Stk11-6	0
GGACGCACCCGGGCTCCCGG	Wt1-5	0										TTTGGCTCTTCAGGGATGCG	Vhl-6	0										TTTGGCTCTTCAGGGATGCG	Vhl-6	0

## Sheet: Fig.2F-G
Fig.2F								Fig.2G
3W	nodu #	nodu #%		4W	nodu #	nodu #%			in vitro cells	Tumor			Lymph Node			Lung
CTRL	0.6	2.43902		Pten	1	1.57729		GeneSeq		2w	3w	4w	2w	3w	4w	2w	3w	4w
Tsc1	1	4.06504		Vh1	1	1.57729		Tgfbr2	0.847588	6.94045	9.02181	16.3332	0.288992	12.7918	5.12954	17.1979	11.4975	10.2215
Tet2	1	4.06504		Thbs1	1	1.57729		Nf1	0.5723	4.0626	4.42928	9.64577	1.10141	0.601737	1.72103	0.231808	1.33134	12.4823
Rassf1	1	4.06504		Serpinb5	1	1.57729		Tsc1	0.464453	3.24575	2.58626	4.85517	7.2268	1.33837	3.83821	8.76483	10.3501	10.0896
Nf1	1	4.06504		Smarca4	1	1.57729		Pten	0.492904	2.14159	2.21197	3.03705	22.9892	4.16534	2.05532	12.2534	8.48768	0.546096
Men1	1	4.06504		Smarca2	1	1.57729		Nf2	0.696968	0.378103	0.144749	0.223009	11.4512	0.842896	2.33513	9.22071	6.38276	0.70752
Kat6b	1	4.06504		Rb1	1	1.57729
Hdac7	1	4.06504		Mbd2	1	1.57729
Arid2	1	4.06504		Idh1	1	1.57729
Map2k4	2	8.13008		Gstp1	1	1.57729
Tgfbr2	14	56.9106		Gsn	1	1.57729
total #	24.6			Arhgdib	1	1.57729
				Timp3	2	3.15457
				Rassf1	2	3.15457
				Kmt2C	2	3.15457
				Kat5	2	3.15457
				EP300	2	3.15457
				CTRL	2.4	3.78549
				Hdac7	3	4.73186
				Map2k4	5	7.88644
				Tgfbr2	7	11.041
				Nf1	10	15.7729
				Tsc1	14	22.082
				total nodu #	63.4

## Sheet: Fig.S2A-B
						Fig.S2B
							4T1-sg-cell
							read counts
						sgRNA1	4	2
						sgRNA2	11	3.45943
						sgRNA3	11	3.45943
						sgRNA4	18	4.16993
						sgRNA5	19	4.24793
						sgRNA6	19	4.24793
						sgRNA7	22	4.45943
						sgRNA8	22	4.45943
						sgRNA9	24	4.58496
						sgRNA10	26	4.70044
						sgRNA11	28	4.80735
						sgRNA12	32	5
						sgRNA13	33	5.04439
						sgRNA14	35	5.12928
						sgRNA15	37	5.20945
						sgRNA16	39	5.2854
						sgRNA17	40	5.32193
						sgRNA18	44	5.45943
						sgRNA19	45	5.49185
						sgRNA20	51	5.67243
						sgRNA21	52	5.70044
						sgRNA22	59	5.88264
						sgRNA23	60	5.90689
						sgRNA24	66	6.04439
						sgRNA25	72	6.16993
						sgRNA26	73	6.18982
						sgRNA27	74	6.20945
						sgRNA28	74	6.20945
						sgRNA29	75	6.22882
						sgRNA30	77	6.26679
						sgRNA31	80	6.32193
						sgRNA32	81	6.33985
						sgRNA33	87	6.44294
						sgRNA34	92	6.52356
						sgRNA35	96	6.58496
						sgRNA36	106	6.72792
						sgRNA37	117	6.87036
						sgRNA38	121	6.91886
						sgRNA39	121	6.91886
						sgRNA40	121	6.91886
						sgRNA41	122	6.93074
						sgRNA42	130	7.02237
						sgRNA43	133	7.05528
						sgRNA44	139	7.11894
						sgRNA45	146	7.18982
						sgRNA46	147	7.19967
						sgRNA47	157	7.29462
						sgRNA48	157	7.29462
						sgRNA49	162	7.33985
						sgRNA50	163	7.34873
						sgRNA51	166	7.37504
						sgRNA52	168	7.39232
						sgRNA53	180	7.49185
						sgRNA54	182	7.50779
						sgRNA55	185	7.53138
						sgRNA56	187	7.54689
						sgRNA57	192	7.58496
						sgRNA58	193	7.59246
						sgRNA59	198	7.62936
						sgRNA60	198	7.62936
						sgRNA61	198	7.62936
						sgRNA62	206	7.6865
						sgRNA63	207	7.69349
						sgRNA64	214	7.74147
						sgRNA65	215	7.74819
						sgRNA66	217	7.76155
						sgRNA67	217	7.76155
						sgRNA68	220	7.78136
						sgRNA69	221	7.7879
						sgRNA70	222	7.79442
						sgRNA71	224	7.80735
						sgRNA72	225	7.81378
						sgRNA73	231	7.85175
						sgRNA74	234	7.87036
						sgRNA75	236	7.88264
						sgRNA76	237	7.88874
						sgRNA77	248	7.9542
						sgRNA78	248	7.9542
						sgRNA79	251	7.97154
						sgRNA80	253	7.98299
						sgRNA81	253	7.98299
						sgRNA82	256	8
						sgRNA83	256	8
						sgRNA84	265	8.04985
						sgRNA85	265	8.04985
						sgRNA86	269	8.07146
						sgRNA87	272	8.08746
						sgRNA88	274	8.09803
						sgRNA89	274	8.09803
						sgRNA90	276	8.10852
						sgRNA91	277	8.11374
						sgRNA92	278	8.11894
						sgRNA93	283	8.14466
						sgRNA94	283	8.14466
						sgRNA95	291	8.18488
						sgRNA96	292	8.18982
						sgRNA97	294	8.19967
						sgRNA98	294	8.19967
						sgRNA99	301	8.23362
						sgRNA100	302	8.2384
						sgRNA101	302	8.2384
						sgRNA102	304	8.24793
						sgRNA103	306	8.25739
						sgRNA104	308	8.26679
						sgRNA105	318	8.31288
						sgRNA106	324	8.33985
						sgRNA107	325	8.3443
						sgRNA108	330	8.36632
						sgRNA109	341	8.41363
						sgRNA110	341	8.41363
						sgRNA111	344	8.42626
						sgRNA112	346	8.43463
						sgRNA113	350	8.45121
						sgRNA114	355	8.47168
						sgRNA115	355	8.47168
						sgRNA116	356	8.47573
						sgRNA117	358	8.48382
						sgRNA118	358	8.48382
						sgRNA119	358	8.48382
						sgRNA120	360	8.49185
						sgRNA121	360	8.49185
						sgRNA122	360	8.49185
						sgRNA123	361	8.49586
						sgRNA124	362	8.49985
						sgRNA125	362	8.49985
						sgRNA126	364	8.50779
						sgRNA127	364	8.50779
						sgRNA128	365	8.51175
						sgRNA129	366	8.5157
						sgRNA130	367	8.51964
						sgRNA131	367	8.51964
						sgRNA132	372	8.53916
						sgRNA133	375	8.55075
						sgRNA134	379	8.56605
						sgRNA135	382	8.57743
						sgRNA136	384	8.58496
						sgRNA137	388	8.59991
						sgRNA138	389	8.60363
						sgRNA139	394	8.62205
						sgRNA140	396	8.62936
						sgRNA141	396	8.62936
						sgRNA142	396	8.62936
						sgRNA143	397	8.633
						sgRNA144	397	8.633
						sgRNA145	398	8.63662
						sgRNA146	400	8.64386
						sgRNA147	400	8.64386
						sgRNA148	400	8.64386
						sgRNA149	400	8.64386
						sgRNA150	401	8.64746
						sgRNA151	401	8.64746
						sgRNA152	403	8.65464
						sgRNA153	404	8.65821
						sgRNA154	406	8.66534
						sgRNA155	410	8.67948
						sgRNA156	411	8.68299
						sgRNA157	412	8.6865
						sgRNA158	414	8.69349
						sgRNA159	414	8.69349
						sgRNA160	415	8.69697
						sgRNA161	421	8.71768
						sgRNA162	421	8.71768
						sgRNA163	425	8.73132
						sgRNA164	426	8.73471
						sgRNA165	427	8.73809
						sgRNA166	428	8.74147
						sgRNA167	430	8.74819
						sgRNA168	431	8.75154
						sgRNA169	436	8.76818
						sgRNA170	437	8.77149
						sgRNA171	439	8.77808
						sgRNA172	439	8.77808
						sgRNA173	439	8.77808
						sgRNA174	439	8.77808
						sgRNA175	439	8.77808
						sgRNA176	441	8.78463
						sgRNA177	442	8.7879
						sgRNA178	447	8.80413
						sgRNA179	448	8.80735
						sgRNA180	455	8.82972
						sgRNA181	455	8.82972
						sgRNA182	471	8.87958
						sgRNA183	472	8.88264
						sgRNA184	472	8.88264
						sgRNA185	473	8.8857
						sgRNA186	473	8.8857
						sgRNA187	474	8.88874
						sgRNA188	475	8.89178
						sgRNA189	475	8.89178
						sgRNA190	476	8.89482
						sgRNA191	476	8.89482
						sgRNA192	477	8.89785
						sgRNA193	478	8.90087
						sgRNA194	479	8.90388
						sgRNA195	480	8.90689
						sgRNA196	480	8.90689
						sgRNA197	485	8.92184
						sgRNA198	486	8.92481
						sgRNA199	487	8.92778
						sgRNA200	488	8.93074
						sgRNA201	489	8.93369
						sgRNA202	490	8.93664
						sgRNA203	491	8.93958
						sgRNA204	494	8.94837
						sgRNA205	498	8.96
						sgRNA206	502	8.97154
						sgRNA207	506	8.98299
						sgRNA208	507	8.98584
						sgRNA209	507	8.98584
						sgRNA210	514	9.00562
						sgRNA211	514	9.00562
						sgRNA212	519	9.01959
						sgRNA213	522	9.02791
						sgRNA214	524	9.03342
						sgRNA215	528	9.04439
						sgRNA216	528	9.04439
						sgRNA217	529	9.04712
						sgRNA218	530	9.04985
						sgRNA219	533	9.05799
						sgRNA220	537	9.06878
						sgRNA221	538	9.07146
						sgRNA222	540	9.07682
						sgRNA223	542	9.08215
						sgRNA224	545	9.09011
						sgRNA225	547	9.0954
						sgRNA226	547	9.0954
						sgRNA227	550	9.10329
						sgRNA228	552	9.10852
						sgRNA229	553	9.11114
						sgRNA230	557	9.12153
						sgRNA231	561	9.13186
						sgRNA232	562	9.13443
						sgRNA233	567	9.1472
						sgRNA234	567	9.1472
						sgRNA235	568	9.14975
						sgRNA236	568	9.14975
						sgRNA237	572	9.15987
						sgRNA238	575	9.16742
						sgRNA239	576	9.16993
						sgRNA240	578	9.17493
						sgRNA241	579	9.17742
						sgRNA242	580	9.17991
						sgRNA243	581	9.18239
						sgRNA244	582	9.18488
						sgRNA245	583	9.18735
						sgRNA246	585	9.19229
						sgRNA247	586	9.19476
						sgRNA248	586	9.19476
						sgRNA249	588	9.19967
						sgRNA250	591	9.20701
						sgRNA251	592	9.20945
						sgRNA252	595	9.21675
						sgRNA253	595	9.21675
						sgRNA254	597	9.22159
						sgRNA255	598	9.224
						sgRNA256	599	9.22641
						sgRNA257	599	9.22641
						sgRNA258	600	9.22882
						sgRNA259	602	9.23362
						sgRNA260	603	9.23601
						sgRNA261	604	9.2384
						sgRNA262	604	9.2384
						sgRNA263	606	9.24317
						sgRNA264	606	9.24317
						sgRNA265	607	9.24555
						sgRNA266	608	9.24793
						sgRNA267	608	9.24793
						sgRNA268	611	9.25503
						sgRNA269	611	9.25503
						sgRNA270	612	9.25739
						sgRNA271	612	9.25739
						sgRNA272	613	9.25974
						sgRNA273	616	9.26679
						sgRNA274	617	9.26913
						sgRNA275	619	9.2738
						sgRNA276	620	9.27612
						sgRNA277	621	9.27845
						sgRNA278	623	9.28309
						sgRNA279	624	9.2854
						sgRNA280	625	9.28771
						sgRNA281	626	9.29002
						sgRNA282	629	9.29692
						sgRNA283	632	9.30378
						sgRNA284	632	9.30378
						sgRNA285	634	9.30834
						sgRNA286	635	9.31061
						sgRNA287	638	9.31741
						sgRNA288	643	9.32867
						sgRNA289	645	9.33316
						sgRNA290	645	9.33316
						sgRNA291	648	9.33985
						sgRNA292	649	9.34207
						sgRNA293	650	9.3443
						sgRNA294	651	9.34651
						sgRNA295	651	9.34651
						sgRNA296	652	9.34873
						sgRNA297	653	9.35094
						sgRNA298	655	9.35535
						sgRNA299	657	9.35975
						sgRNA300	658	9.36194
						sgRNA301	658	9.36194
						sgRNA302	663	9.37287
						sgRNA303	664	9.37504
						sgRNA304	664	9.37504
						sgRNA305	666	9.37938
						sgRNA306	673	9.39446
						sgRNA307	674	9.3966
						sgRNA308	676	9.40088
						sgRNA309	676	9.40088
						sgRNA310	676	9.40088
						sgRNA311	676	9.40088
						sgRNA312	682	9.41363
						sgRNA313	682	9.41363
						sgRNA314	683	9.41574
						sgRNA315	683	9.41574
						sgRNA316	689	9.42836
						sgRNA317	690	9.43045
						sgRNA318	692	9.43463
						sgRNA319	692	9.43463
						sgRNA320	697	9.44501
						sgRNA321	697	9.44501
						sgRNA322	699	9.44915
						sgRNA323	705	9.46148
						sgRNA324	705	9.46148
						sgRNA325	706	9.46352
						sgRNA326	711	9.47371
						sgRNA327	720	9.49185
						sgRNA328	724	9.49985
						sgRNA329	727	9.50581
						sgRNA330	727	9.50581
						sgRNA331	732	9.5157
						sgRNA332	733	9.51767
						sgRNA333	734	9.51964
						sgRNA334	734	9.51964
						sgRNA335	741	9.53333
						sgRNA336	742	9.53528
						sgRNA337	742	9.53528
						sgRNA338	744	9.53916
						sgRNA339	747	9.54496
						sgRNA340	748	9.54689
						sgRNA341	751	9.55267
						sgRNA342	752	9.55459
						sgRNA343	753	9.55651
						sgRNA344	753	9.55651
						sgRNA345	753	9.55651
						sgRNA346	755	9.56033
						sgRNA347	757	9.56415
						sgRNA348	761	9.57175
						sgRNA349	764	9.57743
						sgRNA350	765	9.57932
						sgRNA351	769	9.58684
						sgRNA352	769	9.58684
						sgRNA353	771	9.59059
						sgRNA354	773	9.59432
						sgRNA355	775	9.59805
						sgRNA356	777	9.60177
						sgRNA357	778	9.60363
						sgRNA358	782	9.61102
						sgRNA359	783	9.61287
						sgRNA360	784	9.61471
						sgRNA361	789	9.62388
						sgRNA362	790	9.62571
						sgRNA363	791	9.62753
						sgRNA364	792	9.62936
						sgRNA365	792	9.62936
						sgRNA366	794	9.633
						sgRNA367	797	9.63844
						sgRNA368	798	9.64024
						sgRNA369	800	9.64386
						sgRNA370	807	9.65642
						sgRNA371	808	9.65821
						sgRNA372	812	9.66534
						sgRNA373	816	9.67243
						sgRNA374	818	9.67596
						sgRNA375	821	9.68124
						sgRNA376	826	9.69
						sgRNA377	828	9.69349
						sgRNA378	828	9.69349
						sgRNA379	829	9.69523
						sgRNA380	830	9.69697
						sgRNA381	831	9.6987
						sgRNA382	833	9.70217
						sgRNA383	835	9.70563
						sgRNA384	835	9.70563
						sgRNA385	836	9.70736
						sgRNA386	836	9.70736
						sgRNA387	838	9.71081
						sgRNA388	838	9.71081
						sgRNA389	840	9.71425
						sgRNA390	842	9.71768
						sgRNA391	845	9.72281
						sgRNA392	846	9.72451
						sgRNA393	850	9.73132
						sgRNA394	850	9.73132
						sgRNA395	852	9.73471
						sgRNA396	853	9.7364
						sgRNA397	854	9.73809
						sgRNA398	856	9.74147
						sgRNA399	858	9.74483
						sgRNA400	859	9.74651
						sgRNA401	859	9.74651
						sgRNA402	861	9.74987
						sgRNA403	864	9.75489
						sgRNA404	873	9.76984
						sgRNA405	876	9.77479
						sgRNA406	878	9.77808
						sgRNA407	880	9.78136
						sgRNA408	883	9.78627
						sgRNA409	886	9.79116
						sgRNA410	888	9.79442
						sgRNA411	888	9.79442
						sgRNA412	890	9.79766
						sgRNA413	892	9.8009
						sgRNA414	894	9.80413
						sgRNA415	894	9.80413
						sgRNA416	897	9.80896
						sgRNA417	898	9.81057
						sgRNA418	901	9.81538
						sgRNA419	906	9.82337
						sgRNA420	906	9.82337
						sgRNA421	907	9.82496
						sgRNA422	907	9.82496
						sgRNA423	910	9.82972
						sgRNA424	918	9.84235
						sgRNA425	923	9.85019
						sgRNA426	923	9.85019
						sgRNA427	925	9.85331
						sgRNA428	925	9.85331
						sgRNA429	926	9.85487
						sgRNA430	927	9.85643
						sgRNA431	928	9.85798
						sgRNA432	928	9.85798
						sgRNA433	929	9.85953
						sgRNA434	931	9.86264
						sgRNA435	932	9.86419
						sgRNA436	933	9.86573
						sgRNA437	933	9.86573
						sgRNA438	934	9.86728
						sgRNA439	937	9.87191
						sgRNA440	943	9.88111
						sgRNA441	943	9.88111
						sgRNA442	944	9.88264
						sgRNA443	945	9.88417
						sgRNA444	949	9.89026
						sgRNA445	949	9.89026
						sgRNA446	950	9.89178
						sgRNA447	952	9.89482
						sgRNA448	954	9.89785
						sgRNA449	955	9.89936
						sgRNA450	956	9.90087
						sgRNA451	957	9.90238
						sgRNA452	958	9.90388
						sgRNA453	963	9.91139
						sgRNA454	971	9.92333
						sgRNA455	973	9.9263
						sgRNA456	978	9.93369
						sgRNA457	979	9.93517
						sgRNA458	980	9.93664
						sgRNA459	983	9.94105
						sgRNA460	983	9.94105
						sgRNA461	983	9.94105
						sgRNA462	986	9.94544
						sgRNA463	989	9.94983
						sgRNA464	989	9.94983
						sgRNA465	989	9.94983
						sgRNA466	995	9.95855
						sgRNA467	1000	9.96578
						sgRNA468	1001	9.96723
						sgRNA469	1001	9.96723
						sgRNA470	1003	9.97011
						sgRNA471	1004	9.97154
						sgRNA472	1004	9.97154
						sgRNA473	1005	9.97298
						sgRNA474	1005	9.97298
						sgRNA475	1007	9.97585
						sgRNA476	1009	9.97871
						sgRNA477	1010	9.98014
						sgRNA478	1015	9.98726
						sgRNA479	1015	9.98726
						sgRNA480	1019	9.99294
						sgRNA481	1019	9.99294
						sgRNA482	1020	9.99435
						sgRNA483	1021	9.99577
						sgRNA484	1023	9.99859
						sgRNA485	1023	9.99859
						sgRNA486	1024	10
						sgRNA487	1030	10.0084
						sgRNA488	1030	10.0084
						sgRNA489	1035	10.0154
						sgRNA490	1037	10.0182
						sgRNA491	1038	10.0196
						sgRNA492	1038	10.0196
						sgRNA493	1041	10.0238
						sgRNA494	1045	10.0293
						sgRNA495	1047	10.032
						sgRNA496	1050	10.0362
						sgRNA497	1053	10.0403
						sgRNA498	1057	10.0458
						sgRNA499	1064	10.0553
						sgRNA500	1070	10.0634
						sgRNA501	1078	10.0741
						sgRNA502	1083	10.0808
						sgRNA503	1087	10.0861
						sgRNA504	1088	10.0875
						sgRNA505	1089	10.0888
						sgRNA506	1092	10.0928
						sgRNA507	1093	10.0941
						sgRNA508	1099	10.102
						sgRNA509	1105	10.1098
						sgRNA510	1105	10.1098
						sgRNA511	1117	10.1254
						sgRNA512	1126	10.137
						sgRNA513	1127	10.1383
						sgRNA514	1130	10.1421
						sgRNA515	1133	10.1459
						sgRNA516	1140	10.1548
						sgRNA517	1140	10.1548
						sgRNA518	1144	10.1599
						sgRNA519	1148	10.1649
						sgRNA520	1151	10.1687
						sgRNA521	1161	10.1812
						sgRNA522	1164	10.1849
						sgRNA523	1166	10.1874
						sgRNA524	1166	10.1874
						sgRNA525	1195	10.2228
						sgRNA526	1202	10.2312
						sgRNA527	1202	10.2312
						sgRNA528	1203	10.2324
						sgRNA529	1215	10.2467
						sgRNA530	1225	10.2586
						sgRNA531	1233	10.268
						sgRNA532	1233	10.268
						sgRNA533	1235	10.2703
						sgRNA534	1236	10.2715
						sgRNA535	1244	10.2808
						sgRNA536	1245	10.2819
						sgRNA537	1250	10.2877
						sgRNA538	1259	10.2981
						sgRNA539	1261	10.3004
						sgRNA540	1265	10.3049
						sgRNA541	1266	10.3061
						sgRNA542	1267	10.3072
						sgRNA543	1269	10.3095
						sgRNA544	1274	10.3151
						sgRNA545	1279	10.3208
						sgRNA546	1285	10.3276
						sgRNA547	1300	10.3443
						sgRNA548	1317	10.363
						sgRNA549	1329	10.3761
						sgRNA550	1335	10.3826
						sgRNA551	1336	10.3837
						sgRNA552	1340	10.388
						sgRNA553	1343	10.3912
						sgRNA554	1343	10.3912
						sgRNA555	1348	10.3966
						sgRNA556	1365	10.4147
						sgRNA557	1371	10.421
						sgRNA558	1376	10.4263
						sgRNA559	1378	10.4284
						sgRNA560	1387	10.4378
						sgRNA561	1389	10.4398
						sgRNA562	1395	10.446
						sgRNA563	1397	10.4481
						sgRNA564	1412	10.4635
						sgRNA565	1412	10.4635
						sgRNA566	1413	10.4645
						sgRNA567	1414	10.4656
						sgRNA568	1425	10.4767
						sgRNA569	1430	10.4818
						sgRNA570	1430	10.4818
						sgRNA571	1445	10.4969
						sgRNA572	1445	10.4969
						sgRNA573	1447	10.4988
						sgRNA574	1452	10.5038
						sgRNA575	1457	10.5088
						sgRNA576	1460	10.5118
						sgRNA577	1461	10.5127
						sgRNA578	1485	10.5362
						sgRNA579	1497	10.5479
						sgRNA580	1500	10.5507
						sgRNA581	1511	10.5613
						sgRNA582	1514	10.5641
						sgRNA583	1530	10.5793
						sgRNA584	1551	10.599
						sgRNA585	1567	10.6138
						sgRNA586	1568	10.6147
						sgRNA587	1572	10.6184
						sgRNA588	1579	10.6248
						sgRNA589	1590	10.6348
						sgRNA590	1601	10.6448
						sgRNA591	1607	10.6502
						sgRNA592	1618	10.66
						sgRNA593	1618	10.66
						sgRNA594	1622	10.6636
						sgRNA595	1641	10.6804
						sgRNA596	1643	10.6821
						sgRNA597	1647	10.6856
						sgRNA598	1666	10.7022
						sgRNA599	1669	10.7048
						sgRNA600	1691	10.7237
						sgRNA601	1701	10.7322
						sgRNA602	1702	10.733
						sgRNA603	1707	10.7372
						sgRNA604	1713	10.7423
						sgRNA605	1748	10.7715
						sgRNA606	1749	10.7723
						sgRNA607	1764	10.7846
						sgRNA608	1779	10.7969
						sgRNA609	1802	10.8154
						sgRNA610	1809	10.821
						sgRNA611	1826	10.8345
						sgRNA612	1841	10.8463
						sgRNA613	1854	10.8564
						sgRNA614	1855	10.8572
						sgRNA615	1891	10.8849
						sgRNA616	1895	10.888
						sgRNA617	1901	10.8925
						sgRNA618	1925	10.9106
						sgRNA619	1925	10.9106
						sgRNA620	1958	10.9352
						sgRNA621	1980	10.9513
						sgRNA622	2013	10.9751
						sgRNA623	2048	11
						sgRNA624	2083	11.0244
						sgRNA625	2112	11.0444
						sgRNA626	2122	11.0512
						sgRNA627	2168	11.0821
						sgRNA628	2197	11.1013
						sgRNA629	2312	11.1749
						sgRNA630	2325	11.183
						sgRNA631	2349	11.1978
						sgRNA632	2382	11.218
						sgRNA633	2411	11.2354
						sgRNA634	2429	11.2461
						sgRNA635	2481	11.2767
						sgRNA636	2515	11.2963
						sgRNA637	2520	11.2992
						sgRNA638	2526	11.3026
						sgRNA639	2549	11.3157
						sgRNA640	2581	11.3337
						sgRNA641	2608	11.3487
						sgRNA642	2632	11.3619
						sgRNA643	2638	11.3652
						sgRNA644	2800	11.4512
						sgRNA645	2947	11.525
						sgRNA646	3154	11.623
						sgRNA647	3224	11.6546
						sgRNA648	3234	11.6591
						sgRNA649	3274	11.6768
						sgRNA650	3307	11.6913
						sgRNA651	3351	11.7104
						sgRNA652	3428	11.7432
						sgRNA653	3510	11.7773
						sgRNA654	3517	11.7801
						sgRNA655	3571	11.8021
						sgRNA656	3600	11.8138
						sgRNA657	3680	11.8455
						sgRNA658	3876	11.9204
						sgRNA659	3943	11.9451
						sgRNA660	4084	11.9958
						sgRNA661	4125	12.0102
						sgRNA662	4143	12.0165
						sgRNA663	4173	12.0269
						sgRNA664	4179	12.0289
						sgRNA665	4233	12.0475
						sgRNA666	4332	12.0808
						sgRNA667	4518	12.1415
						sgRNA668	4661	12.1864
						sgRNA669	4750	12.2137
						sgRNA670	4753	12.2146
						sgRNA671	4806	12.2306
						sgRNA672	4852	12.2444
						sgRNA673	4863	12.2476
						sgRNA674	5026	12.2952
						sgRNA675	5074	12.3089
						sgRNA676	5176	12.3376
						sgRNA677	5249	12.3578
						sgRNA678	5371	12.391
						sgRNA679	5495	12.4239
						sgRNA680	5551	12.4385
						sgRNA681	5577	12.4453
						sgRNA682	5676	12.4707
						sgRNA683	5773	12.4951
						sgRNA684	5782	12.4974
						sgRNA685	5849	12.514
						sgRNA686	5906	12.528
						sgRNA687	6150	12.5864
						sgRNA688	6426	12.6497
						sgRNA689	6480	12.6618
						sgRNA690	6626	12.6939
						sgRNA691	6983	12.7696
						sgRNA692	7024	12.7781
						sgRNA693	7196	12.813
						sgRNA694	7275	12.8287
						sgRNA695	7347	12.8429
						sgRNA696	7384	12.8502
						sgRNA697	7512	12.875
						sgRNA698	7517	12.8759
						sgRNA699	7597	12.8912
						sgRNA700	7655	12.9022
						sgRNA701	7967	12.9598
						sgRNA702	8089	12.9817
						sgRNA703	8693	13.0856
						sgRNA704	9106	13.1526
						sgRNA705	9273	13.1788
						sgRNA706	10309	13.3316
						sgRNA707	10536	13.363
						sgRNA708	11237	13.456
						sgRNA709	11718	13.5164
						sgRNA710	15369	13.9077
						sgRNA711	17502	14.0952
						sgRNA712	20273	14.3073
						sgRNA713	31972	14.9645
						sgRNA714	33811	15.0452
						sgRNA715	35444	15.1133

## Sheet: Fig.S2C
nude mice were injected on May 11, and measurement was done on May 25 (2 weeks after injection).						nude mice were injected on May 11, and measurement was done on June 2 (3 weeks after injection).					06-06-2016, almost 4 weeks
Strain: Athymic Ncr nu/nu, Born: 3-22-2016						Strain: Athymic Ncr nu/nu, Born: 3-22-2016
												tumor length (L)	tumor width (W)	tumor volume V=(L*W*W)/2
	tumor length (L)	tumor width (W)	tumor volume V=(L*W*W)/2				tumor length (L)	tumor width (W)	tumor volume V=(L*W*W)/2		4T1-C1+sgRNA pool	20	13.4	1795.6	mouse #1
4T1-C1+sgRNA pool	9.52	7.12	241.305			4T1-C1+sgRNA pool	12	12	864			13.9	12.96	1167.33	mouse #2
	10.6	6.58	229.471				11.6	12.1	849.178			14	11.8	974.68	mouse #3
	7	7	171.5				14.2	8.7	537.399			18	14.4	1866.24	mouse #4
	8.02	8.18	268.319				15.48	10.5	853.335			13.6	13.6	1257.73	mouse #5
	7.86	6.7	176.418				10.9	10.9	647.514			13.4	11.8	932.908	mouse #6
	8.6	7.16	220.442				12.86	11	778.03			17.3	14.2	1744.19	mouse #7
	10.7	8.8	414.304				12.2	12.2	907.924			14	13.4	1256.92	mouse #8	primary tumor for IHC
	8.9	7.8	270.738				19.7	12.16	1456.48			15	10.8	874.8	mouse #9	primary tumor for IHC
	11.3	8.46	404.38				14	10.8	816.48
	8.82	6.88	208.745				13.3	8	425.6			tumor length (L)	tumor width (W)	tumor volume V=(L*W*W)/2
	10.2	6.28	201.136				12.6	10.8	734.832		4T1-C1	17.56	13.4	1576.54	mouse #1
	7.76	7.76	233.644				11.8	11.8	821.516			14	10.82	819.507	mouse #2
	10.92	8.1	358.231				19.2	12.1	1405.54			10.62	9.72	501.68	mouse #3
	8.1	6.88	191.704				13.6	13	1149.2			15.3	13.8	1456.87	mouse #4
	7.34	7.34	197.723				12.2	12.2	907.924			19	15.2	2194.88	mouse #5
	8.7	6.9	207.104				12	9	486			15.7	13	1326.65	mouse #6
	10.7	6.8	247.384									14.92	11.1	919.147	mouse #7	primary tumor for IHC
	10	6.68	223.112				tumor length (L)	tumor width (W)	tumor volume V=(L*W*W)/2			15.7	11.9	1111.64	mouse #8	primary tumor for IHC
	9.18	8.1	301.15			4T1	17	14.11	1692.28
	10.6	7.3	282.437			one mouse	12.2	12.2	1071.72
	10.34	7.7	306.529				9.1	6
	8.96	6.58	193.968			one mouse	5.4	5.4	494.024
	11	8.48	395.507				9.4	9.4				tumor length (L)	tumor width (W)	tumor volume V=(L*W*W)/2
	10.8	8.2	363.096				14	11.5	925.75		4T1	19	13.36	1695.65	mouse #1
												18.9	17.7	2960.59	mouse #2
												14	13.84	1340.82	mouse #3	primary tumor for IHC and the whole lung freeze
	tumor length (L)	tumor width (W)	tumor volume (V=(L*W*W)/2				tumor length (L)	tumor width (W)	tumor volume V=(L*W*W)/2			18.42	13.42	1658.69	mouse #4	primary tumor for IHC and the whole lung freeze
4T1	9.62	7.38	261.974			4T1-C1	12	8.5	433.5
	15	9.82	723.243				13.1	10.4	708.448
	12.2	8.3	420.229				15	11.9	1062.08
	11.84	7.46	329.457				17.6	12.5	1375
							10.6	10.6	595.508
	tumor length (L)	tumor width (W)	tumor volume (V=(L*W*W)/2				13.3	12.2	989.786
4T1-C1	9	9	364.5	4T1-C1 with ear cut			17.26	12.2	1284.49
	12.74	7.78	385.566				12.8	12	921.6
	12	10.62	676.706				11.9	11.4	773.262
from one mouse	9	7	353.25				13.3	10	665
	4.72	7.5				one mouse	10.8	10.8	830.544
	11	8.1	360.855				9.5	6.5
	6.5	6.5	137.312				10.2	8.8	394.944
from one mouse	10.2	6.8	319.011				14.8	12.8	1212.42
	5.5	5.5					13.4	12	964.8
	9.8	7.36	265.431				14	12.3	1059.03
	11.88	8	380.16				12.11	12	871.92
	11.3	8.4	398.664
	9.62	9.62	445.139
	14.18	8	453.76
	12	6.24	233.626
	10.6	9.8	509.012
	9.8	7.2	254.016
	5	5	62.5
	10	8.3	344.45
from one mouse	4	4	185.76
	8	6.2
	14.52	7.6	419.338
	9.2	6.8	212.704
	10.8	7.6	311.904
	5	4	40
	9.5	9.5	428.688
	12	8.3	413.34
Statistical test: the p values in this figure were determined by two-tailed Student’s t test

## Sheet: Fig.S2D
	2W Tumor						3W Tumor						4W Tumor						2W Lymph node								3W Lympn node								4W Lymph node
Cells	T1	T2	T3	T4	T5	T6	T1	T2	T3	T4	T5	T6	T1	T2	T3	T4	T5	T6	1	2	3	4	5	6	7	8	1	2	3	4	5	6	7	8	1	2	3	4	5	6	7	8
8.3443	4.75489	2.80735	5.75489	9.8933	5.49185	4.39232	3.80735	2.58496	1.58496	9.27612	3.90689	0	0	0	0	0	0	4.75489	8.83289	17.0924	15.019	16.5223	17.0838	15.0351	16.0267	17.3122	8.16491	9.5157	14.8888	8.11374	14.6718	16.188	6.35755	7.87036	8.76155	11.6452	14.3018	7.65105	14.0526	6.78136	13.9314	14.4494
8.98584	6.18982	7.50779	5.72792	8.24317	5.20945	0	0	2.80735	11.6064	2.80735	3.58496	1	0	0	0	0	0	0	13.425	15.7963	15.0164	19.5022	15.5977	16.2938	17.6959	17.3909	9.06609	10.1331	13.5735	16.4862	15.0062	6.78136	6.42626	9.91438	8.88874	10.7574	13.6164	8.0607	15.4012	6.72792	14.0595	14.8286
9.18487	6.33985	6.76818	7.44294	4.90689	6.71425	6.18982	2.58496	0	0	0	0	0	0	0	0	1.58496	0	3	7.69349	15.4342	14.374	15.9029	14.6699	13.4444	16.2339	16.5763	6.96578	7.27612	13.9931	7.12928	4.52356	5.75489	5.64386	14.2936	5.97728	11.1338	13.8465	7.11894	14.6379	5.45943	13.173	4.9542
9.41363	6.72792	9.60733	0	2.80735	6.30378	3.90689	5	2.32193	0	0	4.90689	5.70044	0	0	0	0	0	0	6.90689	15.2911	6.82018	14.6477	14.0236	5.64386	13.8636	16.3387	6.50779	7.10852	12.3799	6.14975	4.32193	5.72792	3.32193	5.32193	8.71425	3	11.2912	6.67242	3.32193	5.32193	13.5132	13.1399
9.60177	5.93074	1.58496	10.3185	6.65821	7.01123	8.76155	3.70044	0	0	4.08746	0	4	0	3	0	0	0	3.58496	6.87036	14.6477	12.7742	15.5833	13.8461	15.1855	15.7177	16.4952	6.84549	7.9542	13.384	6.82018	4.58496	5.78136	4.39232	6.42626	5.90689	11.9024	13.4584	12.1026	15.7383	5.61471	13.1196	5.24793
9.49985	8.58496	6.75489	5.70044	6.32193	6.18982	7.67242	5.39232	4.39232	0	8.36194	4.75489	4.64386	1.58496	1	2	0	0	3.16993	14.0212	14.4188	10.0485	16.0404	14.2102	14.139	12.8805	16.6363	6.58496	7.65821	11.6207	6.56986	5.04439	5.12928	4	6.44294	5.49185	11.3454	11.557	7.01123	4.08746	6.47573	13.6424	14.9474
10.0237	7.40088	6.80736	5.93074	9.72622	8.35315	7.87036	6.08746	4.32193	0	4.45943	5.88264	0	1	6.6865	4.90689	6.40939	6.47573	8.55075	13.4282	14.3464	11.8325	15.1065	13.477	9.41785	13.9249	16.0489	6.06609	6.78136	13.5572	6.12928	4.80736	4.90689	4.39232	5.85798	4.9542	3.58496	10.8234	6.45943	15.5545	4.52356	11.007	4.32193
8.49185	6.74147	2.80735	7.49185	5.83289	6.04439	7.24793	3.70044	0	0	0	0	2.58496	5.61471	3.80735	8.11894	5.04439	3.16993	0	7.07682	14.2522	13.2591	15.5868	13.6933	13.4954	14.3118	16.568	6.55459	7.67242	11.8906	6.50779	14.5266	6.32193	6.62936	15.741	7.40088	13.2105	11.9388	14.1863	15.55	9.31061	14.4538	16.0685
10.2467	9.50581	6.06609	7.27612	8.01123	9.02791	6.84549	2	3.32193	7.91886	7.11894	5.16993	0	7.45121	2.80735	0	0	4.16993	0	13.8979	14.0961	4.75489	13.8521	12.793	3.16993	5.16993	4.90689	10.6147	4.24793	4.39232	4.39232	4.16993	4.64386	3	5	4.52356	12.6006	11.8001	13.2543	13.4098	5.24793	13.2183	3.32193
9.27845	8.60363	0	4.75489	7.35755	5.90689	6.88264	3.16993	5.08746	8.19967	7.7879	7.27612	0	9.25503	0	0	0	0	0	6.47573	13.819	6.2854	10.403	6.49185	5.9542	7.33092	12.1212	6.85798	7.69349	9.98014	17.5754	1	3.70044	1.58496	3.80735	2.80735	0	2.58496	3.45943	2.58496	3.16993	5.39232	13.4209
9.82496	7.26679	9.00563	3.80735	6.37504	7.41785	5.55459	0	2	9.94837	1	0	0	0	2	0	0	0	0	7.40939	13.81	14.7063	8.15987	14.223	12.5922	7.69349	15.8356	15.5262	6.6865	9.69	9.29462	15.0753	6.22882	13.7113	6.26679	6.49185	5.67242	12.9187	6.94252	8.33539	17.3936	13.3545	6.79442
10.2312	5.78136	5.70044	3.16993	8.35755	7.59991	7.85798	6.08746	0	4.45943	12.9213	4.58496	6.22882	1.58496	0	5.16993	0	4.39232	1	7.91289	13.7627	7.65105	10.6865	13.9693	14.3509	13.8086	8.57365	9.94837	19.2723	9.38802	7.88874	14.7717	17.7731	13.7229	8.12412	6.80736	6.52356	13.6451	6.39232	14.5681	11.368	12.528	6.18982
9.25739	9.67066	8.82018	5.83289	7.29462	7.49985	2.80735	1.58496	6.64386	3.16993	0	6.10852	0	0	0	0	0	0	0	4.16993	13.7218	3.80735	4.45943	10.6707	12.7954	3.90689	3.80735	3.16993	3.16993	3.16993	2	0	3.32193	0	0	1	2.80735	0	0	0	0	0	0
8.43463	4.32193	5.04439	0	5.88264	6.40939	6.65821	12.902	7.17991	0	4.80736	2.80735	1	0	0	7.01123	0	0	0	5.88264	13.6932	12.1684	8.82337	10.9046	3.16993	13.6358	4.16993	3	3.45943	3.45943	3.70044	15.1333	4.75489	4.45943	4.39232	4.90689	4.24793	12.3745	4.9542	5.12928	5.83289	13.5633	14.2278
9.28771	10.8423	6.08746	6.80736	5.75489	7.48382	5.24793	1	4	7.85798	2	1	4.32193	0	0	0	0	0	0	7.08746	13.6562	12.0461	14.2467	13.7587	13.5754	16.589	16.8253	6.82018	7.83289	12.7339	6.61471	14.6648	5.04439	4.52356	5.42626	4.80736	10.6724	12.2061	7.02237	4.52356	7.8392	11.6225	14.4327
9.23362	11.1351	0	5.58496	11.1098	5.32193	6.50779	5.39232	0	2.32193	2	0	2.32193	0	0	0	0	0	0	13.1018	13.5765	12.692	9.40514	14.5802	13.6914	17.0601	15.8279	7.82018	9.48382	13.9473	18.0924	16.3742	8.23362	8.72451	8.36194	20.0567	8.25267	13.7977	14.6384	8.99718	15.5176	14.8425	15.1244
9.74651	6.74147	5.24793	7.88264	4	7.08746	7.34873	5	5.55459	7.87036	1	6.06609	0	7.45943	4.16993	4.85798	15.594	4.90689	4.45943	4.39232	13.2922	10.5488	4.64386	11.8118	11.2021	14.0721	4.9542	4	3	3.16993	4	3.70044	4.85798	13.741	15.4136	4.64386	4.52356	5.61471	4	4.08746	4.08746	11.4268	3.58496
9.85487	7.21917	8.94544	0	7.30378	10.2773	9.18239	8.43045	5.85798	3.45943	5.72792	3.90689	0	5.67242	0	0	3	1.58496	6.88264	4.32193	13.14	11.2276	10.8933	12.3628	11.7155	4.24793	4.85798	4	5.72792	13.663	3.80735	3.58496	4.58496	14.9282	4	3.16993	9.69523	11.6078	3	3.80735	3.16993	11.1389	3.45943
9.65821	5.2854	8.02791	5.83289	6.72792	10.6266	8.10852	7.70044	4.16993	2.32193	4.70044	9.05257	6.83289	0	4.08746	0	0	1	10.6184	7.7211	13.1364	7.49185	8.16491	8.15482	7.12928	8.72792	8.7211	19.2629	8.17493	7.98299	8.37504	4.58496	4	3.70044	3.90689	4.16993	11.9873	12.8423	4.52356	9.50977	4.52356	7.14975	14.7454
9.71768	7.53138	5.20945	0	6.85798	5.85798	6.50779	0	0	0	0	0	5.58496	0	0	5.08746	1	0	0	3.70044	12.9513	3.45943	10.6393	13.1649	10.3332	3.80735	4.08746	3.16993	8.52356	12.6837	3.70044	0	3.16993	0	1.58496	3.70044	0	11.1124	0	1	1	4.70044	0
10.1459	9.62571	0	8.49985	8.14975	5.64386	5.80736	4.52356	8.74819	0	4.52356	5.12928	3	7.56986	2.58496	4.90689	0	0	3	5.80736	12.9194	5.72792	14.4297	10.8819	11.3157	15.8589	14.533	5.42626	6.80736	4.90689	5.32193	2	3.90689	14.2347	5.2854	3.16993	2.80735	6.06609	5.16993	3	3.90689	10.9203	3
8.64386	5.72792	7.45121	4.70044	6.12928	5.80736	2.80735	0	10.098	0	5.08746	0	2	0	0	0	0	0	0	3.32193	12.8572	2.58496	7.41785	1	0	2	2.32193	2.32193	2.58496	0	2.32193	0	3.32193	0	0	0	0	0	0	0	0	0	0
8.09803	0	9.00843	3.45943	4.08746	4.32193	2.58496	0	2.80735	5.58496	0	4.58496	6.55459	0	1	3	0	0	0	4.24793	12.8351	2.32193	9.8719	12.1108	1	4.64386	12.8335	2.80735	2	2	3	1.58496	2.80735	1	0	2.58496	0	10.4615	3	0	3.32193	11.2871	1
9.70736	5.70044	1	7.32193	12.8931	7.32193	9.0954	1.58496	2	1.58496	1	2.80735	8.15987	6.04439	0	0	0	7.20945	4.58496	5.12928	12.8248	3.32193	8.54303	12.0748	12.5236	4	4.24793	2.80735	6.94252	13.8601	4.45943	4.64386	5.12928	3.80735	4.75489	4.45943	11.4788	13.8079	15.3034	4.80736	6.10852	14.2382	5.04439
8.62936	7.75489	5.08746	7.04439	8.7039	9.61287	5.90689	1	0	1	2.32193	0	0	0	7.72792	3.70044	0	5	0	3.16993	12.8214	2.32193	7.85175	11.3032	2.32193	1.58496	1	1.58496	3.16993	10.6175	1	1	3.70044	0	1	2.58496	0	10.9001	0	1	3.90689	11.5836	2
9.98014	9.90839	4.80736	4.32193	8.47573	8.50779	10.2866	0	4.52356	6.84549	4.70044	2.80735	1	7.96578	9.97871	6.53916	0	0	0	6.47573	12.8212	3.70044	12.9385	4.39232	3.58496	4.45943	5.12928	10.0954	9.67948	4.16993	4.39232	14.008	5.16993	14.6905	5.49185	4.70044	4.58496	13.2742	13.8795	6.49185	6.76818	13.8179	4.75489
10.5508	10.5488	7.86419	8.55459	6.53916	7.90689	8.06609	6.6865	0	5.80736	4.16993	4.24793	5.16993	0	4.64386	2.58496	0	4	0	4.58496	12.6744	11.1618	7.62936	11.664	3.90689	15.4432	5.45943	4.16993	5.80736	12.1836	5.61471	4.16993	4.32193	14.8011	4.64386	4.75489	3.58496	6.18982	4.39232	14.5104	4.9542	10.6812	12.9993
9.90087	7.35755	5.32193	6.82018	5.61471	7.94837	9.24555	4.75489	11.1954	4.45943	5.80736	4.45943	4.52356	0	0	0	0	5.78136	0	11.2831	12.6382	11.2264	9.59432	11.1248	12.6751	15.558	5.32193	5.24793	4.16993	10.3072	4.16993	2.58496	1.58496	0	1.58496	1.58496	3	10.8994	1.58496	1	1.58496	1.58496	1
9.70217	8.67596	5.39232	8.26679	7.3837	7.97154	5.42626	0	0	0	0	0	0	3.32193	11.9694	7.44294	3.16993	2.58496	0	0	12.6378	2.58496	8.50383	10.7448	1	2	2.80735	2.32193	2	0	2.58496	0	1	1	0	2	0	11.275	0	2	0	0	0
9.80413	6.96578	6.67242	7.13955	11.9155	7.47573	4.90689	2.32193	7.77479	3.16993	9.00282	9.07146	0	3.16993	7.82655	0	0	0	0	3.45943	12.6214	2.80735	3	10.7731	0	2.58496	1.58496	2	1	0	0	0	1	0	0	2	0	0	0	0	0	0	0
8.90689	3.90689	7.52356	4.08746	6.02237	8.89178	7.06609	0	5.52356	4.32193	7.35755	4.08746	3.32193	8.224	0	0	0	0	3.70044	2.80735	12.614	12.23	8.04985	13.2032	2.80735	2.80735	3.90689	4.45943	3.45943	10.4502	3.32193	5.16993	5.12928	14.8384	4.24793	8.62205	4.32193	12.6695	12.8792	5.78136	10.6475	16.0713	13.4899
8.33985	6.61471	6.40939	0	5.08746	5.85798	8.53916	10.796	4	1	0	2.32193	1	0	0	0	0	0	0	3.80735	12.6011	12.8098	9.3966	10.7698	1.58496	3.32193	3.70044	2.32193	4.16993	12.1712	3.70044	0	1	3	0	1	0	0	0	0	0	3	0
10.3095	9.29692	9.43254	10.5028	8.9629	10.6856	9.71939	8.0607	3.58496	0	5.83289	2.80735	0	0	0	0	0	10.968	0	4	12.5658	3.16993	8.7879	12.258	10.5517	14.3068	4.45943	4.24793	7.49185	11.0835	3.90689	2.80735	13.035	0	3.80735	2.80735	1.58496	4.52356	2	1.58496	1.58496	3.32193	1
10.6636	10.0084	11.6799	10.3049	12.884	9.8719	10.5265	8.28077	5.97728	5.45943	7.56224	4.08746	9.8857	4.39232	0	0	1	11.4651	6.22882	2.80735	12.5517	0	1	9.76321	0	1.58496	1.58496	0	0	1.58496	1	0	2.58496	1.58496	0	1	0	4.08746	12.9103	1	1	0	0
8.71768	7.12928	1	10.9687	7.40088	7.16993	7.22882	1.58496	0	9.87652	6.94252	7.5157	0	3.16993	0	1	0	1	0	2.80735	12.515	2	8.53138	11.7211	11.7219	2	2.32193	2.58496	1.58496	1.58496	2	0	1.58496	0	0	2.58496	1	0	0	0	0	0	0
8.23841	5.90689	0	0	1.58496	7.91289	7.5157	0	1.58496	0	0	0	8.06609	0	0	0	0	1	0	2.58496	12.5048	2	3.45943	10.7985	1.58496	2	2.32193	1	2.58496	0	1.58496	1.58496	2.80735	2.58496	7.66534	7.94252	2.80735	14.0348	3.45943	2.80735	3.16993	10.8162	1
9.46148	6.10852	3.80735	6.40939	7.96	6.40939	2.32193	1.58496	0	3.32193	8.93074	6.14975	0	7.98869	2.58496	0	0	1.58496	0	1.58496	12.4435	1	3.16993	9.01402	0	1.58496	2	1	1	1	2	0	1.58496	0	0	0	0	0	0	1	3.32193	11.7752	2.58496
9.93664	8.21432	4.08746	7.40939	7.53916	8.66178	6.78136	5.64386	3.32193	6.12928	0	0	5.45943	5.42626	0	0	8.73809	0	6.89482	2.32193	12.3761	2.80735	3.45943	12.0549	4.70044	3.32193	3	2.32193	4.90689	8.83605	1	2.80735	4	3.58496	3.80735	8.54689	11.6207	12.3796	14.0938	4	5.35755	13.6964	4
9.22882	7.2854	7.65105	7.45943	6.84549	5.72792	6.59991	4.80736	5.93074	0	3	0	1.58496	0	5.42626	0	0	0	0	3	12.3715	1.58496	2	8.10852	1	1.58496	1.58496	0	1	0	1.58496	0	2	0	0	0	0	1	0	0	0	0	0
8.57743	0	4.24793	5.72792	9.79928	4.32193	5.75489	0	0	0	0	2.58496	0	0	1.58496	0	0	0	0	2	12.3685	1	2.58496	1	1	1.58496	1	2.32193	0	2	0	0	2.32193	0	0	0	0	0	0	0	0	0	0
8.7879	5.52356	0	9.83447	0	5.88264	2.80735	5.32193	0	3.45943	0	2	3.45943	0	0	0	0	5.24793	0	2.58496	12.3587	0	1.58496	0	0	1	0	1.58496	0	1	1	0	2	0	0	0	0	0	0	0	0	0	0
9.89026	6.20945	3.45943	8.64386	2.32193	5.35755	5.58496	3.90689	5.58496	5.93074	8.07146	0	7.52356	2	1.58496	1.58496	3.32193	2.32193	1.58496	2.32193	12.354	3	2.80735	9.97728	0	0	1	1.58496	1	0	1.58496	3.45943	5.04439	14.2634	4.64386	4.16993	3.80735	13.2757	15.3681	4.52356	5.12928	12.6863	4.16993
8.18983	5.08746	0	5	6.32193	6.79442	4.58496	0	4.70044	9.30834	0	2.58496	4.24793	1	0	1	1	0	0	2.80735	12.3479	2	6.70044	1	1	2	0	0	1.58496	1.58496	2.32193	0	1	0	1	0	0	0	0	0	3.16993	10.9979	1
8.89178	6.61471	6.39232	5.20945	6.42626	8.29002	6.52356	1	4.75489	0	8.04439	0	0	0	0	0	0	0	0	1	12.3309	2	2.58496	1	0	0	1.58496	1	1.58496	0	1.58496	0	2	0	0	0	0	0	0	0	0	0	0
8.77149	10.9506	0	5.49185	5.67242	4.70044	5.58496	3.80735	0	0	0	5.12928	0	0	1	5.9542	0	1.58496	0	1.58496	12.2978	2.32193	8.01123	10.0928	0	1	2.58496	0	1	1.58496	2	0	1	0	0	1.58496	0	0	0	0	0	0	0
9.22641	6.67242	5.16993	7.35755	6.22882	7.09803	7.2854	1	2.32193	0	3.45943	2.32193	6.02237	0	0	0	0	4.70044	3.45943	1.58496	12.2915	0	2.58496	0	0	1	1.58496	1	0	1	1	0	3	0	0	0	0	11.8979	0	1	0	0	1.58496
9.13443	4	0	4.52356	0	0	5.2854	0	0	0	0	3	0	1	0	0	1.58496	1	7.90087	3.16993	12.2721	2	2	9.64746	1	2.80735	1	1.58496	2.32193	9.11114	1	6.58496	6.55459	8.01123	18.7292	6.97728	6.32193	10.1836	6.37504	7.16993	6.56986	6.62936	6.58496
9.96723	7.56224	1.58496	11.5727	5.2854	7.37504	10.4305	8.66888	0	3.16993	7.96578	0	0	6.33985	0	0	0	5.04439	0	3.32193	12.2603	2	6.55459	11.5971	11.2871	3	1.58496	2.58496	2.80735	11.0934	2	6.59991	6.59991	7.02237	14.0755	8.31741	6.37504	13.7082	18.56	6.83289	7.29462	13.9992	14.0474
10.1548	7.88874	3.16993	6.70044	7.83289	7.08746	7.21917	4.80736	8.20457	4.52356	6.40939	1.58496	9.84706	2.32193	11.1376	7.8009	6	0	3.80735	3.70044	12.2556	11.6294	8.96	11.9174	12.0914	3.70044	2.80735	2	1.58496	2	2	0	2.80735	1.58496	0	2.32193	0	0	0	0	0	0	0
9.64386	4.9542	7.13955	0	5.16993	7.62936	6.72792	3.58496	0	1	4.08746	1.58496	0	0	0	0	4.16993	0	3	2.32193	12.247	2	2.58496	0	0	2	1.58496	0	0	0	0	0	2.58496	0	0	0	0	0	0	0	0	0	0
10.1098	9.91886	7.97728	6.87036	8.26679	9.83763	6.33985	5.35755	6.47573	4.45943	0	6.47573	5.16993	2.58496	11.9794	7.44294	2.32193	7.85175	5.16993	5.08746	12.2444	5.72792	12.334	12.7266	11.7707	14.2202	15.1479	13.0989	6.72792	14.8281	5.85798	6.24793	15.8068	5.9542	15.6827	5.35755	5.12928	12.762	6.53916	5.64386	8.56605	12.3376	5.04439
10.137	4.08746	8.53916	4.45943	12.2706	5.93074	8.31288	4.16993	3	2	5.58496	0	7.48382	0	4.16993	8.55075	0	0	0	3.45943	12.2018	2.80735	2.58496	0	0	1	2.32193	0	0	1.58496	0	0	2.80735	0	0	1	0	11.2883	1	0	0	0	0
9.97298	7.85798	6.75489	10.2046	8.92481	9.70736	8.07146	6.02237	6.14975	3.70044	6.80736	1.58496	5.55459	1	9.17742	0	7.43463	0	0	1.58496	12.1696	2.80735	7.36632	11.5632	1.58496	2.32193	2.58496	0	1.58496	0	2.58496	2.80735	2.80735	0	2.32193	3.80735	2	3	2.32193	2.80735	3.32193	5.75489	13.5541
5.45943	0	0	0	0	0	0	0	0	0	0	0	0	0	0	0	0	0	0	18.5688	12.1662	7.03342	7.69349	7.56224	6.64386	8.45121	8.0607	16.9899	7.76818	7.80736	7.88874	8.69349	3.45943	2	1	3	2.32193	10.978	1.58496	7.13955	1.58496	2	2.58496
7.37504	3.45943	0	5.49185	7.03342	6.45943	7.13955	6.55459	0	0	0	0	0	0	0	0	0	0	0	2.32193	12.1392	2.80735	2.32193	11.3641	0	2	1	1.58496	3	10.8234	2	0	0	0	0	2	0	0	0	0	0	2.80735	0
10.7372	9.40727	9.32418	7.31288	7.62936	9.46557	9.45121	10.1124	9.03892	10.0265	7.08746	10.7177	7.42626	3.16993	0	6.08746	0	3.16993	8.8392	3	12.0614	0	6.94252	1	0	2.58496	0	0	1	0	0	0	2.32193	0	0	0	0	0	0	0	0	0	0
8.64386	7.94252	1	0	8.76818	4.85798	9.2503	2	8.33985	8.89178	3.32193	3.16993	3.16993	5	0	0	2.80735	4.16993	0	2.58496	12.0192	12.0795	8.98869	2.32193	1.58496	2	1.58496	2.32193	1.58496	0	1	0	1.58496	1.58496	0	0	0	0	0	0	0	0	0
7.62936	0	0	0	0	4.39232	5.97728	0	0	7.6865	7.16993	1	0	0	0	0	0	0	0	2.32193	11.9922	0	2.32193	0	0	1.58496	1.58496	1	0	1.58496	0	0	2	0	0	0	0	0	0	0	0	0	0
8.49185	5.52356	3.16993	6.67242	0	8.92778	3.70044	0	0	1.58496	10.9513	1	0	1.58496	1	2.32193	1.58496	13.6713	0	2.32193	11.9636	1.58496	1.58496	1	0	1	1	1.58496	0	0	1	1.58496	1	1	0	0	0	0	0	0	4	11.7224	1
7.6865	5.45943	0	2	11.6843	2.58496	4.16993	1	0	0	0	0	1	0	0	0	0	3.45943	0	7.40939	11.93	12.0007	10.4848	12.5795	12.3112	8.03342	8.46352	9.37286	18.7516	9.55267	15.7644	4.32193	4.58496	4.85798	5	5.90689	14.8622	5.08746	5	5.16993	14.29	15.0332	6.90689
9.37938	6.87036	7.34873	7.89482	9.09803	5.58496	9.03067	3.70044	10.9527	0	5.83289	10.1674	0	0	0	0	0	9.25267	3.45943	2.58496	11.9129	2	9.89482	10.1421	11.3707	1.58496	3.16993	2.32193	2	2	0	4.45943	4.45943	4.24793	4.16993	4.70044	4.58496	13.1331	15.9332	4.90689	10.421	13.5926	5.08746
9.66534	7.98299	6.6865	5.08746	2	5.08746	8.16992	6.59991	3.80735	0	0	0	0	6.45943	0	0	2.32193	5.97728	0	2.58496	11.878	0	2.32193	9.68124	0	0	1	1	1	0	1	0	2.58496	0	0	1	0	0	0	0	0	0	0
9.43463	3.32193	10.5479	3	5.35755	7.97154	6.32193	2.80735	0	0	0	5	3.80735	0	0	0	3.90689	0	5.08746	3	11.8761	2.58496	3.16993	10.7431	2.32193	3.16993	8.73809	2.80735	2.32193	2	1.58496	0	2.80735	0	0	1.58496	1	10.445	4.85798	0	0	0	0
5.67242	0	0	0	0	0	0	0	0	0	0	0	0	0	0	0	0	0	0	3	11.8591	1.58496	2.32193	10.6645	12.3318	2.80735	2.58496	1.58496	2	1.58496	3.16993	0	1.58496	0	0	1	1.58496	0	0	0	0	0	0
6.32193	6.76818	0	0	0	0	0	0	0	0	0	0	0	0	0	0	0	0	0	4.70044	11.8517	1.58496	3.70044	11.8154	2.58496	14.1007	3.80735	2.80735	3.45943	2.32193	3	0	2.32193	0	0	1.58496	0	4.08746	0	0	0	0	1
9.57175	4	7.97154	5.97728	6.79442	6.22882	5.61471	4.24793	0	10.2372	5.85798	0	0	3.58496	0	0	0	1.58496	0	2	11.8486	0	2.80735	0	0	1.58496	0	0	5.80736	1	1.58496	4	4.16993	5.12928	15.6685	3.80735	3.70044	9.06609	4.45943	4.16993	4.52356	12.136	4.52356
7.88264	0	0	5.16993	4.80736	3.58496	2.80735	0	0	0	0	0	0	0	1	0	1.58496	1	0	3.16993	11.8396	2	3	11.233	12.168	2.32193	3.16993	2	2.58496	2	1	0	2	0	0	1.58496	2.32193	0	0	0	0	0	0
8.64386	4.90689	0	0	4.45943	1	6.35755	0	5.12928	7.31288	0	0	0	0	0	0	0	2	0	2.58496	11.8372	0	2.80735	0	0	1	0	0	0	0	1.58496	4.80736	4.32193	4.24793	4.39232	5.24793	3.58496	10.8361	4.9542	5.20945	6.80736	14.1455	15.7995
7.79442	7.84549	7.81378	6.16993	1.58496	5.83289	3.80735	0	4.85798	0	4	0	0	0	0	0	5.35755	0	0	4.58496	11.8325	1	9.13955	10.3966	1	2.58496	2	1.58496	0	2.58496	0	3.80735	4.75489	4	5.83289	4.39232	4.45943	9.69697	4.58496	7.01123	16.533	6.50779	4.32193
9.0954	8.11374	4.80736	5.70044	8.40939	8.37504	9.07682	2.58496	2	3.90689	8.16992	0	5.67242	0	5.72792	0	0	0	0	2.58496	11.8037	9.65464	1.58496	10.4231	0	0	2	0	1	1	2	2.58496	3.70044	1.58496	2.32193	2	1.58496	14.3509	3.58496	2.80735	2.32193	3	2.32193
9.60363	10.5038	4.80736	5.39232	5.55459	6.39232	5.12928	6.52356	9.29232	3.80735	7.62205	6.39232	8.47167	5.2854	0	4.75489	10.668	0	6.49185	2.80735	11.7952	0	0	10.5565	0	1	2	0	0	1	0	0	1.58496	2.32193	1	1	0	4	12.5696	1	1.58496	1	0
7.29462	9.57743	7.13955	2.80735	0	3.45943	4	3.70044	0	5.24793	0	0	0	0	0	0	0	0	0	1	11.7797	1	1	0	1	0	0	1	0	0	0	0	0	0	0	0	0	0	0	0	0	0	0
10.0634	8.38802	6.65821	9.20945	8.61839	9.54303	6.55459	4	0	6.79442	8.72792	0	3.32193	0	0	4.52356	0	0	3.90689	0	11.7678	1	2	0	0	0	0	1	0	0	0	0	0	0	0	0	0	0	0	0	0	0	0
9.99859	8.01681	4.9542	8.72792	5.93074	6.10852	4.90689	6.64386	0	0	2.80735	1	7.55459	6.14975	2.32193	2.32193	0	4.24793	2.32193	2	11.7582	2.80735	0	10.2467	1	0	2.58496	1.58496	5.70044	11.3712	1	2	1.58496	3.16993	13.5261	1.58496	2.80735	12.3365	2.32193	3.16993	3.32193	11.4393	2.80735
11.0822	10.9374	8.53916	7.70736	12.0668	10.0715	10.5953	9.87805	8.09803	5.35755	9.75322	7.6865	3.45943	8.23841	7.74819	5.93074	10.0755	12.5717	3.70044	2.32193	11.7515	3	8.55459	11.4136	0	2	6.93074	2.32193	6.06609	2	2.32193	4.80736	4	4.08746	4.90689	4.52356	4.45943	10.1737	16.5811	4.80736	4.75489	4.45943	5.08746
9.14975	6.97728	1.58496	5.35755	5.20945	8.23362	7.91886	3.45943	0	0	3.80735	0	0	0	0	0	5.80736	5.55459	7.62205	2.80735	11.7389	11.0098	1	10.3174	1	2.80735	2.32193	2	0	0	0	0	2.32193	0	1	1	0	12.102	2	0	3.45943	10.6582	1
5.90689	0	5.45943	2.80735	4.70044	5.20945	6.94252	4.75489	0	0	2.58496	0	0	0	0	0	0	0	9.3966	2.32193	11.6312	2.80735	3.16993	9.85019	13.2925	3.90689	3.58496	3.16993	2.80735	10.3966	3.32193	2.58496	2.80735	3.16993	2	7.94837	3.80735	12.5016	1.58496	1	4.24793	12.3418	11.1599
9.70736	10.1674	9.13186	5.70044	10.2143	9.32418	9.47776	7.54689	5.20945	4.85798	5.93074	3.58496	3.70044	0	0	0	4.75489	7.87652	0	4.9542	11.6036	11.2796	8.41785	11.8773	3	12.4207	13.775	2.80735	3.58496	3.58496	3.90689	13.6076	3.58496	3.45943	2.58496	3.32193	2.32193	10.3454	13.2639	2.58496	3.90689	11.5177	3.45943
10.0861	6.56986	5.04439	6.67242	10.3276	8.67948	8.01681	2	4.75489	7.59246	5.16993	3.58496	4.70044	0	0	4.24793	4.16993	0	0	3.58496	11.5821	11.6448	9.21917	9.88111	2	13.8706	11.7715	3.80735	3	3.16993	3.70044	2.32193	2	1	1.58496	1	2.32193	3.70044	3	1.58496	2	9.68825	13.128
8.63663	0	0	0	1	4.85798	8.93074	7	0	0	0	0	0	0	1	0	0	0	0	2.58496	11.5741	2	9.62936	1.58496	11.6375	2.32193	2.58496	1.58496	0	2	0	0	2.32193	0	0	0	1.58496	0	0	0	0	0	0
10.0196	5.97728	7.6865	7.21917	4.9542	5.72792	5.72792	9.88417	0	0	3.45943	0	3.80735	0	5.24793	0	0	2	3.90689	2.32193	11.568	10.8948	8.59619	12.2848	2	7.2854	3.58496	3.70044	5.12928	13.4574	3.16993	6.89482	6.78136	7	7.20945	8.78463	18.6289	12.764	7.48382	7.26679	6.93074	12.2052	6.56986
7.78136	0	4.52356	0	2	4.80736	7.9542	4.24793	0	0	0	0	7.79442	0	0	6.26679	0	0	0	2.80735	11.556	1	0	9.00843	1	1	2.32193	0	1	0	1.58496	0	0	0	0	0	0	0	0	0	0	0	0
9.33315	0	8.37069	3.90689	1.58496	8.9571	5.58496	5.64386	2	0	2.80735	0	4.90689	1.58496	7.77479	0	0	0	0	1.58496	11.5028	0	8.19967	1	0	1	0	0	2	0	0	0	1	1	0	0	0	11.0369	0	0	1	0	0
9.04439	6.47573	4.64386	9.26913	12.6631	6.04439	5.88264	8.07146	9.65821	0	4.75489	2.32193	0	9.56605	0	0	0	0	0	1.58496	11.4944	0	2.32193	11.6059	0	2	2	1	2	0	2.58496	0	1.58496	0	0	2.32193	0	10.4594	0	0	0	7.03342	0
5.88264	6.76818	0	0	1.58496	6.33985	2.58496	0	0	0	0	0	0	0	0	0	0	0	0	3.70044	11.4848	2.80735	4.08746	12.0731	13.5269	4	4	3.70044	6.2854	12.2621	3.90689	3	4.08746	2.58496	3.58496	5.08746	14.5944	3	2.58496	3	2.58496	3.45943	3.16993
9.19229	7.67242	5.93074	6.53916	12.128	7.83289	3.32193	10.2912	2	6.75489	0	5.78136	0	3.80735	0	0	2.58496	0	0	2.32193	11.4793	0	8.46352	0	0	0	1	2	1	0	0	0	0	0	0	0	0	0	0	0	0	0	0
9.85798	4.24793	6.53916	10.6795	5.72792	9.43254	7.25739	0	2	6.76818	10.5689	8.04985	5.12928	0	0	0	0	0	0	1.58496	11.3778	1.58496	2	9.26679	0	0	0	0	0	1	0	6.58496	6.76818	6.67242	6.78136	7.22882	11.1855	13.923	13.9444	15.6108	18.0827	12.5243	15.6801
10.421	8.224	10.0084	6.47573	10.3015	8.61471	7.6865	5.12928	7.17991	3.16993	3.90689	2	7.07682	8.97154	0	5.16993	5.12928	7.91886	3	1	11.3603	2.32193	2.80735	0	0	1.58496	1	0	0	0	0	0	1.58496	0	0	0	0	0	0	0	0	0	0
8.65821	6.58496	0	3.16993	3.45943	5.35755	9.11894	1.58496	4.58496	3	9.14211	2.58496	0	3	0	0	0	2.80735	0	3.90689	11.3157	2.58496	9.38154	12.9576	4.90689	3.70044	3.80735	3.45943	6.22882	12.3837	3.70044	2	1	1.58496	4.64386	6.98869	2.58496	13.5448	2.80735	2	4	11.9103	2.32193
9.36194	6.22882	7.35755	10.2107	5.52356	9.17991	2	2.32193	8.2621	7.33985	2	0	4.90689	2	6.16993	1	0	6.71425	8.9629	1	11.2336	0	1.58496	0	0	0	2.32193	1	3.16993	11.4481	2.32193	0	0	0	0	0	9.92184	8.92481	0	0	0	3.32193	0
10.4767	11.7004	3.58496	9.49785	14.1512	8.49586	8.16992	5.24793	5.39232	4	4.08746	5.97728	10.3061	0	1	0	0	4.80736	9.87498	3	11.221	0	1	0	0	0	0	0	0	0	0	0	1.58496	0	0	0	0	0	0	0	0	0	0
8.82972	0	0	9.17742	4	5.49185	1	0	3.80735	0	0	0	0	4.58496	0	0	0	0	0	1	11.2082	0	1.58496	2.80735	11.9607	1.58496	0	0	1.58496	1.58496	2	0	0	0	0	0	0	0	0	0	0	0	0
4.24793	0	0	0	0	0	0	2.58496	0	0	0	0	0	0	0	0	0	0	0	4.80736	11.196	3.70044	10.9031	12.1293	12.6273	13.4596	4.70044	2.58496	3.32193	3.58496	3.80735	1.58496	0	0	1	3	2.58496	3.70044	0	0	3.80735	11.5632	0
6.04439	0	0	0	3	0	0	0	0	0	0	0	0	0	0	0	0	0	0	2	11.1637	10.988	1	0	0	1.58496	2	1	2.80735	11.0077	1.58496	0	2	1.58496	0	0	0	0	0	0	0	2.32193	0
7.62936	5.58496	3.58496	0	3	0	2.58496	0	5.42626	3.16993	7.63663	0	0	0	0	1.58496	1	1	0	3.90689	11.1344	0	7.56986	0	0	0	1.58496	0	5.16993	1	0	13.592	8.32193	19.1893	8.37504	7.36632	9.33539	7.65821	7.24793	7.39232	6.53916	7.33985	7.03342
9.01959	6.08746	0	0	3.80735	0	1	0	0	0	0	0	0	0	0	0	0	0	0	2.58496	11.0801	0	8.71425	10.5906	1	2	0	1	0	0	1	2.32193	2.32193	2	2.80735	7.40088	2.32193	3.90689	13.0135	2.58496	5.42626	13.6581	3.16993
7.9542	8.49185	6.94252	3.90689	3.58496	10.4594	7.75489	12.3537	0	11.7048	2.80735	2	9.95274	3.32193	2.80735	7.14975	14.9712	3.70044	10.0389	2.58496	11.0533	1.58496	7.82655	11.6812	12.0175	3.32193	2.32193	2.32193	2.80735	11.1306	2.80735	3	5.24793	15.062	5.08746	4.85798	13.4732	12.3663	3.16993	3.58496	4.70044	12.006	4.39232
9.94105	8.15987	8.99718	6.79442	9.49785	8.90087	8.55075	1	4.16993	7.22882	5.72792	4.75489	11.0801	3	8.11894	0	1	0	7.34873	1	11.0526	0	1	0	0	0	1	0	0	0	1	0	1.58496	0	0	0	0	0	0	0	0	0	0
8.07146	6.44294	0	7.56986	4.80736	10.3151	6.24793	1	6.52356	1	0	0	3.16993	0	0	4	1	6.39232	11.0788	2	11.0035	1.58496	10.4939	10.7194	1	1	1.58496	0	1	0	1	0	1	0	0	2	0	0	0	0	0	0	0
8.23841	3.70044	4.75489	0	3.32193	6.35755	7.25739	0	1	10.0647	7.47573	0	0	0	0	0	8.23362	0	0	2.58496	10.9278	0	8.12412	10.4747	0	0	1.58496	0	0	0	1	0	0	0	0	0	0	0	0	0	0	0	0
9.89936	5.9542	0	6.9542	2.32193	7.93664	6.52356	0	0	0	2	0	6.89482	0	0	0	0	0	3.58496	1.58496	10.8796	0	0	1	0	0	0	0	0	0	1.58496	0	0	0	0	0	0	0	0	0	0	0	0
10.6804	8.57743	8.56986	5.08746	5.20945	9.07146	6.85798	6.61471	3.80735	10.7632	7.87036	6.58496	6.12928	5.93074	4.85798	2.80735	7.09803	3.80735	4.08746	1.58496	10.8758	0	0	0	10.7805	1	1	0	0	0	0	0	0	0	0	0	0	0	0	0	0	0	0
9.97154	8.85175	9.79928	5.70044	5.88264	8.74147	5.16993	2.58496	3.90689	6.24793	4.80736	0	5.2854	1	9.04439	1.58496	0	3.70044	11.9654	2	10.8009	0	2	0	0	2.58496	0	0	0	0	0	0	0	0	0	0	0	0	0	0	0	0	0
9.19476	4.85798	2.80735	2	2.80735	10.6733	5.39232	6.80736	8.09803	5.35755	1	3.32193	0	1.58496	1.58496	1	5.58496	1	1.58496	0	10.792	0	7.70044	10.4083	0	1.58496	1	1	0	0	0	0	0	0	0	0	0	0	0	0	0	0	0
10.8345	6.06609	11.2633	4.70044	8.65105	10.4263	5.85798	1	7.13955	9.44294	10.8017	4.32193	5.75489	2.58496	6.2854	4.52356	4.70044	0	4.90689	3.58496	10.7723	3	4	11.9538	11.1273	5.45943	14.2085	3.32193	3.32193	2.80735	3.32193	0	0	0	0	1.58496	0	0	3	0	2	9.44087	1
10.0084	2.58496	5.45943	4.45943	9.37286	9.93958	8.62936	2	9.07146	8.76155	0	1	4.70044	6.24793	0	5.72792	0	0	0	0	10.7615	0	0	1	0	0	0	0	0	0	0	0	1	0	0	0	0	0	0	0	0	0	0
8	0	1	0	4.24793	7.36632	4.75489	1.58496	0	0	4.08746	8.3837	0	0	0	0	5.80736	0	0	0	10.6375	0	0	0	0	1	0	1	8.63299	0	0	2	0	1	1	2	0	11.0231	2.58496	1	2	4.85798	12.2639
9.23601	4	6.14975	6.82018	8.35755	6.89482	5.64386	9.3966	0	6	0	4.24793	4.08746	0	0	0	0	0	0	5.52356	10.6129	3	8.13955	12.0604	2.80735	13.4402	13.7465	3.32193	3.70044	3.16993	4	15.0718	5.16993	15.4417	14.5495	4.75489	4.64386	5.72792	5.61471	4.9542	5.08746	11.7736	4.9542
9.50581	6.20945	6.67242	3.32193	10.7288	4.64386	2.58496	0	3.70044	0	5.04439	5.49185	0	0	3.90689	0	1	4.32193	2.32193	5.04439	10.6092	2.58496	9.00563	12.0765	1	4.39232	12.5026	3.32193	9.96723	11.7406	2.58496	2.32193	1.58496	0	1	2	1.58496	10.9527	3.32193	2	4.16993	12.0046	3.16993
10.1849	5.93074	8.55842	9.20457	8.67596	9.50977	8.49586	10.3487	3.90689	7.49985	0	4.80736	7.19967	5.45943	3.45943	3.80735	11.888	4.90689	4.32193	2.58496	10.6082	0	0	10.927	0	0	1.58496	2	0	0	0	0	0	0	0	1	0	0	0	0	0	0	0
8.11374	9.43879	4.45943	8.19967	9.02237	10.8431	3.80735	3.45943	0	0	2	2.58496	3.32193	0	0	3.70044	6.06609	0	0	0	10.6055	0	1	0	0	1.58496	0	0	0	1	0	0	0	0	0	0	0	0	0	0	0	0	0
9.97154	5.64386	7.13955	8.3966	8.25267	9.2503	4.70044	6.74147	7.74819	3.16993	6.45943	6.12928	3.58496	0	3.90689	8.47978	0	1	0	0	10.5641	1.58496	1	0	0	0	0	0	0	0	0	0	0	0	0	0	0	0	0	0	0	0	0
9.79442	12.1016	5.90689	4.39232	7.11894	6.06609	1	2.58496	6.78136	11.5216	12.72	2.80735	2	3.80735	3.80735	3.58496	12.4702	7.85798	2.80735	1	10.4868	0	1	10.7022	0	0	0	1.58496	1	0	0	0	0	0	0	0	0	0	0	0	0	0	0
8.5157	0	0	1	6.04439	4.75489	4.32193	0	2	0	0	0	0	0	0	0	0	0	0	1	10.014	0	1	0	0	0	0	0	0	0	0	0	0	0	0	0	0	0	0	0	0	0	0
9.91139	6.50779	8.87036	6.52356	6.45943	7.34873	9.21917	0	0	4.08746	2	2.80735	5.85798	3.32193	7.15987	3.16993	0	5.49185	0	0	9.81698	0	0	0	0	0	0	0	0	0	0	0	1	0	0	0	0	10.6636	0	0	0	0	0
11.0444	9.90839	6.74147	5.35755	9.79442	10.3399	9.15735	1.58496	6.06609	8.45533	4.9542	9.84235	5.12928	7.02237	0	0	0	2.32193	0	0	9.45943	0	1	10.5546	0	0	0	0	0	0	0	0	0	0	0	1	0	0	0	0	0	0	0
10.5641	1	5.64386	1.58496	6.39232	7.56986	8.64025	4.08746	3.45943	7.2854	2	3	3.90689	0	0	10.7142	0	6.50779	0	3.80735	9.18239	3.32193	9.38586	13.7069	9.00843	13.0463	12.3421	2.80735	4.39232	11.1364	3.80735	3.70044	3.90689	13.5964	3.70044	4.80736	12.2952	11.3021	4.39232	14.6716	4.64386	11.6289	3.70044
9.34651	0	1	7.40088	4.80736	5.45943	6.2854	0	2	0	2.80735	3.70044	4.85798	0	0	0	0	1.58496	6.89482	0	9.15228	0	0	0	0	0	0	0	0	0	0	0	1	0	0	0	0	0	0	0	0	0	0
8.47573	5.39232	7.32193	3.16993	2	5.75489	11.1668	4.58496	0	0	4.32193	1.58496	0	0	0	0	0	0	0	8.07682	9.03067	19.7121	9.1472	8.05528	12.1341	8.65105	8.54689	8.12412	7.53916	7.94837	8.15987	3.16993	2.58496	9.89026	2.58496	2	3.45943	2.32193	2.32193	3	1.58496	2.80735	2.58496
11.2462	9.50184	9.70044	13.4284	10.5392	10.1774	6.18982	4.16993	5.90689	6.6865	3.58496	9.48985	8.37938	10.1662	6.75489	9.87344	6.42626	5.32193	2.32193	2.58496	8.50383	1.58496	7.05528	9.77972	1.58496	2.80735	3.32193	1.58496	1	1	1	1.58496	3.80735	0	0	1.58496	0	0	0	1	3.32193	11.7698	1
6.72792	0	0	0	0	0	0	0	0	0	0	0	0	0	0	0	0	0	0	0	8.40088	0	0	0	0	0	0	0	0	0	0	0	0	0	0	0	0	0	0	0	0	0	0
8.23362	4.70044	7.02237	4.64386	6.79442	5.52356	3.45943	0	3.90689	0	0	0	3.16993	16.4686	4.45943	4.16993	4.85798	4.64386	4	7.85798	7.65105	9.42417	8.59991	12.5843	12.3815	8.29002	8.49185	8.14975	10.7431	19.2796	9.32868	2	2.58496	4.80736	2.32193	5.52356	8.92778	1.58496	3.16993	2.58496	3.90689	11.7686	3.58496
6.93074	3.32193	0	5.93074	1.58496	2.32193	0	0	0	0	0	0	0	0	0	0	0	0	0	6.24793	7.33985	18.0698	7.44294	11.1824	5.78136	14.6702	7.06609	6.78136	5.80736	10.5737	6.24793	0	0	7.91886	0	1.58496	0	4.58496	0	2	0	2.32193	0
8.42627	5.72792	9.07949	12.9667	1.58496	8.56605	1.58496	0	0	3.45943	0	1	0	0	0	0	0	0	0	6.97728	7.2854	6.74147	7.29462	11.1586	6.22882	7.99435	7.84549	18.5443	7.67242	10.5508	7.62936	0	2.32193	2	2	2	0	10.5536	1	8.59619	1.58496	2	1.58496
6.91886	0	0	0	0	0	0	0	0	0	0	0	0	0	0	0	0	0	0	6.6865	6.97728	11.2963	7.62205	10.4147	13.3656	7.86419	7.87652	7.56224	8.55459	11.7985	18.2103	5.75489	6.06609	14.4301	6.45943	6.26679	12.8467	11.7241	13.6833	15.7339	7.01123	9.20212	16.8563
6.22882	0	0	0	2.80735	3.58496	0	0	0	0	0	0	0	0	0	0	0	0	0	4.85798	6.93074	11.9708	2.80735	8.35755	12.7196	3.16993	2.80735	1	2.32193	9.39232	2.58496	3.90689	4.08746	14.3647	2.58496	2	3.80735	3.16993	2.58496	1.58496	1.58496	3	1.58496
9.88111	8.03342	7.11894	8.15482	9.59619	5.64386	5.64386	1	0	0	2.32193	8.03342	6.61471	3	8.0607	5.78136	4.90689	0	0	6.75489	6.79442	6.62936	6.93074	9.99718	6.22882	7.45121	7.73471	7.44294	10.1997	18.6992	8.58496	2.32193	0	2	3	1.58496	1.58496	1.58496	0	2	1.58496	10.0768	0
9.24793	2.58496	0	3.32193	0	3	6.26679	2.80735	3.32193	5.08746	1.58496	5	4.32193	0	0	9.34873	4.75489	0	0	6.50779	6.52356	6.20945	6.32193	10.8447	5.75489	12.8622	7.18982	6.67242	7.79442	10.0471	17.4887	2	1.58496	0	1	1.58496	0	4.08746	0	1	6.82018	10.8257	7.99435
9.40088	3.80735	3	4.58496	8.66888	8.43045	5.70044	0	1.58496	0	2	0	0	10.5018	0	0	0	0	0	0	6.52356	1.58496	0	10.5934	1	1	1.58496	0	1	0	1	0	2	0	0	0	0	0	0	0	0	0	0
10.6147	6.79442	3.58496	7.24793	7.03342	6.75489	6.02237	4.16993	4.08746	3.90689	0	1	8.33539	0	3.70044	0	0	0	0	0	5.80736	0	9.22159	11.5108	0	1.58496	2.58496	1	0	0	1.58496	2	1.58496	0	1.58496	5.97728	12.662	10.7632	2	1	3	11.2426	1
8.88264	4.75489	7.7879	1	6.04439	5.35755	7.05528	4.45943	6.16993	8.25739	3.32193	4.45943	0	0	0	0	4.39232	7.20945	0	6.30378	5.39232	11.3465	10.5028	11.5093	14.9336	13.1669	13.5241	6.02237	7.5157	11.3304	16.1719	15.5298	3.70044	3.70044	4.75489	4.9542	11.2998	12.8174	4.85798	4	8.70736	11.3061	6.91886
10.446	10.5028	7.82018	5.83289	6.75489	9.23122	10.1573	4.45943	6.50779	9.44708	6.02237	5.2854	10.8146	4.70044	2.32193	0	0	0	3.70044	4.80736	5.32193	16.0259	5.2854	4.45943	3.80735	6.16993	14.4189	4.39232	4.70044	4.70044	5.20945	0	0	6.35755	0	0	0	1	4.32193	0	0	0	0
9.58684	8.35315	3.90689	10.2288	10.7177	9.89026	11.0715	8.37938	5.83289	9.27146	7.15987	5.80736	13.1755	8.32643	1.58496	1	1.58496	2.32193	2	0	5.24793	1	0	10.1561	0	0	0	0	0	0	0	0	0	0	0	0	0	0	0	0	0	8	0
5.2854	0	0	0	0	5.42626	0	2	0	0	0	0	0	0	0	0	3.32193	0	0	3.32193	5.08746	15.5912	5.08746	3.90689	3	3.58496	3.90689	3.45943	3	3.80735	3.32193	1.58496	1.58496	5.90689	2.32193	2	2.58496	13.6747	3.16993	1.58496	4.58496	12.453	2.58496
10.0458	8.7039	7.8009	4	4.85798	6.94252	8.53528	5.61471	7.43463	6.97728	4.24793	2.58496	6.82018	5.58496	0	0	0	8.72451	3	5.08746	5	4.45943	5.39232	9.94837	4.32193	6.22882	13.6523	5.72792	7.90689	16.4651	6.44294	0	0	0	0	1	0	1	3.58496	0	0	7.87652	0
9.5157	7	4.70044	7.8009	7.62936	10.8887	9.32868	3.80735	0	5.04439	8.84235	2.32193	3.80735	2.58496	0	1	6.24793	0	0	5.52356	4.9542	5.32193	5.70044	6.04439	5.04439	6.37504	6.14975	6.08746	6.89482	9.13186	16.722	1.58496	1	0	0	0	1	0	0	0	0	0	7.26679
10.0808	7.2854	9.54689	6.74147	7.83289	8.8857	7.88874	7.45121	8.16491	9.57743	9.69174	9.41151	6.40939	1	1.58496	6.75489	12.8011	4.70044	1.58496	2	4.90689	1	2.80735	12.5392	13.1497	3.16993	3	3.32193	2.80735	1	2.58496	0	0	2	0	3.32193	3.90689	10.1712	1.58496	0	3	11.5656	2.58496
11	12.0708	9.80896	10.3696	11.5284	10.4686	11.7185	10.6707	9.1267	10.1319	9.5812	8.01681	11.2173	5.32193	5.32193	4.70044	12.5795	2.58496	7.08746	4.39232	4.52356	4.64386	9.55075	4.64386	2.80735	5.12928	5.35755	4.58496	8.04985	16.1821	6.02237	0	0	0	1	0	0	0	0	0	1	7.44294	0
8.64386	7.10852	4.64386	7.45121	6.76818	9.60363	8.23362	9.17243	1	1	3.70044	3	5.42626	6.50779	1	10.817	0	0	6.24793	4.70044	4.16993	10.952	10.5575	12.5864	13.7301	14.3595	5.16993	4	6.72792	3.58496	3.58496	6.47573	6.40939	6.39232	6.62936	7.03342	11.0042	14.8462	6.70044	17.8899	11.3487	14.0612	14.8554
8.56605	3	4.24793	8.48784	3	4.75489	4	6.71425	15.1386	3.32193	2.80735	4	2.80735	0	0	6.78136	0	0	0	13.5953	3.90689	2.32193	3.80735	2.58496	1	8.83289	4.08746	2.58496	1.58496	2.80735	2.80735	3.90689	0	0	0	0	1	5.12928	0	0	0	0	0
8.69349	5.58496	0	2	4.75489	0	4.32193	6.20945	1	5.08746	6.02237	2	0	0	0	0	0	4.08746	0	3.58496	3.80735	3.45943	3.58496	3.45943	11.4089	5.42626	14.4344	3	3	2.58496	3.16993	0	0	0	1	0	1.58496	0	4.80736	2	3.16993	11.6804	2.58496
8.65464	9.93958	3	7.35755	6.90689	10.6653	6.93074	4.64386	8.47978	13.4126	5.80736	6.75489	4.90689	2.32193	5.04439	12.8301	7.24793	5.20945	14.0399	2.32193	3.80735	2.58496	3.45943	9.24317	3.32193	5.35755	13.9945	3.45943	2.32193	2	3.58496	0	0	0	0	2	0	0	4.08746	0	0	0	0
10.0928	5.16993	5.12928	8.03342	8.17493	8.29462	8.18983	3.45943	8.04439	4.75489	5.72792	8.13443	6.50779	4.16993	1	10.2058	0	0	2.80735	0	3.80735	0	0	0	0	0	0	0	0	0	0	0	0	0	0	0	0	0	0	0	0	0	0
8.73471	1	4.24793	4.64386	5.42626	6.39232	7.16993	0	0	0	2.80735	3.80735	0	0	0	0	0	0	4.58496	4.90689	3.58496	3.45943	4.39232	11.7389	2.32193	14.1196	13.0785	3.16993	3.16993	1	3.16993	1	2	1.58496	0	2	1	13.2386	4	0	1.58496	2	0
11.2992	8.76818	9.03067	11.8918	11.3095	8.20457	9.85331	7.27612	7.8392	5.9542	6.88264	5.42626	5.08746	4.58496	3.45943	3.80735	7.6865	13.6858	2.32193	3.58496	3.58496	2.32193	3.45943	3	3.32193	5.75489	14.4835	3.45943	3.16993	2.32193	3	0	0	0	0	0	0	0	4.75489	0	0	0	0
11.3157	13.9946	6.74147	6.58496	8.36194	9.61839	8.64746	7.90087	11.7164	7.3837	4.32193	10.2621	4.80736	4.90689	10.4105	1	10.9715	6.37504	3.58496	3	3.58496	3.45943	9.65284	9.45943	12.7875	14.6194	4.80736	3.80735	3.70044	3.45943	3.58496	7.01123	15.674	6.44294	6.91886	13.9521	17.3678	7.53138	6.49185	6.44294	6.12928	6.2854	6.20945
12.8502	11.9755	10.9241	8.69	10.2703	11.3337	11.4289	9.66178	13.2932	11.1118	11.9887	7.50779	12.676	7.96	9.92778	9.9901	10.1548	9.47167	10.8368	2	3.58496	1	6.90689	10.5906	11.6013	13.4231	3.16993	3.16993	3	2.58496	3.16993	1	1.58496	2	1	6.91886	2.32193	10.6847	1	1.58496	3.58496	12.3772	2.58496
11.9451	9.72622	8.80735	10.2715	11.117	12.6506	10.8933	8.82655	7.63663	8.2621	7.42626	15.0502	10.6312	8.26679	8.73809	12.2779	11.956	7.39232	10.7674	3.90689	3.45943	3	7.16993	8.65105	2	15.4669	5.04439	4	3.80735	3.16993	4.16993	0	0	1	0	0	0	5.45943	0	0	0	0	0
10.7715	10.0348	7.70044	8.09276	11.2627	8.15987	10.9322	4.80736	6.02237	7.99435	8.683	5.83289	5.90689	11.3886	2.58496	0	8.34873	1.58496	8.3837	3.70044	3.45943	3.16993	10.2432	4.70044	14.6804	4.24793	4.08746	3.32193	3	3.70044	2.32193	0	0	0	0	0	5	0	0	0	0	0	0
12.7696	12.7394	11.1799	13.2758	13.4165	11.6707	12.776	11.3061	11.1497	9.19476	12.0345	11.3998	8.65105	10.7356	8.71081	14.8242	6.67242	7.08746	9.54689	3.58496	3.45943	3.32193	4	4.16993	2.80735	4.75489	4.45943	5.78136	15.1446	5.12928	3.32193	1.58496	1.58496	1	1	2.32193	12.6069	2.80735	1	1	7.44294	2.32193	0
12.2306	13.0706	10.1331	8.25267	9.66534	10.5878	10.8273	9.10329	13.3746	10.1434	8.37938	8.71768	8.24793	7.59991	16.932	8.62205	7.74819	13.3442	6.96578	5.45943	3.32193	2.58496	3	11.9625	12.1264	3.90689	3.45943	3.16993	7.97154	12.5228	3.58496	7.59991	17.1535	6.20945	7.40088	5.80736	5.52356	14.4209	6.06609	5.80736	7.04439	14.5164	5.52356
10.7322	6.12928	9.88417	7.27612	7.62936	9.48985	6.84549	5.39232	7.01123	6.88264	4.45943	5.67242	4.90689	0	6.44294	0	2.58496	2.80735	7.14975	3.16993	3.32193	3.32193	7.17991	2	0	5.12928	14.1714	2.80735	2.32193	3.32193	2.32193	0	0	0	0	0	0	0	3.70044	0	0	0	0
11.183	7.5157	9.38154	9.31967	11.2155	10.2058	9.15228	7.67948	7.79442	10.8657	9.75154	7.06609	11.0795	5.24793	7.56224	9.94837	6	5.24793	5.04439	13.103	3.16993	12.3824	9.55267	11.664	12.6524	4	4.08746	3.45943	6.49185	12.8303	3.70044	13.9847	4.80736	13.6244	15.9052	8.08746	5.39232	13.056	4.52356	5.32193	5.42626	12.9651	4.90689
10.8463	8.49185	11.8349	7.26679	9.5812	10.4481	9.3015	6.98869	6.33985	3.16993	3.58496	0	5.12928	4.80736	11.3281	4.24793	4.39232	15.9778	4.45943	3.45943	3.16993	3	3.16993	11.5122	2.80735	5.08746	14.1125	2.58496	3	3	3.16993	4.9542	5	12.3633	14.2779	5.52356	4.85798	14.5615	5.70044	4.9542	6.16993	12.9746	15.7065
10.9751	7.90087	9.98726	10.1535	13.3744	8.05528	5.2854	9.26679	2.58496	10.0028	4.90689	4.24793	6	5.52356	4.39232	1.58496	9.28077	10.137	3.58496	2.58496	3.16993	2.80735	3.32193	9.65643	2	8.62571	13.7677	2.80735	2	2.32193	3	5.58496	4.64386	5.12928	4.75489	5.24793	5.20945	12.9928	14.0017	14.7735	7.90689	16.0918	6.37504
11.525	9.88417	8.31288	9.28309	8.3966	10.0782	10.0417	10.5353	8.91886	6.58496	5.67242	4.64386	9.82177	8.80413	8.79116	16.6505	6.02237	10.4868	9.30606	0	3.16993	11.0881	1	10.5651	0	0	0	0	0	0	0	0	0	0	0	0	0	0	0	0	0	0	0
12.813	10.0782	10.3072	12.3484	10.7457	10.3354	11.5426	8.2854	6.67242	9.41574	10.3837	8.63299	12.1095	5.93074	11.2444	5.16993	7.98869	8.84549	9.02791	3.58496	3	3.16993	10.952	10.1898	2.58496	14.4776	13.4893	3.58496	3.58496	3.80735	3.90689	0	0	0	1.58496	2	0	4.90689	3.80735	0	0	0	0
7.76155	3.90689	6.12928	3.90689	6.55459	4.58496	4.16993	10.8242	0	3.80735	2.80735	3.32193	8.67243	0	5.04439	0	3.16993	0	0	1	3	1	0	0	1	12.7446	2.80735	0	1	0	2.32193	0	0	0	0	0	0	3.32193	0	0	0	0	0
12.8759	11.4793	11.5152	10.599	13.291	12.8394	10.9337	7.88874	10.2479	7.59246	8.7039	11.4993	9.3837	8.29462	6.49185	9.27845	8.23362	10.9607	4.9542	0	3	2.80735	0	10.2773	0	0	0	0	1	0	0	6.9542	7.17991	7.41785	7.37504	7.10852	10.7185	13.9784	7.41785	17.2519	10.9024	18.4804	8.47573
11.1013	9.2621	13.1424	6.52356	9.71253	9.31288	9.62936	4.16993	2.80735	9.30378	2.80735	4.16993	2.32193	5.08746	13.5887	2	5.04439	1.58496	8.53916	3	2.80735	2	2	3.58496	12.9636	2.32193	3.16993	3.16993	2.80735	8.12928	7.87036	0	0	0	0	0	3.45943	0	0	0	7.91289	3.90689	2.32193
15.0452	13.7279	14.3479	13.476	14.0549	13.7078	12.4479	15.3221	12.7746	14.1874	14.5296	12.8118	11.3021	11.8826	12.1843	12.9947	15.1098	12.9353	11.2732	0	2.80735	0	0	0	0	0	0	0	0	0	0	0	0	0	0	1	1	9.77149	1	0	2.58496	11.0593	0
11.9958	10.1774	11.6667	9.86109	8.94837	10.8353	9.37721	5.97728	6.71425	9.54882	6.93074	6.16993	8.75822	4.75489	2	4.85798	14.0921	7.31288	8.98869	14.0678	2.58496	2.80735	10.4094	9.8933	3	3.70044	3.32193	5.35755	7.31288	2	3	5.55459	4	4.64386	5.12928	4.85798	10.9506	14.6097	4.45943	13.3708	7.24793	15.7831	5.64386
11.2963	12.5008	10.2609	9.48985	8.59246	9.65105	8.46761	8.02791	6.2854	8.49586	6.40939	10.0901	6.59991	8.75822	16.581	5.55459	8.25739	12.2192	8.61471	9.683	2.58496	2.32193	9.87958	12.4729	12.9867	10.7871	3.58496	3.32193	1.58496	2.58496	3	0	0	0	1	1.58496	3	0	0	0	0	0	0
13.3316	11.4041	10.2854	12.0751	13.0679	12.1212	11.3236	10.7944	12.2941	10.5784	10.7649	9.07146	9.56986	7.92481	10.3309	5.16993	4.64386	13.7735	13.3903	5.58496	2.58496	1	7.90087	9.51175	12.2633	2.58496	2.58496	2.58496	8.15482	1.58496	1.58496	15.6631	4.08746	4.45943	4.58496	4.45943	4.24793	12.203	13.8903	4.24793	5.61471	12.6291	4.75489
11.9203	9.66178	9.20457	9.47776	8.5157	10.4543	12.4276	9.92926	13.4024	9.75322	11.4722	9.30606	5.35755	6.14975	11.5784	6.32193	9.00563	10.062	5.20945	4.39232	2.58496	1.58496	9.97728	12.4742	1.58496	3	2	1	0	0	1.58496	0	1.58496	0	1	2.58496	0	11.0721	1	0	0	0	0
11.3487	8.66534	10.1886	13.7767	11.7875	7.15987	8.27146	5.35755	4.39232	8.77149	7.23841	5.85798	4.08746	6.78136	3.70044	1	2	3.16993	2	3	2.58496	2	5.83289	10.1812	2	13.5805	3.32193	2	1.58496	3	2.58496	0	0	0	0	0	0	3.70044	0	0	0	0	0
14.0952	13.3896	11.7275	15.218	13.8859	12.9045	12.1303	11.6207	9.50581	11.6733	12.0098	9.71768	12.7905	13.8004	9.16239	9.37938	16.265	18.1018	12.6154	3	2.58496	3	8.14975	9.64746	2.80735	4.32193	13.718	3	0	2.80735	3	0	0	0	0	0	0	0	4.58496	0	0	0	0
11.0244	10.9858	7.6865	7.91289	9.24079	11.0154	11.5512	5.52356	5.93074	6.74147	5.88264	8.18487	2.32193	1	8.13443	1	2.80735	2	11.643	1.58496	2.58496	2.58496	3.16993	11.1935	9.27845	3.16993	3	2.58496	2	0	0	0	0	0	0	1	4.32193	0	0	0	0	0	0
12.6618	9.83131	8.76155	11.3117	12.5455	10.6257	9.58496	9.02791	6.37504	8.47573	10.6751	13.3894	6.14975	5.32193	8.61839	8.9542	2.32193	9.2854	4.52356	0	2.58496	0	1.58496	2	11.8922	2.58496	2.58496	0	0	1.58496	1	0	0	0	0	0	2	0	0	0	0	0	0
12.2137	11.2674	10.9844	10.2703	10.7313	11.7262	9.59619	10.1176	7.5157	7.70044	9.73809	9.41785	9.97442	11.3009	3.45943	5.32193	2.32193	7.85175	6.71425	5.83289	2.32193	1.58496	8.96	12.2122	12.3083	3.16993	2	1	2.32193	2.58496	2	16.0991	6.22882	16.3071	6.24793	6.59991	5.35755	11.7948	5.39232	14.2507	6.02237	5.39232	5.78136
12.7781	11.395	13.4644	11.905	13.2697	12.2506	13.4377	10.6175	10.633	7.03342	8.40514	7.80736	9.65464	8.25739	10.4978	6.58496	8.09803	15.9661	6.37504	4.80736	2.32193	2.32193	3.16993	3.70044	13.8353	2.80735	3.16993	3.45943	6.52356	1	3.16993	5.08746	5.58496	15.0335	5.52356	8.78463	4.90689	15.594	13.2415	5.12928	7.08746	15.0664	7.13955
11.3652	10.9114	6.84549	6.91886	9.20212	8	7.80736	8.00563	0	7.22882	4.39232	4	7.84549	0	10.3587	3.32193	2	0	0	4.58496	2.32193	1	6.55459	12.1118	11.7582	2.32193	2.80735	1.58496	0	1	0	14.1865	4.52356	5.70044	16.091	5.04439	3.80735	10.7313	4.64386	4.70044	5	11.3117	4.80736
12.9598	13.8635	12.3677	10.1624	13.998	10.8681	9.78953	12.3346	13.444	10.8742	9.76155	7.85798	9.88417	11.7545	7.6865	6.71425	14.8184	13.1315	11.4988	3.32193	2.32193	2.80735	1.58496	11.6289	2.32193	2.58496	3.70044	3	5.16993	13.6972	3.90689	0	0	0	0	1.58496	0	0	0	0	0	5.42626	0
13.0856	10.8803	12.3753	11.8206	12.0444	10.9801	11.1415	8.06609	10.3565	10.3923	15.7031	10.1762	8.73132	7.72792	13.5604	7.76155	6.79442	6.04439	7.8392	3	2.32193	1.58496	2.32193	9.46761	2	5.32193	13.9245	2.80735	2.58496	1	1.58496	0	0	1.58496	0	0	0	2.32193	4.58496	2.58496	12.5971	2.32193	0
12.4707	11.2312	11.5957	11.6362	12.2426	14.68	9.85175	13.1801	12.8275	8.11894	9.47573	6.79442	7.21917	11.218	7.11894	4.45943	13.397	8.84862	7.5157	2.80735	2.32193	3.16993	8.22882	12.635	13.7528	3.58496	3.80735	4	2.58496	10.7288	3.70044	2	3.32193	13.8742	3.32193	4.24793	11.6207	12.2125	3.16993	3.16993	3.45943	11.1592	2.32193
10.7846	9.47776	7.89482	9.49586	7.65821	9.16742	5.55459	11.0182	1.58496	5.42626	2.80735	7.40939	6.30378	0	2.80735	10.5421	9.99859	8.44294	4.64386	2.32193	2.32193	3.45943	9.15735	12.8984	2.58496	3.16993	3.45943	3.16993	6.71425	13.8365	4	6.49185	6.49185	6.83289	6.74147	7.91289	13.5371	14.9754	14.2654	17.0033	15.614	14.6419	16.8132
12.0102	11.5411	8.27612	8.51964	9.2854	11.1892	11.1935	13.0152	13.6299	6.79442	6.84549	7.53138	8.54689	10.4564	5.39232	5.32193	14.0049	14.3753	12.3939	2.32193	2.32193	2.80735	8.3837	10.4083	2.32193	3.16993	3.70044	3.70044	4.45943	11.6271	4.90689	0	1.58496	0	1.58496	1	0	12.0137	2	1	3.16993	11.3531	2
12.2952	10.1357	10.2877	10.6627	11.8638	10.7977	11.5962	11.7078	2.58496	7.91289	6.45943	7.41785	14.7459	1	8	3	5.67242	7.25739	11.6059	2	2.32193	1.58496	6.89482	11.3778	11.9633	2.32193	2.32193	2	3.80735	10.9937	3.58496	0	1	0	0	0	2.32193	0	1	0	3.70044	12.4377	1
12.391	10.3072	9.90237	11.8198	12.0478	11.2155	10.7649	11.0855	11.6742	13.1461	10.4757	11.1668	8.19476	7.10852	14.2151	8.04985	11.0389	14.5944	9.08481	1.58496	2.32193	0	6.79442	11.3826	1	2.58496	3.32193	11.6457	2.80735	9.43463	2	5.72792	15.3537	4.32193	5.49185	4.45943	8.34873	12.9529	5	5	4.70044	12.2043	12.4551
10.4818	9.40727	7.52356	6.93074	11.4215	7.80736	9.10066	11.0801	4.32193	7.17991	4.80736	4.75489	1.58496	7.46761	2	3.80735	0	7.3837	2	1	2.32193	1	7.74819	11.7524	12.6294	2.58496	3.32193	2.32193	2	1	3	0	0	0	0	2.32193	3.16993	0	0	0	0	0	0
12.4385	9.74987	11.9776	8.45121	13.4383	11.1923	12.2444	8.59619	7.7211	10.6724	11.7989	8.10852	6.94252	6	2.32193	3.70044	5.80736	3	11.1344	0	2.32193	1.58496	1.58496	11.676	12.173	2	3	2.32193	2.58496	0	0	0	0	0	0	2	2	0	0	0	0	0	0
10.8849	9.45121	9.5812	6.24793	8.45943	9.87958	5.70044	3.58496	7.24793	9.15482	6.58496	5.52356	0	4.16993	14.0511	2.58496	6.64386	5.9542	9.51964	0	2.32193	0	2	1	0	0	0	1	7.08746	11.8478	2.32193	0	0	0	0	0	0	0	0	0	0	3.16993	0
12.4239	10.3432	13.7203	10.6266	11.1293	8.74147	9.2738	3.32193	7.62205	8.99718	9.11894	6.20945	8.24317	8.17493	4.39232	9.57932	5.42626	6.88264	8.36632	0	2.32193	7.99435	1.58496	9.29692	0	0	1.58496	2	10.0265	2.58496	2.32193	4.16993	3.45943	4.9542	4.45943	7.27612	11.2192	12.9315	14.0529	4.32193	5.64386	12.9445	14.7109
12.4951	11.6733	12.9022	13.8296	11.5068	13.5706	11.1724	12.4722	9.66711	12.173	10.93	10.6777	9.01402	8.86728	15.0015	11.9118	13.3422	12.1988	7.71425	3.16993	2	11.2883	8.05528	2.58496	1	14.3565	4.08746	2.80735	2.32193	3.70044	3	0	0	2	0	0	0	4.45943	0	0	0	0	0
10.821	9.47978	8.9629	9.40088	9.79604	9.96434	12.8496	7.33092	4.39232	12.8162	7.5157	8.44294	12.0272	5.2854	9.56224	8.45121	8.9629	4.75489	3	2.58496	2	2	9.65284	3.16993	12.0748	6.90689	3.16993	2	3.58496	12.36	3.32193	4.16993	3.80735	5.52356	16.0086	4	4.16993	4.64386	4.52356	4.24793	4.16993	10.6266	3.58496
11.4512	10.332	7.17991	7.62205	8.87036	9.49985	9.34207	5.64386	7.17991	9.82018	11.144	5.80736	4.9542	6.89482	8.45121	0	6.24793	7.62936	5.75489	2.32193	2	2.58496	6.6865	10.5661	13.0382	2.80735	2.32193	2	0	2.58496	2.32193	2.58496	2.58496	3	2.80735	4.08746	3	4.16993	3.16993	14.7149	5.04439	12.7488	3.80735
11.218	8.43045	8.93074	8.69	11.5137	11.3945	9.14975	8.63299	7.92481	5.24793	11.5897	3.58496	5.39232	1.58496	9.82814	4.64386	13.5754	8.10852	0	2.32193	2	2.32193	1.58496	9.84235	2.58496	3.90689	13.4995	2.58496	1	2.32193	2.58496	0	0	0	0	0	0	0	3.32193	0	0	0	0
11.8455	8.93074	10.1497	9.35755	10.6582	10.8541	10.1599	6.76818	11.5981	6.06609	7.59246	9.28077	4.58496	5.16993	4.75489	3.80735	8.09276	9.23122	5.72792	2	2	2.32193	2.58496	10.1637	1.58496	4.90689	13.7083	3.32193	2	2.32193	3	0	0	0	0	1	0	7.85175	4.08746	0	0	0	0
12.6939	10.4848	9.76155	9.09011	15.1682	11.0105	10.1586	10.5887	12.6819	6.96578	8.40088	9.40088	10.1724	6.90689	11.4062	3.16993	11.4584	9.70044	12.9562	1.58496	2	1	8.66534	12.6145	0	0	1.58496	1.58496	0	0	1	0	0	0	0	3.45943	0	10.3454	2	0	0	0	0
11.1749	8.7039	8.93074	11.7826	10.421	10.5304	9.98442	8.80735	11.1824	11.8746	13.3494	6.04439	8.76487	9.13186	5.75489	0	5.88264	7.42626	4.08746	1.58496	2	1	0	12.2618	0	1	1	0	0	1	0	3.70044	3.45943	5.45943	15.8471	4.39232	3.16993	5.12928	3.90689	3.45943	3.90689	3.70044	3.45943
11.7773	11.0056	11.0161	10.242	9.95565	12.7377	12.1402	10.0848	10.4899	12.3098	10.9166	9.31061	7.84549	2	4.64386	4.32193	10.6457	10.0014	11.9993	1.58496	2	0	7.88264	12.1914	0	2.80735	2.80735	5.2854	8.66534	0	0	3.16993	2.80735	2.58496	2.32193	3	2.58496	11.6257	3	14.1826	4.45943	12.2082	2.32193
12.0808	8.86728	10.0112	11.8925	11.1898	11.224	10.7723	10.2621	6.72792	7.83289	10.3509	16.4758	8.08746	12.617	9.96578	11.3647	9.02237	8.41785	10.1046	1	2	1	0	10.8337	0	0	0	1	0	0	0	6.33985	16.1896	14.0565	6.55459	4.16993	4.16993	5.16993	4.45943	4.58496	4.24793	9.64926	3.80735
13.363	12.6032	11.0182	13.0219	13.3746	12.0338	11.9016	10.0403	11.1383	15.4234	9.71253	9.82337	9.90839	10.0593	9.49785	8.9629	9.73809	13.7652	11.7	0	2	0	8.43879	9.76984	0	1.58496	2.32193	1.58496	8.55459	12.2627	1	1	0	0	1	0	0	12.0293	0	1	2.32193	3.70044	0
10.6138	9.72451	9.30606	6.75489	7.52356	7.7211	6.6865	8.30834	5.42626	10.4126	3.70044	6.24793	3.58496	0	0	0	0	8.47978	3.58496	8.66888	1.58496	3	1.58496	0	0	3.58496	3	9.52356	2	1	1.58496	18.7852	7.11894	12.4747	7.58496	7.69349	12.4836	15.7195	14.0485	15.4725	7.85798	14.3861	15.4779
12.8912	10.0539	9.76984	10.9944	12.4186	14.655	10.9636	10.6092	5.42626	12.1141	10.0566	9.85487	10.8486	9.74987	11.8738	5.49185	7.72792	11.4362	14.2734	2.32193	1.58496	2	7.11894	12.5299	12.4346	3.45943	3.32193	3.16993	2.32193	9.82496	2.32193	0	1	1.58496	0	2.32193	2	10.0084	2.32193	1	8.74483	11.9848	3.58496
11.2767	7.70736	7.88264	8.2621	10.1624	7.90689	9.71081	8.13955	6.65821	6.45943	8.09803	5.24793	5	5.39232	5.85798	5.20945	4.70044	5.61471	0	2	1.58496	0	1	10.3106	12.2509	0	2	1	1.58496	1	1.58496	1	0	0	1	2.58496	3	0	0	0	2.32193	11.4491	1.58496
13.1788	11.6777	14.0431	11.1836	13.218	12.3758	11.9751	10.8146	10.2021	11.7748	9.65284	9.50383	8.98299	8.56986	5.24793	8.33092	5.85798	12.5392	11.032	2	1.58496	0	0	3.45943	12.635	2.58496	2	1	0	0	1.58496	0	0	0	0	0	1.58496	0	0	0	0	0	0
9.61102	7.82655	5.24793	5.58496	4.08746	6.59991	5.35755	0	2.58496	6.70044	0	3.32193	0	5.80736	6.75489	0	0	0	0	2	1.58496	2	1.58496	2.80735	0	13.3569	3.16993	0	0	2	2.58496	0	0	0	0	0	0	3.58496	0	0	0	0	0
12.2146	15.3086	11.7288	14.2284	13.7393	10.6856	9.19722	8.5812	12.1532	11.4553	10.6847	9.43045	8.61102	12.6562	8.03892	13.3231	10.6564	11.1787	3.58496	1.58496	1.58496	11.9304	2.32193	10.2981	0	2.58496	2.58496	0	3.16993	10.4009	1	4.24793	4.32193	4.52356	4	4.64386	3.80735	12.2822	13.6745	4.52356	4.9542	10.7781	15.368
12.4453	11.783	11.9189	12.0651	10.2703	9.44501	10.6724	14.8846	4.70044	9.1267	9.95274	10.4939	8.04985	7.30378	5.42626	13.2095	7.96578	6.12928	10.9388	1.58496	1.58496	1.58496	7.87652	10.2264	1	5.20945	14.0379	3.32193	2.80735	2.32193	2.32193	0	0	0	1	1	0	0	4.24793	0	0	0	0
12.0165	10.5821	12.2294	10.3815	9.25267	12.2276	9.32643	13.2752	7.30378	8.6865	10.314	9.72962	7.58496	14.8679	10.4178	3.58496	6.47573	5.42626	12.3824	1.58496	1.58496	2	2.58496	2	1.58496	5.16993	13.8607	2.80735	5.64386	2.32193	2.80735	0	0	0	0	0	0	0	4.16993	0	0	0	0
11.6591	9.58496	9.71596	11.6101	11.0417	9.53722	7.87652	9.53138	6.61471	6.65821	8.50779	7.96	8.76487	9.26679	1.58496	10.2668	9.50184	7.69349	12.8096	1	1.58496	11.5627	11.2831	2	11.3734	3	2.80735	1.58496	1.58496	1.58496	1	0	0	2	2	0	1	0	1.58496	0	7.82018	9.7879	0
10.7723	8.01681	5.85798	7.05528	8.98014	9.26913	6.71425	5.90689	3.45943	3.70044	6.02237	5	11.9054	7.02237	1	6.84549	0	0	9.30378	1	1.58496	1.58496	0	1.58496	1	1	8.51964	2	1.58496	1.58496	2	0	1	0	1	0	0	11.5622	4.45943	1	4.39232	11.3993	2
11.7104	12.4772	11.6909	11.4949	10.0028	11.1491	10.0375	6.90689	9.69	5.97728	12.3848	9.33315	10.1395	7.26679	8.42206	6.78136	6.85798	2.58496	12.1687	1	1.58496	2.32193	8.44708	9.6865	1	3.90689	12.9313	2	5.90689	0	0	0	0	0	0	0	0	0	2.58496	0	0	0	0
12.0269	9.96145	9.59246	11.8865	10.1774	11.2503	12.4192	9.52356	5.16993	10.5401	9.35755	7.62205	9.00282	4.45943	2.80735	10.0498	7.69349	7.63663	12.4896	0	1.58496	1.58496	1	9.94105	12.0701	2.32193	1	1.58496	1	10.6856	1.58496	0	0	0	0	1	1.58496	0	0	0	0	2.58496	0
12.875	13.3264	11.8475	8.99718	11.3756	12.3069	10.69	10.2738	12.5541	13.4599	11.0265	9.49785	10.8918	9.55651	9.72451	13.4026	14.8478	12.5826	11.7838	0	1.58496	0	1	0	0	0	0	1	2.80735	11.1954	1	0	0	0	0	0	0	0	0	0	0	3.58496	0
11.0512	12.737	9.10852	10.4471	9.87036	8.84862	9.67243	9.20457	1.58496	3	8.66178	11.0307	3.90689	8.30378	14.3225	13.805	6.52356	2.80735	8.78136	0	1.58496	0	1	0	0	0	2	1.58496	3.16993	11.7727	1.58496	0	0	0	0	0	0	0	0	0	0	1	0
10.7423	9.39874	9.32643	9.08746	9.99294	9.96723	8.21917	5.80736	7.16993	3.58496	9.80413	6.56986	6.14975	6.35755	2.32193	1	6.79442	10.5603	1.58496	5.24793	1	1	7.88264	10.4798	11.102	2.58496	2.32193	2	2.58496	11.0077	2	15.8178	4.16993	4.16993	4.58496	4.08746	3.90689	12.8214	4.52356	4.45943	9.29921	5.2854	4
12.5864	11.9629	12.9817	9.21675	9.26679	11.7258	11.0382	6.65821	11.6595	11.8994	11.2591	9.09803	13.2614	7.30378	4.9542	12.1167	9.36632	12.4059	13.8762	4.9542	1	0	0	1	2	0	0	1.58496	4.24793	0	0	7.03342	6.80736	16.589	7.30378	6.58496	9.10066	12.6355	6.62936	14.9372	9.62571	17.9198	8.06609
12.514	10.4294	9.59059	11.6622	9.87498	10.2831	10.5088	10.8353	13.8305	13.8784	10.3565	10.268	10.4315	9.24079	8.79766	16.3635	6.35755	10.2119	5.16993	4.39232	1	11.0721	6.56986	0	0	0	0	0	0	1	0	1	0	2.58496	0	1	0	11.7431	2.32193	0	8.61102	0	0
11.623	10.0795	9.7211	8.67243	9.96	10.623	8.80735	12.3628	3.70044	3.32193	8.44708	5.64386	13.5125	4.75489	5	7.03342	1	7.33985	3.80735	3.16993	1	2.58496	5.52356	11.5873	11.5665	3.70044	12.5013	2.80735	1.58496	1.58496	2	1.58496	2.80735	13.3697	3.58496	3.58496	2	10.8696	3.58496	0	1.58496	3	1.58496
12.3376	12.8927	8.94544	11.0634	12.2779	12.7799	10.545	6.79442	8.22882	10.4502	8.3966	11.4409	7.16993	9.44087	8.95129	3.80735	7.59991	8.41785	15.1255	3.16993	1	0	0	11.4999	0	1	1	0	0	1	2	0	0	0	0	1	0	0	0	0	0	0	0
12.3578	10.3276	12.1222	9.62936	11.0782	13.9003	11.5182	12.4265	9.81378	14.7257	9.87652	11.4666	12.6353	8.09276	15.9344	6.42626	16.1419	11.8281	7.13955	2.58496	1	12.3633	1	10.8486	0	1	1.58496	0	0	2.32193	2.32193	0	0	3	0	0	0	0	0	0	0	0	0
12.1415	14.0307	13.2499	9.94105	11.7993	10.5868	11.0894	7.7879	7.09803	9.44087	8.32643	6.14975	12.2015	6.78136	6.47573	6.52356	5.04439	7.8392	7.62936	2.32193	1	0	0	0	0	0	0	1	1.58496	10.6662	0	0	0	0	0	0	0	0	0	0	0	1.58496	0
12.2444	9.10591	9.74315	10.9106	10.9506	11.2615	9.70736	11.0112	7.24793	8.98869	8.44294	9.22882	7.78136	8.67948	7.33092	5.83289	6.02237	9.27845	6.87036	2.32193	1	1	2	9.34651	12.888	2	2.32193	1	1	1	1	0	0	0	0	0	2.58496	0	0	0	0	0	0
13.456	12.4094	11.7288	11.8082	13.754	12.811	12.2408	8.70044	8.82337	12.3848	11.5058	10.7879	10.6073	10.3685	8.53916	9.32868	15.9099	11.3729	11.8657	2	1	0	0	11.6707	0	5.16993	1	0	0	0	0	1	1	1	0	1.58496	0	1	0	0	1	11.1592	1.58496
12.4974	8.84235	12.7846	14.5062	10.9758	11.4273	10.2216	10.3163	6.70044	10.9571	11.5755	10.6742	11.2462	9.99152	7.34873	6.2854	7.76155	13.0678	3.16993	2	1	1	1.58496	11.9697	1	2	2.32193	1.58496	2	10.9226	0	0	0	0	0	0	0	0	0	0	0	3	0
12.1864	11.0928	10.102	9.3837	9.86264	11.4491	9.59059	9.59805	5.20945	7.2854	9.23841	7.14975	10.3343	6.53916	10.9643	7.46761	6.04439	6.82018	13.2105	2	1	1.58496	9.02514	10.7431	1	4.70044	13.4899	2.58496	2.32193	2	2	0	0	0	0	0	0	0	3.45943	0	0	0	0
13.9077	12.5955	15.1163	14.2129	12.8254	13.1941	12.0546	12.3644	9.76487	14.6155	14.0871	11.9546	10.2167	11.9651	8.90689	4.24793	9.52748	11.0835	10.8439	1.58496	1	0	1	1	0	1	1	8.02791	0	0	0	1.58496	1	1.58496	2	8.06609	0	13.3071	2.58496	4	1	1.58496	2.58496
13.1526	11.8478	13.6494	9.88264	13.8309	11.058	10.1674	12.0461	14.2453	9.14466	11.7215	11.543	8.61102	9.58872	7.7879	9.47573	9.30378	10.8408	5.16993	1.58496	1	0	8.81378	10.6275	11.314	1.58496	0	1	0	1	0	0	0	0	0	1	10.7977	0	0	1	0	0	0
10.5038	7.94837	7.27612	6.53916	11.9151	10.4978	7.79442	7.53138	3	12.8655	7.71425	1	5.45943	0	5.16993	6.22882	4.75489	5.80736	0	1	1	0	0	9.89785	0	0	0	1	0	0	0	3.90689	3.70044	3.90689	4.32193	4.16993	3.32193	4.39232	4	4.08746	5.70044	12.0042	15.5613
11.6913	9.93811	12.4988	7.91289	11.1904	9.18239	10.8138	10.2131	5	7.61471	6.58496	10.2396	6.06609	10.1241	5.32193	8.33985	6.49185	11.6883	8.49185	1	1	0	0	10.4635	0	0	1	0	0	0	0	5.52356	15.1529	5.52356	15.0432	4.52356	4.08746	10.9894	4.08746	4.52356	4.52356	9.16239	3.90689
11.1978	9.93516	10.2866	9.52356	8.87958	9.72281	10.3083	4.08746	11.7074	5.78136	4.75489	9.07146	7.70736	8.87958	9.5157	5.2854	4.58496	12.6817	5.24793	1	1	0	1	10.0928	11.612	2	2.80735	0	1	0	0	0	0	0	0	0	1	0	0	0	0	0	0
12.9817	13.5985	12.3894	10.5196	12.4929	11.7381	11.1861	11.6106	12.1066	11.9374	13.5416	11.3214	9.52552	10.0056	14.1133	11.1855	8.64025	11.1286	8.85487	1	1	0	7.44294	11.0634	0	1.58496	0	0	1	1	1.58496	0	0	0	0	0	0	0	0	0	0	0	0
11.8138	16.0276	10.8704	9.60918	9.29232	9.98442	9.84706	8.37938	7.06609	7.92481	6.53916	6.44294	10.3987	5.88264	4.75489	6.75489	6.06609	7.85175	8.04985	1	1	1	0	2.58496	12.0519	2.58496	1.58496	0	1.58496	0	2.32193	3.16993	3	2.32193	1.58496	2.58496	3.32193	11.6773	13.4695	3.32193	6.06609	13.9102	4
12.3089	10.9285	8.28077	8.48382	9.68825	10.7936	10.4767	10.4263	8.17991	8.2854	7.60733	7.62205	10.6384	7	12.4152	6.9542	15.5945	10.4263	13.27	1	1	1	2	3.32193	12.9329	2.32193	3.70044	0	1.58496	1	1	0	0	0	0	0	2	9.35315	0	0	0	0	0
12.9022	11.1111	12.2321	10.7557	14.1863	12.0053	12.0147	10.3163	8.84862	10.584	9.04166	9.35315	11.2767	11.0437	10.0566	7.29462	8.13955	10.0701	6.89482	0	1	1	1.58496	3.16993	12.3663	1	2	2	1	1	2	0	0	0	0	0	2	0	0	0	0	0	0
12.528	11.0369	11.8914	14.4422	13.2356	13.0708	10.1637	10.9255	10.1085	9.25503	9.44708	7	10.8138	10.5594	5.35755	13.1407	12.6149	8.01123	6.74147	0	1	1	2.58496	10.4798	12.3346	0	2.32193	0	1.58496	1	0	0	0	0	0	1.58496	0	0	0	0	0	0	0
12.6497	11.2444	9.9263	11.0133	11.0768	10.4083	11.0694	8.74483	9.87805	8.96578	10.8533	12.346	11.4512	7.61471	10.363	5.35755	6.64386	10.2432	14.2996	0	1	0	8.13443	11.0801	0	0	1.58496	1.58496	1	10.9322	2	0	0	0	0	1	0	0	0	0	0	2	0
12.8287	11.8719	12.0741	11.3652	11.1743	12.3966	10.4788	8.60733	11.6804	9.26913	15.3345	9.77808	7.02237	8.75489	14.1804	5.39232	6.96578	12.6887	11.2732	0	1	0	7.86419	8.53528	0	0	0	2	7.56224	10.0498	0	0	0	0	0	0	0	0	0	0	0	1.58496	0
15.1133	14.7075	14.7686	13.5807	14.5486	13.9714	13.4531	13.4436	13.488	11.5708	14.3078	12.9309	12.8527	9.92184	9.85798	14.8972	11.4594	12.5546	12.4221	0	1	0	2.80735	11.9377	0	1.58496	3.16993	2	6.6865	12.2636	2.80735	3.45943	3.45943	3.90689	4.24793	3.80735	2.80735	11.0688	3.58496	3.80735	4.39232	7.18982	15.0306
11.8021	13.3407	9.2621	10.6202	10.9972	9.91737	10.0224	8.12928	10.3309	9.88417	7.65105	10.3174	5.04439	5.90689	11.5363	6.33985	5.55459	11.3788	10.6961	0	1	0	8.40939	11.4558	0	0	0	0	0	0	0	0	0	0	0	3.16993	0	10.2324	0	0	0	0	0
12.0475	9.74987	11.0341	8.89178	9.91588	10.744	8.99435	11.2414	6.85798	8.36194	7.01123	10.6591	8.78463	5	4.39232	9.26444	0	7.54689	4.32193	0	1	0	0	11.3647	1	0	1	2	1	0	1	0	0	0	0	0	0	0	0	0	0	0	0
14.3073	13.9191	12.822	13.2151	15.5028	14.4042	13.2567	11.2119	11.4988	13.662	12.7877	12.1727	12.5691	11.6239	9.37069	9.44294	8.90087	15.5974	13.8847	0	1	0	6.04439	10.6484	0	0	0	0	0	0	0	0	0	0	0	0	0	0	0	0	0	0	0
14.9645	13.0485	14.4567	14.3693	14.1238	13.6627	13.0793	15.1438	15.3742	14.9134	12.4597	11.5196	14.7271	12.7228	12.3412	12.8309	10.3129	12.6602	14.0507	0	1	0	0	10.2034	0	0	0	0	0	0	0	0	0	0	0	0	0	0	0	0	0	0	0
11.7431	9.34651	7.67242	9.7364	11.8037	11.4833	9.3015	10.0875	4.52356	6.94252	8.53916	7.9542	10.0084	6.37504	5.61471	0	9.02514	0	5.58496	0	1	0	1.58496	3.32193	11.8262	2.58496	1.58496	1.58496	1.58496	1.58496	1.58496	0	0	0	1.58496	0	2.32193	1	0	1.58496	3.80735	12.334	0
12.8429	12.4043	10.8541	12.1059	12.5046	12.2656	10.8742	10.2119	12.4691	11.2336	8.61839	7.94837	8.683	9.43463	7.90087	7.07682	7.81378	13.3507	8.38802	0	1	0	0	11.1421	0	1	1	1	0	0	0	0	0	0	0	1.58496	0	0	0	0	0	0	0
13.5164	11.7678	11.2843	11.5906	11.6325	12.2285	11.4481	12.5061	12.9627	10.0182	12.958	10.4978	10.9016	11.5925	10.8242	9.10329	11.6018	15.4704	10.0389	0	1	1	0	9.01123	0	0	0	0	0	0	0	0	0	0	0	0	0	0	0	0	0	0	0
12.2476	10.2119	8.24317	9.60363	13.3365	10.3966	9.783	10.3332	7.70736	12.9607	9.92481	6.62936	12.5476	6.32193	12.4924	9.85019	7.14975	9.24793	7.10852	0	1	0	0	10.5343	0	1	1	0	1.58496	9.04166	0	0	0	0	0	0	0	0	0	0	0	0	0
12.0289	8.89178	9.43879	9.70217	9.7039	10.4019	9.37938	11.3971	9.07682	5.32193	9.78463	9.50779	4.85798	11.0841	13.6571	4.80736	4.16993	11.5788	5.80736	6.52356	0	0	0	0	0	0	0	0	0	0	0	16.6326	5.39232	4.32193	5.16993	4.9542	4.16993	4.9542	5.24793	4.9542	4.80736	4.90689	4.75489
11.6768	9.63118	9.27845	10.3208	9.31967	10.4727	9.07146	8.08746	5.39232	5.04439	7.85175	7.42626	6.12928	4.52356	2	6.26679	7.03342	12.4186	11.7313	5.78136	0	2	0	9.93074	0	0	0	0	0	1	1	1.58496	2	13.4767	2	1	1	1	1	2	1.58496	1.58496	1.58496
11.7801	9.80413	8.61471	10.4263	11.1007	9.92481	10.5167	5.90689	9.02791	8.64746	4.08746	7.99435	4.9542	0	5.75489	4.32193	10.2981	9.72622	4.08746	5.16993	0	0	1	9.25974	0	0	0	1	1	10.2784	2.32193	14.8422	4.39232	3.16993	3.32193	13.1801	3.45943	4.39232	3.90689	3.80735	3.80735	11.5241	3.80735
10.0196	9.04985	10.014	7.96578	7.53916	7.49985	5.35755	4.58496	0	3.16993	2.32193	11.4978	3.32193	4.64386	3.45943	0	0	1	0	4.70044	0	0	0	0	0	0	0	0	0	0	0	1	0	0	0	0	0	11.5541	0	0	0	0	0
10.2586	8.24317	6.53916	6.37504	7.19967	6.33985	7.8392	4.70044	0	5.80736	6.76818	11.1273	8.28077	3.80735	0	5.58496	0	5.80736	5.04439	4.64386	0	0	0	0	0	0	0	0	0	0	0	0	1	0	0	0	0	12.3401	0	1.58496	1	0	0
9.30834	8.97728	8.52356	5.88264	6.30378	7.29462	6.6865	7.40939	11.2131	1	9.45533	3.45943	4.75489	6.85798	3.70044	12.3742	9.8933	1.58496	5.58496	4.64386	0	0	0	9.71596	1	1	0	0	1.58496	10.0279	0	1.58496	3	13.6241	2.80735	1.58496	2	2	2.58496	0	3	10.6573	0
9.81538	6.52356	5.16993	5.64386	7.91886	8.14975	4.9542	1.58496	3.45943	0	2.58496	0	0	0	0	0	0	3.45943	0	4.39232	0	0	0	9.73301	0	0	0	0	0	0	0	14.6262	3.32193	3.16993	2	3.90689	2	3	3.16993	3.90689	2.58496	3.58496	2.58496
9.74483	5.64386	6.47573	8.54689	5.45943	9.20701	7.94837	0	5.16993	9.8857	3.58496	1	6.30378	5	4.08746	5.04439	4.64386	5.20945	5.42626	4.08746	0	1.58496	1	7.7879	0	3.58496	12.6436	2.58496	1	9.01959	1	2.32193	1	2	1.58496	3.16993	11.2143	10.8834	3.90689	2	8.7039	12.954	2.58496
7.7879	5.67242	2.58496	0	5.88264	7.03342	5.90689	0	0	0	3.80735	0	0	0	0	0	0	0	0	3	0	0	0	2.32193	10.6618	0	1	0	0	0	0	0	0	0	0	0	1	1	0	11.2155	0	0	1
9.67596	8.33539	7.90689	6.55459	7.74147	7.2854	4.32193	5.70044	4.90689	0	5.78136	1.58496	1.58496	2.58496	0	1.58496	1	13.5122	1	2.80735	0	2.32193	7.59246	12.5409	1	1.58496	2.80735	10.2597	10.2336	10.4178	2.58496	0	0	0	0	3	0	0	0	1.58496	3.90689	11.7056	1
8.04985	7.8392	0	4.08746	9.29462	3.45943	5.55459	8.32643	2.80735	0	4.16993	0	0	0	0	0	0	0	0	2.80735	0	0	7.87652	0	0	0	0	0	0	0	0	3.58496	3.80735	4.52356	15.2025	2.58496	2.80735	3.90689	3.32193	3.70044	2.80735	3.32193	3.16993
9.49185	8.10329	7.74147	3.80735	6.53916	9.94837	4.58496	5.39232	3.45943	4.64386	1.58496	1.58496	1	0	0	3.32193	5.49185	0	6.98869	2.32193	0	0	2	10.5363	12.6468	3.45943	2.58496	1.58496	3.45943	10.6321	2.58496	2.58496	2.80735	2.58496	3.32193	7.47573	3.90689	13.7468	13.839	3.70044	5.49185	12.923	4.16993
9.57932	8.02791	1.58496	5.08746	8.09803	3.80735	7.96578	2.32193	0	0	0	3	0	0	2	0	0	0	3.80735	2	0	1.58496	1.58496	12.4429	0	1.58496	1	0	0	0	0	0	1.58496	0	0	1.58496	0	11.357	1	1.58496	0	0	0
8.58496	4.24793	2	4.32193	6.72792	7.26679	6.02237	7.52356	0	0	0	2.32193	0	0	6.45943	0	0	0	0	2	0	0	1.58496	3	1.58496	5	14.1588	2	1.58496	2	2.80735	0	0	0	0	0	0	0	4.70044	0	0	0	0
9.53916	5.16993	3.32193	11.1935	10.236	8.02237	6.37504	13.8267	6.97728	8.93664	4.75489	11.3734	6.56986	1	4.08746	7.2854	1.58496	6.33985	0	2	0	1	1.58496	7.90689	11.6041	2.32193	2.58496	0	3	10.6257	1	0	0	0	0	0	1	0	0	0	0	1.58496	0
9.40088	5.49185	12.3523	7.77479	8.8857	8.0607	8.29921	4.64386	4.08746	12.9762	3.80735	4.80736	0	5.42626	0	3.80735	8.3443	0	0	2	0	11.2216	0	10.4481	0	1.58496	1.58496	0	2.32193	10.6847	0	0	0	0	0	0	0	0	0	0	8.31288	2.80735	0
9.10329	4.24793	0	3	11.0458	4.24793	3.32193	5	1	0	1.58496	0	0	0	0	8.73809	0	0	0	1.58496	0	0	1	1.58496	11.6312	2	0	2.32193	0	0	0	1	0	0	0	0	2	11.7211	0	0	0	0	0
8.48382	4.75489	0	5.12928	5.78136	5.49185	5.97728	5.75489	4.39232	3.58496	0	4.45943	8.38802	3.90689	0	0	0	0	0	1.58496	0	3.32193	8.97442	10.4346	2	2.32193	2.32193	3.16993	2.80735	2.58496	2.80735	2.32193	0	1	5.20945	1.58496	1	13.3311	1	2	1.58496	0	0
9.44501	4.70044	0	6.16993	7.37504	6.16993	6.71425	3.16993	0	4.16993	1.58496	3.45943	2.58496	0	0	0	0	6.53916	0	1	0	0	0	9.59246	0	0	0	0	0	0	0	0	0	0	0	1	0	0	0	0	0	0	0
10.4969	6.2854	3.16993	8.73809	8.13955	9.80735	6.22882	5.04439	3.70044	3	4.39232	6.84549	6.52356	5.49185	4.58496	15.3782	11.9694	6.42626	4.75489	1	0	0	0	10.3641	0	0	0	0	0	0	0	0	0	0	0	0	0	0	0	0	0	0	0
10.733	7.91289	1.58496	9.44501	7.5157	8.70736	8.25739	3.16993	1.58496	6.42626	6.45943	7.44294	12.981	0	9.75822	6.37504	6.52356	8.40939	4.9542	1	0	0	0	10.1935	0	0	0	0	0	0	0	0	0	0	0	1.58496	0	11.5864	1.58496	1	0	0	0
10.6184	12.7417	6.58496	10.4778	9.19722	12.8156	9.94544	5.04439	3.16993	8.57365	4.16993	9.73471	8.36194	0	0	2	0	8.7211	6.44294	1	0	0	0	9.98726	0	0	0	0	0	0	0	0	0	0	0	0	0	0	0	0	0	0	0
10.0553	8.49586	7.23841	6.08746	9.44915	9.19476	7.72792	5.12928	9.99859	3.58496	3	0	6.52356	5.80736	0	0	1	1.58496	1.58496	1	0	1	1	10.8337	0	1	1.58496	0	0	0	0	0	0	0	0	0	0	0	0	0	0	0	0
9.19476	5.78136	5.42626	5.49185	3.80735	8.13955	2	4.64386	0	4.75489	6.76818	0	3.45943	0	0	0	0	0	0	1	0	0	6.20945	11.7879	0	0	0	0	0	0	1	0	0	0	0	2.80735	0	0	0	0	0	0	0
9.82496	7.60733	8.02237	14.4929	8.9629	12.392	5.85798	9.09276	7.58496	3	5.88264	6.49185	4.75489	0	7.59991	6.42626	0	0	5.16993	1	0	0	0	10.4252	0	0	0	0	1.58496	0	0	0	0	0	0	0	0	0	0	0	0	0	0
7.98299	6.70044	6.84549	3.58496	5.67242	2	0	6.59991	0	0	0	0	1.58496	0	0	4.45943	0	0	0	1	0	1.58496	7.90087	12.0671	0	2	1	1.58496	3	11.1085	2	0	0	0	0	3	0	0	0	0	0	2	0
10.0182	5.80736	8.45943	9.38586	5.35755	8.96578	8.76818	5.08746	9.88264	5.24793	10.6129	5.42626	0	1.58496	11.421	7.75489	6.18982	6.32193	0	1	0	0	9.98442	11.5048	1	1.58496	2.32193	0	0	0	0	5.32193	5.35755	5.49185	5.83289	7.46761	17.1009	11.4294	5.85798	5.72792	5.64386	5.61471	5.70044
9.1472	4.64386	0	2	1.58496	4.64386	6.35755	0	0	5.08746	0	0	0	0	0	0	0	0	3.90689	1	0	2.32193	7.6865	11.8868	0	2	0	0	0	0	0	3	3.90689	5.42626	16.1621	4.9542	3.45943	5.08746	3.70044	4	4.08746	3.58496	3.90689
9.36194	7.20945	7.72792	2	6.39232	8.14466	6.45943	4.75489	13.2644	4.70044	3.16993	1.58496	1	0	0	0	0	0	0	1	0	2	0	10.7591	11.3718	10.543	1	1.58496	2	1	0	0	0	0	0	2	0	9.49785	0	0	0	0	0
8.19967	8.13443	3.45943	5.61471	5.32193	5.67242	5.58496	7.91289	7.42626	0	4.64386	8.25267	0	12.1475	0	3.45943	0	1	3.45943	1	0	1	1	10.9607	0	1	1.58496	1	6.6865	11.7202	1	1	0	0	0	2.80735	0	10.9607	0	0	0	9.26679	1
9.35094	8.07682	7.56986	3.32193	5	9.04166	5.80736	6.49185	6.85798	2.58496	0	3.16993	10.5603	1	2.32193	5.35755	14.2481	2.58496	3.70044	1	0	1.58496	7.04439	11.9798	8.32643	0	1	1	1	1	0	2.58496	3.45943	14.1927	3.90689	3.45943	1.58496	12.2706	3.45943	2.80735	2.32193	2	1
8.14466	6.30378	2	10.6457	6.04439	10.4009	2	0	3	0	0	0	0	2	1.58496	0	0	4.52356	6.75489	1	0	1.58496	2	11.7838	0	1	2.32193	1.58496	4.80736	11.3907	1	0	0	0	0	2.58496	0	0	0	0	0	3.16993	0
8.64746	2.80735	5.08746	5.04439	6.65821	3.16993	1.58496	0	6.84549	0	0	4.52356	2.58496	0	0	0	3.58496	0	5.85798	1	0	0	1	10.2021	0	0	0	0	0	0	0	0	0	0	0	0	0	0	0	0	0	0	0
7.9542	5	4.08746	0	4.75489	0	0	5	1	3	1.58496	9.58872	0	0	7.9542	0	4.9542	0	1	1	0	0	0	9.49586	0	0	0	0	0	0	0	0	0	0	0	0	0	10.5708	0	0	1	0	0
8.09803	4.90689	3.58496	0	4.85798	5.42626	6.58496	0	0	0	0	0	5.2854	3.90689	0	0	0	4.90689	0	1	0	0	1.58496	0	0	1	0	0	3.80735	11.9618	1	0	0	0	0	0	0	8.94252	0	0	0	3.70044	0
10.66	9.4818	9.08215	6.72792	8.47978	8.71425	9.14211	8.31741	6.55459	6.16993	6.20945	4.52356	7.49185	3.90689	6.84549	0	7.01123	10.5793	5.49185	1	0	0	0	9.34651	0	0	0	0	1	9.87036	0	0	0	0	0	1	0	0	0	0	0	0	0
10.2877	7.29462	5.85798	8.35755	6.9542	5.08746	7.17991	6.22882	11.3608	5.64386	9	4.52356	11.0105	4.58496	0	5.90689	0	0	0	1	0	0	0	0	0	0	0	0	2	10.3117	0	0	0	0	0	0	0	0	0	0	0	1	0
9.86419	6.12928	7.55459	5.12928	9.77643	8.56986	6.70044	11.6935	3.32193	0	3	0	3	7.97728	3.80735	3.16993	4.24793	4.45943	3.70044	1	0	0	0	0	0	0	0	0	3	11.4522	1	0	0	0	0	0	0	0	0	0	0	2.58496	0
8.41363	4.52356	8.23841	2	6.44294	5.52356	5.61471	6.49185	0	0	4.24793	0	0	0	0	0	0	6.70044	0	1	0	0	8.32193	11.9304	0	2	0	1	2.32193	10.3197	1	0	0	0	0	2	0	0	0	0	0	0	0
9.99435	7.74147	6.85798	6.89482	7.74147	8.65464	6.37504	5.45943	2.32193	10.6156	8.42627	3.80735	8.13443	2	0	5	0	0	0	1	0	0	0	2	11.1293	0	1	1	0	1	1	0	0	0	0	0	0	0	0	0	0	0	0
9.82337	6.56986	8.14975	9.27612	4.58496	9.48583	5.42626	0	5.04439	3.90689	0	2.32193	2.32193	0	0	3.70044	0	0	1	1	0	1.58496	1.58496	9.84862	1	1.58496	1	2.32193	3.32193	11.3663	1	1	1	0	1.58496	0	1	11.917	0	0	0	2.80735	0
9.44501	7.30378	4.70044	8.224	8.65821	7.88874	6.49185	3.80735	5.39232	1.58496	2	4.08746	11.4757	2.32193	11.676	0	1	0	0	1	0	0	0	10.4083	0	0	0	0	0	0	0	3.80735	3.80735	5.16993	15.8297	5.08746	3.45943	4.58496	3.16993	3.80735	4.16993	3.58496	3.16993
10.1874	7.88264	5.75489	7.55459	7.33985	6.6865	12.9676	4.80736	7.24793	10.8297	6.9542	4.24793	6.12928	2.80735	12.6402	5.2854	9.39874	0	2	1	0	0	0	9.94983	0	0	1.58496	0	0	0	0	1	2.32193	13.2457	2.58496	2.32193	1.58496	1.58496	2.32193	2	4.08746	11.4661	1.58496
9.94105	4	7.49185	4.39232	6.14975	9.19722	6.06609	5.04439	8.19967	0	6.79442	0	0	0	7.59991	0	5.20945	4.32193	3.16993	0	0	0	8.01123	0	0	0	0	0	0	0	0	0	0	0	0	0	0	0	0	0	0	0	0
9.62571	14.4848	4.58496	7.9542	7.19967	8.46761	6.47573	6.20945	8.47167	2.58496	4.52356	4.24793	1	0	0	8.01123	0	6.59991	0	0	0	0	0	0	0	0	0	0	0	0	0	0	0	0	0	0	0	0	0	0	0	0	0
9.98726	9.01959	2.80735	2.32193	8.74483	10.444	9.44501	9.13699	2.80735	6.06609	6.14975	5.97728	2	0	4.85798	1	0	3.90689	0	0	0	0	0	0	0	0	0	0	0	0	0	0	3	13.7122	3.32193	1.58496	1.58496	0	2	1.58496	0	0	1
10.363	8.07146	9.40939	6.98869	7.88874	9.25974	8.50383	5.70044	3	2.80735	2.32193	5.20945	0	0	0	5.80736	8.65105	7.20945	0	0	0	0	0	0	0	0	0	0	0	0	0	0	0	0	0	0	0	0	0	0	0	0	0
8.98299	6.53916	5.88264	2.58496	11.4594	6.61471	10.4778	11.5579	0	0	2	1	0	1	0	8.62205	0	0	0	0	0	0	0	10.5058	0	0	0	0	0	0	0	0	0	0	0	2.58496	0	0	0	0	0	0	0
9.69349	7.05528	5.20945	5.2854	7.64386	8.49586	6.40939	6.75489	0	1	6.12928	4.32193	11.6707	10.1984	0	0	2.32193	4.9542	0	0	0	0	0	0	0	0	0	0	0	0	0	0	0	0	0	0	0	0	0	0	0	0	0
9.86573	8.15482	8.75822	7.10852	7.65105	8.72451	4.90689	6.26679	0	4.58496	8.27612	1	1	0	4.45943	0	0	0	0	0	0	0	0	0	0	0	0	0	0	0	0	0	0	0	0	0	0	0	0	0	3.16993	11.3685	0
7.02237	8.82337	0	0	0	7.62936	9.26913	2	0	0	6.18982	0	0	0	0	0	0	0	0	0	0	0	0	0	0	0	0	8.39232	0	1	0	0	0	0	0	0	0	0	0	0	0	0	0
10.4377	8.47573	11.2831	6.72792	10.3432	9.72281	7.56224	5.67242	4.9542	4.45943	10.8642	6.16993	6.52356	0	6.04439	1.58496	3.70044	0	3.32193	0	0	0	0	0	0	0	0	0	0	0	0	0	0	0	0	0	0	0	0	0	0	10.4512	2
10.5363	10.4553	6.30378	11.7402	9.84549	10.3619	5.52356	5.39232	6.44294	10.3998	7.41785	10.0993	3	4.08746	2.80735	3	3.58496	7.29462	3.16993	0	0	0	0	0	0	0	0	0	0	10.3815	1	0	0	0	0	0	0	0	0	0	0	2	0
9.51964	8.27146	7.71425	5.83289	5.67242	8.93664	8.15482	6.16993	9.0607	4.52356	6.71425	7.35755	5.45943	0	0	3.70044	10.3891	4.45943	7.15987	0	0	0	0	0	0	0	0	0	0	0	0	0	0	0	0	0	0	0	0	0	0	0	0
9.62388	9.51175	6.02237	6.62936	8.41363	5.80736	7.76155	4.85798	3.70044	0	5.72792	5.85798	8.37504	2.80735	2	0	0	6.90689	0	0	0	0	0	0	0	0	0	0	0	0	0	0	0	0	0	0	0	0	0	0	0	0	0
8.8857	11.9922	0	1	5.97728	6.04439	6.87036	6.87036	6.08746	0	1	0	8.67243	0	0	0	0	0	0	0	0	1.58496	0	11.8681	1	1.58496	1	0	0	1	1	0	0	0	0	1	0	0	0	0	0	0	0
9.73809	7.64386	11.0231	6.16993	8.86109	10.0028	8.14466	6.88264	4.24793	7.8009	4.64386	4.9542	4.24793	3.80735	0	0	0	0	0	0	0	0	0	0	0	0	0	0	0	0	0	0	0	0	0	0	0	0	0	0	0	0	0
9.18239	3.45943	3.58496	8.7211	9.3015	3.16993	4.16993	5.61471	0	3.45943	2.80735	0	0	0	0	0	3.16993	0	0	0	0	0	0	9.72451	0	0	0	0	0	0	0	0	2	0	0	0	0	11.0908	0	0	0	0	0
10.5479	5.70044	6.76818	5.85798	7.65105	10.3575	10.0607	8.89482	10.585	10.8001	13.9607	7.40088	7.02237	5.08746	2.80735	13.1416	8.78463	12.7746	4.70044	0	0	0	0	2.58496	0	0	0	0	0	0	0	2.80735	4.24793	14.3113	3	2	2	2.80735	1	2.58496	2	2.58496	2.58496
9.25503	3.16993	8.60363	3.90689	5.16993	7.82018	7.97154	3.70044	5.72792	8.98869	6.04439	2.58496	2.32193	0	0	0	0	0	0	0	0	0	0	0	0	0	0	0	0	0	0	0	0	0	0	0	0	0	0	1	3	10.2621	1
9.31741	1	5.80736	9.11894	5.35755	3.58496	5.83289	4	0	0	6.33985	0	0	4.08746	0	7.10852	4.58496	0	0	0	0	0	0	0	0	0	0	0	0	0	0	0	0	0	0	0	0	0	0	0	0	0	0
10.0741	6.53916	8.02791	5	6.58496	3.16993	4.39232	4.39232	3.16993	1	7.90689	11.0681	2.80735	1	9.54303	4.32193	0	7.61471	0	0	0	0	0	0	0	0	0	0	0	0	0	0	0	0	0	0	0	0	0	0	0	0	0
9.24793	3.80735	4.58496	4.90689	4.16993	5.49185	3.90689	4.52356	0	0	2.80735	0	0	0	4.08746	0	0	0	0	0	0	0	0	0	0	0	0	0	0	0	0	0	0	0	0	0	0	0	0	0	0	0	0
8.48382	5.75489	0	8.93074	2.80735	3.16993	3.90689	3	0	3.58496	0	2.80735	8.77808	0	0	5.70044	0	0	0	0	0	0	0	0	0	0	0	0	0	0	0	0	0	0	0	0	0	0	0	0	0	0	0
9.53528	6.65821	7.50779	7.12928	5.04439	7.43463	8.74147	0	1	4.70044	1	6.08746	2.32193	4.32193	13.3298	2.32193	6.45943	2.32193	1	0	0	0	0	0	0	0	0	0	0	0	0	0	0	0	0	0	0	0	0	0	0	0	0
8.48382	0	3.32193	6.30378	9.27612	6.47573	4.39232	2	5.52356	0	4.90689	9.33762	6.62936	0	0	3.90689	6.45943	5.12928	1	0	0	0	0	9.9629	0	0	0	0	0	0	0	0	0	0	0	0	0	0	0	0	8.01681	0	0
8.89785	4.64386	5.78136	4.64386	4.64386	8.26679	8.39232	0	0	6.61471	8.47573	0	4.9542	3.45943	0	0	0	5.04439	0	0	0	0	0	0	0	0	0	0	0	0	0	0	0	0	0	0	0	0	0	0	0	0	0
7.62936	2.32193	4.52356	0	7.62205	3.16993	3.45943	1	8.50779	0	0	8.6865	0	3	2	1	4	12.4377	3	0	0	0	0	0	0	0	0	0	0	0	0	0	0	0	0	0	0	0	0	0	0	0	0
8.49985	6.30378	0	0	4.32193	5.2854	10.93	4.70044	0	0	8.11374	3.70044	3.32193	0	0	0	0	0	7.73471	0	0	0	0	0	0	0	0	0	0	0	0	0	0	0	0	0	0	0	0	0	0	0	0
9.2854	5.20945	5.49185	9.63118	6.04439	11.9337	8.96867	3.70044	3.58496	0	0	2	0	0	0	0	0	2.32193	0	0	0	0	0	8.36194	0	0	0	0	0	0	0	0	0	0	0	0	0	0	0	0	0	0	0
9.27612	4.08746	4.80736	4.80736	10.0485	10.4888	9.87805	6.72792	3.80735	7.55459	9.23841	13.0403	9.41363	3.16993	0	9.87036	0	0	0	0	0	0	8.52356	0	0	0	0	0	0	0	0	0	0	0	0	0	0	0	0	0	0	0	0
9.76984	6.94252	8.70044	8.17991	8.57743	8.82337	4.52356	0	0	3.70044	7.30378	7.75489	4.9542	0	1	8.34873	0	4.58496	5.04439	0	0	2	1	2.80735	11.1033	2.58496	11.3581	1.58496	1.58496	1	1	0	0	0	0	0	1.58496	0	1.58496	0	0	0	0
9.46352	12.2597	8.46761	0	6.22882	3.32193	4.24793	0	1	6.33985	5.52356	2	0	1.58496	0	2.32193	0	12.1016	0	0	0	0	0	9.41151	0	0	0	0	0	0	0	0	0	0	0	0	0	0	0	0	0	0	0
8.80413	6.76818	0	8.15987	4.24793	3.58496	6.10852	0	4.45943	1.58496	0	7.48382	8.88874	4.08746	0	0	1.58496	0	0	0	0	0	0	0	0	0	0	0	0	0	0	0	1	0	0	0	0	10.6357	0	0	0	0	0
9.8719	6.83289	4.16993	6.70044	9.21675	7.10852	5.80736	6.02237	4.08746	5.24793	4.24793	0	0	3.70044	0	0	1	9.18239	0	0	0	0	0	0	0	0	0	0	0	0	0	0	0	0	0	0	0	0	0	0	0	0	0
8.50779	4.70044	5.20945	4.64386	5.55459	9.23601	4.9542	5.58496	0	0	0	0	0	0	0	0	0	0	0	0	0	0	0	0	0	0	0	0	0	0	0	0	0	0	0	0	0	0	0	0	0	0	0
9.84235	6.37504	3.70044	6.16993	7.39232	7.82655	9.23601	6.98869	0	0	1.58496	0	0	3	0	0	0	0	0	0	0	0	0	0	0	0	0	0	0	0	0	0	0	0	0	0	0	0	0	0	0	0	0
8.94837	9.30378	8.62936	8.10329	12.9388	9.90388	13.7351	5	4.39232	4.08746	13.5949	12.4297	3.16993	5.12928	8.78136	0	0	8.79442	4.64386	0	0	0	0	10.3543	0	0	1	0	0	0	0	0	0	0	0	0	0	0	0	0	0	0	0
10.4635	7.97728	9.06878	13.4772	9.67948	8.79116	10.3242	13.2521	13.0046	7.73471	12.512	11.2027	15.0137	11.1039	11.3157	4.90689	10.6393	7.20945	8.81378	0	0	0	0	0	0	0	0	0	0	0	0	0	0	0	0	0	0	0	0	0	0	0	0
9.0954	10.4336	9.24555	8.27146	12.4991	7.35755	6.58496	3	9.59432	10.6045	10.7977	6.96578	11.1768	5.85798	9.91139	8.09276	13.4037	5.90689	0	0	0	0	0	0	0	0	0	0	0	0	0	0	0	0	0	0	0	0	0	0	0	0	0
9.71425	10.9751	9.71768	9.12928	9.3015	11.6515	8.52748	10.1447	11.6389	7.8392	8.34873	8.44294	5.2854	7.5157	0	3.16993	7.08746	7.59991	9.34651	0	0	0	0	0	0	0	0	0	0	0	0	0	0	0	0	0	0	0	0	0	0	0	0
9.41363	8.64746	10.0861	9.53722	9.94983	11.7944	11.098	5.72792	8.30834	4.45943	13.7878	12.8942	11.0921	7.33092	7.23841	5.64386	8.17991	5.42626	5.75489	0	0	0	8.19476	0	0	0	0	0	0	0	0	0	0	0	0	0	0	9.75154	0	0	0	0	0
10.268	8.28077	7.9542	5.35755	11.4455	8.96867	9.99152	1	1.58496	7.69349	3.58496	12.4059	5.49185	4.39232	4.24793	0	0	0	5.49185	0	0	0	0	0	0	0	0	0	0	0	0	0	0	0	0	0	0	0	0	0	0	0	0
8.96	5.55459	5.45943	4.39232	5.61471	10.0782	5.88264	0	1	0	2.58496	7.33985	4.9542	4	4.45943	0	7.14975	1	3.16993	0	0	0	0	0	0	0	0	0	0	0	0	0	0	0	0	0	0	0	0	0	0	0	0
10.102	9.87344	7.65105	3.45943	7.14975	8.98869	7.83289	7.29462	3.80735	6.70044	4.39232	5.2854	6.74147	3	4.16993	8.62571	7.03342	0	6.42626	0	0	0	0	0	0	0	0	0	0	0	0	0	0	0	0	0	0	0	0	0	0	0	0
10.3443	8.34873	9.81698	8.24793	10.783	9.83763	11.3842	12.3346	5.85798	8.55842	5.90689	9.36194	1	6.83289	13.6483	6.10852	3.90689	5	9.48382	0	0	0	0	0	0	0	0	0	0	0	0	0	0	0	0	0	0	0	0	0	0	0	0
7.29462	0	3.45943	2.80735	8.04985	1.58496	4.08746	5.42626	0	2.80735	10.1124	1.58496	0	2.58496	0	0	0	8.49586	0	0	0	0	8.05528	0	0	0	0	0	0	0	0	0	0	0	0	0	0	0	0	0	0	0	0
9.37286	9.3837	1	6.35755	7.60733	9.01959	7.9542	3	4.08746	2	10.6239	1	5.80736	7.24793	5.83289	13.9728	4.32193	13.5105	14.9341	0	0	0	0	0	0	0	0	0	0	0	0	3.80735	0	0	0	0	0	0	0	0	0	0	0
9.93516	10.3365	5.2854	8.17493	11.2674	8.41363	8.98584	9.86573	7.81378	3.70044	7.33985	5.93074	11.4019	4	3.80735	12.6369	3	1	3.45943	0	0	0	0	0	0	0	0	0	0	0	0	0	0	0	0	0	0	0	0	0	0	0	0
9.62936	11.4793	6.33985	9.56224	6.88264	8.36194	8.61471	4.08746	2.80735	2.32193	6.76818	5.04439	6.20945	0	0	3	7.87036	4.85798	0	0	0	0	0	11.2946	0	0	1.58496	0	1	0	1	0	0	0	0	1.58496	0	0	0	0	0	0	0
9.80896	7.33092	7.87652	6.18982	9.31515	8.89785	5.9542	4.70044	0	0	3.32193	1	4	7.50779	8.49586	0	1	1	0	0	0	0	0	9.93958	0	0	0	0	0	0	0	0	0	0	0	2	0	0	0	0	0	0	0
9.74987	8.40514	5.72792	8.47167	6.9542	6.04439	3.32193	2.80735	0	0	2.80735	11.9869	8.55075	0	0	0	0	0	0	0	0	0	0	0	0	0	0	0	0	0	0	0	0	0	0	0	0	0	0	0	0	0	0
9.59432	0	5	11.3788	8.51175	4.45943	3.90689	7.05528	3.32193	3.58496	3.90689	2.58496	4	6.08746	0	0	0	0	0	0	0	0	5.45943	10.151	0	1	0	0	0	1	0	0	1.58496	0	0	0	0	0	0	0	0	0	0
10.032	7.35755	8.99435	11.6622	6.98869	8.51964	7.31288	1	4.24793	7.11894	13.2541	8.15482	5.45943	5.32193	0	0	0	4.70044	3.70044	0	0	0	0	0	0	0	0	0	0	0	0	0	0	0	0	0	0	0	0	0	0	0	0
10.7968	11.8126	9.36413	6.75489	9.43463	9.25267	7.75489	10.4346	5.39232	7.98869	8.80735	6	3.16993	0	8.37504	10.7271	6.61471	5.85798	5.61471	0	0	0	0	0	0	0	0	0	0	0	0	0	0	0	0	0	0	0	0	0	0	0	0
8.74147	8.47167	10.6384	1	8.00563	8.8009	4.90689	9.10066	3.70044	4.85798	4	6.06609	8.61102	0	1.58496	10.8588	0	0	0	0	0	0	0	0	0	0	0	0	0	0	0	0	0	0	0	0	0	0	0	0	0	0	0
9.41574	5.2854	1.58496	8.87958	6.20945	5.45943	4	3.58496	0	5.45943	0	7.33092	3.58496	0	0	1	4	8.04439	0	0	0	0	0	9.2738	0	0	0	0	0	0	0	0	0	1	0	0	0	0	0	0	3	11.6533	0
9.71081	2.32193	5.49185	7.57743	8.50383	7.30378	8.11894	4	4.45943	2.80735	5.08746	0	0	0	9.28309	0	0	4.24793	0	0	0	0	0	0	0	0	0	0	0	0	0	0	0	0	0	0	0	0	0	0	0	0	0
10.268	5.88264	6.42626	8.94252	9.05528	7.24793	7.52356	3.45943	5.20945	0	0	6.12928	4.08746	0	0	3.32193	0	6.08746	0	0	0	0	0	0	0	0	0	0	0	0	0	1	1	2.32193	1.58496	0	0	12.3628	0	1	1	0	0
7.33985	5.45943	1	6.2854	5.90689	3.58496	9.11114	4.9542	0	12.0077	9.39874	0	2.32193	1.58496	1.58496	0	0	2	0	0	0	0	0	0	0	0	0	0	0	0	0	0	0	0	0	0	0	0	0	0	0	0	0
9.55459	12.6391	6.87036	8.41785	8.17991	8.67948	8.73132	8.52748	3.32193	5.12928	7.20945	0	0	14.9947	3	3	7.55459	9.5812	2	0	0	0	0	0	0	0	0	0	0	0	0	0	0	0	0	0	0	0	0	0	0	0	0
9.26913	4.75489	4.85798	7.58496	9.61287	10.1254	10.0954	2.32193	3.58496	6.89482	4.08746	2	0	2.80735	0	4.32193	5.52356	7.59991	7.13955	0	0	0	0	0	0	0	0	0	0	0	0	0	0	0	0	0	0	0	0	0	0	0	0
9.81057	9.10066	11.6658	11.0861	7	8.683	5.35755	8.04985	10.2784	6.10852	6.24793	3.16993	9.39446	11.7736	1.58496	2.32193	0	10.3945	6.45943	0	0	0	0	0	0	0	0	0	0	0	0	2	2.58496	2.32193	2.58496	3.58496	2	3	2.32193	5.12928	14.7005	3.70044	2.80735
9.97011	9.42206	3.90689	7	10.3575	8.45943	6.37504	4	3	1	8.47167	1.58496	9.07146	0	0	7.25739	8.6865	8.43879	4.24793	0	0	0	0	0	0	0	0	0	0	0	0	0	0	0	0	0	0	0	0	0	0	0	0
9.17742	7.49985	6	6.47573	7.83289	6.14975	8.08746	4	0	0	8.9571	1.58496	0	0	7.85798	8.76818	0	0	3.70044	0	0	0	0	0	0	0	0	0	0	0	0	0	0	0	0	0	0	0	0	0	0	0	0
3.45943	8.59991	0	0	1.58496	0	0	0	0	0	0	0	0	0	0	0	0	0	0	0	0	0	0	0	0	0	0	0	0	0	0	0	0	0	0	0	0	0	0	0	0	0	0
8.62205	3.45943	6.58496	2.58496	2.58496	5.61471	7.5157	2.58496	10.5859	5.16993	0	2.32193	6.72792	0	0	0	0	0	0	0	0	0	0	0	0	0	0	0	0	0	0	0	0	0	0	0	0	0	0	0	0	0	0
9.94544	9.18735	3.32193	7.02237	3	10.2046	7.2854	1.58496	1	0	9.86882	1	0	0	0	2.58496	0	0	8.51175	0	0	0	0	6.42626	0	0	0	0	0	0	0	0	0	0	0	0	0	0	0	0	0	0	0
9.33985	9.05528	4.70044	5.16993	7.23841	10.0444	7.84549	6.14975	4.75489	10.5527	6.55459	5	1	3.80735	5.20945	1	1.58496	5.42626	0	0	0	0	0	0	0	0	0	0	0	0	0	0	0	0	0	0	0	0	0	0	0	0	0
9.62753	7.06609	3.90689	6.74147	13.9988	8.47978	7.59246	5.90689	11.1929	1	2.80735	2.32193	4.52356	0	7.21917	5.78136	1	4.32193	0	0	0	0	0	0	0	0	0	0	0	0	0	0	0	0	0	0	0	0	0	0	0	0	0
9.58684	6.22882	0	5.61471	4.45943	5.39232	0	2.58496	0	7.8392	5.32193	0	0	0	0	0	0	0	0	0	0	0	0	0	0	0	0	0	0	6.98869	0	0	0	0	0	0	0	0	0	0	0	0	0
8.78463	6.42626	4.32193	5.04439	5.52356	3.58496	3	4.58496	0	3.32193	2.32193	7.30378	0	0	0	0	5	0	0	0	0	0	0	0	0	0	0	0	0	0	0	0	0	0	0	0	0	0	0	0	0	0	0
8.49185	7.88874	4.16993	3.58496	4.45943	7.74147	4.85798	0	1	0	0	3.16993	0	0	0	0	0	4.80736	0	0	0	0	0	6.88264	0	0	0	0	4	0	0	0	0	0	0	0	0	0	0	0	0	0	0
8.51175	0	0	7.90087	5.85798	6.40939	6.37504	7.22882	10.5831	0	0	0	6.24793	2.32193	0	0	0	0	0	0	0	0	9.02237	8.08215	0	0	0	0	0	0	1	0	0	0	0	0	0	0	0	0	0	0	0
6.87036	0	0	0	5.45943	3.16993	5.9542	0	0	0	0	0	0	0	0	0	0	0	0	0	0	0	0	0	0	0	0	0	0	7.96578	0	0	0	0	0	0	0	0	0	0	0	0	0
9.86573	6.6865	3.80735	7.7211	6.47573	3.45943	5.32193	5.08746	0	0	3.45943	0	0	0	0	0	0	0	0	0	0	0	0	0	0	0	1	0	2.80735	11.058	1	4.52356	4.16993	4.64386	14.0816	5.2854	4.58496	11.2324	4.80736	15.5419	9.15987	10.3061	14.7612
9.79766	6.56986	4.90689	6.32193	5.88264	8.3443	7.3837	0	1.58496	4.16993	2	5.12928	0	5.85798	2	4.45943	0	4.70044	0	0	0	0	8.2621	11.4732	1	1.58496	2.58496	0	0	0	1.58496	0	0	0	0	1	0	0	0	0	0	0	0
10.6856	6.9542	8.03342	7.61471	10.4594	8.48784	7.53138	5.58496	2.58496	5.16993	11.0272	5.04439	12.4553	6.6865	2	3.45943	0	4.32193	0	0	0	0	0	0	0	0	0	0	0	0	0	0	0	0	0	0	0	0	0	0	0	0	0
9.89482	6.55459	5.80736	11.1007	6.22882	8.52748	5.12928	10.764	0	2.32193	6.40939	4	10.445	4.80736	0	0	8.02237	6.88264	0	0	0	0	8.25739	0	0	0	0	0	0	0	0	0	0	0	0	0	0	0	0	0	0	0	0
9.37504	5.61471	9	2.58496	10.8665	6.26679	5.45943	0	1	2	4.39232	6.2854	11.2246	1	0	7.8009	0	0	0	0	0	0	0	0	0	0	0	0	0	0	0	0	0	0	0	0	0	0	0	0	0	0	0
9.90237	8.29002	6.40939	7.98299	6.78136	7.62205	7.64386	1	0	3.32193	5.35755	4.64386	0	0	0	0	0	4.9542	4.80736	0	0	0	1	10.8588	0	1	0	0	0	0	1	0	0	0	0	1.58496	0	0	0	0	0	0	0
10.3912	8.19476	9.13699	6.14975	9.3837	8.9629	6.44294	6.6865	2.58496	9.27845	4	5.20945	4.45943	1	3.32193	0	0	8.62936	5.08746	0	0	0	0	0	0	0	0	0	0	0	0	0	0	0	0	0	0	0	0	0	0	0	0
9.73471	7.02237	8.04439	5.24793	9.16742	7.43463	8.3837	2.58496	0	4.32193	0	5.45943	3	2.58496	2.58496	4.58496	13.9713	3.32193	2	0	0	0	9.56224	0	0	0	0	0	0	0	0	0	0	0	0	0	0	0	0	0	0	0	0
9.85331	7.01123	3.32193	8.74819	7.62936	7.69349	6.42626	7.15987	0	2	4.9542	5.42626	8.58872	6.39232	3.32193	1	9.16239	5.93074	0	0	0	0	0	0	0	0	0	0	0	0	0	0	0	0	0	0	0	0	0	0	0	0	0
10.6348	11.3998	6.04439	9.45533	11.3387	8.01123	8.53528	5.93074	3.32193	2	9.05799	4.32193	4.08746	6.33985	4.80736	6.35755	7.62205	6.65821	12.4638	0	0	0	0	0	0	0	0	0	0	0	0	1	1.58496	0	1	1	0	12.5221	1	1.58496	2	1	0
9.26679	9.5157	6.2854	4.16993	6.98869	10.0293	9.81218	4.9542	2.32193	2.58496	9.50977	5	13.0379	2	0	9.76155	1	0	4.75489	0	0	0	0	0	0	0	0	0	0	0	0	0	0	0	0	0	0	0	0	0	0	0	0
7.74819	5.2854	7.40939	0	4.45943	2.32193	3.90689	0	0	3	0	0	0	0	0	0	0	0	0	0	0	0	0	0	0	0	0	0	0	0	0	0	0	0	0	0	0	0	0	0	0	0	0
9.3966	5.80736	0	5.08746	4.32193	6.58496	6.94252	3	0	3.58496	10.6707	0	4.80736	2.32193	2	0	0	1.58496	0	0	0	0	0	0	0	0	0	0	0	0	0	0	0	0	0	0	0	0	0	0	0	0	0
10.0154	6.82018	7.07682	11.9218	9.38802	7	9.49185	7.79442	4.39232	5.55459	2.58496	6.08746	5.55459	0	3.45943	8.92778	8.7039	7.88874	0	0	0	0	0	0	0	0	0	0	1.58496	10.1046	0	0	0	0	0	0	0	0	0	0	0	1.58496	0
8.45121	7.29462	5.24793	2	5.20945	2.80735	1	0	5.08746	3.90689	3.45943	2.58496	0	0	0	0	0	4.75489	0	0	0	0	0	0	0	0	0	0	0	0	0	3	1	3	3.80735	3	3.32193	5.9542	14.8281	3.16993	3.58496	11.3493	3
9.07682	8.87652	5.78136	6.85798	6.84549	4.52356	0	3	0	8.82655	0	6.65821	1.58496	0	0	0	0	0	0	0	0	0	0	8.73132	0	0	0	0	0	0	0	0	0	0	0	0	0	0	0	0	0	0	0
10.1687	5.90689	9.12153	9.09276	4	10.4126	7.81378	4.9542	8.9542	2.58496	5.24793	6.12928	3.80735	7.8009	6.06609	3	0	2	0	0	0	0	0	10.9823	0	0	0	2	0	0	0	0	0	0	0	0	0	10.9418	0	0	1	0	0
9.41574	7.73471	8.13443	5.85798	8.77808	8.74483	7.45943	0	2	5.16993	5.83289	0	0	0	0	0	1	1.58496	1	0	0	0	0	0	0	0	0	0	0	0	0	0	0	0	0	0	0	0	0	0	0	0	0
9.19967	8.5157	5.42626	5.75489	7.53138	5.64386	0	6.74147	0	0	8.71425	1	0	0	0	0	3.90689	0	0	0	0	0	0	0	0	0	0	0	0	0	0	0	0	0	0	0	0	0	0	0	0	0	0
10.0403	8.9629	6.96578	4	5.70044	8.62571	8.2854	6.58496	6.82018	4.75489	5.80736	0	7.22882	4.45943	12.7883	3.58496	3.32193	3.16993	9.74651	0	0	0	0	0	0	0	0	0	0	0	0	0	0	0	0	0	0	0	0	0	0	0	0
8.36632	6.71425	0	2.32193	3.32193	6.47573	4.32193	0	2	4	0	1.58496	0	0	0	8.82972	0	0	0	0	0	0	0	10.0861	0	0	0	0	0	0	0	0	0	0	0	0	0	0	0	0	0	0	0
8.6865	6.84549	5.85798	4.52356	1	4.32193	6.18982	2	0	6.50779	3.32193	3.58496	2	0	0	0	0	0	0	0	0	0	8.25267	0	0	0	0	0	0	0	0	0	0	0	0	0	0	0	0	0	0	0	0
9.02791	4.52356	7.26679	2.32193	4.32193	1	3.45943	5.32193	0	0	6.22882	0	0	0	1.58496	0	0	0	2.58496	0	0	5.04439	0	0	0	0	0	0	0	0	0	0	0	0	0	0	0	0	0	0	0	0	0
8.08746	7.27612	0	8.53138	4.24793	8.07146	4.75489	3	0	0	0	1.58496	2.32193	3.32193	0	0	0	0	0	0	0	0	0	8.9571	0	0	0	0	0	0	0	0	0	0	0	0	0	0	0	0	0	0	0
9.98726	5.83289	4.52356	4	6.20945	6.40939	6.79442	4.58496	0	2	1	0	5.12928	5.20945	0	3.45943	4.52356	9.05799	1.58496	0	0	0	0	0	0	0	0	0	0	0	0	0	0	0	0	0	0	11.1892	0	0	0	0	0
9.25503	5	10.2935	3.45943	4.80736	9.06609	8.67243	0	0	0	0	0	3.16993	0	0	0	7.53138	0	5.72792	0	0	0	0	9.51373	0	0	0	0	0	7.23841	0	0	0	0	0	0	0	0	0	0	0	0	0
10.1098	6.39232	7.41785	6.04439	8.40939	7.8392	6.47573	3.45943	0	2.58496	11.388	4.45943	8.91289	0	0	0	0	9.11114	9.79928	0	0	0	0	0	0	0	0	0	0	0	0	0	0	0	0	0	0	0	0	0	0	0	0
9.40088	8.81057	6.62936	6.42626	7.25739	8.00563	3.32193	11.0063	2.32193	4.39232	13.8838	6.70044	8.3837	3.80735	0	1	5.80736	0	0	0	0	0	8.3966	0	0	0	0	2.32193	11.3907	10.3598	0	0	0	0	1	0	0	10.6546	0	0	3.58496	0	0
7.34873	3.70044	0	3.32193	3.45943	1.58496	0	0	0	0	0	0	0	0	0	0	0	0	0	0	0	0	0	9.32868	0	0	0	0	0	0	0	1	0	0	1.58496	1.58496	0	10.4625	0	0	2.80735	11.1793	2.32193
9.97298	8.30378	6.04439	8.8392	8.03892	8.77479	7.65821	7.21917	11.0855	9.44294	8.03892	8.86419	7.85798	5.35755	5.80736	14.9713	7.37504	13.8117	5.2854	0	0	0	0	0	0	0	0	0	0	0	0	0	0	0	0	0	0	0	0	0	0	0	0
10.0941	11.5651	7.11894	7.55459	10.1984	9.24793	6.70044	6.85798	10.9809	4.39232	5.97728	7.45121	4.85798	3.45943	4.85798	0	0	0	0	0	0	0	8.10852	10.8416	0	0	1.58496	0	0	0	0	0	0	0	0	2	0	0	0	0	0	0	0
9.88264	10.865	4.16993	6.35755	6.72792	7.67948	9.61102	0	2.32193	6.04439	3.90689	7.83289	1	2	12.3086	2.58496	3.32193	0	0	0	0	0	0	7.33092	9.20212	0	1	0	0	0	0	0	0	0	0	0	10.9643	10.0593	0	0	0	0	0
8.19967	5.2854	6.44294	4.24793	5	5.75489	5.42626	0	0	4.64386	2.58496	3.70044	0	0	7.60733	0	0	0	0	0	0	0	0	10.4126	0	0	0	0	0	0	0	0	0	0	0	0	0	0	0	0	0	0	0
9.73132	6.70044	0	0	8.13443	6.12928	5	3.58496	7.49985	6.6865	8.63299	0	0	0	1	0	0	0	0	0	0	0	10.3998	10.4325	0	1	0	0	0	0	0	0	0	0	0	0	0	0	0	0	0	0	0
9.30378	5	5.49185	6.45943	3.16993	6.2854	4.45943	3.80735	1.58496	6.71425	5.83289	3.70044	0	0	0	0	0	4.75489	0	0	0	0	6.10852	10.0835	0	0	0	0	0	0	0	0	0	0	0	0	0	0	0	0	0	0	0
9.70563	5.58496	6.02237	3.45943	7.03342	8.00563	2.58496	6.91886	0	10.5028	8.45943	0	0	0	0	0	0	0	0	0	0	1	0	11.4671	0	0	1	0	0	0	0	0	0	0	0	2	0	0	0	0	0	0	0
9.1472	6.75489	8.59246	3.90689	4.9542	6.14975	7.3837	1	6.44294	3.45943	0	0	0	0	0	0	0	0	0	0	0	0	7.59991	11.2992	0	0	0	0	0	0	0	3	4.39232	14.8826	3.90689	2.58496	3	3.80735	2	3.58496	2.58496	3.58496	2.80735
9.24317	7.19967	5.08746	8.08746	9.61471	5.55459	0	0	0	0	3.45943	8.26679	0	0	0	0	0	5.58496	0	0	0	0	0	9.92184	0	0	0	0	0	0	0	4.90689	14.8181	3.16993	5.08746	3	2	3.32193	2.80735	3.32193	2	3.58496	2.32193
9.28309	8.04439	6.47573	9.37504	10.3253	5.49185	6.71425	0	4	2.58496	3.80735	0	5.08746	0	2	0	0	0	0	0	0	0	0	0	0	0	0	0	0	0	0	0	0	0	0	0	0	0	0	0	0	0	0
9.99577	8.23362	8.41363	6.62936	6.94252	8.93369	5.45943	4	9.8009	6.87036	7.78136	7.26679	3.16993	8.61102	6.22882	0	0	1.58496	2	0	0	0	0	8.75154	0	0	0	0	5.93074	0	0	0	0	1	2	2	0	12.7549	1	0	3.58496	11.8037	2.58496
9.00563	3.16993	0	2.80735	5.70044	4.52356	2.32193	6.35755	1.58496	0	0	0	0	0	9.61471	0	0	6.64386	0	0	0	0	0	0	10.5498	0	0	0	0	0	6.89482	1	0	0	0	0	2.32193	0	0	1	3	11.557	0
8.683	6.32193	10.668	5.80736	0	4.9542	3.45943	0	1	0	5.24793	3.90689	0	0	0	0	0	0	7.71425	0	0	0	0	0	0	0	0	0	0	8.19967	0	0	0	0	0	0	0	0	0	0	0	0	0
9.16992	2.80735	4.9542	6.6865	7.46761	5.24793	1.58496	6.08746	0	0	7.84549	5.58496	6.26679	0	0	0	0	2.58496	0	0	0	0	9.79279	9.56986	0	0	0	0	0	0	0	5.78136	15.2289	4.16993	5.39232	3.32193	3	4	3.90689	3.45943	1	3.16993	3.45943
9.82337	9.24317	4.58496	5.67242	10.7698	10.0715	4.90689	5.32193	1	9.37938	10.7117	4.75489	3.70044	5.55459	6.64386	1	6.64386	1	8.34873	0	0	1	7.29462	11.4215	0	1	1.58496	1	6.84549	0	0	3.70044	3.32193	3.45943	4.32193	4	2.32193	11.6175	3.70044	3.90689	5.08746	7.39232	15.1098
9.37504	7.70736	4.52356	9.23122	10.1724	1.58496	7.57743	0	1	0	0	6.87036	1.58496	9.31061	0	5.9542	0	4.70044	6.52356	0	0	0	0	9.38154	0	0	1	2	2.58496	11.2462	1.58496	0	0	0	0	0	0	0	0	0	0	3	0
10.6502	9.91588	7.52356	11.183	10.3242	9.12412	7.96	6.12928	5.52356	4.24793	6.89482	4.32193	10.6348	9.06339	2.80735	0	0	0	4.80736	0	0	0	1.58496	12.0735	1	1.58496	2.32193	0	1.58496	0	1	0	0	0	0	3.58496	11.8576	9.50184	1.58496	0	2	0	1.58496
9.70563	4.64386	9.66178	9.13699	8.67596	9.02514	6.20945	4.24793	9.32868	1	7.05528	7.52356	5.04439	7.01123	0	0	3.90689	9.89482	4.32193	0	0	0	0	9.05257	0	0	0	0	0	0	0	0	0	0	0	0	0	0	0	0	0	0	0
10.1254	5.70044	6.12928	7.03342	4.85798	3.90689	4.64386	7.70044	0	0	0	0	0	2.58496	2.58496	2.32193	2.32193	3.90689	4.70044	0	0	0	0	7.33092	0	0	0	0	0	0	0	0	0	0	0	0	0	0	0	0	0	0	0
9.63844	9.54689	6.6865	1	8.54303	9.8857	9.44708	3.16993	6.16993	5.32193	5.64386	5.39232	6.16993	1	0	1	0	4.16993	3.45943	0	0	0	0	0	0	0	0	0	2.58496	10.6987	2	5.12928	5.04439	5.12928	5.72792	5.45943	13.8979	13.734	5.42626	5.78136	8.27612	12.6337	16.3706
10.4969	9.84862	7.08746	10.1712	9.24555	10.3912	9.14211	11.9826	4.58496	3.58496	3	4	9.41363	8.94544	1.58496	0	0	0	0	0	0	0	0	0	0	0	0	0	0	0	0	0	0	0	0	0	0	0	0	0	0	0	0
10.3761	8.61471	4.64386	9.37504	6.94252	7.53138	8.21917	1.58496	8.07682	0	6.10852	6.32193	1	0	6.55459	0	0	7.55459	0	0	0	0	0	9.00282	0	1	0	0	0	0	0	0	0	0	0	0	0	0	0	0	0	0	0
10	4.75489	8.90087	9.49386	8.2621	8.49985	9.49985	6.84549	1	5.20945	9.8719	5.93074	6.49185	4.16993	1.58496	2.80735	0	5.20945	1	0	0	0	0	0	0	0	0	0	0	0	0	0	0	0	0	0	0	0	0	0	0	0	0
10.4988	10.0237	8.35755	8.38802	7.13955	5.08746	8.59991	3.80735	7.54689	3.45943	0	2.58496	1.58496	0	0	0	3.70044	0	0	0	0	0	0	0	0	0	0	0	0	0	0	0	0	0	0	0	0	0	0	0	0	0	0
7.50779	5.70044	0	4	5.52356	9.47371	5.20945	0	0	7.40939	6.84549	7.19967	5.12928	0	0	5.64386	1.58496	1	0	0	0	0	0	0	0	0	0	0	0	0	0	0	0	0	0	0	0	0	0	0	0	0	0
6.44294	0	0	0	0	0	0	0	0	0	0	0	0	0	0	0	0	0	0	0	0	0	8.04439	10.0782	0	0	0	0	0	0	0	0	0	0	0	1.58496	0	10.8178	0	0	0	1	0
9.06878	7.85798	4.24793	2.80735	4.64386	8.02791	10.7582	1	0	0	1	5.75489	0	2	2.32193	2.58496	3	14.4597	2	0	0	0	8.24793	10.2467	0	1	0	0	0	0	0	2.32193	2.32193	13.7052	3.45943	1	0	1.58496	2.80735	2	1	1	2.32193
7.76155	1	8.53916	4.16993	8.22882	0	4.16993	0	0	0	0	1	0	5.52356	2	0	0	0	0	0	0	0	7.64386	9.21189	0	0	0	0	0	0	0	0	0	0	0	0	0	0	0	0	0	0	0
8.04985	6	4.70044	3.32193	5.42626	2	8.08746	3.32193	0	0	5.97728	0	1.58496	0	2	0	0	0	0	0	0	0	0	0	0	0	0	0	0	0	0	0	0	0	0	0	0	0	0	0	0	0	0
10.2703	7.34873	9.10066	9.46761	8.13443	8.49185	6.85798	10.8611	3.70044	4.64386	4.9542	3.16993	4.24793	9.13955	5.2854	0	2.80735	3.80735	0	0	0	0	0	10.0566	0	1	0	0	0	0	0	2.32193	1	1.58496	2	2.32193	1.58496	11.6564	12.8984	2.32193	3.16993	11.5275	2.80735
9.95855	8.55075	10.5897	7.49985	8.55075	6.56986	5.35755	2.58496	10.4147	4.90689	2.32193	10.7748	1	0	0	4.75489	0	7.26679	0	0	0	0	0	0	0	0	0	0	0	0	0	0	0	0	0	0	0	0	0	0	0	0	0
9.67243	4.80736	7.07682	4.70044	2.32193	6.97728	8.33539	2	1	6.04439	0	2	9.46557	8.73809	3.90689	12.451	5.45943	4.58496	3.45943	0	0	0	0	0	0	0	0	0	0	0	0	0	0	0	0	0	0	0	0	0	0	0	0
9.86728	6.61471	2.80735	5.39232	9.46761	7.16993	7.65821	4.39232	1	9.7879	4.90689	4.45943	4	0	1.58496	0	0	3.70044	0	0	0	0	0	0	0	0	0	0	0	0	0	0	0	0	0	0	0	0	0	0	0	0	0
9.33315	9.81378	7.61471	0	6.80736	8.39232	5.58496	5.2854	0	0	6.82018	4.16993	3	0	0	0	0	12.336	1	0	0	0	6.44294	0	0	0	0	0	8.82018	0	0	0	0	0	0	0	0	0	0	0	0	0	0
8.89482	5.16993	5.24793	4.32193	7.98869	0	4.9542	9.93221	0	3.70044	4.52356	0	6.32193	0	1.58496	2	0	0	0	0	0	0	0	0	0	0	0	0	0	0	0	0	0	0	0	0	0	0	0	0	0	0	0
8.88874	5.52356	0	7.27612	5.39232	7.65821	6.79442	3.58496	0	0	0	2	0	0	0	0	0	4.52356	0	0	0	0	0	0	0	0	0	0	0	0	0	0	0	0	0	0	0	0	0	0	0	0	0
9.34873	6.40939	11.0526	4.08746	5.12928	1	4.24793	2.32193	0	0	1	5.9542	0	2.32193	0	0	0	1	0	0	0	0	2	10.3977	0	0	0	0	0	0	0	0	0	0	0	2	0	0	0	0	0	0	0
8.89178	6.44294	5.88264	10.0928	9.66	13.8964	6.98869	5.61471	10.6027	7.27612	16.1762	7.46761	7.19967	6.53916	3.32193	3.58496	10.1395	2.58496	1.58496	0	0	0	0	0	0	0	0	0	0	0	0	0	0	0	0	0	0	0	0	0	0	0	0
9.62936	9.26444	12.0951	9.49785	10.8455	8.48382	8.42627	6.08746	6.32193	9.50184	10.3805	7.5157	9.43254	3.45943	3	5.78136	7.15987	1	8.42627	0	0	0	0	0	0	0	0	0	0	0	0	0	0	0	0	0	0	0	0	0	0	0	0
8.47167	3.80735	0	1	4.32193	5.75489	7.93074	5.58496	0	0	0	0	0	1.58496	0	1.58496	1.58496	0	3.32193	0	0	0	0	0	0	0	0	0	6.91886	0	0	0	0	0	0	0	0	0	0	0	0	0	0
9.23841	5.61471	10.8588	6.22882	9.33315	7.22882	9.75656	0	0	5.42626	3.90689	2.32193	4.39232	0	6.33985	0	3.70044	0	0	0	0	0	0	0	0	0	0	0	0	0	0	0	0	1.58496	1.58496	0	2.32193	12.8281	1.58496	2.80735	3.58496	11.3603	1.58496
9.85019	10.1007	7.45121	8.02237	6.42626	8.224	6.90689	8	2	8.54303	10.1586	12.378	6.84549	3	8.42627	0	6.12928	8.98584	4.9542	0	0	0	0	0	0	0	0	0	0	0	0	0	0	0	0	0	0	0	0	0	0	0	0
9.43463	10.2095	1.58496	6.62936	6.14975	8.24317	6.37504	6.6865	11.8341	11.8349	5.78136	11.0084	3.45943	2	11.1331	6.47573	7.55459	9.48382	4.9542	0	0	0	0	8.67596	0	0	0	0	0	0	0	0	0	0	0	0	0	0	0	0	0	0	0
9.55267	5.75489	6.02237	7.04439	7.3837	8.07146	6.24793	5.64386	6.64386	10.3891	5.2854	0	5.42626	1.58496	0	0	3	6.87036	0	0	0	0	0	8.99152	0	0	0	0	7.36632	0	0	0	0	0	1	1	0	0	1	1	3	11.1357	2
9.80413	6.89482	4.24793	5.12928	8.21917	7.53916	7.64386	2	10.6662	1.58496	4.32193	0	5.70044	0	7.91289	0	6.04439	0	1	0	0	0	0	0	0	0	0	0	0	0	0	0	0	0	0	0	0	0	0	0	0	0	0
9.04439	7.04439	6.33985	3	5.12928	7.97154	4.24793	1	0	6.6865	5.20945	2.32193	7.59991	0	0	0	0	0	4.75489	0	0	0	0	10.1111	0	0	0	1	0	0	0	0	0	0	0	1	0	0	0	0	0	0	0
10.3276	10.3619	6.53916	7.18982	6.08746	7.31288	6.98869	4.08746	2	10.421	9.12153	0	0	1	1	11.1699	2.80735	4.52356	6.47573	0	0	0	0	0	0	0	0	0	0	0	0	0	0	0	0	0	0	0	0	0	0	0	0
8.31288	5.80736	0	1	3.70044	8.53916	9.89482	5.24793	0	6.06609	1	6.33985	4.75489	1.58496	4.08746	5.04439	14.4632	1.58496	2.32193	0	0	0	0	0	0	0	0	0	0	0	0	0	1	0	0	0	0	11.3805	0	0	0	1	0
9.3443	7.67948	9.7364	5.67242	6.94252	8.12412	8.71425	4.80736	2.58496	0	4.9542	5.42626	0	0	0	0	0	1.58496	3.16993	0	0	0	0	10.0993	0	0	0	0	0	0	0	0	0	0	0	0	0	0	0	0	0	0	0
9.89178	8.7039	5.61471	7.96578	7.74819	9.29692	7.61471	6.04439	6.33985	4.32193	9.09276	9.31288	5.39232	5.72792	4.24793	1	5.16993	12.0841	7.74819	0	0	0	0	0	0	0	0	0	0	0	0	0	0	0	0	0	0	0	0	0	0	0	0
10.1874	10.7099	8.37938	5	9.52943	9.05528	7.07682	4.39232	6.12928	14.3546	5.67242	4.52356	6.64386	6.02237	13.4423	2.58496	7.75489	4.24793	6.9542	0	0	0	4.39232	0	0	0	0	0	0	0	0	0	0	0	0	0	0	10.84	0	0	0	0	0
10.0084	7.20945	5.80736	8.09803	8.60363	9.40939	5.83289	6.2854	0	10.0888	3.70044	2.80735	3	0	0	7.65821	2.80735	4.08746	0	0	0	0	0	9.30606	0	0	0	0	0	0	0	0	0	0	0	0	0	0	0	0	0	0	0
9.35975	7.22882	7.36632	3.32193	6.72792	5.90689	7.70736	0	4.08746	0	5.78136	0	4.90689	0	0	7.98299	10.7448	0	0	0	0	0	0	10.5661	0	0	0	0	0	0	0	0	0	0	1	2	1.58496	11.5632	0	0	0	0	0
10.4398	7.58496	7.41785	7.98869	6.39232	7.59246	7.93664	4.52356	7.12928	2	6.32193	5.88264	7.74819	9.96145	2	2.58496	3	4.08746	13.2819	0	0	0	9.13186	9.91438	0	0	1	0	0	0	0	0	0	0	0	0	0	0	0	0	0	0	0
10.1599	6.78136	5.83289	8.60733	7.16993	9.74147	7.18982	5	8.71425	3.58496	3	3.32193	6.84549	3.16993	3.32193	4.90689	0	5.55459	4.52356	0	0	0	0	0	0	0	0	0	0	0	0	0	0	0	0	0	0	0	0	0	0	0	0
7.49185	4.08746	3.58496	0	5.24793	6.14975	3.16993	0	0	0	0	6.02237	3.58496	1	9.14211	0	0	0	0	0	0	9.90989	0	10.3783	0	1	0	0	0	1.58496	0	0	0	0	0	0	0	0	0	0	0	0	0
9.82972	4.90689	3.45943	5.24793	6.42626	4.58496	4	11.4934	0	4.16993	6.16993	0	3.58496	3.32193	3.45943	6.32193	2.32193	5.04439	14.7144	0	0	0	0	0	0	1	0	0	0	8.82337	0	0	0	0	0	0	0	0	0	0	0	1	0
9.39446	6.76818	7.71425	9.93074	10.3038	6.59991	6.10852	1.58496	3.90689	2	5.80736	0	0	0	1	0	0	0	0	0	0	0	0	0	0	0	0	0	0	0	0	0	0	0	0	0	0	0	0	0	0	0	0
9.24555	8.07146	8.683	4.70044	5.12928	7.20945	7.58496	9.5216	3.45943	5.04439	8.60733	6.70044	1	0	3.58496	8.45121	6.58496	4.16993	0	0	0	0	7.90087	0	0	0	0	0	0	0	0	0	0	0	0	0	0	0	0	0	0	0	0
10.0362	7.31288	4.39232	5.12928	8.54689	6.04439	10.9944	3.45943	0	7.69349	0	2.32193	1.58496	6.45943	0	0	0	5.16993	3.90689	0	0	0	0	8.74147	0	0	0	0	0	0	0	4.24793	3.70044	4.90689	4.24793	4.64386	4	14.894	13.7993	4.75489	5.64386	12.8082	14.7008
9.59059	6.2854	6.58496	1	7.87036	6.20945	9.25267	7.08746	1.58496	10.6248	9.21432	5.32193	2.58496	7.90087	0	8.77479	7.19967	0	0	0	0	0	8.87036	0	0	0	0	0	0	0	0	0	0	0	0	0	0	0	0	0	0	0	0
9.69349	8.44708	6.91886	8.02237	9.24793	8.61102	7.43463	7.11894	0	0	4.32193	4.08746	8.49985	0	0	0	0	0	0	0	0	0	0	0	0	0	0	0	0	0	0	0	0	0	0	0	0	0	0	0	0	0	0
10.1548	10.5216	6.45943	7.79442	8.08215	11.0688	5.90689	11.7834	9.17742	6.9542	5.16993	7.76818	8.13955	1.58496	1.58496	5.49185	10.7855	9.06339	0	0	0	0	0	0	0	0	0	0	0	0	0	0	0	0	0	0	0	0	0	0	0	0	0
9.40088	2.80735	0	8.27146	4	3.70044	8.40088	3.58496	6.33985	7.47573	0	3.70044	4.9542	4.58496	2.80735	0	3.32193	11.9524	5.20945	0	0	0	0	10.7993	0	0	0	0	0	0	0	0	0	0	0	1	0	0	0	0	0	0	0
9.94105	8.20945	6.53916	1	5.12928	9.79928	6.30378	5.61471	4.39232	0	4.70044	1.58496	0	0	0	2.80735	0	0	0	0	0	0	0	0	0	0	0	0	0	0	0	0	0	0	0	0	0	11.7013	0	0	0	0	0
10.0293	7.60733	6.98869	7.33092	6.79442	7.88874	9.29921	5.39232	3.32193	6.74147	5.80736	10.4918	3.80735	3.45943	0	0	4.24793	11.592	2	0	0	0	6.53916	0	0	0	0	0	0	0	0	0	0	0	0	0	0	0	0	0	0	0	0
9.34651	6.44294	4.80736	7.73471	4.9542	7.83289	8.90689	6.33985	3.80735	6.74147	6.39232	6	4.9542	0	0	0	0	0	0	0	0	0	0	10.2866	0	0	1.58496	0	0	0	0	0	0	0	0	1	0	0	0	0	0	0	0
10.8572	11.809	12.0423	9.58872	8.20945	9.98157	7.42626	10.4325	7.22882	13.5845	6.64386	5.24793	6.50779	0	0	5.2854	0	0	0	0	0	0	6.84549	0	0	0	0	0	0	0	0	0	0	0	0	0	0	0	0	0	0	0	0
6.91886	4.85798	3.80735	3.80735	0	8.44294	5.39232	5.42626	3.80735	0	3	5.58496	3	0	0	0	0	1	5.75489	0	0	0	0	0	0	0	0	0	0	0	0	0	0	0	0	0	0	0	0	0	0	0	0
7.85175	7.06609	6.22882	4.85798	4.39232	6.97728	6.37504	2.32193	0	4.52356	0	2	4.08746	0	0	0	0	4.75489	0	0	0	0	8.35755	10.8447	0	1.58496	1.58496	0	0	0	0	0	0	0	0	0	0	0	0	0	0	0	0
9.77479	5.75489	8.224	3.58496	5.9542	10.6573	8.23841	0	6.78136	6.61471	3.80735	6.61471	8.55459	4.85798	4	0	5.12928	5	0	0	0	0	7.67948	0	0	0	0	0	0	0	0	4	4.58496	3.45943	4.24793	3.58496	3.32193	6.93074	15.9824	4.24793	3.58496	4.16993	2.80735
10.66	9.35975	8.72792	9.60733	10.3072	9.81378	9.24793	12.7676	9	7.19967	12.1299	10.218	4.85798	11.6821	10.1434	2	8.33092	6.24793	10.584	0	0	0	0	0	0	0	0	0	0	0	0	0	0	0	0	0	0	0	0	0	0	0	0
9.69523	8.66534	3.80735	7.16993	10.5127	7.06609	6.26679	4.32193	6.18982	0	8.53528	9.07682	8.72451	7.50779	0	10.0224	4.45943	5.72792	0	0	0	0	0	8.66534	0	0	0	0	0	0	0	2.58496	3.58496	14.2499	3.70044	2.58496	1.58496	2.80735	3.32193	2.32193	1.58496	2.32193	2
9.72281	7.31288	5.55459	7.74819	6.42626	7.40088	5.39232	6.44294	6.90689	0	2.80735	4	9.11635	0	0	0	0	5.67242	0	0	0	1	9.40088	11.6115	0	2	1	1.58496	0	0	1.58496	0	0	0	1	2	0	0	0	0	0	0	0
9.25739	0	4.75489	7.21917	8.86109	10.7507	4.58496	0	1	6.06609	5.70044	0	5.39232	0	0	6.78136	0	0	0	0	0	0	8.15482	0	0	1	0	0	0	0	0	0	1	0	0	0	1	12.236	1	0	0	0	0
9.57743	4.85798	6.97728	6.37504	6.70044	8.52356	9.88874	4.32193	9.21432	3.16993	7.18982	8.33539	3.80735	3.16993	2.80735	2.58496	2	1.58496	2	0	0	0	0	0	0	0	0	0	0	0	0	0	0	0	0	0	0	0	0	0	0	0	0
9.13186	6.72792	5.16993	5.08746	8.50779	7.96578	8.90689	8.5812	4.85798	9.94837	6.10852	8.67243	16.2482	5	0	0	0	0	0	0	0	0	0	0	0	0	0	0	0	0	0	2.32193	2.32193	12.8904	2	0	1	1	2	0	1.58496	2	1
9.30378	0	5.12928	8.96867	12.4886	9.90087	7.8009	3.70044	0	1	1.58496	5.72792	2	3.32193	0	0	0	8.87652	0	0	0	0	0	0	0	0	0	0	0	0	0	0	0	2	1	2.32193	0	11.5551	12.4223	2	1	1	0
8.63299	7.14975	5.20945	8.29921	8.86109	6.42626	6.90689	2	0	3.80735	4.90689	3.16993	0	4	9.96723	0	1	0	8.96578	0	0	0	8.51175	1.58496	0	0	0	0	0	0	0	0	0	0	0	0	0	0	0	0	0	0	0
10.9352	9.34651	10.4707	11.9344	11.7262	13.4626	13.8377	8.50383	11.5063	9.7211	8.95129	12.6045	8.98869	12.8035	5.35755	13.2234	10.9801	11.5122	14.9001	0	0	0	0	0	0	0	0	0	1	10.1497	0	0	0	0	0	0	0	0	0	0	3.16993	11.2058	0
10.7048	11.8876	9.59059	10.8549	13.9167	11.2935	12.0175	12.3423	9.03342	8.55075	9.3966	8.56224	13.432	4.52356	8.67596	12.7275	11.6248	13.1277	11.6475	0	0	0	0	0	0	0	0	0	0	0	0	0	0	0	0	0	0	0	0	0	0	0	0
8.74819	8.67948	10.0334	13.1163	8.37938	9.29002	5.49185	16.6568	6.22882	5.12928	5.55459	3.32193	8.18983	10.1007	4.9542	5.16993	4.80736	16.3156	10.7004	0	0	1	0	11.098	0	0	0	0	0	0	0	0	0	0	1.58496	1	0	0	0	0	2.58496	10.9908	0
10.3837	11.1504	5.67242	10.014	8.93074	11.2479	9.37938	9.39446	8.43463	11.0661	11.956	8.33539	7.99435	3.70044	8.19476	10.0954	9.1267	4.16993	11.7035	0	0	0	0	0	0	0	0	0	0	0	0	0	0	0	0	0	0	0	0	0	0	0	0
10.4263	9.71939	10.7773	11.9058	12.5066	11.6609	11.7536	12.1098	12.6744	11.1427	8.59619	9.66888	6.32193	5.61471	8.10852	7.31288	11.3745	7.29462	5.9542	0	0	0	0	0	0	0	0	0	0	0	0	0	0	0	0	0	0	0	0	0	0	0	0
9.23841	8.01123	7.40939	5.49185	3.90689	7.62205	10.9329	6.89482	3.45943	10.3454	0	8.03892	0	3.90689	6.26679	3.58496	8.06609	5.61471	14.8425	0	0	0	0	9.68124	0	0	0	0	0	0	0	0	0	0	0	1	0	0	0	0	0	0	0
9.88111	6.96578	5.55459	4.24793	8.66534	5.39232	5.90689	5.08746	0	3.16993	0	1.58496	9.49985	0	0	0	0	0	0	0	0	0	0	0	0	0	0	0	0	0	0	0	0	0	0	0	0	0	0	0	0	0	0
10.2819	8.35755	6.04439	7.42626	4.39232	7.40088	4.80736	3	0	4.45943	2.80735	1	5.55459	1.58496	0	0	1	0	5.67242	0	0	0	0	0	0	0	0	0	6.55459	0	0	0	0	0	0	0	0	0	0	0	0	0	0
8.25739	0	0	6.39232	0	0	3.16993	0	0	0	0	0	0	0	0	0	0	0	0	0	0	0	8.16491	0	0	0	0	0	0	0	0	0	2	0	2.32193	2	0	12.6027	2	2	4.70044	12.1573	2.32193
7.80736	5	0	6.20945	8.24793	0	0	5.58496	0	0	0	0	0	1	2.32193	1	2	2	1.58496	0	0	0	1	9.87805	0	0	0	0	0	0	1	0	0	0	0	0	0	0	0	0	0	0	0
7.81378	0	0	9.224	2.32193	6.83289	2.32193	1	0	10.585	0	1.58496	0	0	0	0	1.58496	0	0	0	0	0	0	0	0	0	0	0	7.26679	0	0	0	0	0	0	0	0	0	0	0	0	0	0
9.65643	7.70736	0	5.08746	7.58496	6.55459	7.62936	5.58496	0	1	0	6.2854	0	0	1	0	0	0	5.32193	0	0	0	0	0	0	0	0	0	5.55459	0	0	0	0	0	0	0	0	0	0	0	0	0	0
9.55651	8.46352	8.59991	7.53916	5.24793	6.74147	5.75489	1.58496	5.24793	2	1	7.44294	1.58496	1.58496	1	2.58496	2.32193	7.91289	1.58496	0	0	0	0	0	0	0	0	0	0	0	0	0	0	0	0	0	0	0	0	0	0	0	0
10.599	7.90689	8.5812	7.65821	9.08481	7.71425	8.05528	8.33539	5.80736	3	5.90689	3	0	2.80735	5.04439	5.45943	4	9.06878	6.06609	0	0	0	0	0	0	0	0	0	0	0	0	0	0	0	0	0	0	0	0	0	0	0	0
9.20945	6.64386	5.93074	9.75989	6.96578	7.09803	7.83289	6.62936	0	2.80735	2.32193	2.58496	2.32193	2.80735	2.58496	3.45943	7.22882	1.58496	6.45943	0	0	0	1	10.4858	0	0	0	1.58496	0	0	1	0	0	0	0	1.58496	0	0	0	0	0	0	0
9.32868	10.2656	0	7.08746	10.6546	6.58496	11.4993	6.80736	1	3.80735	8.43879	0	1	0	0	2.32193	4.58496	5.49185	0	0	0	1	0	0	0	0	0	0	1.58496	10.5167	0	0	0	0	0	0	0	0	0	0	0	2.32193	0
9.92333	8.48382	5.24793	5.61471	6.42626	7.18982	6	4	3.58496	7.96578	14.6984	4.9542	2.32193	0	0	9.98014	0	0	0	0	0	0	0	0	0	0	0	0	0	0	0	1.58496	3.58496	13.4742	3.16993	2	1	1	0	1	0	2	0
9.69697	5.2854	5	4.90689	5.83289	5.08746	3.80735	8.92481	0	0	0	0	0	4.16993	0	0	4.08746	0	0	0	0	0	0	0	0	0	0	0	0	0	0	0	0	0	0	0	0	0	0	0	0	0	0
8.11894	4.80736	0	2.80735	1	3.32193	5.85798	0	0	0	6.78136	3.90689	0	0	0	0	0	0	0	0	0	0	0	9.63663	0	0	0	0	0	0	0	0	0	0	0	0	0	0	0	0	0	0	0
8.49985	7.6865	0	0	6.42626	2.32193	5.61471	5.67242	4	0	5.52356	4.80736	0	0	0	1	0	10.6564	1	0	0	0	0	0	0	0	0	0	0	0	0	0	0	0	0	0	0	0	0	0	0	0	0
9.42836	5.64386	5.42626	8.90989	5.45943	7.56986	4.70044	0	0	0	5.93074	0	0	0	1	3.58496	0	1	8.65464	0	0	0	8.45943	0	0	0	0	0	0	0	0	0	0	0	0	0	0	0	0	0	0	0	0
9.11114	3.45943	3.45943	8.11894	4.32193	5.08746	5.78136	5.04439	0	0	0	0	0	0	0	1.58496	0	1	5.85798	0	0	0	0	0	0	0	0	0	5.72792	0	0	0	0	0	0	0	0	0	0	0	0	0	0
9.99859	8.18487	0	7.74819	7.44294	7.77479	6.93074	7.69349	5.12928	6.16993	5.97728	0	3.32193	0	0	6.96578	0	0	0	0	0	0	0	10.1395	0	1.58496	0	0	0	0	0	0	0	0	0	0	0	0	0	0	0	0	0
9.73132	7.20945	4.39232	10.8408	11.3298	8.97154	6.14975	3.58496	3.16993	0	8.9629	6.24793	7.42626	7.98869	0	8.03342	7.70736	2.58496	5.2854	0	0	0	7.18982	0	0	0	0	0	0	0	0	0	0	0	0	0	0	0	0	0	0	0	0
9.64025	10.4574	8.99152	6.16993	8.70044	9.41574	6.84549	9.21432	0	9.39017	3.58496	3.16993	9.06339	7.73471	2.58496	9.24555	14.0113	2	2.32193	0	0	0	0	10.1799	0	0	1	0	0	0	0	0	0	0	0	0	0	9.31515	0	0	0	0	0
9.22159	8.00563	0	3.45943	8.5812	6.83289	7.29462	3.32193	2.32193	0	2.80735	3.70044	4.39232	0	0	2.58496	0	0	0	0	0	0	0	0	0	0	0	0	0	0	0	3.16993	2.32193	2.58496	3.32193	5.20945	14.7698	3.16993	3.32193	3	2.32193	3.45943	2
9.96578	7.58496	9.97011	8.58872	10.207	8.92481	9.81378	12.3826	8.91588	7.2854	3.90689	3	5.78136	12.0984	9.68825	12.5367	6.76818	6.75489	5.58496	0	0	0	0	9.67948	0	0	0	0	0	0	0	0	0	0	0	0	0	0	0	0	0	0	0
10.3151	11.6092	11.3281	12.9252	9.48985	8.81378	8.224	10.7846	4	4.24793	11.8677	5.45943	6.18982	5.9542	11.7339	9.03067	11.9293	5.80736	5.12928	0	0	0	0	0	0	0	1	0	0	0	0	0	0	0	0	0	0	0	0	0	0	0	0
7.19967	0	4	0	3.45943	5	5.49185	0	0	0	0	0	4.90689	0	0	0	0	0	0	0	0	0	0	10.1849	0	0	1	0	0	0	0	0	0	0	0	1.58496	0	0	0	0	0	0	0
8.92184	5.52356	6.39232	0	6.87036	9.58308	8.09803	5.67242	3	1	2.32193	0	0	0	0	0	7.36632	4.32193	0	0	0	1	0	10.2312	0	0	0	1	0	10.3072	1	6.10852	6.49185	5.88264	6.20945	6.61471	5.70044	10.8502	14.1981	8.69	18.0857	13.9463	6.16993
10.6448	11.9114	9.13955	9.13699	10.4512	9.06878	8.52356	9.77479	8.98584	9.36632	4.32193	6.82018	9.00843	10.7615	3.45943	6.6865	12.1007	16.9178	6.37504	0	0	0	0	10.1674	0	0	0	0	0	0	0	0	0	0	0	0	0	0	0	0	0	0	0
10.9106	7.78136	10.8257	5.90689	9.48583	9.31061	9	9.2621	14.4851	2.58496	8.19967	4.08746	10.0237	2.32193	2.32193	12.5038	5.16993	4.9542	5.35755	0	0	0	0	0	0	0	0	0	0	0	0	0	0	0	0	0	0	0	0	0	0	0	0
11.3619	13.4991	8.93664	9.63481	10.7698	10.6847	10.7091	9.15987	9.19476	5.55459	10.8242	6.33985	9.58308	8.47167	1.58496	13.1227	7.8392	7.70044	8.78136	0	0	0	0	10.4471	0	0	0	0	6.02237	0	0	0	0	0	0	0	0	0	0	0	0	0	0
10.5613	11.2426	9.30606	6.65821	6.83289	8.76155	12.1577	6.87036	7.85175	5.90689	5.97728	4.39232	7.33985	9.19476	13.6376	3.16993	11.2432	2.58496	11.5043	0	0	0	0	0	0	0	0	0	0	0	0	0	0	0	0	0	0	0	0	0	0	0	0
9.85331	10.813	13.0768	9.18487	8.21432	8.87652	9.20945	9.27612	7.02237	5.24793	8.37938	4.39232	2	1	1.58496	2	1.58496	8.30834	11.2137	0	0	0	0	0	7.40088	0	0	0	0	0	0	0	0	0	0	0	0	0	0	0	0	0	0
10.0875	5.08746	4.9542	2	8.01681	8.56986	5.72792	8.5812	0	3.16993	6.08746	2	4.90689	1.58496	2	2	3.16993	1.58496	3.90689	0	0	1	8.58872	10.7151	0	0	1.58496	0	0	0	0	0	2.80735	12.9605	2	2	1.58496	12.3362	0	2	1.58496	1	1.58496
10.3208	7.64386	6.12928	4.32193	7.43463	7.69349	7.44294	4	0	3.70044	4.9542	5.67242	9.68825	0	2.58496	9.48784	2.58496	8.04439	8.2854	0	0	0	0	0	0	0	0	0	0	0	0	0	0	0	0	0	0	0	0	0	0	0	0
10.3072	8.04985	4	7.45121	7.2854	9.53333	10.9744	0	4	3	1	5.04439	0	0	0	3	4	3	0	0	0	0	0	0	0	0	0	0	0	0	0	0	0	0	0	0	0	0	0	0	0	0	0
10.4284	8.29002	7.41785	10.0607	8.88874	8.67596	10.0795	9.35535	8.65105	12.5699	8.33985	13.4603	4	5.16993	5.20945	15.4726	4.85798	4.16993	2	0	0	0	0	0	0	0	0	0	0	0	0	0	0	0	0	0	0	0	0	0	0	0	0
10.4481	6.64386	7.76818	8.31288	9.07682	5.08746	6.89482	3	5.85798	6.79442	7.35755	6.26679	3.80735	4.24793	5	14.7924	5.45943	6.53916	5.90689	0	0	0	0	10.2644	0	0	0	0	0	0	1	0	0	0	0	0	0	0	0	0	0	0	0
10.8564	13.2072	8.98299	6.30378	11.6609	9.82496	7.57743	10.9665	4.58496	3.58496	7.49185	4.9542	8.02791	12.8256	4.90689	4.32193	9.91588	6.37504	8.21432	0	0	0	0	0	0	0	0	0	0	0	0	0	0	0	0	0	0	0	0	0	0	0	0
8.90087	9.9571	9.4818	7.22882	8.15987	10.5137	8.73471	8.35755	2.80735	5.2854	0	4.75489	7.49985	0	0	0	2.80735	0	0	0	0	0	0	0	0	0	0	0	0	0	0	0	0	0	0	0	0	0	0	0	0	0	0
8.93664	7.59991	5.9542	2.32193	5.64386	7.09803	6.55459	6.49185	0	7.96	0	5	7.10852	3.70044	0	3.58496	0	3.45943	0	0	0	6.71425	0	0	0	0	0	0	0	0	0	0	0	0	0	0	0	0	0	0	0	0	0
9.10852	4.08746	6.6865	6.02237	7.93664	8.24793	6.02237	5.39232	4.75489	6.83289	0	4.45943	0	2.80735	9.24317	0	2	5.97728	1	0	0	0	0	0	0	0	0	0	0	0	0	0	0	0	0	0	0	0	0	0	0	0	0
7.88874	0	5.2854	8.45533	0	5.67242	2.80735	0	0	2	3	0	0	14.0274	1	1	1.58496	2.58496	2	0	0	0	9.02237	0	0	0	0	0	0	0	0	0	0	0	0	0	0	10.0014	0	0	0	0	0
9.99294	7.88874	5.55459	3.16993	4.52356	8.29921	5.88264	3.45943	7.57743	3.32193	3.58496	0	6.55459	4	5.32193	15.5984	5.35755	9.63844	4.58496	0	0	0	0	0	0	0	0	0	0	0	0	0	0	0	0	0	0	0	0	0	0	0	0
9.17493	4.24793	10.098	8.04985	8.74483	7.59991	5.9542	5.80736	7.12928	0	2.80735	0	0	11.2336	1	8.54689	1.58496	6.33985	3.90689	0	0	0	0	0	0	0	0	0	0	0	0	0	0	0	0	0	0	0	0	0	0	0	0
9.79442	7.02237	6.78136	6.55459	7.9542	11.3718	4.80736	3.45943	0	2	1	3	3.58496	0	0	0	0	8.45533	0	0	0	0	0	0	0	0	0	0	0	0	0	0	0	0	0	0	0	0	0	0	0	0	0
9.56033	5.12928	4.52356	6.14975	5.90689	6.52356	5.12928	4.64386	6.14975	4.08746	3.58496	4.45943	2.58496	2	9.91886	0	0	1	5.49185	0	0	0	0	10.7805	0	0	0	1	0	0	0	0	2.58496	0	1.58496	3.16993	12.5068	1.58496	2	1	2.32193	1	0
7.97154	5.93074	2.58496	5.9542	9.86728	4.9542	6.59991	0	0	1.58496	0	0	4.16993	0	0	0	0	3.45943	0	0	0	0	7.97728	9.99294	0	0	0	0	0	0	0	0	0	0	0	0	0	0	0	0	0	0	0
10.1812	4.9542	0	10.1787	9.46148	6.64386	11.4651	1.58496	0	5.58496	4.90689	4.45943	0	0	0	7.49185	0	0	0	0	0	0	1.58496	8.12928	0	0	0	2.32193	1	11.1478	1.58496	3.32193	2.80735	2.80735	2.32193	4.58496	14.1643	2	2.80735	3.70044	2	2.80735	3
8.51964	4.90689	3.16993	5.16993	5.45943	5.04439	6.93074	0	0	4.9542	0	0	0	0	0	0	0	0	8.47978	0	0	0	0	0	0	0	0	0	0	0	0	0	0	0	0	0	0	0	0	0	0	0	0
8.82972	4.08746	6.40939	7.88874	7	5.04439	6.04439	5.78136	1	5.61471	0	0	6.12928	0	8.67596	0	0	0	4.24793	0	0	0	1.58496	9.56796	0	0	0	0	0	0	0	0	0	0	0	0	0	0	0	0	0	0	0
9.04985	7.91289	7.41785	1.58496	2.80735	5.83289	5.08746	2	4	0	3.16993	5	0	0	0	5.24793	0	1	0	0	0	1	8.16491	10.374	0	0	0	0	1.58496	0	0	0	0	0	0	0	0	0	0	0	0	0	0
9.47371	6.88264	9	6.98869	7.98869	7.42626	4.80736	2	2.58496	0	5.04439	5.90689	0	10.5372	1.58496	0	0	1	8.90989	0	0	0	1	0	0	0	1.58496	0	2.58496	10.7715	1	0	0	0	0	0	0	0	0	0	0	1.58496	0
8.76818	5.83289	0	2.58496	3.16993	6.58496	6.55459	0	0	0	2.58496	3.32193	0	0	0	0	0	0	0	0	0	0	0	0	0	0	0	0	0	0	0	0	0	0	0	0	0	0	0	0	0	0	0
5.49185	0	0	0	0	0	0	0	0	0	0	0	0	0	1	0	0	1.58496	0	0	0	0	1	10.2773	0	0	1.58496	0	0	0	0	1	1	0	2.32193	0	1	11.0928	1	2	7.53916	12.1932	2.80735
9.72451	4.90689	6.40939	7.40088	5.83289	7.62936	8.61839	3	3.58496	0	0	4.24793	6.42626	0	0	1	0	4.75489	0	0	0	0	0	0	0	0	0	0	0	0	0	0	0	0	0	0	0	0	0	0	0	0	0
9.8009	6.88264	4.90689	4.16993	4.32193	7.58496	7.17991	3	0	0	4.52356	0	0	9.51767	0	0	0	6.90689	0	0	0	0	0	0	0	0	0	0	0	0	0	0	0	0	0	0	0	0	0	0	0	0	0
10.1421	7.65821	8.16491	9.88722	14.8453	7.74147	10.7822	8.22882	10.0634	16.5823	11.5976	7.13955	7.57743	19.6905	11.638	8.06609	11.3309	8.86109	8.17991	0	0	0	0	9.33985	0	0	0	0	0	0	0	0	0	0	0	0	0	0	0	0	0	0	0
9.2738	13.3763	10.0182	10.0293	8.45121	12.5608	10.2703	10.0701	6.58496	9.03617	10.1293	5	9.32193	1	7.49985	10.0485	7.22882	10.9858	3.90689	0	0	0	8.45121	0	0	0	0	0	0	0	0	0	0	0	0	0	0	0	0	0	0	0	0
7.98299	9.51175	8.01681	12.7024	6.16993	9.43045	12.7832	14.3161	6.49185	10.9293	2	3.16993	7.98869	5	2	10.4707	2.80735	10.7465	6.64386	0	0	0	0	0	0	0	0	0	0	0	0	0	0	0	0	0	0	0	0	0	0	0	0
9.97871	11.0993	10.821	12.7301	9.46557	12.9166	8.29921	10.8178	12.7572	11.5915	7.09803	13.5521	6.80736	7.01123	13.1317	12.1033	11.1923	9.92184	11.807	0	0	0	0	0	0	0	0	0	0	0	0	0	0	0	0	0	0	0	0	0	0	0	0
10.5793	12.2036	11.6207	15.7859	11.4372	10.5868	11.6416	7.27612	12.9935	7.83289	10.3772	10.8361	5.04439	5.78136	8.78463	3	2.80735	7.29462	11.716	0	0	0	0	9.24793	0	0	0	0	0	0	0	0	0	0	0	0	0	0	0	0	0	0	0
10.4645	10.4635	13.5303	11.5255	10.7731	11.3603	12.2378	10.6411	6.53916	12.5722	6.61471	9.31288	9.25503	3.45943	3.80735	9.99152	9.28077	14.0866	11.7997	0	0	0	0	7.7879	0	0	0	0	0	0	0	0	0	0	0	0	0	0	0	0	0	0	0
10.3912	7.78136	7.41785	7.62936	8.18487	10.3476	10.7364	5.2854	4.08746	8.61471	8.25739	5.32193	0	5.93074	6.04439	6.83289	6.9542	12.0944	5.2854	0	0	1	8.17493	0	0	2.32193	2.32193	0	6.94252	12.6055	2.80735	2.58496	2	0	2	2.32193	0	13.2012	1	2.32193	2.58496	11.5565	2.58496
10.4818	1.58496	6.08746	8.29921	6.78136	8.07146	7.80736	4.90689	3.70044	6.93074	4.90689	0	0	10.4878	5	5.61471	8.14466	5.12928	4.08746	0	0	0	0	0	0	0	0	0	0	0	0	0	0	0	0	0	0	0	0	0	0	0	0
10.9106	6.98869	7.87036	8.96867	10.6147	9.33092	11.2306	8.08215	8.46761	5.16993	5.39232	9.13186	4.08746	6.55459	10.4594	5.85798	5.08746	12.7043	8.51964	0	0	0	0	0	0	0	0	0	0	0	0	0	0	0	0	0	0	0	0	0	0	0	0
8.77808	8.41785	2.32193	5.35755	8.67596	10.1228	8.64025	4.64386	4.08746	1	5.93074	3.32193	8.53528	5.35755	10.4778	1.58496	1	5	8.13955	0	0	1.58496	0	10.5859	0	0	0	0	0	0	0	0	0	0	0	1	0	10.2143	0	0	1	0	0
10.6821	6.16993	6.14975	8.36194	6.14975	4.80736	7.45943	0	2.32193	4.24793	3	1	3.32193	6.82018	6.2854	6.20945	6.2854	9.29462	5.70044	0	0	0	0	0	0	0	0	0	0	0	0	0	0	0	0	0	0	0	0	0	0	0	0
8.87958	8.81698	6.42626	7.43463	8.7039	9.55075	9.27612	11.4702	4.85798	7.60733	4.16993	2.58496	7.45121	2.58496	1	2.32193	3.45943	7.26679	5.64386	0	0	0	0	11.8285	0	1	1	1	0	1.58496	0	0	0	0	0	2	0	0	0	0	0	0	0
9.15987	9.75154	4.80736	6.24793	9.11114	7.75489	8.21432	7.60733	2.32193	11.6773	5.08746	6.30378	5.88264	0	1	1.58496	9.11114	4.90689	11.4409	0	0	0	6.89482	0	0	0	0	0	0	0	0	0	0	0	0	0	0	0	0	0	0	0	0
10.3966	8.67243	11.4676	7.90087	5.90689	9.76155	8.30378	5	5.52356	1.58496	6.58496	8.3837	10.7723	3.70044	1.58496	2	1	13.3707	0	0	0	0	0	9.31741	0	0	0	0	0	0	0	0	0	0	0	0	0	0	0	0	0	0	0
10.2981	7.36632	9.34873	5.9542	10.9233	11.8615	7.77479	6.32193	6.85798	7.32193	9.38586	8.25267	5.80736	5.52356	0	2.58496	0	5.61471	7.70044	0	0	0	0	0	0	0	0	0	0	0	0	0	0	0	0	0	0	0	0	0	0	0	0
9.96723	7.11894	6.02237	8	12.7783	9.30834	6.62936	4.16993	2.80735	4.24793	2.58496	2.80735	3.32193	2	1	8.76155	7.12928	7.8009	0	0	0	1	1	10.7936	0	0	0	0	0	0	0	0	0	0	0	1	0	0	0	0	0	0	0
9.18735	7.8009	6.90689	9.28077	7.53916	7.90087	7.76818	6.12928	9.01959	7.53916	9.93074	18.2302	7.96	6.45943	1	0	0	4.64386	0	0	0	0	0	0	0	0	0	0	0	0	0	0	0	0	0	0	0	0	0	0	0	0	0
8.93958	11.2761	4.24793	5	5	6.79442	9.44915	2.58496	4.45943	6	2.58496	8.43463	7.96	4.45943	5.97728	16.5634	6.12928	7.01123	11.4993	0	0	0	0	0	0	0	0	0	0	0	0	0	0	0	0	0	0	0	0	0	0	0	0
10.1383	6.30378	7.45943	10.098	9.71253	6.58496	7.64386	5.2854	1.58496	0	5.90689	9.64386	0	4.39232	5.83289	0	0	1	0	0	0	0	0	0	0	0	0	0	6.65821	0	0	0	0	0	0	0	0	0	0	0	0	0	0
11.3337	13.1338	12.7266	9.32643	13.0614	11.8206	10.9159	13.2808	8.27612	9.13699	6.82018	9.43463	7.34873	8.47573	6.49185	7.69349	8.6865	7.70736	6.12928	0	0	0	0	9.87036	10.9425	0	0	1	1	1	1.58496	0	0	0	0	0	1.58496	10.6618	0	1	0	0	0
10.4147	8.57365	8.78463	10.3815	11.5196	8	8.19476	11.5546	6.14975	3.58496	3.45943	3.90689	3.32193	2	10.2034	7.81378	3.80735	0	4.32193	0	0	0	0	0	1	1	0	0	3.16993	11.0861	0	0	0	0	0	0	0	0	0	0	0	2	0
8.93369	7.33985	8.66178	5	5.67242	5.20945	3.45943	0	0	0	0	5.61471	3.70044	0	0	1	0	0	0	0	0	0	0	0	0	0	0	0	0	0	0	0	0	0	0	1.58496	11.642	2	0	0	0	0	0
9.54496	1	8.41785	8.71081	5.72792	7.98299	4.85798	4.75489	2.80735	3.16993	0	3.80735	0	9.51767	1	2.32193	4.16993	1	2	0	0	0	0	1	0	0	0	0	0	0	0	0	0	0	0	0	0	0	0	0	0	0	0
8.97154	6.04439	2.58496	0	6.22882	8.89785	5.32193	6.78136	0	7.45121	6.14975	1	2.80735	12.5976	2	1	8.30378	1.58496	0	0	0	0	0	0	0	0	0	0	0	0	2.32193	0	0	0	0	0	0	0	0	0	0	0	0
8.77808	7.90087	4.70044	7.62205	8.32193	5.52356	6.70044	3.70044	0	0	0	4.52356	5.83289	0	9.97154	3.90689	8.02237	5.58496	3	0	0	0	0	0	0	0	0	0	0	0	0	0	0	0	0	0	0	0	0	0	0	0	0
7.39232	3.32193	5.97728	0	10.0993	2.80735	5.58496	6.67242	6.32193	0	0	4.08746	0	0	0	0	0	0	0	0	0	0	0	10.9915	0	1	1.58496	0	0	0	0	0	0	0	0	1	0	0	0	0	0	0	0
9.54689	6.49185	7.7879	8.41785	3.16993	8.67243	5.61471	6.71425	6.2854	13.3547	10.9054	11.3348	3.16993	5.90689	2.80735	1	8.01123	1	0	0	0	0	0	0	0	0	0	0	0	0	0	0	0	0	0	0	0	2.58496	0	0	0	0	0
8.73809	6.84549	7.63663	7.52356	6.10852	10.421	6.55459	4.39232	0	0	0	1	5.9542	9.65284	0	0	0	0	0	0	0	0	0	0	0	0	0	0	0	0	0	0	0	0	0	0	0	0	0	0	0	0	0
9.86264	8.20945	7.54689	10.1215	6.74147	6.14975	7	11.4823	5.45943	3.90689	13.6838	4.58496	2.80735	12.9998	10.5226	14.4105	4.24793	5.20945	3.16993	0	0	0	0	0	0	0	0	0	0	0	0	0	0	0	0	0	0	0	0	0	0	0	0
9.08215	8.73132	0	5.85798	6.72792	8.34873	8.7879	6.85798	4.45943	1.58496	1.58496	0	6.71425	0	0	0	0	6.06609	0	0	0	0	0	0	0	0	0	0	0	0	0	0	1	0	0	0	0	11.7916	1	1	0	0	1
9.77808	11.1325	7.12928	8.47167	7.97154	11.9403	5.04439	6.59991	6.24793	5.04439	9.72962	6.83289	14.1303	1	8.77479	2	0	4.16993	0	0	0	0	9.04985	0	0	0	0	0	0	0	0	0	0	0	1	0	0	0	0	0	0	0	0
8.24793	0	3.90689	3.90689	4.39232	3	0	0	8.23841	6.72792	4.75489	0	3.45943	0	0	0	0	0	0	0	0	0	0	0	0	0	0	0	5.35755	0	0	0	0	0	0	0	0	1	0	1.58496	3.70044	11.823	1.58496
8.50779	0	0	4.52356	3.70044	4.08746	0	0	0	0	0	0	0	0	0	0	0	0	0	0	0	0	0	0	0	0	0	0	6.04439	0	0	5.08746	5.20945	5.2854	5.49185	5.16993	4.80736	5.85798	5.20945	7.69349	17.2595	7.02237	5.39232
8.93074	0	0	1.58496	2.32193	3	2	0	0	0	0	0	0	0	1	0	0	0	0	0	0	0	8.70044	0	0	0	0	0	0	0	0	0	0	0	0	0	0	0	0	0	0	0	0
9.03342	3.70044	4.90689	4.08746	3	6.02237	2.80735	0	3.16993	0	7.36632	0	0	0	4	0	0	5.64386	4.52356	0	0	0	0	10.3038	0	0	0	0	0	1	0	0	0	0	0	0	0	0	0	0	0	0	0
9.17991	2.80735	3	6.20945	6.80736	8.48382	0	0	0	4	0	0	0	0	0	0	0	0	0	0	0	0	8.3443	0	0	0	0	0	0	0	0	0	0	0	0	0	0	1	0	0	0	0	0
9.07146	0	0	0	3	3	3.45943	0	0	0	0	2.32193	0	0	0	0	0	0	0	0	0	0	0	0	0	0	0	0	0	0	0	0	0	0	0	0	0	0	0	0	0	0	0
9.63299	9.02791	5.32193	6.62936	9.32193	7.45943	8.59246	3.32193	6	0	5.24793	4.64386	0	0	3.32193	0	8.24793	6.61471	0	0	0	0	0	0	0	0	0	0	0	0	0	0	0	0	0	0	0	0	0	0	0	0	0
4.70044	0	0	0	0	0	0	0	0	0	0	0	6.42626	0	0	0	0	0	0	0	0	0	0	0	0	0	0	0	0	0	0	0	0	0	0	0	0	0	0	0	0	0	0
4.45943	0	0	0	0	0	0	0	0	0	0	0	0	0	0	0	0	0	0	0	0	0	8.30378	0	0	0	0	0	0	0	0	0	0	0	0	0	0	0	0	0	0	0	0
6.52356	3.45943	0	0	0	4	1	0	0	0	0	0	0	0	6.67242	0	0	0	0	0	0	0	0	0	0	0	0	0	0	0	0	0	0	0	0	0	0	0	0	0	0	0	0
2	0	0	0	0	0	0	0	0	0	0	0	0	0	0	0	0	0	0	0	0	0	0	9.25267	0	1.58496	0	0	0	0	0	0	0	0	0	1.58496	0	0	0	0	0	0	0
7.87036	7.6865	0	2.32193	3.45943	10.2773	2.80735	5.72792	4.52356	0	6.12928	6.91886	4.32193	1	3.45943	13.6718	7.67948	1	1	0	0	1.58496	7.52356	10.7482	0	0	0	0	1	0	0	0	0	0	0	2	0	0	0	0	0	0	0
8.14466	7	0	0	2.32193	5.67242	6.83289	3.16993	0	3.80735	0	0	0	0	0	0	2.32193	0	0	0	0	0	0	0	0	0	1.58496	0	1	10.375	0	0	0	0	0	0	0	0	0	0	0	1.58496	0
5.20945	4.16993	0	0	0	3.16993	0	0	0	0	0	0	0	0	0	0	0	0	0	0	0	0	0	0	0	0	0	0	0	0	0	0	0	0	0	0	2.32193	0	0	0	0	0	0
10.6248	12.1687	11.5599	10.0795	10.9958	11.3869	12.0123	12.2321	6.67242	10.0928	12.1796	10.42	8.3443	8.33539	7.57743	11.3247	12.5011	11.5999	8.6865	0	0	0	0	6.32193	0	0	0	0	0	0	0	0	0	0	0	2.32193	11.2837	0	1	0	0	0	0
10.2228	10.8494	6.16993	12.1299	11.444	11.0768	10.7904	8.31741	4.70044	4.70044	6.64386	10.2668	10.2527	5.04439	8.64025	10.9396	13.4926	3.80735	12.2432	0	0	0	0	0	0	0	0	0	0	0	0	0	0	0	0	0	0	0	0	0	0	0	0
10.3049	9.58308	12.0641	6.08746	11.6786	7.66534	9.79442	6.94252	13.8948	7.61471	7.13955	12.55	6.96578	6.65821	6.97728	15.1784	7.26679	10.7082	8.76155	0	0	0	0	0	0	0	0	0	0	0	0	0	0	0	0	0	0	0	0	0	0	0	0
10.0888	13.1402	10.96	13.2552	13.8639	12.4291	13.6852	10.3531	14.4323	13.381	11.7172	12.164	10.4848	6.80736	13.7821	8.83289	15.0003	14.6925	14.9996	0	0	0	0	8.67948	0	0	0	0	0	0	0	3.16993	3.70044	2.80735	3.80735	7.85175	3.16993	13.7597	3.32193	14.4526	2.58496	2	1
8.69349	7.7211	7.27612	10.42	6.22882	7.26679	9.3837	8.11374	1	0	3	1.58496	3.16993	1	0	0	0	10.6321	0	0	0	0	0	0	0	0	0	0	0	0	0	1.58496	0	1.58496	0	0	0	1	0	0	4.08746	12.1555	2.32193
8.77808	9.37069	2.58496	7.45943	6.58496	7.96	11.3619	14.2913	4.80736	4.58496	3.80735	2	1	1	1.58496	1.58496	1.58496	3.16993	2.80735	0	0	0	0	10.1712	0	0	1	0	0	0	0	0	0	0	0	0	0	10.1997	0	0	0	0	0
9.61287	6.08746	8	7.94252	6.30378	7.85175	10.9527	2.80735	0	3	5.85798	6.84549	4.52356	7.03342	2.80735	7.2854	0	4.52356	6.65821	0	0	0	0	0	0	0	0	0	0	0	0	0	0	0	0	0	0	0	0	0	0	0	0
8.62936	6.74147	7.50779	3	5.75489	3.16993	5.2854	0	0	5.42626	0	0	0	13.7662	1	1	4.32193	0	1	0	0	0	0	9.30606	0	0	0	0	0	0	0	0	2	3.45943	1.58496	3	1	5.08746	13.9245	2.32193	4	11.4954	3
4.80736	0	0	0	0	0	0	0	0	0	0	0	0	0	0	0	0	0	0	0	0	1	0	0	0	0	0	0	0	0	0	0	0	0	0	6.08746	0	10.622	0	0	0	1	0
8	6.22882	12.6398	7.82655	5.61471	5.72792	2.32193	3.32193	0	1	1	6.90689	0	0	0	0	0	0	0	0	0	0	1	0	10.8765	1.58496	0	0	0	0	0	5.64386	15.4228	5.16993	5.85798	4.52356	11.3619	11.3886	4.80736	14.3902	4.24793	4.52356	4.39232
10.3061	13.5017	5.42626	9.36194	8.12412	7.24793	6.52356	5.20945	3.32193	5.58496	12.2512	6.78136	8.56986	4.85798	0	0	0	0	0	0	0	0	1	2.32193	11.905	2.32193	1.58496	1	0	0	0	0	0	0	0	0	0	0	0	0	7.09803	0	0
9.04712	0	4.64386	4.80736	2.32193	6.30378	8.07682	1	0	0	0	4	4.9542	0	0	0	0	0	0	0	0	0	0	9.59246	0	0	0	0	0	0	0	0	0	0	0	0	0	0	0	0	0	0	0
10.9513	7.6865	9.44915	7.87652	8.22882	8.97728	7.94252	6.78136	5.55459	3.45943	3.16993	3	5.16993	9.28309	8.15987	2	2.32193	11.3928	0	0	0	0	0	0	0	0	0	0	0	0	0	0	0	0	0	0	0	0	0	0	0	0	0
8.80735	7.04439	5.2854	6.67242	8.27146	10.2131	4.70044	11.9363	0	5.49185	2	1	8.17991	0	0	0	9.66711	0	0	0	0	0	0	0	0	0	0	0	0	0	0	0	0	0	0	0	0	0	0	0	0	0	0
9.21675	13.0417	6.70044	8.55842	9.76321	6.75489	7.07682	1.58496	6.35755	7.10852	7.56224	11.6528	10.3117	9.73978	0	0	0	3.80735	7.12928	0	0	0	0	8.36632	0	0	0	0	0	0	0	0	0	0	0	0	0	0	0	0	0	0	0
8.92778	3.90689	5.64386	3	6.65821	5.58496	6.90689	3.45943	0	0	7.13955	6.80736	0	0	0	3.58496	5.49185	5.08746	0	0	0	0	0	0	0	0	0	0	0	0	0	0	0	0	0	0	0	0	0	0	0	0	0
8.10852	11.9016	2	11.2034	9.20945	10.3465	8.18487	13.6631	4.16993	2.80735	5.08746	2.58496	8.49985	5.55459	5.39232	15.3278	15.9602	4.85798	9.28077	0	0	0	0	0	0	0	0	0	0	0	0	0	0	0	0	0	0	0	0	0	0	0	0
9.78136	6.26679	8.44294	8.90388	5.20945	8.31741	7.61471	7.32193	2.32193	5.24793	4.90689	5.20945	2.58496	0	0	8.12412	0	0	0	0	0	0	0	0	0	0	0	0	0	0	0	0	0	0	0	0	0	0	0	0	0	0	0
10.2324	10.7731	5.58496	12.2889	9.91588	8.33539	7.97154	9.89482	6.78136	5.08746	13.9289	9.50581	8.13955	6.65821	14.4361	5.93074	6.71425	7.53916	14.0767	0	0	0	0	0	0	0	0	0	0	0	0	0	0	0	0	0	0	0	0	0	0	0	0
7.11894	7.05528	6.47573	15.9074	5.70044	6.24793	4.85798	3.58496	4.16993	4.24793	4.16993	2.58496	3	0	2	0	0	0	0	0	0	0	0	0	0	0	0	0	0	0	0	0	0	0	0	0	0	0	0	0	0	0	0
8.64746	2.58496	0	5	4.08746	6.44294	5.61471	1	0	0	0	0	0	0	2.58496	3.80735	4.45943	0	0	0	0	0	0	0	0	0	0	0	0	0	0	0	0	0	0	0	0	0	0	0	0	0	0
9.93369	7.56224	5.45943	5.12928	7.54689	10.6156	6.82018	9.90989	1.58496	4.85798	5.67242	7.21917	6.89482	3.70044	12.8713	2	7.50779	9.8719	5.32193	0	0	0	0	0	0	0	0	0	0	0	0	0	0	0	0	0	0	0	0	0	0	0	0
5	4.85798	0	0	0	3.16993	0	0	0	3	0	0	0	0	0	0	0	0	0	0	0	0	0	0	0	0	0	0	0	0	0	0	0	0	0	0	0	0	0	0	0	0	0
4.58496	1	0	1	4.45943	2.80735	1.58496	1	0	0	0	0	0	2	0	0	0	0	0	0	0	0	0	7.39232	0	0	0	0	6.98869	0	0	0	0	0	0	0	0	0	0	0	0	0	0
7.74147	1	1.58496	0	0	0	3.80735	3.16993	0	0	0	3.70044	0	0	0	0	0	0	0	0	0	0	0	9.33985	0	0	0	0	0	0	0	0	0	0	0	0	0	0	0	0	0	0	0
11.6546	14.2622	10.2877	9.89936	9.58684	9.38802	7.22882	8.40088	6.45943	5.45943	7.24793	4.85798	5.08746	9.75322	2	1.58496	2.58496	8.45533	2.80735	0	0	0	8.27146	10.783	1	0	1.58496	0	0	0	1	3	2.80735	3	3.45943	3.90689	1.58496	9.95855	2.58496	14.4027	3.80735	11.969	3.32193
6.33985	0	0	0	0	3.70044	0	1	0	2	0	0	0	0	0	0	0	0	0	0	0	0	7.45943	0	0	0	0	0	5.93074	0	0	3.80735	13.9019	3.32193	4.08746	1.58496	2	1	2.32193	2	2.32193	2.58496	2.58496
6.58496	0	0	7.97154	0	6.26679	8.14975	5.88264	0	0	0	0	0	7.3837	0	0	0	0	0	0	0	0	0	0	0	0	0	0	0	0	0	0	1	1	0	0	0	0	1	0	2.80735	11.8285	2.32193
7.18982	0	0	2.80735	0	0	2.80735	0	0	0	0	4.80736	0	0	0	0	0	0	0	0	0	0	7.93664	0	0	0	0	0	0	0	0	0	0	0	0	0	0	0	0	0	0	0	0
8.59991	0	0	0	0	2.32193	0	2.80735	0	0	0	0	0	2.80735	0	0	0	0	0	0	0	0	0	0	0	0	0	0	0	0	0	0	0	1	0	1	11.7385	0	0	0	0	1.58496	1
10.5127	8.12412	7.8009	7.13955	4.80736	9.27845	9	1	7.23841	0	3	7.3837	4.24793	7.10852	7.96	6.76818	4.58496	8.08746	5.39232	0	0	0	0	0	0	0	0	0	0	0	0	0	0	0	0	0	0	0	0	0	0	0	0
6.16993	0	0	3.32193	3.16993	0	0	0	0	0	0	0	0	0	0	0	0	0	0	0	0	0	0	0	0	0	0	0	0	0	0	0	0	0	0	0	0	0	0	0	0	0	0
8.47167	1	0	0	0	0	3.16993	0	0	3.16993	0	0	1.58496	0	0	0	0	0	0	0	0	0	0	0	0	0	0	0	0	0	0	0	0	0	0	0	0	0	0	0	0	0	0
9.79116	6.90689	5.93074	5.12928	11.4909	7.35755	7.35755	3.90689	3.32193	0	3	2	5.93074	3.16993	2	3.70044	0	0	0	0	0	0	0	0	0	0	0	0	0	0	0	0	0	0	0	0	0	0	0	0	0	0	0
10.2808	6.32193	8.82018	8.23362	7.93074	8.10852	9.03342	10.7356	7.29462	5.04439	7.60733	6.14975	13.35	0	4.16993	5.35755	10.6671	7.18982	8.60733	0	0	0	0	9.61839	0	0	0	0	0	0	0	0	0	0	0	1	0	0	0	0	0	0	0
5.12928	0	0	0	4	0	0	0	0	0	0	0	0	0	0	0	0	0	0	0	0	0	0	0	0	1	0	0	0	0	0	0	0	0	0	0	0	0	0	0	0	0	0
7.59246	1.58496	5.88264	0	2.58496	0	0	0	0	0	0	0	0	0	0	0	0	0	0	0	0	0	0	0	0	0	0	0	0	9.93074	0	0	0	0	0	0	0	0	0	0	0	2.32193	0
5.32193	5	0	9.74651	2.32193	2	0	0	0	0	3.45943	0	0	0	0	0	0	0	0	0	0	0	0	8.59619	0	0	0	0	0	0	0	0	0	0	0	0	0	0	0	0	0	0	0
6.26679	0	0	0	0	0	0	0	0	0	0	0	0	0	0	0	0	0	0	0	0	0	0	10.7125	0	1	1	0	0	0	1	0	0	0	0	1	0	0	0	0	0	0	0
7.58496	1.58496	0	0	0	0	0	0	0	0	0	0	0	0	0	0	0	0	0	0	0	0	0	0	0	0	0	0	0	0	0	0	0	0	0	0	0	0	0	0	0	0	0
5.04439	0	0	0	0	2.32193	0	0	0	0	0	0	0	0	0	0	0	0	0	0	0	0	8.67243	0	0	0	0	0	0	0	0	0	0	0	0	0	0	0	0	0	0	0	0
9.00563	7.7211	7.18982	3.90689	8.75154	4.24793	7.24793	1.58496	1.58496	0	0	0	2.58496	0	0	0	0	4.45943	0	0	0	0	0	0	0	0	0	0	0	0	0	0	0	0	0	0	0	0	0	0	0	0	0
10.888	6.84549	6.47573	8.2621	7.56224	10.9307	8.07682	11.0327	9.35755	8.72451	5.52356	4.85798	3.80735	5.52356	6	8.17493	11.8819	17.234	9.13955	0	0	0	0	0	0	0	0	0	0	0	0	0	0	0	0	0	0	0	0	0	0	0	0
3.45943	0	0	4.32193	0	0	0	0	0	0	0	0	0	0	0	0	0	0	0	0	0	0	8.21917	0	0	0	1.58496	0	0	0	0	0	0	0	0	0	0	0	0	0	0	0	0
5.70044	0	0	0	0	0	6.26679	0	0	0	0	0	0	0	0	0	0	0	0	0	0	0	0	0	0	0	0	0	0	0	0	0	0	0	0	0	0	0	0	0	0	0	0
7.69349	4.9542	5.16993	0	0	2.58496	0	0	0	0	0	0	0	5.35755	0	0	0	0	0	0	0	0	0	0	0	0	0	0	0	0	0	0	0	0	0	0	0	0	0	0	0	0	0
6.20945	0	0	4.39232	6.40939	0	0	0	0	0	4	0	0	0	0	0	0	0	0	0	0	0	0	0	0	0	0	0	0	0	0	0	0	0	0	0	0	0	0	0	0	0	0
11.3026	9.03892	6.84549	8.90689	9.9542	10.2276	8.85798	5.12928	5.88264	8.78463	5.70044	8.46761	4.70044	8.21432	6.35755	0	4	5.32193	0	0	0	0	0	0	0	0	0	0	0	0	0	0	0	0	0	0	0	0	0	0	0	0	0
9.16742	0	0	5.49185	2.58496	4.52356	4.70044	0	3.32193	0	0	0	0	0	8.98014	0	0	0	2	0	0	0	0	0	0	0	0	0	0	0	0	0	0	0	0	0	0	0	0	0	0	0	0
8.49586	3.45943	3.90689	3.32193	4.32193	7.15987	3.58496	7.9542	0	0	0	0	3.90689	0	0	0	5.58496	4.08746	0	0	0	0	0	0	0	0	0	0	0	0	0	0	0	0	0	0	0	0	0	0	0	0	0
6.20945	0	0	0	3.70044	0	3.80735	0	2	5.16993	0	1.58496	0	0	0	0	0	4.16993	0	0	0	0	0	0	0	0	0	0	0	0	0	0	0	0	0	0	0	0	0	0	0	0	0
4.24793	0	0	0	0	0	0	0	0	0	0	0	0	0	0	0	0	0	0	0	0	0	0	0	0	0	0	0	0	0	0	0	0	0	0	0	0	0	0	0	0	0	0
9.97585	6.88264	6.70044	6	9.90388	7.33985	5.58496	2.80735	3.16993	3.70044	13.1399	3.45943	5.67242	3.32193	2.32193	4.70044	6.96578	0	4.52356	0	0	0	0	0	0	0	0	0	0	0	0	0	0	0	0	0	0	0	0	0	0	0	0
9.68124	4.45943	4.70044	0	4.32193	11.098	6.20945	0	4.75489	1	0	0	1	0	0	0	0	2	0	0	0	0	0	0	0	0	0	0	0	0	0	0	0	0	0	0	0	0	0	0	0	0	0
4.45943	0	0	0	0	0	3.90689	0	4	0	0	0	0	0	0	0	0	0	0	0	0	0	0	0	0	0	0	0	0	0	0	0	0	0	1.58496	0	0	11.4808	1.58496	1.58496	0	0	0
9.50581	8.79116	2	7.29462	8.57365	9.17991	8.05528	3	2.32193	3	6.9542	4.45943	1.58496	0	0	2.32193	2.32193	4.80736	1	0	0	0	0	0	0	0	0	0	0	0	0	0	0	0	0	0	0	0	0	0	0	0	0
9.46148	6.53916	7.33985	1.58496	5.20945	6.64386	7.62205	5.72792	0	6.94252	10.3309	4	3	0	0	0	0	4.80736	0	0	0	0	0	0	0	0	0	0	0	0	0	0	0	0	0	0	0	3.45943	0	6.08746	0	6.08746	0
8.75154	5.35755	4.45943	6.76818	7.02237	5.72792	7.8009	3.45943	0	0	2	4.90689	0	1	0	0	10.4848	6.79442	3.45943	0	0	0	0	2	10.7474	0	0	0	0	0	0	0	0	0	0	0	0	11.0505	1	1	0	0	1
8.62936	5.24793	12.1075	7.59991	6.9542	7.74147	5.20945	1	3.32193	0	4	5.24793	7.49985	0	0	11.0348	0	1	8.58872	0	0	0	2.32193	0	0	0	0	0	0	0	0	2.80735	2	2.58496	2	3	1	13.4286	3.16993	2.58496	4.70044	12.9474	3.45943
8.92481	10.5127	5.67242	7.41785	7.47573	6.52356	7.39232	4.16993	0	0	3.32193	5	0	7.91886	0	3.45943	1.58496	0	0	0	0	0	0	0	0	0	0	0	0	0	0	0	0	0	0	0	3.45943	2.80735	0	0	0	0	0
9.12153	10.032	9.12412	4.9542	8.51175	9.59059	3	5.61471	1	8.24793	8.73132	0	0	1.58496	5.12928	1	0	0	7.85798	0	0	0	0	0	0	0	0	0	0	0	0	0	0	0	0	0	0	0	0	0	0	0	0
9.88417	7.91289	4.39232	5.93074	10.9901	8.46352	9.77972	4.85798	5.42626	6.85798	9.11635	3.16993	4.70044	3.32193	11.2462	1	1	0	0	0	0	0	0	0	0	0	0	0	0	0	0	0	0	0	0	0	0	10.5304	0	0	0	3.16993	0
9.94983	8.83289	11.0362	7.88264	7.39232	10.1972	9.26913	8.46761	10.1033	12.66	9.55842	7.14975	6.26679	8.56605	4	4.32193	9.31061	12.3918	3	0	0	0	0	0	0	0	0	0	0	0	0	0	0	0	0	0	0	0	0	0	0	0	0
9.51964	7.53138	0	7.19967	3.16993	7.91289	7.70044	7.9542	5.39232	1.58496	0	2	2.32193	5.49185	0	0	1	0	1	0	0	0	0	0	0	0	0	0	0	0	0	0	0	0	0	1	10.8368	1	1	0	0	0	0
9.09011	7.94837	5.88264	8.16992	5.42626	0	7.15987	10.4584	3.58496	0	7.50779	7.33092	3.45943	0	0	0	6.76818	0	3.16993	0	0	0	0	0	0	0	0	0	0	0	0	0	0	0	0	0	0	0	0	0	0	0	0
10.4635	10.2264	10.7431	8.44708	9.63299	8.84235	9.50581	7.73471	12.4795	8.06609	4.24793	2	1.58496	2	2.80735	0	0	9.01681	5.75489	0	0	0	6.89482	0	0	0	0	0	0	0	0	0	0	0	0	0	0	0	0	0	0	0	0
9.05799	9.53722	7.78136	7.82655	9.9263	8.26679	12.1818	4.52356	7.71425	6.33985	8.8392	10.7065	7.82018	11.1737	0	4.16993	9.43045	6.91886	2	0	0	0	0	0	0	0	0	0	0	0	0	0	0	0	0	0	0	0	0	0	0	0	0
9.89785	8.10852	5.58496	5.24793	8.57743	7.56986	7.31288	3.32193	4.08746	5.35755	8.73132	1	7.31288	1	0	0	0	7.70044	4.80736	0	0	0	0	11.3259	0	1	0	0	0	0	0	0	0	0	0	2	0	0	0	0	0	0	0
6.18982	6.50779	0	0	0	3.32193	0	0	0	0	0	0	3.32193	0	0	0	0	0	0	0	0	0	0	0	0	0	0	0	0	0	0	0	0	0	0	0	0	0	0	0	0	0	0
9.7364	8.81378	6.61471	6.22882	8.32643	9.27612	9.10329	7.25739	4.58496	8.91289	2.32193	6.71425	0	10.622	1	2	4.39232	3.70044	13.6204	0	0	0	0	0	0	0	0	0	0	0	0	0	0	0	0	0	0	0	0	0	0	0	0
9.43045	9.79116	7.76155	5.45943	11.6466	6.45943	2	4.58496	3.80735	8.06609	0	0	0	5.12928	0	0	10.6384	0	0	0	0	0	0	0	0	0	0	0	0	0	0	0	0	0	0	0	0	0	0	0	0	0	0
9.90388	11.0519	7.61471	9.21917	11.6334	8.97154	7.62205	6.2854	6.74147	5.20945	6.37504	3.45943	1	10.6636	15.9045	4.52356	6.50779	9.01402	4.64386	0	0	0	0	0	0	0	0	0	0	0	0	0	0	0	0	0	0	0	0	0	0	0	0
9.53333	6.49185	2	3.16993	8.66178	12.2497	10.0498	5.08746	1	4.52356	2.32193	0	3.80735	0	4.90689	1.58496	11.2455	1	0	0	0	0	0	9.81218	0	0	0	0	0	0	0	0	0	0	0	1	0	0	0	0	0	0	0
9.14975	12.2606	7.02237	10.3298	8.56986	10.1408	5.32193	12.7194	2	10.8049	12.5641	12.5814	2.58496	10.9462	0	7.40939	2	8.01123	8.94837	0	0	0	0	0	0	0	0	0	0	0	0	0	0	0	0	0	0	0	0	0	0	0	0
8.90388	8.51964	7.02237	3.32193	3.16993	5.42626	7.10852	3.32193	0	0	0	5.70044	2	0	0	0	0	5.24793	0	0	0	0	0	0	0	0	0	0	0	0	0	0	1	0	0	0	0	3	12.6974	0	1.58496	2	1.58496
9.25974	7.19967	3.80735	5.20945	4.58496	7.86419	2.58496	6.58496	0	3.32193	2	0	2.32193	0	0	0	0	0	0	0	0	0	0	0	0	0	0	0	0	0	0	0	0	0	0	0	0	0	0	0	0	0	0
7.53138	0	0	0	0	0	3.45943	4.32193	3.45943	0	0	0	0	0	0	0	0	5.83289	0	0	0	0	0	0	0	0	0	0	0	0	0	0	0	0	0	0	0	0	0	0	0	0	0
10.7022	10.1241	7.82018	6.56986	9.85487	8.32643	9.60363	6.42626	10.6357	1	7.59246	5.93074	10.2228	5.42626	6.33985	17.4551	6.72792	7.48382	5.20945	0	0	0	0	0	2.32193	0	0	0	0	0	0	0	0	0	0	0	0	0	0	0	0	0	0
9.78627	8.3837	5.9542	3.58496	4.08746	7.29462	7.70736	3.90689	5.39232	5.75489	1	5.88264	8.41363	4.9542	6.10852	9.18239	0	0	0	0	0	0	0	0	0	0	0	0	0	0	0	0	0	0	0	0	0	0	0	0	0	0	0
8.8857	2.32193	0	3.32193	8.61471	2.58496	2.80735	0	4.32193	0	0	5.61471	0	0	0	0	0	0	0	0	0	0	0	0	0	0	0	0	0	0	0	0	0	0	0	0	0	0	0	0	0	0	0
9.29002	4.16993	4.08746	6.06609	5.2854	6.10852	8.79442	0	0	0	3.80735	0	6.75489	0	0	4.45943	1	4.16993	1.58496	0	0	0	0	8.80413	0	0	0	0	0	0	0	0	0	0	0	0	0	0	0	0	0	0	0
4.16993	0	0	0	0	7.06609	0	0	0	0	0	0	0	0	2	0	0	1	0	0	0	0	0	9.89633	0	0	0	0	0	0	0	0	0	0	0	1	0	0	0	0	0	0	0
7.05528	1.58496	1.58496	0	3.58496	3.80735	0	0	0	0	0	0	0	0	0	0	0	0	6.04439	0	0	0	0	0	0	0	0	0	0	0	0	0	0	0	0	0	0	0	0	0	0	0	0
10.2715	6.75489	11.1497	3.90689	11.2866	8.90989	7.15987	5.52356	7.93074	5.04439	4.16993	4.32193	1	5.20945	0	5.35755	0	2	0	0	0	0	0	0	0	0	0	0	0	0	0	0	0	0	0	0	0	0	0	0	0	0	0
9.24317	7.46761	0	2.80735	6.93074	6.02237	2	0	0	0	2.32193	0	0	0	0	0	0	0	4.24793	0	0	0	0	0	0	0	0	0	0	0	0	0	0	0	0	0	0	0	0	0	0	0	0
8.18487	0	5.85798	0	0	1	3.16993	0	0	0	0	0	0	0	0	0	0	0	0	0	0	0	0	0	0	0	0	0	0	0	0	0	0	0	0	0	0	0	0	0	0	0	0
9.29692	7.46761	5.2854	6.53916	0	0	0	0	0	0	0	5.12928	0	0	0	0	0	6.20945	2.80735	0	0	0	1	11.5367	0	0	0	1	1	0	0	0	0	0	0	2.58496	0	1.58496	0	0	4.52356	12.0478	1
9.53528	4	0	0	2.80735	6.49185	0	0	0	0	0	1	0	1	3.58496	1.58496	0	1	0	0	0	0	0	0	0	0	0	0	0	0	0	0	0	0	0	0	0	0	0	0	0	0	0
8.77808	0	0	0	0	0	0	0	0	0	0	0	0	0	0	0	0	0	0	0	0	0	0	0	0	0	1	0	2.32193	10.8711	1	0	0	0	0	0	0	0	0	0	0	3	0
9.34207	0	0	0	4.75489	0	0	0	5.24793	0	0	0	1.58496	0	0	0	0	0	0	0	0	0	0	0	0	0	0	0	0	0	0	0	1	0	0	2	11.3658	0	0	1	0	0	0
8.41363	0	4.08746	3.45943	0	0	1	0	0	0	0	0	0	0	0	0	0	0	0	0	0	0	0	8.32643	0	1	0	0	0	0	0	0	0	0	0	0	0	0	0	0	0	0	0
9.56415	5.32193	5.85798	3.16993	4	7.22882	5.88264	12.5041	4.16993	0	4	0	1	7.67242	0	0	0	0	0	0	0	0	0	10.1787	0	0	0	0	0	0	0	0	0	5.24793	0	1	0	4.64386	3.80735	0	0	1.58496	0
9.21675	8.76155	4.52356	4.58496	0	4.58496	9.13699	7.30378	4	0	5.35755	3.32193	3	5.83289	0	0	0	0	0	0	0	0	0	8.89482	0	0	0	0	0	0	0	0	0	0	0	0	0	0	0	0	0	0	0
8.89482	8.15482	0	4.85798	4.70044	5.32193	3.45943	6.18982	0	0	2.80735	0	0	0	0	0	7.61471	0	0	0	0	0	1	10.7748	5.04439	1	0	0	0	0	0	0	0	0	0	1	0	0	0	0	0	5.85798	0
10.388	9.59805	10.1812	4.70044	8.48382	7.65821	6.80736	8.50779	9.58496	0	9.72451	8.59619	2.80735	3.70044	9.57743	0	4.24793	1	3	0	0	0	0	0	0	0	0	0	6.06609	0	0	3	3.58496	3.70044	2.80735	2.80735	2	4.08746	2.80735	14.8076	3.45943	3.32193	3.32193
9.85643	9.36413	9.86109	10.4696	7.65821	6.67242	9.37504	5.52356	6.06609	3.16993	8.25739	0	5.9542	0	4.9542	6.30378	0	7.85798	2.80735	0	0	0	7.92481	9.93811	0	0	0	0	0	0	0	0	0	0	0	0	0	0	0	0	0	0	0
8.77808	7.27612	5.90689	9.3837	4.90689	7.59991	3.32193	0	3.32193	6.52356	0	1	6.89482	1.58496	1	0	2.32193	3.16993	1.58496	0	0	0	0	9.52943	0	0	0	0	0	0	0	2.58496	3.16993	3	3.32193	3.70044	0	4.08746	2.32193	4.16993	4.45943	6.82018	14.6664
8.55075	5.16993	5.2854	3	2.80735	5.20945	7.14975	9.58496	6.35755	9.55459	0	6.71425	0	0	7.15987	0	0	4.08746	0	0	0	0	0	9.88417	0	0	0	0	0	0	0	0	0	0	0	0	0	0	0	0	0	0	0
9.74651	5.90689	7.30378	4.64386	6.39232	6.44294	5.24793	1	2.80735	2.32193	11.4909	2.32193	3.16993	0	0	0	0	0	4.45943	0	0	0	0	10.0808	0	0	0	0	0	0	0	0	0	0	0	1	0	0	0	0	0	0	0
8.60363	2.32193	2	8.32193	5.08746	2	7.73471	3	0	2	3.58496	6	13.7296	0	2.32193	0	0	6.82018	0	0	0	0	0	0	0	0	0	0	0	0	0	0	0	0	0	0	0	0	0	0	0	0	3.16993
8.53916	4.08746	7.18982	7.29462	5.78136	10.0112	5.67242	5.70044	0	3.45943	11.23	3.70044	0	7.81378	2	0	1	2	0	0	0	0	0	0	0	0	0	0	0	0	0	0	0	0	0	0	0	8.74819	0	0	0	0	0
9.61471	12.631	5.32193	4.16993	7.13955	8.29002	4.24793	4.16993	3.80735	3.32193	6.10852	0	4.85798	0	0	0	0	0	6.40939	0	0	1	0	0	11.9672	2	1.58496	0	0	1	3	0	0	0	0	0	2	0	0	0	0	0	0
8.67948	0	3.32193	0	6.20945	3.45943	6.32193	2.80735	0	2.58496	2	2.32193	0	0	0	0	0	0	5.49185	0	0	0	0	0	0	0	0	0	0	0	0	0	0	0	0	0	0	0	0	0	0	0	0
11.2354	11.8634	11.8353	15.3083	14.2518	14.0316	12.1348	14.8351	13.9358	13.4937	11.381	13.9019	12.9016	13.2723	10.9801	9.31967	9.14466	15.0418	15.89	0	0	0	9.19476	0	0	0	0	0	1	0	0	0	0	0	1	0	0	0	0	0	0	0	0
9.94983	9.82655	12.5018	7.92481	8.85175	10.9366	9.66356	8.48784	13.0614	5.88264	8.12928	6.47573	13.3815	8.04439	3.32193	4.39232	6.93074	14.9172	13.4409	0	0	0	9.27146	0	0	0	0	0	6.12928	0	1	0	0	0	0	0	0	0	0	0	0	0	0
9.74147	7.93074	10.7065	7.83289	11.3382	13.0014	11.8033	10.275	6.82018	10.8478	11.891	7.93664	8.69697	9.74315	14.0869	5.67242	6.61471	7.34873	16.8278	0	0	0	0	8.81698	0	0	0	0	0	0	0	0	0	0	0	0	0	0	0	0	0	0	0
10.4656	11.8761	8.13955	11.7524	10.1111	13.0326	11.7607	15.1106	12.7421	11.1655	8.59246	13.3946	7.41785	15.0396	12.8045	18.1063	11.2058	10.363	9.05257	0	0	0	7.61471	0	0	0	0	0	0	0	0	0	0	0	0	0	0	0	0	0	0	0	0
10.7237	9.95855	12.875	14.4927	11.3961	12.9328	16.3929	16.0126	11.6018	14.4537	12.8547	14.3261	15.2471	17.2465	10.2773	15.65	12.1082	7.77479	13.845	0	0	0	0	0	0	0	0	0	0	0	0	0	0	0	0	0	0	0	0	0	0	0	0
10.5088	10.058	12.9254	8.95129	11.4747	12.8765	11.446	8.3966	8.73471	10.196	12.0566	15.4115	10.314	6.56986	9.37938	7.96578	7.10852	10.1395	12.5498	0	0	0	0	0	0	0	0	0	0	0	0	0	0	0	0	0	0	0	0	0	0	0	0
9.75489	8.11894	0	3	8.11374	9.69871	7.42626	2.58496	3.80735	0	5.55459	8.14975	7.27612	0	4	4.45943	0	0	8.25267	0	0	0	0	0	0	0	0	0	0	0	0	0	0	0	0	0	0	0	0	0	0	0	0
9.31061	3.16993	3.45943	3.45943	9.45943	7.83289	8.84862	8.70736	8.59991	1	1	8.67948	4.08746	0	3.32193	0	6.87036	0	3.90689	0	0	0	0	0	0	0	0	0	1.58496	10.1586	0	0	0	0	0	0	0	0	0	0	0	2.32193	0
9.9263	4	5.67242	6.50779	5.52356	7.74147	5.20945	3.90689	1	5.04439	6.14975	0	4.85798	0	0	0	0	0	0	0	0	0	8.87652	0	1	0	0	0	0	0	0	0	0	0	0	0	0	0	0	0	0	0	0
10.2312	11.7448	5.9542	9.91438	8.13443	12.2315	9.37938	10.1459	11.4909	3.45943	12.1482	11.0175	0	12.6954	2.32193	7.80736	1.58496	9.10591	2	0	0	0	0	9.47167	0	0	1	0	0	0	0	0	0	0	0	0	0	0	0	0	0	0	0
9.55651	8.28077	8.61471	6.58496	8.77808	11.1325	8.65464	6.87036	0	0	4.70044	3	0	8.12928	2	0	0	0	5.52356	0	0	0	0	0	0	0	0	0	0	0	0	0	0	0	0	0	0	0	0	0	0	0	0
9.51767	8.0607	5.75489	2.32193	9.7211	3.58496	5.80736	7.85175	3.70044	3.70044	3.90689	0	0	0	2.58496	5	0	0	11.4115	0	0	0	0	0	0	0	0	0	0	0	0	0	0	0	0	0	0	0	0	0	0	0	0
8.88264	7.71425	4	7.07682	7.88264	8.98584	8.2854	5.80736	0	0	0	0	0	0	3.58496	0	0	6.04439	0	0	0	0	0	0	0	0	0	0	0	0	0	0	0	0	0	0	0	0	0	0	0	0	0
9.85019	8.43463	5.39232	7.40088	7.25739	6.12928	8.62571	1	2.32193	2.58496	5	0	6.32193	1	0	0	0	1.58496	0	0	0	0	0	0	0	0	0	0	0	0	0	0	0	0	0	0	0	0	0	0	0	0	0
8.66534	6.56986	0	6.10852	3.58496	7.47573	6.08746	2.80735	7.85798	5.20945	0	0	0	0	0	0	0	0	0	0	0	0	7.3837	9.41785	0	0	0	0	0	0	0	0	0	0	0	0	0	0	0	0	0	0	0
9.85953	10.0861	6.35755	6.74147	2.32193	8.95129	4.90689	0	0	6.16993	0	5.90689	5.70044	0	0	5.04439	1.58496	0	0	0	0	0	0	0	0	0	0	0	0	0	0	0	0	0	0	0	0	0	0	0	0	0	0
9.85798	11.4089	8.90989	7.27612	4.85798	6.70044	7.94252	4.32193	8.08215	11.5018	8.77808	6.33985	8.81378	6.08746	11.3864	7.78136	7.58496	4.39232	3.16993	0	0	0	0	0	0	0	0	0	0	0	0	0	0	0	0	0	0	0	0	0	0	0	0
8.63299	6.16993	0	5.67242	0	8.54303	6.42626	3.16993	2	0	5.24793	1.58496	0	5.97728	9.17493	0	0	0	4.80736	0	0	0	7.92481	0	1.58496	0	1	10.2131	1.58496	10.3117	1.58496	0	0	0	0	0	0	0	0	1	0	2.32193	0
8.90689	3.80735	4.16993	1.58496	7.46761	7.75489	4	0	1	0	4.32193	0	0	0	0	0	0	2	0	0	0	0	0	0	0	0	0	0	0	0	0	1	0	0	0	0	0	11.883	1	1.58496	1.58496	9.28771	0
9.69871	7.45943	3.90689	0	5.20945	5.2854	6.2854	4.70044	0	0	0	0	0	0	0	0	0	0	2	0	0	0	0	10.9218	0	0	0	0	0	0	2	0	0	0	0	1.58496	0	10.7952	0	0	1	0	0
8.71768	8.02237	6.52356	0	2	5.45943	7.62936	4.52356	0	7.73471	0	3.70044	0	0	0	0	0	8.86419	0	0	0	0	0	9.85487	0	0	0	0	0	0	0	0	0	0	0	0	0	0	0	0	0	0	0
9.224	6.08746	2.80735	5.78136	5	4.08746	4.39232	4.39232	2	3.80735	3.70044	5.90689	13.5895	3.32193	1	1	1.58496	6.44294	3	0	0	0	0	10.0741	0	0	0	0	0	0	0	0	0	0	0	0	0	0	0	0	0	0	0
9.55651	7.71425	5	13.5813	4.80736	8.64386	5.83289	8.13955	12.4798	6.94252	4.85798	3	10.2574	5.58496	2.32193	0	7.31288	2	11.3641	0	0	0	0	0	0	0	0	1	0	0	0	0	2	1	2.32193	8.45533	10.8956	11.2396	13.2356	2	1	0	2
9.99294	8.92184	6.44294	7.57743	6.93074	10.0348	10.3443	8.75154	7	4.70044	5.67242	8.47167	16.2351	2.80735	9.08746	5.12928	6.84549	0	3.16993	0	0	0	0	0	0	0	0	0	0	0	0	0	0	0	0	0	0	0	0	0	0	0	0
10.1649	13.0543	12.4202	12.9848	11.1344	13.0629	13.3002	9.76818	10.5206	9.75489	8.65464	6.22882	13.3837	7.05528	13.6525	7.7211	13.1963	8.55842	14.5032	0	0	1	0	0	0	0	0	0	0	0	0	0	0	0	0	0	0	0	0	0	0	0	0
9.35535	13.1649	10.6555	9.63481	11.3415	7.33985	12.1066	7.94252	11.6591	4.16993	8.9571	12.0914	9.29002	6.49185	8.49586	10.196	9.61102	14.1976	14.5538	0	0	0	8.30834	0	0	0	0	0	0	0	0	0	0	0	0	0	0	0	0	0	0	0	0
10.5117	12.48	12.95	12.5221	11.1098	12.3393	14.1976	10.1861	11.7855	13.3695	13.7218	11.1338	12.0144	10.754	8.76155	14.8319	15.7519	13.5798	13.7362	0	0	0	0	0	0	0	0	0	0	0	0	0	0	0	0	0	0	0	0	0	0	0	0
10.3003	11.2009	11.8967	8.60733	13.6721	10.0835	12.3869	11.5493	11.668	12.1981	13.9823	6.30378	9.7211	8.40939	9.29002	8.92778	15.1885	10.2216	16.2499	0	0	1	0	2	12.0461	0	1.58496	0	0	1	1	0	0	0	0	0	2	0	0	0	0	0	0
8.26679	5.12928	8.06609	9.49785	10.3454	9.63481	7.10852	7.04439	9.59246	3.80735	3.45943	6.16993	13.6294	10.7928	5.58496	5.67242	7.02237	6.89482	5.52356	0	0	0	0	0	0	0	0	0	0	0	0	0	0	0	0	0	0	0	0	0	0	0	0
10.3826	11.8234	7.5157	7.35755	8.24793	8.17493	10.0056	4	4.58496	6.78136	9.73301	3.90689	5.2854	0	5.42626	0	6.50779	0	2	0	0	0	9.06878	0	0	0	0	0	4.90689	0	0	0	0	0	0	0	0	0	0	0	0	0	0
9.94983	10.032	5.42626	9.31967	9.34207	10.9865	6.83289	5.78136	10.2969	1.58496	3.16993	3.45943	0	7.88264	8.73471	7.84549	7.43463	6.88264	7.26679	0	0	1	0	0	2.32193	0	0	0	0	0	0	1	0	0	1.58496	1	2	0	0	1.58496	8.53528	12.1331	2.32193
8.69697	6.64386	10.0993	5.83289	5.83289	7.40088	3.70044	10.6375	1	1	9.224	2.32193	0	1	0	0	0	7.18982	0	0	0	0	0	0	0	0	0	0	0	0	0	1	2	0	0	1.58496	1.58496	3.90689	12.7863	0	1.58496	1.58496	1
9.71081	6.64386	5.58496	4.24793	5.2854	9.10066	6.72792	4.80736	5.85798	5.93074	5.67242	0	5.24793	3	6.82018	1	10.9211	4.45943	3.45943	0	0	0	0	0	0	0	0	0	0	0	0	0	0	0	0	0	0	2.32193	11.1325	1.58496	1	0	0
9.59805	7.77479	8.82655	9.01681	7.45943	7.70736	7.40088	0	0	4.52356	0	0	0	1	0	2	10.8572	3	11.8142	0	0	0	0	0	0	0	0	0	0	0	0	0	0	0	0	0	0	0	0	0	0	0	0
9.44915	8.44294	3.45943	10.1085	7.40939	6.52356	7.44294	9.01959	3	0	9.84862	6.35755	5.32193	3.58496	0	7.02237	0	0	3.16993	0	0	0	0	0	0	0	0	0	0	0	0	0	0	0	0	0	0	0	0	0	0	0	0
8.98584	3	8.84549	5.97728	4.64386	11.3191	7.94252	2.32193	3.32193	0	1.58496	5.61471	1	0	0	0	0	0	0	0	0	0	8.60733	10.0741	0	1	0	0	0	0	1	0	0	0	0	1	0	0	0	0	0	0	0
9.89026	8.11374	4.08746	6.91886	10.4848	10.9322	9.17243	5.72792	3.45943	2.32193	6.76818	7.85175	5.93074	4.52356	3.70044	9.64926	7.45943	3.16993	5.16993	0	0	0	8.65464	1	0	0	0	0	1	10.29	0	0	0	0	0	0	0	0	0	0	0	1	0
8.51964	0	0	0	7.15987	0	0	0	0	0	0	0	0	0	0	0	0	0	0	0	0	1	0	10.4909	0	0	0	0	0	0	0	0	0	0	0	1	0	0	0	0	0	0	0
7.54689	3.70044	1	1	8.32643	6	10.4605	0	0	3.32193	2.80735	6.30378	0	0	0	0	0	0	0	0	0	0	0	0	0	0	0	0	0	0	0	0	3	12.6889	1	0	0	1	1	2	3	10.9159	1.58496
6.91886	0	0	0	0	0	0	0	0	0	0	0	0	0	0	0	0	0	0	0	0	0	0	1.58496	9.60363	0	0	0	1	0	0	0	0	0	0	0	0	0	0	0	0	0	0
9.22641	6.93074	8.82337	6.59991	4.90689	8.07682	9.81378	3.80735	10.3652	8.11374	4.08746	6.94252	1.58496	5.70044	9.3015	0	1	0	6.16993	0	0	0	0	0	0	0	0	0	0	0	0	0	0	0	0	0	0	0	0	0	0	0	0
8.73132	7.7879	3.90689	2.32193	2.80735	4.58496	5.39232	2.32193	1.58496	4.45943	3.45943	4.9542	0	0	0	0	0	0	0	0	0	0	8.06609	0	0	0	0	0	0	0	0	0	0	0	0	0	0	0	0	0	0	0	0
9.69	8.03892	8.87652	8.3837	7.54689	10.2312	3.16993	5.67242	3.90689	1	1	5.85798	0	6.06609	1.58496	7.84549	0	3.45943	4.58496	0	0	0	0	0	0	0	0	0	0	0	0	0	0	0	0	0	0	0	0	0	0	0	0
10.8154	10.0526	8.92184	6.83289	6.75489	10.1189	8.49586	6.24793	10.1836	6.35755	6.02237	7.39232	10.4305	4.9542	6.08746	0	4.24793	7.82018	6.30378	0	0	0	0	9.783	0	0	1	0	0	0	0	0	0	0	0	1.58496	0	0	0	0	0	0	0
9.20701	9.64926	4.70044	8.93664	8.09276	2.32193	6.85798	4.52356	0	2	2.58496	0	4.45943	0	2.80735	0	0	2	0	0	0	0	0	0	0	0	0	0	0	0	0	0	0	0	0	0	0	0	0	0	0	0	0
10.8925	10.3923	9.62936	8.65821	4.52356	9.84078	12.6698	4.32193	6.91886	5.58496	7.72792	8.12928	9.42206	0	11.4424	3.16993	3.58496	6.26679	0	0	0	0	0	0	0	0	0	0	0	0	0	0	0	0	0	0	0	0	0	0	0	0	0

## Sheet: Fig.S2E
GeneID	GeneSeq	2w Tu												GeneID	GeneSeq	3w Tu											GeneID	GeneSeq	4w Tu
GAACATCCTGCAGTTCCTGA	Tgfbr2-5	33683.8		Tgfbr2-5	33683.8									GAACATCCTGCAGTTCCTGA	Tgfbr2-5	37952.8		Tgfbr2-5	37952.8								CGTGGAGTCGTTCAAGCAGA	Tgfbr2-4	61245.2		Tgfbr2-4	61245.2
CATCTTCCAGAGTGAAGCCG	Tgfbr2-1	18836.5		Tgfbr2-1	18836.5									GACCTTGGAGAAATTGGACG	Map2k4-3	23196		Map2k4-3	23196								GAACATCCTGCAGTTCCTGA	Tgfbr2-5	45832.5		Tgfbr2-5	45832.5
GTTGTGCTCGGTGCTGACTT	Nf1-5	15206.9		Nf1-5	15206.9									CATCTTCCAGAGTGAAGCCG	Tgfbr2-1	20410.5		Tgfbr2-1	20410.5								CATCTTCCAGAGTGAAGCCG	Tgfbr2-1	24955.4		Tgfbr2-1	24955.4
GGGTCGTCCTCCCGAGGCGG	Rb1-4	12691.7		Rb1-4	12691.7									CCGCTGCTGCCCTTGCCCAT	Fbxw7-3	15478.6		Fbxw7-3	15478.6								CCTGGATTCTAGAACTTCCG	Tgfbr2-3	21808.6		Tgfbr2-3	21808.6
GGTGGGTTATGGTCTTCAAA	Pten-4	12119.7		Pten-4	12119.7									CGTGGAGTCGTTCAAGCAGA	Tgfbr2-4	13102.6		Tgfbr2-4	13102.6								GGTGGGTTATGGTCTTCAAA	Pten-4	20146.1		Pten-4	20146.1
GCAGCGAGAGGATGGATAAA	Tsc1-3	11539		Tsc1-3	11539									GGTGGGTTATGGTCTTCAAA	Pten-4	12256.4		Pten-4	12256.4								GCCTATGCTTGTCAACACGT	Tsc1-4	18927.1		Tsc1-4	18927.1
CCAGTACTCACCTTATCGTG	Tsc1-1	10184.4		Tsc1-1	10184.4									GTCCTTCTCTGTTTTCCACG	Tgfbr2-6	11163.2		Tgfbr2-6	11163.2								GCAGCGAGAGGATGGATAAA	Tsc1-3	14837.4		Tsc1-3	14837.4
CGTGCTGTCGATTTGACAGG	Map2k4-1	8702.23		Other	375247									GCAGCGAGAGGATGGATAAA	Tsc1-3	8995.1		Tsc1-3	8995.1								AGAAATCGATACCAGTACCA	Rb1-1	13714.2		Rb1-1	13714.2
TCAAGCCTGATGGGGTCCAG	Nme1-2	6838.46												GCCTATGCTTGTCAACACGT	Tsc1-4	7126.94		Other	209063								GACCTTGGAGAAATTGGACG	Map2k4-3	8548.46		Map2k4-3	8548.46
TCTTTAGTCGCATTTCTACA	Nf1-6	6588.1												GCTAACGATCTCTTTGATGA	Pten-3	6266.03											CGTGCTGTCGATTTGACAGG	Map2k4-1	7719.69		Map2k4-1	7719.69
AGAGGCAGAATTCCGAAGTT	Nf1-1	6267.04												GGTGGAATGGGTCCAGGCCG	Nf1-4	6019.25											CCAGTACTCACCTTATCGTG	Tsc1-1	7661.07		Tsc1-1	7661.07
AGGCGTGTACTTTTCCAGCA	Dlc1-2	6190.56												CCAGAGGCCCCCTTACCACA	Tgfbr2-2	5707.59											GCTCTGCGCGGGGCTTTGGG	Rb1-3	6935.04		Other	117185
GAAATCCCAGTGTTGTTCAG	Map2k4-2	5951.04												TTACAGCTCCTGGATCTCCC	Drg1-6	5037.48											CTACAGTATGAAGGAAAACG	Tsc1-2	6878.66
GCCTATGCTTGTCAACACGT	Tsc1-4	5809.51												ACCCCCATCCAGAAGCCCCG	Smarca4-1	4760.14											CCAGAGGCCCCCTTACCACA	Tgfbr2-2	4925.11
ATACTGGAGAATTTTGGCTG	Fbxw7-1	5809.24												GAAATCCCAGTGTTGTTCAG	Map2k4-2	4574.38											GCTAACGATCTCTTTGATGA	Pten-3	4620.55
GTCCTTCTCTGTTTTCCACG	Tgfbr2-6	5601.97												GCTCTGCGCGGGGCTTTGGG	Rb1-3	4312.04											GTCCTTCTCTGTTTTCCACG	Tgfbr2-6	4565.4
GCCTCCCCCAGAATCACCCG	Dnmt3b-4	4796.16												ATACTGGAGAATTTTGGCTG	Fbxw7-1	4230.04											TCACTGATGAGCCGTCCTGA	Pbrm1-5	3645.73
CGTGGAGTCGTTCAAGCAGA	Tgfbr2-4	4659.69												TCCAGCTTCTGGCCACCCGG	Map2k4-5	3938.99											AGAGGCCCTAGATTTTTATG	Pten-2	3607.35
AGTTTTCTCTGGTCATCAGT	Nf1-2	4455.52												TCACTGATGAGCCGTCCTGA	Pbrm1-5	3892.64											GGTGGAATGGGTCCAGGCCG	Nf1-4	3485.68
GGTGGAATGGGTCCAGGCCG	Nf1-4	4357.9												CCAGTACTCACCTTATCGTG	Tsc1-1	3809.61											TCATAGATGTTGTCATTCCG	Fhit-6	3234.58
TCTGCTGATCCTCATCGCAC	Cd82-5	4324.13												TGACCAGCGCAATATCAATA	Dlc1-6	3146.05											CTGTCCGACTTGCTTCTCCT	Dnmt1-2	2973.77
TCCAGCTTCTGGCCACCCGG	Map2k4-5	4251.82												TCTTTGCGAGGCCGGCCCCG	Kmt2c-5	3118.67											GAAATCCCAGTGTTGTTCAG	Map2k4-2	2965.1
CTACAGTATGAAGGAAAACG	Tsc1-2	4230.83												AGAAATCGATACCAGTACCA	Rb1-1	3009.11											TCTTTAGTCGCATTTCTACA	Nf1-6	2748.01
ACCTCTGCAGTTAAATTTGG	Pten-1	4175.25												ACCTCTGCAGTTAAATTTGG	Pten-1	2903.75											TGTAGCTCAGTAAAAGTGAA	Rb1-6	2416.81
CTGCTTCCTGAGAGGTCATT	Kdm1a-1	3961.35												CGTGCTGTCGATTTGACAGG	Map2k4-1	2803.81											GTTGTGCTCGGTGCTGACTT	Nf1-5	2115.56
CCTGGATTCTAGAACTTCCG	Tgfbr2-3	3953.44												GGGACCTGAGAGCAGCCAAT	Fbxw7-6	2773.7											ACCTCTGCAGTTAAATTTGG	Pten-1	1996.56
GAGTGGGTCTGGCCGGCCCG	Men1-4	3802.26												ATTCTCCGTGGAGAGCAGCG	Chd7-1	2731.27											GCAAAGTCTCAGATTATACC	Fbxw7-4	1974.27
ATTGTTACAGTATATCAATG	Nf1-3	3750.5												GCTATCCGCACCAACTACAT	Thbs1-4	2726.23											TTACAGCTCCTGGATCTCCC	Drg1-6	1882.59
TGAGCGTAGCTTCCTCCTGA	Dkk3-5	3745.09												TGCCGAAGTTGATAAGACCA	Kdm1a-6	2581.63											TTCCAGATGTGGCCAAAAGG	Ehmt2-6	1838.39
TATGGGTTAGTCCCACCATA	Arid1a-5	3431.59												GGTGCTCTTTGTGTTCCGCT	Cdkn2a-5	2453.21											GGGGATGTACAACACCGACG	Idh2-5	1704.53
TGGCCTCACCTACTTCCCGG	Men1-6	3299.97												ATAGCTTTGTCAGATAAGGA	Sirt1-2	2334.72											ATTGTTACAGTATATCAATG	Nf1-3	1485.68
TCCACTCCAAAACTGCCGGA	Med23-5	3283.42												GCTGTGAGCGAGGCCTGCAT	Mgmt-4	2312.4											AGAGGCAGAATTCCGAAGTT	Nf1-1	1304.8
TGTGGCTGCTGCTCTATCGA	Chd7-6	3214.25												CTACAGTATGAAGGAAAACG	Tsc1-2	2302.95											TCCACTCCAAAACTGCCGGA	Med23-5	1295.34
CCGCTGCTGCCCTTGCCCAT	Fbxw7-3	3158.68												AAGTGACGCTGAAGTCCATG	Cdh1-1	2293.71											CATGAAGTCGACGCTGGCAG	Dnmt3b-2	1244.2
GTTACTCAATTTCGGCCAGA	Mgmt-6	2918.75												TCTTTAGTCGCATTTCTACA	Nf1-6	2277.89											GAGCATTTTCGAGGAGGTGG	Med23-4	1241.76
AGAGGCCCTAGATTTTTATG	Pten-2	2820.17												TCCCCAGCATCTTATCCGGG	Trp53-5	2242.21											TCCAGCTTCTGGCCACCCGG	Map2k4-5	1231.89
CCAGAGGCCCCCTTACCACA	Tgfbr2-2	2669.2												TTGACTGAGCCACTACAGCA	Ep300-6	2195.81											GTTACTCAATTTCGGCCAGA	Mgmt-6	1093.57
ACGCCCGGAGAGGTACGGGG	Rassf1-1	2589												AGGTGCCATCGCCAGCACCG	Hdac5-2	2017.45											GAGTGGGTCTGGCCGGCCCG	Men1-4	1077.81
GCCGCAGACAAAAGACCTCG	Kmt2c-1	2429.88												GCATGCTGCTGACCGCCGGG	Map2k4-4	1924.3											CCGCTGCTGCCCTTGCCCAT	Fbxw7-3	1062.83
GACCTTGGAGAAATTGGACG	Map2k4-3	2423.64												CCTGGATTCTAGAACTTCCG	Tgfbr2-3	1881.43											TCTGCGCTCTATCGACGACG	Men1-5	1040.35
CATGAAGTCGACGCTGGCAG	Dnmt3b-2	2416.31												GCAAAGTCTCAGATTATACC	Fbxw7-4	1721.46											ATAGCTTTGTCAGATAAGGA	Sirt1-2	1017.37
GCTAACGATCTCTTTGATGA	Pten-3	2300.84												TGTGGCTGCTGCTCTATCGA	Chd7-6	1700.37											GCATGCTGCTGACCGCCGGG	Map2k4-4	1012.62
GCTATCCGCACCAACTACAT	Thbs1-4	2254.24												GGGAAGTCCTTACTTGGTAA	Kdm1a-5	1597.53											CCAAGTTCCCTAGCGCCATG	Men1-2	1005.79
GGGACCTGAGAGCAGCCAAT	Fbxw7-6	2166.02												GATCATTGATGAGCGCACAA	Dnmt3a-2	1539.08											CGAGATGGAGTTCAACTGCG	Nf2-3	991.633
TCTGCGCTCTATCGACGACG	Men1-5	2100.63												AGAGGCAGAATTCCGAAGTT	Nf1-1	1497.57											GCAGCCCCAGTATTCCCTAC	Hdac7-3	963.33
GCTGGTCCGTCGGCCCTCCG	Kdm1a-2	2049.69												GCAAGGAGATGAAGTCTCGC	Fbxw7-5	1490.52											TCTTTGCGAGGCCGGCCCCG	Kmt2c-5	895.971
GCAAGAAGCCGCAGCTTCAA	Rassf1-5	2023.2												GGAAGGCAGGGGACTTCCCC	Fhit-4	1424.34											AGCAGCTGAGATGAACGGGG	Brms1-1	870.893
AGCAGCTGAGATGAACGGGG	Brms1-1	2016.29												GAGCATTTTCGAGGAGGTGG	Med23-4	1406.22											TCGGCTTCGAGCTTCCTCAA	Txnip-5	863.073
TGACATTGCTGTCCAGCAGG	Ptpn14-6	1922.94												TCCACTCCAAAACTGCCGGA	Med23-5	1349.44											GCTATCCGCACCAACTACAT	Thbs1-4	753.825
TCTGAAGTCAGGAATCCCAC	Sirt1-6	1820.42												GCAAGACAATCAAGGCACAC	Pbrm1-3	1284.75											GCAGAACTCGTGATTGTCGG	Cdh13-4	733.934
AGAAATCGATACCAGTACCA	Rb1-1	1744.34												GTATGACCTCCACTATTGGC	Gsn-6	1237.19											GTATCATTGATGAAGACTGT	Dkk3-3	728.373
GCAAGGAGATGAAGTCTCGC	Fbxw7-5	1723.98												CTGCCTTCCTGGGAAGAACG	Fhit-1	1223.85											AAGTCTATGATCTTGATCCG	Dapk1-1	708.429
GCTCTGCGCGGGGCTTTGGG	Rb1-3	1714.19												GGGGATGTACAACACCGACG	Idh2-5	1128.73											GTCAGCCAGCAGCATTCGCA	Gstp1-3	695.191
GGAAGGCAGGGGACTTCCCC	Fhit-4	1676.84												GCAAGAAGCCGCAGCTTCAA	Rassf1-5	1127.73											CTGACCTTTCCAGATGTCCG	Men1-3	609.905
AAGTAGACAATGGTGTATGG	Gstp1-1	1652.75												GCTACCGGAACCGTGTCAGA	Brca1-3	1120.45											TTACCGATGGCAACCATGAG	Nisch-6	589.685
GCAAAGTCTCAGATTATACC	Fbxw7-4	1643.49												CGGCACACAGAAGAGCCGCA	Gpr68-1	1047.39											CAGCCTTCTGAATTACACGC	Dnmt3b-1	580.063
ACCCCCATCCAGAAGCCCCG	Smarca4-1	1628.4												GAGTGGGTCTGGCCGGCCCG	Men1-4	989.998											CCAATCAGAGACCAGCAGCG	Dlc1-4	563.835
GTCAGCCAGCAGCATTCGCA	Gstp1-3	1622.05												GTTGTGCTCGGTGCTGACTT	Nf1-5	980.731											GGTTCCATTGGAGCAGGCCG	Ep300-3	550.529
GCATCACCACTGGCACAAGT	Nisch-4	1562.79												AAGTCTATGATCTTGATCCG	Dapk1-1	975.302											TGCCGAAGTTGATAAGACCA	Kdm1a-6	511.084
CCAAGTTCCCTAGCGCCATG	Men1-2	1536.31												ATTTCCTACGAATCCTGCAG	Rassf1-4	964.416											AAAGGTCTACTGCCCTCCCG	Nf2-1	507.703
CTTTACTTACCTGTGCCACT	Pebp1-1	1526.2												CGTGTGGTCGTCTTGCCCTC	Dcc-4	914.875											CCTTGGGTTTCCGTTTAGTG	Dnmt1-1	464.967
GCATGCTGCTGACCGCCGGG	Map2k4-4	1521.98												GATGTGCCGCAGAAGTCCAT	Dot1l-2	903.093											TGGCCTCACCTACTTCCCGG	Men1-6	444.722
TTTCCACATCTTCCTTCACG	Smarca2-6	1518.37												GGCCGAGGAGTCCCACCCAA	Smarca4-5	900.28											ACAGAAGTCATGATGTGCAC	Ezh2-2	433.648
CGTCCACTCATGGTTGCCAT	Nisch-3	1510.56												TGGTCTCCTTTTGTATTCAA	Brca2-5	892.182											AGTTTTCTCTGGTCATCAGT	Nf1-2	381.797
TGATCGACTACGACACCAAA	Dot1l-6	1491.8												AGTTTTCTCTGGTCATCAGT	Nf1-2	855.971											TTTCCACATCTTCCTTCACG	Smarca2-6	368.949
ATTCTCCGTGGAGAGCAGCG	Chd7-1	1451.68												GCGCCTTCTTACCTGCTGTA	Wt1-4	822.538											TCTGCTGATCCTCATCGCAC	Cd82-5	368.833
TTAAGGTTCTACAGAATCCA	Lifr-5	1451.41												GCAACCCAACCACCGCTCAA	Kat5-6	817.644											ACACGCTTCCGCCAACAAAC	Ezh2-1	354.962
GCTCAGACATCTATTACCAG	Mbd1-5	1410.71												AGAGCGAGCTCACAGCCCGC	Idh2-2	793.331											TCTGAAGTCAGGAATCCCAC	Sirt1-6	352.394
TGACCAGACCAAAATCCTTG	Serpinb5-4	1401.41												GGAATTCGTACTCCTCTGGT	Arhgdib-5	782.079											GGCAAGAAGCGGCCAAACCG	Smarca2-4	328.567
GCTGACGGCTGCTTTTACCG	Tet2-5	1392.54												GAGCCCCCCGAAGCTCCACG	Hdac5-3	780.679											GTGACAACTTCTCAGCCGGA	Smarca2-5	327.963
TGAGATCCCCAAATGTAAGC	Casp8-4	1373.98												GCTGGTCCGTCGGCCCTCCG	Kdm1a-2	775.413											ACCCCCATCCAGAAGCCCCG	Smarca4-1	320.706
GTGACAACTTCTCAGCCGGA	Smarca2-5	1359.63												CAGCCTTCTGAATTACACGC	Dnmt3b-1	770.575											GACCCCTCTGTGCACAAGCG	Nf2-4	308.069
GCAGCCCCAGTATTCCCTAC	Hdac7-3	1345.27												GTGTTTGTGCAAAACCCAGG	Hat1-6	767.375											GCTGCACCAGCACCGCTCCG	Kiss1-4	306.774
GCCTGTGGTTGTGAGTAGGG	Arid1a-4	1332.58												GCTCTCCAATGCCAAAGCCC	Dnmt3a-3	747.111											ATACTGGAGAATTTTGGCTG	Fbxw7-1	270.599
CGAGATGGAGTTCAACTGCG	Nf2-3	1310.45												CTGCTTCCTGAGAGGTCATT	Kdm1a-1	746.226											ATACTGCAGTCCAAAGAACC	Nf2-2	263.39
GGTCTCCCCATACACCTCAG	Dot1l-5	1297.95												TGATGGGCTTGGTCCAGCCA	Idh2-6	734.473											TTATTGTCTACCATCCACGA	Lifr-6	259.707
GTTTCAGCTGGAGGACGACG	Smarcb1-5	1289.2												ATTGTTACAGTATATCAATG	Nf1-3	721.875											TGCTGCACCGGGCAGGGGCG	Cdkn2b-6	255.792
ACAGTGCGCACAGCGCCAGG	Gsn-1	1263.14												GGTCACTGTCTCCACGGCCG	Chd5-6	711.715											TCAGGCACCATGACGAGAGA	Tsc1-6	247.41
GCTCGCCGCCTCACACCCCG	Sirt1-5	1262.86												CCAATCAGAGACCAGCAGCG	Dlc1-4	711.079											CGTAGCTGTGAGCACCCTTT	Kat2a-2	235.721
CGGTGGAGCCGGCAACATGG	Nisch-2	1247.37												TGTCTCTTAGCATTCTCCAT	Chd7-5	697.659											GCAGCGCCCCCATCTCAGCG	Ehmt2-3	234.237
TTAGGCCGCTTGGCTGAAGG	Ep300-5	1239.24												AGAGGCCCTAGATTTTTATG	Pten-2	693.512											AGAGAACTCATCACTCCTAA	Drg1-1	232.848
CGAGAAGGTGTACGGCAGCG	Txnip-1	1226.86												CCAAGTTCCCTAGCGCCATG	Men1-2	691.555											GGAAGGCAGGGGACTTCCCC	Fhit-4	231.909
ATAGCTTTGTCAGATAAGGA	Sirt1-2	1220.91												CCAGCTGGCCGGAGCAGCCG	Idh2-3	691.544											ACAAGCAGCTTTATACTCAG	Pbrm1-1	224.039
AATGAGGAACTCTTAAGCCA	Hic1-1	1213.07												TTACCTTGCCGACATCTCTG	Cdh13-6	681.374											TCAAAAAGTCGGAATCCAGG	Inpp5d-5	220.629
GCGGTCGAAGAGGCGCACCG	Msh2-4	1194.47												ACACTCACGTAGACCGGCAG	Dot1l-1	675.529											GTCTCATTGTGATAGTTGGG	Dkk3-4	220.195
TGGTGCCTGCCTTACCCAAA	Kat2a-4	1158.17												GTCAGCCAGCAGCATTCGCA	Gstp1-3	669.534											AAGTGACGCTGAAGTCCATG	Cdh1-1	217.804
TCCCAGGCTTAGAGTCTGCG	Nme1-3	1157.82												TGATCGACTACGACACCAAA	Dot1l-6	663.103											CGATCTCGAGGCCCTCAAAA	Arhgdib-3	217.424
TGCTGCACCGGGCAGGGGCG	Cdkn2b-6	1135.48												TGAGCTCGTGGACACGTACA	Nisch-5	640.405											CGAGGGCTGGAAGCCACCGA	Dnmt3a-1	215.15
TTACCTTGCCGACATCTCTG	Cdh13-6	1134.61												AGCTGCCCCGAAAATGAAAA	Cdh1-2	632.794											AACCCTTTAGTCAAACTGGA	Crebbp-1	202.816
TCTGGACTGCCTGATCTCAG	Bmp4-5	1125.85												TCTGAAGTCAGGAATCCCAC	Sirt1-6	620.034											AGAGCGAGCTCACAGCCCGC	Idh2-2	196.235
ACAGAAGTCATGATGTGCAC	Ezh2-2	1108.29												GCCCCATTAGATCTTACCCA	Tet1-4	617.571											GAGGCAATCACATTATCTCA	Txnip-2	196.052
CCACGTATAGTGAATGGCGA	Bmp4-1	1098.54												CGTAGCTGTGAGCACCCTTT	Kat2a-2	602.113											TCAAGCCTGATGGGGTCCAG	Nme1-2	193.03
TGATGGGCTTGGTCCAGCCA	Idh2-6	1072.43												CTGACCTTTCCAGATGTCCG	Men1-3	585.707											GAGCGATTTTGACAGTGACG	Smarca2-3	192.475
CTGCCTTCCTGGGAAGAACG	Fhit-1	1057.22												TCCAGGCCCTTAGGACCCGA	Dnmt3a-5	577.611											GCAAGAAGCCGCAGCTTCAA	Rassf1-5	190.401
GTTCTCTTCGAAGTTTAGCA	Drg1-4	1056.46												CATGAAGTCGACGCTGGCAG	Dnmt3b-2	577.185											TTAGAAGGTTGATCTTTCCA	Kmt2c-6	183.234
CCACATCCAACACAATTCCC	Kat2b-2	1041.61												GTTACTCAATTTCGGCCAGA	Mgmt-6	576.953											ACATTTATCAGGATCTCAAC	Msh2-2	182.22
TCTTTGCGAGGCCGGCCCCG	Kmt2c-5	1025.93												CCAGCCTGCCGAATTCATCG	Cdh13-3	571.127											CCAATGCCGGAGCTGCAGGG	Hdac7-2	179.533
AATGTTTATGGATACCCCCG	Med23-1	1020.21												AGCAGCTGAGATGAACGGGG	Brms1-1	566.339											CGACTACTACGACACCGGCG	Dapk1-2	177.595
CGGCACACAGAAGAGCCGCA	Gpr68-1	1004.43												TCAAGCCTGATGGGGTCCAG	Nme1-2	553.998											GGCCGAGGAGTCCCACCCAA	Smarca4-5	176.28
CTGACCTTTCCAGATGTCCG	Men1-3	1002.06												TACTGAAGTGGAACGACAGA	Lifr-4	544.136											CAGTGGCCATGGGCCCGCAG	Akap12-2	173.694
TGTCAGTGAGACCACTCACA	Gpr68-6	997.409												TCAAAGAGTCCATCAAACAC	Hdac2-4	541.92											TGTGCACCAGGAAGTTCACA	Dkk3-6	173.182
GAGCATTTTCGAGGAGGTGG	Med23-4	989.655												GCAGCGCCCCCATCTCAGCG	Ehmt2-3	525.436											CGTCCACTCATGGTTGCCAT	Nisch-3	172.443
ATACTCTCGGAGGAACTCTT	Ptpn14-2	988.884												GGTCTCCCCATACACCTCAG	Dot1l-5	523.813											GCAAGGAGATGAAGTCTCGC	Fbxw7-5	171.182
ACACTCACGTAGACCGGCAG	Dot1l-1	978.958												ACAGTGCGCACAGCGCCAGG	Gsn-1	513.883											ACCCAGCCTGTCACTAGCCG	Idh1-1	169.078
GAGGCAATCACATTATCTCA	Txnip-2	973.182												GCAAGGAGTATTCGACTTTG	Txnip-3	504.95											TTTGTAAAACTTATCGAACG	Map2k4-6	161.245
GCTGTATGACACACTGCTTG	Brms1-4	970.489												GCCGCAGACAAAAGACCTCG	Kmt2c-1	495.446											TCCTCTGTGTCGCCACCTAT	Kiss1-5	158.402
AAAGGTCTACTGCCCTCCCG	Nf2-1	969.743												TGACACCCGTTAGGAACAGT	Inpp4b-5	488.137											AAAAAGACGTGCTTGAAGGA	Ptpn14-1	156.768
GCACCTTGAGAGTCAGCACC	Vhl-2	962.126												CAATGCCACCAGTAGCCGCG	Cd82-1	467.92											TATTCGGCGTCTGGACGAGA	Mlh1-5	151.628
CTACTTCCTCAATCACAAGG	Gpr68-2	959.979												CTGTCCGACTTGCTTCTCCT	Dnmt1-2	457.671											CTACTGCACGAGCCGCTTTG	Mgmt-2	148.759
GGCCATTACAACTCACCAGA	Kdm1a-4	957.429												CCCACCCAAACATACCTGGG	Med23-2	451.327											TTTTGCCAGCGGCTCCCCAT	Kiss1-6	146.207
GGTCATGCATTCAAGCTGGG	Wt1-6	956.108												GTATGGAGGAGGGTTCCAAA	Hat1-5	442.483											TGTTCATTAGGGCTCCAAAG	Pbrm1-6	146.198
TTGCCACCTTCAGTTTTGGA	Casp8-6	954.601												TTTGTAAAACTTATCGAACG	Map2k4-6	422.285											GCCCCATTAGATCTTACCCA	Tet1-4	140.976
CTAATTCAGATCCAAGACAA	Mlh1-1	946.484												GAGGCAATCACATTATCTCA	Txnip-2	418.016											GCAAGACAATCAAGGCACAC	Pbrm1-3	137.755
GGTGCTCTTTGTGTTCCGCT	Cdkn2a-5	945.772												GACCAAAGACTCACCATGGG	Klf17-2	414.609											TTATGCCAAGTCCTGCTAGG	Bmp4-6	137.298
TGTTGGGTACCTTCTCAGGA	Tet1-5	939.151												ACATGGAGCTGAGCCAAAAG	Tet2-1	414.505											AATGAGGAACTCTTAAGCCA	Hic1-1	135.922
GACCAAAGACTCACCATGGG	Klf17-2	928.413												TCATAGATGTTGTCATTCCG	Fhit-6	410.581											AGTCTCAGCTTGAGAAAGAT	Rassf1-3	133.602
GGACTCCATTGTGAAAGCAG	Thbs1-5	907.446												GTAGCTCCTCTGCCTTGGAG	Inpp5d-4	406.602											GTATACAATCAAGGACACGG	Nf2-5	132.721
GGGAGGCTGCTAACTCCCCA	Amer1-5	902.353												CTACCTGCTGTGCATAAGAG	Arid1a-3	404.487											GGGAAGTCCTTACTTGGTAA	Kdm1a-5	130.639
GATCTCCGCGATCTTCGCTA	Drg1-3	878.697												GTGTAGACCAGAGTGCCAAA	Timp3-5	400.701											GATGTGCCGCAGAAGTCCAT	Dot1l-2	128.835
GCTACTCCTGAGGTGCTCGG	Mgmt-3	861.337												CGGTATCTATGCTCGCCTTG	Sirt1-4	399.809											AAGTAGACAATGGTGTATGG	Gstp1-1	127.709
GGCAAGAAGCGGCCAAACCG	Smarca2-4	859.361												TATGGGTTAGTCCCACCATA	Arid1a-5	399.533											GCCTGCACAGGGTTTAGGAG	Mlh1-3	126.167
AGGGCCACCGTGACATTGCG	Cdkn2b-2	855.461												GCGCTGCGTCGTGCACCGGG	Cdkn2a-2	387.283											GCACCTTGAGAGTCAGCACC	Vhl-2	123.702
GGTCACTGTCTCCACGGCCG	Chd5-6	849.1												CCTCACCCTCGTAGAAGTGG	Brd7-3	383.128											ATTTCCTACGAATCCTGCAG	Rassf1-4	121.447
GCTGTGAGCGAGGCCTGCAT	Mgmt-4	817.982												TGAGCGTAGCTTCCTCCTGA	Dkk3-5	380.679											TCTGTTTGCTGGCTAACTGG	Crebbp-5	121.31
GTGTAGACCAGAGTGCCAAA	Timp3-5	815.187												TCTGCTGATCCTCATCGCAC	Cd82-5	376.367											TGTTAGGCTTCTCAAATGGG	Kat2a-5	121.219
GACCCGTTCCAATAATGCCC	Vhl-1	810.638												TTGTTTTGACACAGGCCCCT	Txnip-6	372.896											TCTTGTAGATGGCCATGGCG	Trp53-6	119.413
TTGACTGAGCCACTACAGCA	Ep300-6	808.828												CCAGGCCTTCTACTGCCACG	Bmp4-2	369.642											GGAGCACCCCGAATTCCTGA	Gsn-4	116.061
CGTGTGGTCGTCTTGCCCTC	Dcc-4	795.186												TGTGCACCAGGAAGTTCACA	Dkk3-6	362.674											TGAGCGTAGCTTCCTCCTGA	Dkk3-5	115.498
TCTTGTAGATGGCCATGGCG	Trp53-6	793.08												TCAGGCACCATGACGAGAGA	Tsc1-6	355.996											CCTGGAACAAGTGATCCGGC	Ptpn14-3	115.127
GGCCGAGGAGTCCCACCCAA	Smarca4-5	772.388												GGTCATGCATTCAAGCTGGG	Wt1-6	347.259											CCAGGCTTCACTTTTGCCAG	Kiss1-2	114.715
AGATGCTGTGAAGTTACTGC	Sirt1-1	769.895												TTAGAAGGTTGATCTTTCCA	Kmt2c-6	344.776											TCGAACTGGGAAGTAGACAA	Gstp1-4	113.802
CCTGGAACAAGTGATCCGGC	Ptpn14-3	765.199												CTTTACTTACCTGTGCCACT	Pebp1-1	344.31											TTTTGCCCACAGATGTACCG	Timp3-6	113.056
ATTCACCATATCCATCTGGG	Gstp1-2	763.455												CGTCCACTCATGGTTGCCAT	Nisch-3	339.806											GGGACCTGAGAGCAGCCAAT	Fbxw7-6	112.632
CGTAGTCCCAGGCCTCCTCG	Cd82-2	755.29												GCCACTTCAGACTCCTTCAC	Brd4-4	330.195											TGGCTACCAGGGCTACCCCG	Arid1a-6	108.289
GCGCCTTCTTACCTGCTGTA	Wt1-4	754.712												AACTCCTTCGGCCTGCGCTA	Kiss1-1	325.952											GAATATACGGAACCTCTTGG	Brms1-3	107.452
GCTACCGGAACCGTGTCAGA	Brca1-3	750.739												TGAGATCCCCAAATGTAAGC	Casp8-4	325.029											TCATCCAGCTCGCTGCAGGT	Cd82-4	105.122
AAGGAATGCGTTTTACCAGG	Msh2-1	741.968												AGGGCCACCGTGACATTGCG	Cdkn2b-2	324.623											AATGTTTATGGATACCCCCG	Med23-1	104.431
TTACCGATGGCAACCATGAG	Nisch-6	738.912												TTGCCACCTTCAGTTTTGGA	Casp8-6	320.897											ACAGTGCGCACAGCGCCAGG	Gsn-1	101.927
CCAGGCTTCACTTTTGCCAG	Kiss1-2	735.397												AGTCCTCGCATGGACAAACA	Cdh13-1	320.722											ATAGAGCTGCAAGGGCCTGA	Nisch-1	100.916
TGTAGAAGAGGCGGTCCAGC	Chd7-4	734.283												CGAGATGGAGTTCAACTGCG	Nf2-3	316.502											GACCAAAGACTCACCATGGG	Klf17-2	100.904
GGTACACAAAGACCACCCAG	Cdkn2a-3	729.276												ACTGGTGGTTGGGGAAGCCG	Arid1a-1	313.667											ATGAGTGTAGCGAAAAACAG	Kiss1r-1	100.16
GGATTGGGCGCCTCCCGAAG	Cdkn2b-5	718.601												TGGCTACCAGGGCTACCCCG	Arid1a-6	312.69											CCCACCCAAACATACCTGGG	Med23-2	99.4268
CGTAGCTGTGAGCACCCTTT	Kat2a-2	716.295												AGTCCAGTACAAGAACAACG	Thbs1-2	309.438											GATCGCGGAGATCGAAGCCG	Drg1-2	97.854
CCCACCCAAACATACCTGGG	Med23-2	710.194												GGTCCAGTTCCAGTGCTGAA	Lifr-3	303.934											GCGGCTGGTGCTCAGCACCG	Gpr68-3	96.6373
TTTGTAAAACTTATCGAACG	Map2k4-6	710.144												TCACTTGGAGAATGTGTCAG	Kat2b-4	302.42											GCGCTCAGCCGAGCCCATGA	Hdac7-4	95.7754
CGATCTCGAGGCCCTCAAAA	Arhgdib-3	707.102												GGGCATCCTGAAGCGTTGGA	Kiss1r-4	294.492											CCACATCCAACACAATTCCC	Kat2b-2	94.9054
GTGCGGGGCGTACAGCCGCA	Kiss1r-5	704.946												TGCTGCACCGGGCAGGGGCG	Cdkn2b-6	293.096											TTGACTGAGCCACTACAGCA	Ep300-6	93.7578
GTACCTGCGTGTAATTCAGA	Dnmt3b-5	704.207												GCAGGAGCGCGGAAAAGCTG	Cdh1-4	291.291											CCAGATCTCAGTAATCCACC	Inpp4b-2	91.9665
TTACAGCTCCTGGATCTCCC	Drg1-6	694.874												TGTTAGGCTTCTCAAATGGG	Kat2a-5	289.732											ACAGGCTTCTCTGGTTCAGG	Ncor1-2	90.9715
TCAGGCACCATGACGAGAGA	Tsc1-6	693.705												GTGGTGGAGAAGCATTTCCA	Fhit-5	284.262											ATATACCCATCAGCTCTTTG	Hat1-1	90.444
GCGCTCAGCCGAGCCCATGA	Hdac7-4	691.402												TCTTGTAGATGGCCATGGCG	Trp53-6	278.028											CTTCATCAGGATGTAGGTCA	Fhit-3	90.0244
CAGACACGTGTACTTGAGCA	Gsn-2	689.496												TGGCCTCACCTACTTCCCGG	Men1-6	276.84											TCGAAGCTATGCCGCCTACG	Kiss1r-6	89.831
AACGGGTGTCACATTCCCAC	Inpp4b-1	684.072												AGAGAACTCATCACTCCTAA	Drg1-1	264.083											CGTAGTCCCAGGCCTCCTCG	Cd82-2	89.6715
TTATGCCAAGTCCTGCTAGG	Bmp4-6	677.745												CGAGAAGGTGTACGGCAGCG	Txnip-1	261.857											CTTTACTGCTCGCTAATGCG	Arid2-3	88.6185
TCACGGCTCACTTCACGAAG	Dnmt1-3	670.76												CAGACACGTGTACTTGAGCA	Gsn-2	255.184											GCATCACCACTGGCACAAGT	Nisch-4	87.6036
GCACTCAGCACAAAACCCCC	Hic1-4	665.455												CTACTGCACGAGCCGCTTTG	Mgmt-2	242.268											CTACTACCATTCCCAAGAGC	Kat2a-3	87.3268
TCCCAGTTGCAAACATCAGT	Crebbp-4	664.344												TCGAACTGGGAAGTAGACAA	Gstp1-4	235.817											TCAAAGGAGCCCACGCCAGG	Hdac5-6	87.0382
ATACTGGGCTTCTCAAATGG	Kat2b-1	664.102												GCGCTCAGCCGAGCCCATGA	Hdac7-4	234.898											GATGTGTTAAGCCAAACAGC	Mbd2-3	86.0772
GCAACCCAACCACCGCTCAA	Kat5-6	658.725												CCACATCCAACACAATTCCC	Kat2b-2	234.468											GCTGGTCCGTCGGCCCTCCG	Kdm1a-2	85.1882
AATGCAGTCCTGTCCCCATG	Apc-1	651.538												ATACAATTCTGAACCTCCGG	Brca2-1	233.276											GCTACCGGAACCGTGTCAGA	Brca1-3	83.3469
TTGGCATTCTGGAAAGTGGT	Kat6b-6	644.742												AGGCGTGTACTTTTCCAGCA	Dlc1-2	225.782											TCTACTCCAGACCCACCCTT	Smarca4-6	82.7444
CGAGGGCTGGAAGCCACCGA	Dnmt3a-1	643.426												TCGAAGCTATGCCGCCTACG	Kiss1r-6	224.597											GTTGTAGCCACAAATCCATC	Pbrm1-4	82.3447
GCCCCATTAGATCTTACCCA	Tet1-4	639.403												CTTCCTAGACTGCAACCGAG	Casp8-1	217.621											CTTTACTTACCTGTGCCACT	Pebp1-1	80.3576
TCACTTGGAGAATGTGTCAG	Kat2b-4	635.268												ATGCATCGTCAGATGCAGGA	Lifr-1	208.882											TGGTAGCCGGAAACTCCACA	Dnmt3b-6	80.1324
TACCTGCTCTAGGACAAGCA	Gpr68-5	631.85												ATATTGGAATGGGATCGGCA	Kat6b-1	205.279											TGTTCTGTAACAGGCTTCAG	Nme1-5	79.0846
TTTGGTGCCCACTTGCGCAA	Serpinb5-6	624.543												GGTTCCATTGGAGCAGGCCG	Ep300-3	204.114											AGCACGACAAGCCCAAGCCA	Timp3-1	77.0423
AAGCCGGTAGTGGAGATGGA	Idh2-1	614.254												TCAAAGGAGCCCACGCCAGG	Hdac5-6	202.759											AGATAGTGAAGCTAGAGCTG	Mbd1-3	76.7076
CCCCAGGGGGAGATAATCGA	Kat5-2	607.274												GACTTACTAGAGCGTCTTAA	Apc-2	202.75											GTAGCTCCTCTGCCTTGGAG	Inpp5d-4	76.6991
AAAAAGACGTGCTTGAAGGA	Ptpn14-1	605.872												AAAGGTCTACTGCCCTCCCG	Nf2-1	198.879											TGAGATCCCCAAATGTAAGC	Casp8-4	76.3584
GAGCCCCCCGAAGCTCCACG	Hdac5-3	594.155												TCCCAGTTGCAAACATCAGT	Crebbp-4	196.484											AGCTGCCCCGAAAATGAAAA	Cdh1-2	76.3458
GCTCCTTCAAGGACTTCTGA	Arhgdib-4	593.186												GGAGCACTACACTGACCTGA	Nme1-1	195.056											TATGGGTATTAAAATGGCCG	Msh2-6	75.8277
GCGCTGCGTCGTGCACCGGG	Cdkn2a-2	587.058												AGATGCTGTGAAGTTACTGC	Sirt1-1	195.026											CTGAGGGTACCGTTGAGCGG	Kat5-5	75.6566
GTGAGGAGTTTCCATCACGA	Bmp4-4	581.527												TTTGGTGCCCACTTGCGCAA	Serpinb5-6	194.585											GCAACCCAACCACCGCTCAA	Kat5-6	75.3643
TCATGGTACGACAGTGAGGA	Ep300-4	579.321												GCACTCAGCACAAAACCCCC	Hic1-4	194.133											GTGTAGACCAGAGTGCCAAA	Timp3-5	74.3221
CAATGCCACCAGTAGCCGCG	Cd82-1	579.302												TCTGTTTGCTGGCTAACTGG	Crebbp-5	190.092											TTAAGGTTCTACAGAATCCA	Lifr-5	72.9527
AGCTGCCCCGAAAATGAAAA	Cdh1-2	576.287												CGAGGGCTGGAAGCCACCGA	Dnmt3a-1	190.089											TGACCAGACCAAAATCCTTG	Serpinb5-4	72.095
TGAGCTTCAGCTCACTCAAG	Nf2-6	575.457												GAGCGATTTTGACAGTGACG	Smarca2-3	189.756											ATATTGGAATGGGATCGGCA	Kat6b-1	68.73
GCCCAGCGACCCGTAAGCCG	Wt1-3	570.94												AATGTTTATGGATACCCCCG	Med23-1	189.626											CGAGATGTCAGACAACGAGG	Chd5-2	68.5775
TGTTAGGCTTCTCAAATGGG	Kat2a-5	570.023												CTAACCTGTGCCATCGCTGG	Ep300-1	186.521											GTGAGGAGTTTCCATCACGA	Bmp4-4	67.2699
TACGCTCCACGAAAACAAAG	Kmt2c-4	568.735												GCTGTGCCAGTTTTAAAGTT	Inpp4b-3	184.251											AGAAGGGACCGGTTTGTTGG	Ezh2-4	65.7161
TGGTAGCCGGAAACTCCACA	Dnmt3b-6	563.403												TACGCTCCACGAAAACAAAG	Kmt2c-4	183.407											GCGCCTTCTTACCTGCTGTA	Wt1-4	63.1389
GACTTACTAGAGCGTCTTAA	Apc-2	556.894												CCTTGGGTTTCCGTTTAGTG	Dnmt1-1	180.053											GTACCTGCCCAGTTCCTCGC	Dapk1-5	62.6914
GGAACACAGTCACATACCAG	Kiss1r-3	556.413												TTTTGCCAGCGGCTCCCCAT	Kiss1-6	178.16											AAGGAATGCGTTTTACCAGG	Msh2-1	62.0969
TGGCTACCAGGGCTACCCCG	Arid1a-6	546.262												TCTGCGCTCTATCGACGACG	Men1-5	177.603											GCTCGCCGCCTCACACCCCG	Sirt1-5	61.8984
AGGTGCCATCGCCAGCACCG	Hdac5-2	534.079												GTACCTGCGTGTAATTCAGA	Dnmt3b-5	177.115											TGGTCTCCTTTTGTATTCAA	Brca2-5	61.6702
AGTCTCAGCTTGAGAAAGAT	Rassf1-3	531.756												ACGCCCGGAGAGGTACGGGG	Rassf1-1	176.551											GCTGCAGCTTACCTTGGTGG	Akap12-5	61.5693
GCAGCCACTTACCTGCCACA	Hdac5-4	531.451												GCTGCAGCTTACCTTGGTGG	Akap12-5	176.159											GGGCCTGTAAGAATTACGAT	Idh1-6	61.1766
GAGTGAGTGGCACATTGCAA	Lifr-2	528.029												GTAGACCTCGGAACTGAAGC	Cdh1-6	175.857											AACTCCTTCGGCCTGCGCTA	Kiss1-1	60.2175
GGAGCACTACACTGACCTGA	Nme1-1	523.946												TGTGTGACAGCCCCACTAAA	Dnmt1-5	174.351											TGGTGCCTGCCTTACCCAAA	Kat2a-4	59.7708
GACCCCTCTGTGCACAAGCG	Nf2-4	523.521												ACATAACATTCCTTATATGG	Ezh2-3	170.454											TGTTGGTCTGAAGTTTCTGC	Nme1-6	59.2585
AATGGGGTCGATGGTGGTAG	Brd4-1	522.969												TAGCATTATCTGCATACCAG	Kdm6a-4	170.094											GGTGGAGTATAAGAGTGCCG	Hat1-4	59.1046
TTCTCCAGCTTCTTCGCCCG	Kat2b-5	515.524												AAGGGTCTCCTCACTCTGAG	Ehmt2-1	169.654											ATCTCCTCCGCGAACAGCCG	Chd5-1	58.2254
TTACAACCAAAACAGCTGAT	Mlh1-6	514.934												TTACCGATGGCAACCATGAG	Nisch-6	165.377											CGAGAAGGTGTACGGCAGCG	Txnip-1	57.6001
TCGAACTGGGAAGTAGACAA	Gstp1-4	513.806												CAACGCACAGACATTCAACT	Smarca2-1	164.733											GCAACTCCATGTTTCACAAT	Prmt1-2	56.9665
TGTCTCGGAGAGACTCAGCC	Inpp5d-6	506.74												AAGTCATCGACTTCGTACAA	Aicda-1	161.134											GCTAAGCACAACACTCTGCA	Msh2-5	56.862
CTGAGGGTACCGTTGAGCGG	Kat5-5	503.492												GCAGCCCCAGTATTCCCTAC	Hdac7-3	157.345											TTACAACCAAAACAGCTGAT	Mlh1-6	56.426
TTCCTCATCACCGAAAGCGG	Kdm6a-6	502.906												GGACATGGAGAAGCGTGCAC	Apc-4	157.103											ATGGCGGCGGGAAAAGCGAG	Kdm6a-2	55.9159
AAGTGACGCTGAAGTCCATG	Cdh1-1	498.878												GATCTCCGCGATCTTCGCTA	Drg1-3	155.766											AGTCCAGTACAAGAACAACG	Thbs1-2	55.1726
TCAAAGGAGCCCACGCCAGG	Hdac5-6	497.917												CCACGTATAGTGAATGGCGA	Bmp4-1	154.768											CTAATCTGCAATGCTCCGGA	Dcc-5	54.8423
CCACACGCCCTCGCATCACG	Wt1-1	496.791												CCAATGCCGGAGCTGCAGGG	Hdac7-2	150.932											AGGCAGATGAAGAAGACCCG	Thbs1-1	54.3189
CCAATCAGAGACCAGCAGCG	Dlc1-4	495.84												GCTTACGTCTTCATCGGTGT	Cd82-3	150.284											GGGCATCCTGAAGCGTTGGA	Kiss1r-4	54.0462
GAGCGATTTTGACAGTGACG	Smarca2-3	491.237												TCATCCAGCTCGCTGCAGGT	Cd82-4	149.659											AGGCGTGTACTTTTCCAGCA	Dlc1-2	53.4674
GGAGCCCGTCTTCAAAAAGT	Inpp5d-3	490.348												ACAGATTCTGCAGGTCATAG	Asxl1-1	148.74											GAGCCCCCCGAAGCTCCACG	Hdac5-3	53.2468
GGTCGCTTCTGTCTTCGAAG	Brd7-5	488.587												GCTCGCCGCCTCACACCCCG	Sirt1-5	147.64											ATTCACCATATCCATCTGGG	Gstp1-2	51.0697
TGTCTCTTAGCATTCTCCAT	Chd7-5	486.672												AACCCTTTAGTCAAACTGGA	Crebbp-1	146.199											GCAAGTACACTCACGTAGAC	Dot1l-3	50.8935
TGTAGCTCAGTAAAAGTGAA	Rb1-6	486.07												CGACTATAAGAGCAGCAGCG	Hic1-3	141.472											GCAGATTGCCTCCAAGACTG	Dnmt3b-3	50.3236
GCAGAACTCGTGATTGTCGG	Cdh13-4	479.899												GCCTCCCCCAGAATCACCCG	Dnmt3b-4	141.204											CTACTTCCTCAATCACAAGG	Gpr68-2	48.9651
GCAGGAGCGCGGAAAAGCTG	Cdh1-4	478.468												CGGTGGAGCCGGCAACATGG	Nisch-2	140.575											TGTGTGACAGCCCCACTAAA	Dnmt1-5	48.9218
TGTCCATCGACATTGAGGGA	Vhl-5	475.057												TCCTCTGTGTCGCCACCTAT	Kiss1-5	139.401											TCTGACTGCGAGGTGTTGGA	Chd7-3	47.849
GTTGTAGCCACAAATCCATC	Pbrm1-4	473.712												GGTCGCTTCTGTCTTCGAAG	Brd7-5	138.89											TCCCAGTTGCAAACATCAGT	Crebbp-4	47.7894
GCTCACTGCTAGAAGTAGCA	Amer1-4	473.223												CTAATTCAGATCCAAGACAA	Mlh1-1	138.864											GTGTTTGTGCAAAACCCAGG	Hat1-6	47.6015
GGTGGAGTATAAGAGTGCCG	Hat1-4	464.409												CCAAAGCCACAGCTTCCTAT	Arid2-2	138.096											TGTGGCTGCTGCTCTATCGA	Chd7-6	47.4535
GTATGGAGGAGGGTTCCAAA	Hat1-5	458.025												TGTCAGTGAGACCACTCACA	Gpr68-6	137.456											GCTCTCCAATGCCAAAGCCC	Dnmt3a-3	47.4196
CTTCATCAGGATGTAGGTCA	Fhit-3	456.189												CCGTTCCAGTCACATGCGAA	Klf17-1	134.731											CCCTCTGCAGGGATCTACAA	Brms1-2	47.1531
TGTGCACCAGGAAGTTCACA	Dkk3-6	453.312												GGTCTGGGCGACGTTCCCAG	Cdkn2a-4	134.241											AGTCCTCGCATGGACAAACA	Cdh13-1	46.9077
GGGAGCCAAACAACACCTGG	Brms1-5	453.084												TCTGACTGCGAGGTGTTGGA	Chd7-3	134.134											CCTTAAACATTCTCTGTTCG	Mbd1-4	46.1684
TCATCCAGCTCGCTGCAGGT	Cd82-4	448.732												TGAGCTTCAGCTCACTCAAG	Nf2-6	133.5											GAAGTCACAGCACATGACGG	Trp53-3	46.1649
TGAGACCTACCTCTGCTACG	Aicda-6	445.826												TCTACTCCAGACCCACCCTT	Smarca4-6	133.331											GGTTCTCAGACTTCTCACCG	Amer1-6	45.8762
TGTGCTCCCCAAGGACGTGG	Serpinb5-5	444.5												GTAGCACGTGCCCGCCACCG	Pebp1-2	133.148											TGATCGACTACGACACCAAA	Dot1l-6	45.8405
GGGAAGTCCTTACTTGGTAA	Kdm1a-5	442.903												AAGTAGACAATGGTGTATGG	Gstp1-1	131.144											ATGCAGATCCAGTTCCACAT	Idh1-2	45.0423
CTACTACCATTCCCAAGAGC	Kat2a-3	438.278												TGTAGAAGAGGCGGTCCAGC	Chd7-4	129.334											GGTCTGGGCGACGTTCCCAG	Cdkn2a-4	44.4557
TTAGAAGGTTGATCTTTCCA	Kmt2c-6	435.92												GCAGATTGCCTCCAAGACTG	Dnmt3b-3	128.598											CTGCTTCCTGAGAGGTCATT	Kdm1a-1	44.4415
ATAGAGCTGCAAGGGCCTGA	Nisch-1	431.954												GACGGTAGTGAACCGCATAG	Mlh1-2	127.691											ACTGGTGGTTGGGGAAGCCG	Arid1a-1	44.1689
GGTCCAGTTCCAGTGCTGAA	Lifr-3	430.778												GGAAAGAAGTTCACGCAACG	Hic1-6	127.379											TTTGGTGCCCACTTGCGCAA	Serpinb5-6	43.9874
AGATAGTGAAGCTAGAGCTG	Mbd1-3	423.185												CCACACGCCCTCGCATCACG	Wt1-1	126.883											GTACCTGCGTGTAATTCAGA	Dnmt3b-5	43.9222
TCACTGATGAGCCGTCCTGA	Pbrm1-5	413.936												ATATACCCATCAGCTCTTTG	Hat1-1	126.422											GATCGTCCAAGAAGAGAGCG	Akap12-3	42.388
TTGGGGCTCCAGGATGGCCG	Dnmt3a-6	410.036												GACCCCTCTGTGCACAAGCG	Nf2-4	126.134											TGAAGGACTTTACCAATGCG	Dcc-6	42.2705
TCGGCTTCGAGCTTCCTCAA	Txnip-5	409.252												TGTTGGGTACCTTCTCAGGA	Tet1-5	125.505											CCAGCCTGCCGAATTCATCG	Cdh13-3	42.2263
CCGTTCCAGTCACATGCGAA	Klf17-1	408.926												TCGATAGCGACAGACCCGAA	Cdh13-5	125.365											GGACTCCATTGTGAAAGCAG	Thbs1-5	42.0187
GTCTCATTGTGATAGTTGGG	Dkk3-4	408.63												GATCGCGGAGATCGAAGCCG	Drg1-2	123.232											CCAGTAGAGGAAGCTCCCAA	Arhgdib-2	41.9367
TAGCATTATCTGCATACCAG	Kdm6a-4	406.048												GGTACTTGCAGATCAAGGCC	Gpr68-4	122.548											TCTGGACTGCCTGATCTCAG	Bmp4-5	41.3733
GCAACTCCATGTTTCACAAT	Prmt1-2	403.711												GGCCAAAATGTCAATGACAG	Ehmt2-5	122.1											CCAGGCCTTCTACTGCCACG	Bmp4-2	41.2293
ACTCATCCTCCACGTCCTTG	Serpinb5-1	401.173												GCAAATGGAGATAAGTTATT	Ep300-2	121.328											GCTTTTCCACATCAGTCGGT	Casp8-3	40.661
TTGTTTTGACACAGGCCCCT	Txnip-6	401.017												GCTCCCGGCAGCGGTGGCCA	Kat2b-3	121.024											GCACTCAGCACAAAACCCCC	Hic1-4	40.5128
TGAAGGACTTTACCAATGCG	Dcc-6	400.969												AGGCAGATGAAGAAGACCCG	Thbs1-1	118.477											GTGAACCCGCAGCCACAGAG	Mgmt-5	40.1192
GCAAGGAGTATTCGACTTTG	Txnip-3	400.952												ACCCAGCCTGTCACTAGCCG	Idh1-1	117.525											GGTCCCTCCCGCTGGACACG	Prmt5-4	39.7375
TCGATAGCGACAGACCCGAA	Cdh13-5	398.605												GCTCAGACATCTATTACCAG	Mbd1-5	115.145											TGTAGAAGAGGCGGTCCAGC	Chd7-4	39.4845
GCAGATTCAGACACTCCAAA	Akap12-4	397.361												AATGCAGTCCTGTCCCCATG	Apc-1	114.788											TCTTGAGTTGGAATGTAGCA	Asxl1-6	39.4776
ATTTCCTACGAATCCTGCAG	Rassf1-4	396.61												GGATTCTTCTTGGCAATAAG	Chd5-5	113.921											GCCTCCCCCAGAATCACCCG	Dnmt3b-4	39.3325
ACGCCCTGAACCGCTTCGGG	Cdkn2b-1	393.995												CGTCACTGCGAACCACCCTG	Mgmt-1	113.274											ACACTCACGTAGACCGGCAG	Dot1l-1	39.2049
AACTCCTTCGGCCTGCGCTA	Kiss1-1	389.064												TTCTTTTCACTTCTAGGCAG	Kat2b-6	112.559											ATTGTCTCCGTCCCCGGCCA	Sirt1-3	38.6619
CCTTGCAATTGCAACCCAGG	Timp3-4	387.473												GTGAACCCGCAGCCACAGAG	Mgmt-5	109.182											GCCCAGCGACCCGTAAGCCG	Wt1-3	38.5813
GTATCATTGATGAAGACTGT	Dkk3-3	385.504												GCAGATTCAGACACTCCAAA	Akap12-4	108.558											TGTTGGGTACCTTCTCAGGA	Tet1-5	38.4239
ACACGCTTCCGCCAACAAAC	Ezh2-1	385.161												GCACCTTGAGAGTCAGCACC	Vhl-2	108.538											CCCCAGGGGGAGATAATCGA	Kat5-2	38.0244
TTTTGCCAGCGGCTCCCCAT	Kiss1-6	383.657												AGATAGTGAAGCTAGAGCTG	Mbd1-3	108.431											AAGCCGGTAGTGGAGATGGA	Idh2-1	37.7247
GGGGATGTACAACACCGACG	Idh2-5	382.767												CTTCATCAGGATGTAGGTCA	Fhit-3	107.931											AGAGTCAGTGTGAAGATCGA	Men1-1	37.4494
TGGTCTCCTTTTGTATTCAA	Brca2-5	378.574												GTTCTCTTCGAAGTTTAGCA	Drg1-4	107.67											CGGCACACAGAAGAGCCGCA	Gpr68-1	36.2483
ATTGCTGGTGAACTCTACTA	Amer1-2	378.146												GTTTCAGCTGGAGGACGACG	Smarcb1-5	105.598											GTGGTGGAGAAGCATTTCCA	Fhit-5	36.1603
TCATAGATGTTGTCATTCCG	Fhit-6	377.106												ATAGAGCTGCAAGGGCCTGA	Nisch-1	102.95											ATTCTCCGTGGAGAGCAGCG	Chd7-1	35.7626
ATGATGAAAACGCCAACGGG	Cdh1-3	376.997												CCGCTGCCGGAATTGAGCAG	Kat2a-1	102.332											GCTGTGAGCGAGGCCTGCAT	Mgmt-4	35.5511
CAGTGGCCATGGGCCCGCAG	Akap12-2	375.694												GCAAGTACACTCACGTAGAC	Dot1l-3	100.726											GCTCCCGGCAGCGGTGGCCA	Kat2b-3	35.4903
ACTTGATGACTGGAACTCCT	Dcc-1	371.572												TGTAGCTCAGTAAAAGTGAA	Rb1-6	100.713											TCCCCAGCATCTTATCCGGG	Trp53-5	35.2892
GCTCCCGGCAGCGGTGGCCA	Kat2b-3	371.491												GTCTCATTGTGATAGTTGGG	Dkk3-4	100.512											GGTGCTCTTTGTGTTCCGCT	Cdkn2a-5	35.0499
TTATTGGAAGATTATCCAAA	Kdm6a-5	368.637												GAAGACTCACGGGCTCTGCA	Chd5-4	98.6379											GGTCATGCATTCAAGCTGGG	Wt1-6	34.3453
AGCTGGTCCTCAAAGTCGGG	Brd7-2	365.82												GGTTCTCAGACTTCTCACCG	Amer1-6	97.2283											TCATGGTACGACAGTGAGGA	Ep300-4	33.926
TGCCGAAGTTGATAAGACCA	Kdm1a-6	365.327												ACACGCTTCCGCCAACAAAC	Ezh2-1	96.7562											GGTCTCCCCATACACCTCAG	Dot1l-5	33.9212
CGGTGCAGATTCGAACTGCG	Cdkn2a-1	365.239												AATGAGGAACTCTTAAGCCA	Hic1-1	96.6756											CGTCACTGCGAACCACCCTG	Mgmt-1	33.5376
GCTTCTTGCACAGAGCCACG	Hic1-5	364.88												CGTAGTCCCAGGCCTCCTCG	Cd82-2	96.2826											TGTCTCGGAGAGACTCAGCC	Inpp5d-6	33.4482
GGGAGCATCTCAGGATTGCA	Klf17-5	361.683												TGACACCATCCCATGAAAAG	Mbd1-6	95.7825											TCCCAGGCTTAGAGTCTGCG	Nme1-3	33.2917
GCGGCTGGTGCTCAGCACCG	Gpr68-3	359.495												TGGTTGTTCATTCATCCGCT	Mbd2-6	94.0282											ACGCCCTGAACCGCTTCGGG	Cdkn2b-1	32.7349
TGAGCTCGTGGACACGTACA	Nisch-5	357.747												TATTCGGCGTCTGGACGAGA	Mlh1-5	93.4476											GCCGCAAGCCAGGATCCTGA	Txnip-4	32.2245
CCAGCCTGCCGAATTCATCG	Cdh13-3	356.848												GTGACTGGAACGGATGTACG	Klf17-6	92.5298											CAATGACCTCCAGTAAGGGA	Arid1a-2	32.1518
AACCCTTTAGTCAAACTGGA	Crebbp-1	355.305												AGCTGGTCCTCAAAGTCGGG	Brd7-2	90.5601											GTATGGAGGAGGGTTCCAAA	Hat1-5	31.881
CCAGTAGAGGAAGCTCCCAA	Arhgdib-2	354.393												TGTTGGTCTGAAGTTTCTGC	Nme1-6	89.4165											CGGTATCTATGCTCGCCTTG	Sirt1-4	31.7738
GCTCTCCAATGCCAAAGCCC	Dnmt3a-3	353.412												GACTAGCAACATCTACCACA	Brca2-2	88.9253											CATGCAGCCACCACATCACG	Gsn-3	31.7671
GGACGCACCCGGGCTCCCGG	Wt1-5	353.254												GGTTTCATGAAGATGGCGCC	Kdm6a-3	88.1729											CTGGGTCACTTGAAACAAAT	Fhit-2	31.4451
GCAAGTACACTCACGTAGAC	Dot1l-3	353.253												GAGAATCTAATGCCTCAGGG	Klf17-3	85.298											GGACATGGAGAAGCGTGCAC	Apc-4	29.7508
AGCTCACCTGTTTTACGCAA	Hdac7-1	349.709												CCAGAGACACTCATTCTTGG	Timp3-3	84.9076											ACTTGATGACTGGAACTCCT	Dcc-1	29.5878
CATGCTACTTACGCACTGCT	Rb1-2	349.688												CCAGGCTTCACTTTTGCCAG	Kiss1-2	84.7808											GATTAATCACATCAACGCCG	Tet1-3	29.2787
CTAATCTGCAATGCTCCGGA	Dcc-5	349.563												GTGACAACTTCTCAGCCGGA	Smarca2-5	84.234											CTTGGCCGCATACTGAAGAC	Dapk1-3	29.2355
TTAACCGATGAAAAACGCCC	Kat6b-3	348.852												ATCTCCTCCGCGAACAGCCG	Chd5-1	83.4188											CGTGTGGTCGTCTTGCCCTC	Dcc-4	28.8008
AGGCAGATGAAGAAGACCCG	Thbs1-1	348.617												TGGTGCCTGCCTTACCCAAA	Kat2a-4	82.3452											ACTCTCGGCGTTTCCAGCCA	Mbd1-2	28.279
CGCCTGATCCCTGCGCCCCG	Kiss1-3	346.444												GCTGTATGACACACTGCTTG	Brms1-4	81.9506											CATGCTACTTACGCACTGCT	Rb1-2	28.0426
GCTCCTAGATGGGTATAATA	Tet2-4	340.294												TTATGCCAAGTCCTGCTAGG	Bmp4-6	80.9306											CCTCACCCTCGTAGAAGTGG	Brd7-3	27.9249
AGAGAACTCATCACTCCTAA	Drg1-1	337.13												AGTATGTTCAACACACATAC	Arhgdib-1	79.8833											GCTGTATGACACACTGCTTG	Brms1-4	27.5863
CCTTAAACATTCTCTGTTCG	Mbd1-4	334.382												TCATGGTACGACAGTGAGGA	Ep300-4	79.4279											CCAAAGCCACAGCTTCCTAT	Arid2-2	27.3622
GGTCCCTCCCGCTGGACACG	Prmt5-4	333.03												GGCAAGAAGCGGCCAAACCG	Smarca2-4	79.2246											ACATGGAGCTGAGCCAAAAG	Tet2-1	27.0697
ACCCAGCCTGTCACTAGCCG	Idh1-1	328.276												GCCTGTGGTTGTGAGTAGGG	Arid1a-4	79.1745											TTACCTTGCCGACATCTCTG	Cdh13-6	26.8929
GTAGCTCCTCTGCCTTGGAG	Inpp5d-4	326.827												GTTCTCATAGACCTCATGCA	Dapk1-6	78.3263											TGAGCTTCAGCTCACTCAAG	Nf2-6	26.574
CTTGGCCGCATACTGAAGAC	Dapk1-3	326.557												GGGAGCCAAACAACACCTGG	Brms1-5	77.5128											AATGCAGTCCTGTCCCCATG	Apc-1	26.2727
GGTCTGGGCGACGTTCCCAG	Cdkn2a-4	323.619												ACCTCACGAACCCGAAAAGG	Kdm6a-1	76.8728											CTACAGAGCATGGATACCAG	Inpp5d-1	26.0532
AGCACGACAAGCCCAAGCCA	Timp3-1	322.853												GGAAGACTCCCGATTCAAAG	Cdh1-5	75.8785											AGGGCCACCGTGACATTGCG	Cdkn2b-2	25.9744
GATCGCGGAGATCGAAGCCG	Drg1-2	322.406												ATACTGGGCTTCTCAAATGG	Kat2b-1	75.3652											CCCACAGCTTTCCACATCAG	Asxl1-3	25.5842
GGATGACTACCTGAACGGCC	Gsn-5	322.189												CCCACAGCTTTCCACATCAG	Asxl1-3	74.0276											ATACAATTCTGAACCTCCGG	Brca2-1	25.3182
GGCTATGCACCAGCCTCCCA	Klf17-4	320.967												GTCGGACCGCCACTTCTACG	Brd7-6	73.8979											TTCCCAACGTGACTGTTACC	Arhgdib-6	25.2943
AGTCCAGTACAAGAACAACG	Thbs1-2	319.203												GCTCACTGCTAGAAGTAGCA	Amer1-4	72.0762											CAACGCACAGACATTCAACT	Smarca2-1	25.2415
ATCTCCTCCGCGAACAGCCG	Chd5-1	318.829												ATTGTCTCCGTCCCCGGCCA	Sirt1-3	71.6801											AGTATGTTCAACACACATAC	Arhgdib-1	25.0002
TGTTCATTAGGGCTCCAAAG	Pbrm1-6	316.705												AGGCGCCTCCGGACGAGCGG	Arid2-1	71.6221											GCTCCTAGATGGGTATAATA	Tet2-4	24.6172
GGACATGGAGAAGCGTGCAC	Apc-4	312.367												GTGAGGAGTTTCCATCACGA	Bmp4-4	71.5362											GCAGATTCAGACACTCCAAA	Akap12-4	24.5859
GCTGTGTGACAAATACAACC	Dot1l-4	310.847												AACGGGTGTCACATTCCCAC	Inpp4b-1	71.3228											CGCCTGATCCCTGCGCCCCG	Kiss1-3	24.5536
AGAGTCAGTGTGAAGATCGA	Men1-1	309.246												ATGGCGTACAGTCAAGGAGG	Hdac2-1	70.2563											GCGCTGCGTCGTGCACCGGG	Cdkn2a-2	24.3466
ATACAATTCTGAACCTCCGG	Brca2-1	308.829												GGGAGCATCTCAGGATTGCA	Klf17-5	69.1159											TGTCTCTTAGCATTCTCCAT	Chd7-5	24.2132
GCTCTGCGCTCAGACAGTGA	Chd4-4	306.429												GCTCATCGACTTTTACAAGA	Inpp5d-2	68.7478											TATGGGTTAGTCCCACCATA	Arid1a-5	23.9885
GGAATTCGTACTCCTCTGGT	Arhgdib-5	304.983												GGTCCCTCCCGCTGGACACG	Prmt5-4	67.5788											CCTCACTGCCCGCTGAGCAG	Chd4-2	23.052
CTGGGTCACTTGAAACAAAT	Fhit-2	301.505												TTCTCCAGCTTCTTCGCCCG	Kat2b-5	67.5116											GCAAGGAGTATTCGACTTTG	Txnip-3	22.7817
AAGTCTATGATCTTGATCCG	Dapk1-1	299.145												AAAAAGACGTGCTTGAAGGA	Ptpn14-1	67.4605											GCACAAACTGACCTTCGTGA	Bmp4-3	22.6667
TACTGAAGTGGAACGACAGA	Lifr-4	298.637												GTATCATTGATGAAGACTGT	Dkk3-3	67.367											AAGGGTCTCCTCACTCTGAG	Ehmt2-1	22.2893
ACAGGCTTCTCTGGTTCAGG	Ncor1-2	291.466												TCTGGACTGCCTGATCTCAG	Bmp4-5	66.6452											GCAGCCACTTACCTGCCACA	Hdac5-4	22.2769
TCTGACTGCGAGGTGTTGGA	Chd7-3	289.715												CAATGACCTCCAGTAAGGGA	Arid1a-2	66.2802											TAGCATTATCTGCATACCAG	Kdm6a-4	21.4938
GTGAACCCGCAGCCACAGAG	Mgmt-5	288.66												GCTATATCTCCCAGCCACCA	Amer1-3	66.0087											CCCATATTATACACACCTTG	Tet1-1	21.4314
GATCTAGAGGATAATCGAGA	Ezh2-6	288.627												GCTGAAGACCTATTTCCAAG	Cdc73-3	65.054											TTATACTCAGATTCCTCCGG	Brca2-6	21.4093
AGTATGTTCAACACACATAC	Arhgdib-1	282.209												CATGCTACTTACGCACTGCT	Rb1-2	63.9355											TCACGGCTCACTTCACGAAG	Dnmt1-3	20.8365
TCTGTTTGCTGGCTAACTGG	Crebbp-5	278.976												TGACCAGACCAAAATCCTTG	Serpinb5-4	63.4772											ACCATGTCCAAACCTAGCAA	Ehmt2-2	20.701
TCGAAGCTATGCCGCCTACG	Kiss1r-6	275.966												GAAGTCACAGCACATGACGG	Trp53-3	63.454											CCACACGCCCTCGCATCACG	Wt1-1	20.3981
GGGCATCCTGAAGCGTTGGA	Kiss1r-4	272.544												TCTTACCCTTGACAACAACG	Thbs1-6	63.0186											TGGTTGTTCATTCATCCGCT	Mbd2-6	19.9857
CCACGTGCAGTACATTCACA	Timp3-2	271.992												GCCGCAAGCCAGGATCCTGA	Txnip-4	62.9489											GGCCATTACAACTCACCAGA	Kdm1a-4	19.8579
TCCTCTGTGTCGCCACCTAT	Kiss1-5	269.032												GATTATGAAAGATCAAGCAC	Casp8-2	62.605											GGATTCTTCTTGGCAATAAG	Chd5-5	19.8066
TTCCAGATGTGGCCAAAAGG	Ehmt2-6	268.234												TGTTCATTAGGGCTCCAAAG	Pbrm1-6	62.016											GATTCCGTCCCACAACATGA	Tet2-3	19.3206
ACTCTCGGCGTTTCCAGCCA	Mbd1-2	267.731												GCATGTTCTATCACGAACAC	Rassf1-6	61.7147											GCAGATACCTCGCAATGTCA	Cdkn2b-4	19.2487
GAGTTTTCTGACGCGAGCCG	Tet1-2	263.186												CTACTTCCTCAATCACAAGG	Gpr68-2	60.5323											GCACAGTGTGAGTTGCAGCT	Kiss1r-2	19.0327
GTGACTGGAACGGATGTACG	Klf17-6	263.028												AGTGACTGTTTGAAACCCAA	Serpinb5-2	59.2849											ATGCATCGTCAGATGCAGGA	Lifr-1	18.9477
GCAAGACAATCAAGGCACAC	Pbrm1-3	261.511												TTACAACCAAAACAGCTGAT	Mlh1-6	59.0128											CTAACCTGTGCCATCGCTGG	Ep300-1	18.3869
GTTGCTGCTCCCGTAGCGCA	Hdac5-5	261.341												TTGAGAAGATAGTGTTCACG	Tet1-6	58.8575											AGCTGGTCCTCAAAGTCGGG	Brd7-2	18.3547
TGTTCTGTAACAGGCTTCAG	Nme1-5	261.154												GTGCGGGGCGTACAGCCGCA	Kiss1r-5	58.2954											TGCCCACTTTGGCATCCACG	Prmt1-6	18.0456
TTCCCAACGTGACTGTTACC	Arhgdib-6	258.111												AGTCTCAGCTTGAGAAAGAT	Rassf1-3	55.7271											GCGGTCGAAGAGGCGCACCG	Msh2-4	17.9959
CTTTACTGCTCGCTAATGCG	Arid2-3	258.051												GCTCCTTCAAGGACTTCTGA	Arhgdib-4	55.3757											GGAGCACTACACTGACCTGA	Nme1-1	17.4853
TCCAGGCCCTTAGGACCCGA	Dnmt3a-5	256.502												ACAGGCAGCAGTACATCCCG	Amer1-1	54.8213											CCAAGTTTCACCTGGTTACG	Dcc-3	16.7337
CAGCCTTCTGAATTACACGC	Dnmt3b-1	254.787												GAGTTTTCTGACGCGAGCCG	Tet1-2	54.663											AGGTGCCATCGCCAGCACCG	Hdac5-2	16.6633
CTGTCCGACTTGCTTCTCCT	Dnmt1-2	254.298												CTCCACTTGCCCCCGCGCCG	Cdkn2b-3	54.1827											TGTCAGTGAGACCACTCACA	Gpr68-6	15.8201
CCTCAAGGCCTTCACATTTG	Kat6b-2	250.515												GGTCTGCTGCTCTCCCGCCG	Brd4-6	52.4312											TTGTTTTGACACAGGCCCCT	Txnip-6	15.6869
TTGTTCAGCTACACCATTGA	Akap12-6	249.845												CCCTAATGAACAGCTCACAG	Pbrm1-2	52.0981											GCCATCTGTGAGCTCCTTAA	Serpinb5-3	15.6578
GCTCATCGACTTTTACAAGA	Inpp5d-2	249.844												ACTCTCGGCGTTTCCAGCCA	Mbd1-2	52.0762											CTGCCTTCCTGGGAAGAACG	Fhit-1	15.6458
AAGGGTCTCCTCACTCTGAG	Ehmt2-1	246.572												GCCTGCACAGGGTTTAGGAG	Mlh1-3	52.068											GCTATATCTCCCAGCCACCA	Amer1-3	15.3091
TCTTACCCTTGACAACAACG	Thbs1-6	243.696												CATGCAGCCACCACATCACG	Gsn-3	51.4326											TACGCTCCACGAAAACAAAG	Kmt2c-4	15.2828
TTATTGTCTACCATCCACGA	Lifr-6	242.847												TTATTGGAAGATTATCCAAA	Kdm6a-5	50.5939											GTGCGGGGCGTACAGCCGCA	Kiss1r-5	15.1239
TTGAGAAGATAGTGTTCACG	Tet1-6	238.501												ATTGCTGGTGAACTCTACTA	Amer1-2	49.7217											GGACATCAATGGCATCTGGA	Kmt2c-2	14.7089
CCCTAATGAACAGCTCACAG	Pbrm1-2	236.88												ATACTGCAGTCCAAAGAACC	Nf2-2	49.6821											TGAAACTTCACCTAGTTCCG	Dnmt1-4	14.4056
CAACGCACAGACATTCAACT	Smarca2-1	235.894												CCTGGAACAAGTGATCCGGC	Ptpn14-3	48.3652											GCTGACGGCTGCTTTTACCG	Tet2-5	14.2765
GGAGCACCCCGAATTCCTGA	Gsn-4	234.705												TCAGGGTCTGCTCCACCGGG	Inpp4b-4	47.931											TTCTCAAGCTTCTTGGCACG	Kat2a-6	14.0455
GTACCTGCCCAGTTCCTCGC	Dapk1-5	234.211												GAAACTGCTTTCGGTTACAA	Hat1-3	47.4731											TATGCCTTACCTGCTGGTGT	Ncor1-6	13.9778
GCGCCGTGTAAAAGTCGCCG	Msh2-3	232.663												TTCTCAAGCTTCTTGGCACG	Kat2a-6	46.4487											GCAGGAGCGCGGAAAAGCTG	Cdh1-4	13.8619
GTTTCACTCAGGACCCTCAC	Ncor1-5	232.269												CGATCTCGAGGCCCTCAAAA	Arhgdib-3	45.39											GAGAATCTAATGCCTCAGGG	Klf17-3	13.787
ATACTGCAGTCCAAAGAACC	Nf2-2	230.29												CCTTGCAATTGCAACCCAGG	Timp3-4	45.3317											GAGTTTTCTGACGCGAGCCG	Tet1-2	13.7781
GTGTTTGTGCAAAACCCAGG	Hat1-6	228.044												TACCTGCTCTAGGACAAGCA	Gpr68-5	45.1413											GGTACCTTATGAGCCACCCG	Trp53-4	13.6672
GCTTTTCCACATCAGTCGGT	Casp8-3	227.219												CTGGGTCACTTGAAACAAAT	Fhit-2	44.7132											GTCGGACCGCCACTTCTACG	Brd7-6	13.2238
GCAGATTGCCTCCAAGACTG	Dnmt3b-3	226.771												CTTTACTGCTCGCTAATGCG	Arid2-3	44.4376											ACCTCACGAACCCGAAAAGG	Kdm6a-1	13.1832
CCAGCTGGCCGGAGCAGCCG	Idh2-3	226.538												TTGAGCGTAGTTTCACTCCG	Apc-6	44.431											ACAGGGTAAGATCACATGCA	Mbd1-1	12.9292
CCAATGCCGGAGCTGCAGGG	Hdac7-2	225.356												TATGGGTATTAAAATGGCCG	Msh2-6	44.2122											TTATTGGAAGATTATCCAAA	Kdm6a-5	12.6762
AGAGCGAGCTCACAGCCCGC	Idh2-2	220.042												CCTCATGAGGAACTTCCTGT	Ppp2ca-3	43.821											CTTCCTAGACTGCAACCGAG	Casp8-1	12.3153
TGGTTGTTCATTCATCCGCT	Mbd2-6	219.444												GCAGAACTCGTGATTGTCGG	Cdh13-4	43.0616											GCAAATGGAGATAAGTTATT	Ep300-2	12.2968
CAATGACCTCCAGTAAGGGA	Arid1a-2	218.873												TGAAACTTCACCTAGTTCCG	Dnmt1-4	43.0487											ATGATGAAAACGCCAACGGG	Cdh1-3	12.2595
TGGCACCTTCAATAATACCC	Drg1-5	215.185												CTTGGCCGCATACTGAAGAC	Dapk1-3	42.9753											TGAGCTCGTGGACACGTACA	Nisch-5	11.7597
ATATACCCATCAGCTCTTTG	Hat1-1	208.06												CTGGGGCTGTGAAATTAAAC	Hdac2-2	42.7716											GGTCGCTTCTGTCTTCGAAG	Brd7-5	11.7405
AGAAGATGTCCACGTCCAAG	Akap12-1	208.017												GCTGGCGGAGACCTTGACAC	Crebbp-3	42.7364											CCAGCTGGCCGGAGCAGCCG	Idh2-3	11.7162
AGAAGGGACCGGTTTGTTGG	Ezh2-4	206.27												CCAAGTTTCACCTGGTTACG	Dcc-3	42.4108											GCTCAGACATCTATTACCAG	Mbd1-5	11.6814
CTACAGAGCATGGATACCAG	Inpp5d-1	205.193												TTAACCGATGAAAAACGCCC	Kat6b-3	42.3684											CCACGTATAGTGAATGGCGA	Bmp4-1	11.5675
GCTGATTCAAAGCTTCCTGA	Brd7-4	202.73												ACAGCTTCCAGAGCTCCCAC	Dlc1-1	42.1892											AACTCTGGTCCAAAGAAGCG	Hdac5-1	11.5653
GCCGCAAGCCAGGATCCTGA	Txnip-4	201.569												ACATTTATCAGGATCTCAAC	Msh2-2	41.7551											GGTAGATGAGAAACTGAACG	Mapk14-2	11.5172
GCCGTTTAAGAAGATCCCTG	Arid2-5	199.742												GAGTGAGTGGCACATTGCAA	Lifr-2	41.729											CCTCATGAGGAACTTCCTGT	Ppp2ca-3	11.4054
ACAGGCAGCAGTACATCCCG	Amer1-1	198.336												ACTCATCCTCCACGTCCTTG	Serpinb5-1	41.3363											GGTACACAAAGACCACCCAG	Cdkn2a-3	11.2955
TCCCCAGCATCTTATCCGGG	Trp53-5	197.905												TCCCAGGCTTAGAGTCTGCG	Nme1-3	41.0392											GCATGTTCTATCACGAACAC	Rassf1-6	11.2498
TGACCAGCGCAATATCAATA	Dlc1-6	197.182												ATTCACCATATCCATCTGGG	Gstp1-2	40.6678											GCGGCTCTAGCATCAACCCA	Crebbp-2	11.2475
GGTACTTGCAGATCAAGGCC	Gpr68-4	196.965												CAGTGGCCATGGGCCCGCAG	Akap12-2	39.7565											TAGATGGCTTTGCGGTACAT	Dnmt3a-4	11.1847
TTCTTTTCACTTCTAGGCAG	Kat2b-6	196.671												GCGGCTCTAGCATCAACCCA	Crebbp-2	39.5873											TGAGCTGAAGCTATGCCCGT	Cdkn2a-6	11.0033
GCAAATGGAGATAAGTTATT	Ep300-2	196.507												GATCTTGGCCCTTCACCAGT	Thbs1-3	37.5484											GAGTGAGTGGCACATTGCAA	Lifr-2	10.8894
GTATGACCTCCACTATTGGC	Gsn-6	195.308												GCAACTCCATGTTTCACAAT	Prmt1-2	37.4949											CTCCACTTGCCCCCGCGCCG	Cdkn2b-3	10.8288
CCTCTATGACTGCTTAGCAA	Med23-3	194.794												GTACCTGCCCAGTTCCTCGC	Dapk1-5	36.0772											TCAGGGTCTGCTCCACCGGG	Inpp4b-4	10.6808
ACAAGCAGCTTTATACTCAG	Pbrm1-1	194.598												TTATTTTTCGGTCGTCCAAT	Kat6b-4	36.0362											TTTACGACTGGAGGAAGTGG	Brms1-6	10.6801
CTACTGCACGAGCCGCTTTG	Mgmt-2	193.074												GCTGACGGCTGCTTTTACCG	Tet2-5	35.6086											GGATGACTACCTGAACGGCC	Gsn-5	10.6736
ATGGCGGCGGGAAAAGCGAG	Kdm6a-2	190.627												GGACTCCATTGTGAAAGCAG	Thbs1-5	34.5268											GTTCTACATGATCGGCTCCG	Smarcb1-4	10.5123
GCTTACGTCTTCATCGGTGT	Cd82-3	189.569												AGAAGGGACCGGTTTGTTGG	Ezh2-4	34.392											TCCTCCTTCTTCCATCCGGG	Mbd2-5	10.5068
GATGTGCCGCAGAAGTCCAT	Dot1l-2	189.372												GGATGACTACCTGAACGGCC	Gsn-5	34.0861											AATGGGGTCGATGGTGGTAG	Brd4-1	10.3696
CTCCACTTGCCCCCGCGCCG	Cdkn2b-3	187.322												AGAAGATGTCCACGTCCAAG	Akap12-1	34.0484											TGACACCCGTTAGGAACAGT	Inpp4b-5	9.85028
GATCATTGATGAGCGCACAA	Dnmt3a-2	187.046												GATGTGTTAAGCCAAACAGC	Mbd2-3	33.9789											GATCATTGATGAGCGCACAA	Dnmt3a-2	9.61402
CCAGGCCTTCTACTGCCACG	Bmp4-2	186.811												ACAGAAGTCATGATGTGCAC	Ezh2-2	33.9025											TTGGGGCTCCAGGATGGCCG	Dnmt3a-6	9.53889
GATGATGATGAGGTACCACC	Arid2-4	186.053												ATGATGAAAACGCCAACGGG	Cdh1-3	32.8052											GTTTCAGCTGGAGGACGACG	Smarcb1-5	9.33701
TCTACTCCAGACCCACCCTT	Smarca4-6	185.75												AGTGCACCCCTGGATTCCAG	Cdh13-2	32.7965											TCGATAGCGACAGACCCGAA	Cdh13-5	9.16587
CAAGACCGTGAGCTCTGCAG	Dcc-2	184.353												GTTTCACTCAGGACCCTCAC	Ncor1-5	32.4986											GGACCATCTGTGACAACCAG	Dkk3-2	9.13507
GTCGGACCGCCACTTCTACG	Brd7-6	183.486												CCACGTGCAGTACATTCACA	Timp3-2	32.4691											GTTGCTGCTCCCGTAGCGCA	Hdac5-5	8.92986
ATTGTCTCCGTCCCCGGCCA	Sirt1-3	183.281												GCTCAATGAGATGTTTCGAG	Dkk3-1	32.112											GACTTACTAGAGCGTCTTAA	Apc-2	8.82826
GTTCTCATAGACCTCATGCA	Dapk1-6	180.55												CGGCGCTTACTCACCACAAG	Smarcb1-2	32.051											GTTTCACTCAGGACCCTCAC	Ncor1-5	8.76634
GGCTATAAAGAAATACAACG	Idh1-5	180.475												CTACAGAGCATGGATACCAG	Inpp5d-1	30.9588											CCTCAAGGCCTTCACATTTG	Kat6b-2	8.68831
GGATCCTGTCCCTTTCCCGT	Mbd2-4	180.33												GGTACCTTATGAGCCACCCG	Trp53-4	30.6314											GAGGAAGAAGGAGCGCACGT	Asxl1-4	8.55215
GCCTGCACAGGGTTTAGGAG	Mlh1-3	179.884												GCACAGTGTGAGTTGCAGCT	Kiss1r-2	30.561											TACCTGCTCTAGGACAAGCA	Gpr68-5	8.52634
CCCTCTGCAGGGATCTACAA	Brms1-2	179.14												CTATTCTGAAGAAGTATGAT	Idh1-3	30.4365											CCACCGCATCGACTCCACCG	Stk11-2	8.3837
CTCCGCCATGAGTTGTCCCG	Chd5-3	179.028												ATATTTTCTCCTAGTCCAAG	Mbd2-2	30.182											GGAAGACTCCCGATTCAAAG	Cdh1-5	8.36535
AGAGTACATTATAGGCACCG	Ezh2-5	177.524												CTGAGGGTACCGTTGAGCGG	Kat5-5	30.1237											TCAAAGAGTCCATCAAACAC	Hdac2-4	8.35274
TTATACTCAGATTCCTCCGG	Brca2-6	177.342												GATCTAGAGGATAATCGAGA	Ezh2-6	29.6176											GGAATTCGTACTCCTCTGGT	Arhgdib-5	8.21285
AACTCTGGTCCAAAGAAGCG	Hdac5-1	177.094												GCCCAGCGACCCGTAAGCCG	Wt1-3	29.5028											CGGTGGAGCCGGCAACATGG	Nisch-2	8.04337
TGGTCTCTCCAAGCATCACG	Nme1-4	176.783												TTTACGACTGGAGGAAGTGG	Brms1-6	29.3775											ACAGATTCTGCAGGTCATAG	Asxl1-1	7.76316
CGGTATCTATGCTCGCCTTG	Sirt1-4	174.159												TCCTCTTCACCACGTAGCAG	Aicda-4	29.0454											CGGTGCAGATTCGAACTGCG	Cdkn2a-1	7.75225
GCTGCACCAGCACCGCTCCG	Kiss1-4	172.016												CGCCTGATCCCTGCGCCCCG	Kiss1-3	29.0402											CTGGGGCTGTGAAATTAAAC	Hdac2-2	7.65636
CCTCTCTTTCGGGAGAGCCG	Kat5-3	171.644												TGACATTGCTGTCCAGCAGG	Ptpn14-6	29.0252											GATTATGAAAGATCAAGCAC	Casp8-2	7.62255
GTATACAATCAAGGACACGG	Nf2-5	171.565												GATGATGATGAGGTACCACC	Arid2-4	28.4075											AGCTCACCTGTTTTACGCAA	Hdac7-1	7.62133
ATATTGGAATGGGATCGGCA	Kat6b-1	171.027												GCAGCCACTTACCTGCCACA	Hdac5-4	28.3611											GATGATGATGAGGTACCACC	Arid2-4	7.60745
GGTAGATGAGAAACTGAACG	Mapk14-2	170.915												GGACATCAATGGCATCTGGA	Kmt2c-2	28.3306											TGATGGGCTTGGTCCAGCCA	Idh2-6	7.59401
ACCTCACGAACCCGAAAAGG	Kdm6a-1	170.819												ACAGGGTAAGATCACATGCA	Mbd1-1	28.07											GGGAGCATCTCAGGATTGCA	Klf17-5	7.58963
CGGCGCTTACTCACCACAAG	Smarcb1-2	170.678												CCTTAAACATTCTCTGTTCG	Mbd1-4	27.7319											TCACTTGGAGAATGTGTCAG	Kat2b-4	7.52458
CTACCTGCTGTGCATAAGAG	Arid1a-3	168.813												GCCCAAGCTATGAAGTCCGA	Idh1-4	27.5939											TTTCATTCTGAGAACAGCGA	Tet2-6	7.34439
CGTCACTGCGAACCACCCTG	Mgmt-1	166.763												GCTGCACCAGCACCGCTCCG	Kiss1-4	27.0133											GCTTACGTCTTCATCGGTGT	Cd82-3	7.21012
GAGAATCTAATGCCTCAGGG	Klf17-3	166.42												CTACTACCATTCCCAAGAGC	Kat2a-3	26.5324											TCTTACCCTTGACAACAACG	Thbs1-6	7.20128
CCCACAGCTTTCCACATCAG	Asxl1-3	165.45												TTATACTCAGATTCCTCCGG	Brca2-6	26.3724											GATCTAGAGGATAATCGAGA	Ezh2-6	7.104
GCATGTTCAGAGCCGCCGAG	Smarca4-2	163.741												CGAGATGTCAGACAACGAGG	Chd5-2	26.3188											ATACTGGGCTTCTCAAATGG	Kat2b-1	7.07292
ACAGGGTAAGATCACATGCA	Mbd1-1	161.774												GCCTTGGGACAGCAAAACAG	Smarca4-3	26.3147											CCTTGCAATTGCAACCCAGG	Timp3-4	6.9943
GGTTCTCAGACTTCTCACCG	Amer1-6	161.169												CCTCAAGGCCTTCACATTTG	Kat6b-2	25.8869											GATCTTGGCCCTTCACCAGT	Thbs1-3	6.78948
GCTGCAGCTTACCTTGGTGG	Akap12-5	160.918												GCGGTCGAAGAGGCGCACCG	Msh2-4	25.6794											GCTCCTTCAAGGACTTCTGA	Arhgdib-4	6.68544
CGACTATAAGAGCAGCAGCG	Hic1-3	160.722												TTCCTCATCACCGAAAGCGG	Kdm6a-6	25.1715											GGTCACTGTCTCCACGGCCG	Chd5-6	6.61404
TGACACCATCCCATGAAAAG	Mbd1-6	160.435												TGGTAGCCGGAAACTCCACA	Dnmt3b-6	25.0597											GCTCATCGACTTTTACAAGA	Inpp5d-2	6.59173
TTGAGCGTAGTTTCACTCCG	Apc-6	160.059												GCTTCTTGCACAGAGCCACG	Hic1-5	25.0362											ACAGGCAGCAGTACATCCCG	Amer1-1	6.53765
ACTGGTGGTTGGGGAAGCCG	Arid1a-1	159.537												GGCTATGCACCAGCCTCCCA	Klf17-4	24.898											GCAAGAACTGCTTTGTTACC	Ptpn14-4	6.31152
CTAACCTGTGCCATCGCTGG	Ep300-1	159.346												CTAATCTGCAATGCTCCGGA	Dcc-5	24.7723											TTCTTTTCACTTCTAGGCAG	Kat2b-6	6.17576
CGACTACTACGACACCGGCG	Dapk1-2	157.803												TAGATGGCTTTGCGGTACAT	Dnmt3a-4	24.7602											AGCTCGTTAGCCAAACAAGA	Brd7-1	6.12463
ACCATGTCCAAACCTAGCAA	Ehmt2-2	156.945												ATGGCGGCGGGAAAAGCGAG	Kdm6a-2	24.2946											GTGAAAAGACTAATGCGGCC	Asxl1-5	6.00588
TATTCGGCGTCTGGACGAGA	Mlh1-5	156.545												ATACTCTCGGAGGAACTCTT	Ptpn14-2	23.8946											TGACATAGCATTATCAACCT	Rb1-5	5.99131
ATGCATCGTCAGATGCAGGA	Lifr-1	156.202												ACCATGTCCAAACCTAGCAA	Ehmt2-2	23.7667											GGACGCACCCGGGCTCCCGG	Wt1-5	5.89537
GTGAAAAGACTAATGCGGCC	Asxl1-5	153.907												ACAGGCTTCTCTGGTTCAGG	Ncor1-2	23.6604											CGGCGCTTACTCACCACAAG	Smarcb1-2	5.88916
TTCGGCTGACATAATTCACA	Mapk14-5	151.559												TTCCAGATGTGGCCAAAAGG	Ehmt2-6	23.6142											GCTCAATGAGATGTTTCGAG	Dkk3-1	5.87004
AGTGACTGTTTGAAACCCAA	Serpinb5-2	151.446												GATTCCGTCCCACAACATGA	Tet2-3	23.2503											ACATAACATTCCTTATATGG	Ezh2-3	5.82412
TGTTGGTCTGAAGTTTCTGC	Nme1-6	150.106												GTGAAAAGACTAATGCGGCC	Asxl1-5	23.1457											GGGAGCCAAACAACACCTGG	Brms1-5	5.73637
GTACTACAACGAGAAAAGCC	Brca2-3	148.791												ACAAGCAGCTTTATACTCAG	Pbrm1-1	23.0978											GGGTCGTCCTCCCGAGGCGG	Rb1-4	5.62132
GTAGACCTCGGAACTGAAGC	Cdh1-6	148.62												CATACAGCTGTGCATACTGG	Dlc1-3	22.7079											GCTCTTGTAGGATCTCCACA	Smarca4-4	5.59891
GAAGTCACAGCACATGACGG	Trp53-3	145.505												GCATGTTTGCTGCCAAGGCG	Prmt1-4	22.6087											ATACTCTCGGAGGAACTCTT	Ptpn14-2	5.51118
TTTACGACTGGAGGAAGTGG	Brms1-6	145.114												CGGTGCAGATTCGAACTGCG	Cdkn2a-1	22.5477											GGCCAAAATGTCAATGACAG	Ehmt2-5	5.48389
GAATTCCTCCAGTGACCTTG	Mapk14-1	143.691												ACGCCCTGAACCGCTTCGGG	Cdkn2b-1	22.3288											CCTCTCTTTCGGGAGAGCCG	Kat5-3	5.33555
AGCTCGTTAGCCAAACAAGA	Brd7-1	143.435												GGTAGATGAGAAACTGAACG	Mapk14-2	22.2814											TTGCTTCTCCTGGGTCCCCG	Dnmt1-6	5.32808
GGAAAGAAGTTCACGCAACG	Hic1-6	142.742												GCTTTTCCACATCAGTCGGT	Casp8-3	22.0423											ATAAGAGTGTGCGGAAAGCG	Hic1-2	5.26869
GTAGGAACAACAATTCCACG	Aicda-2	142.117												GTTGTAGCCACAAATCCATC	Pbrm1-4	21.7323											TGAGACCTACCTCTGCTACG	Aicda-6	5.22251
GCCACTTCAGACTCCTTCAC	Brd4-4	139.96												GGCCATTACAACTCACCAGA	Kdm1a-4	21.5858											TACCTCACCACGAAAGCCAT	Mlh1-4	5.19793
GCCATCTGTGAGCTCCTTAA	Serpinb5-3	135.971												TGTCCATCGACATTGAGGGA	Vhl-5	21.3636											GCTCCTTCCCACCCACCGCA	Arid2-6	5.16936
CTTCCTAGACTGCAACCGAG	Casp8-1	135.44												ACTTGATGACTGGAACTCCT	Dcc-1	21.2301											AGGTGAAGTCAGACCCCCAG	Mbd2-1	5.07546
TTTTGCCCACAGATGTACCG	Timp3-6	135.264												GCGTCGATCATCCAGAGCGT	Brca1-2	21.2039											AAGTCATCGACTTCGTACAA	Aicda-1	5.01723
GATTCCGTCCCACAACATGA	Tet2-3	135.077												GGGTCGTCCTCCCGAGGCGG	Rb1-4	21.1049											CAAGACCGTGAGCTCTGCAG	Dcc-2	4.88076
TCCGGCTAACCAGACAACTT	Aicda-3	133.697												GGAGCACCCCGAATTCCTGA	Gsn-4	20.7203											ACAGCTTCCAGAGCTCCCAC	Dlc1-1	4.83361
CATGCAGCCACCACATCACG	Gsn-3	133.541												GCTCCTAGATGGGTATAATA	Tet2-4	20.6592											TTCGGCTGACATAATTCACA	Mapk14-5	4.76474
TGTCAGCGTTGAAGTAGAAG	Cd82-6	132.913												GGAACACAGTCACATACCAG	Kiss1r-3	20.4776											GTAGGAACAACAATTCCACG	Aicda-2	4.74859
TAGATGGCTTTGCGGTACAT	Dnmt3a-4	132.863												TCAAAAAGTCGGAATCCAGG	Inpp5d-5	19.2658											ACTCATCCTCCACGTCCTTG	Serpinb5-1	4.70211
GCACAAACTGACCTTCGTGA	Bmp4-3	129.273												GGAGCCCGTCTTCAAAAAGT	Inpp5d-3	19.2348											GCCGCAGACAAAAGACCTCG	Kmt2c-1	4.67851
GATCGTCCAAGAAGAGAGCG	Akap12-3	129.022												TTTCCACATCTTCCTTCACG	Smarca2-6	19.0721											GGTCCAGTTCCAGTGCTGAA	Lifr-3	4.6548
GGATTCTTCTTGGCAATAAG	Chd5-5	128.625												GCTGTGTGACAAATACAACC	Dot1l-4	18.8059											AATTTCACCCGGGTTCTGAC	Ncor1-1	4.61794
TTGCGTAGATCATTACACGG	Kat6b-5	126.68												ATAAGAGTGTGCGGAAAGCG	Hic1-2	18.6614											GCTACTCCTGAGGTGCTCGG	Mgmt-3	4.54932
TATGGGTATTAAAATGGCCG	Msh2-6	126.247												CTGAGCGTGAAGGACATCAG	Kat5-4	18.4807											TTCCTCATCACCGAAAGCGG	Kdm6a-6	4.53856
GCAGCGCCCCCATCTCAGCG	Ehmt2-3	126.061												GTTGCTGCTCCCGTAGCGCA	Hdac5-5	18.4051											TTAGGCCGCTTGGCTGAAGG	Ep300-5	4.50371
GACGGTAGTGAACCGCATAG	Mlh1-2	125.175												GATTAATCACATCAACGCCG	Tet1-3	18.0194											TCCAGGCCCTTAGGACCCGA	Dnmt3a-5	4.46167
TATGCCTTACCTGCTGGTGT	Ncor1-6	124.941												AGCTCGGCTCACCAGGCGCG	Asxl1-2	18.0119											GGTTTCATGAAGATGGCGCC	Kdm6a-3	4.44987
GAAGACTCACGGGCTCTGCA	Chd5-4	124.236												AGCTCACCTGTTTTACGCAA	Hdac7-1	17.9629											GCATGTTCAGAGCCGCCGAG	Smarca4-2	4.33569
ACAGATTCTGCAGGTCATAG	Asxl1-1	123.991												CGCTTCTTCAGGATACAGCA	Wt1-2	17.0411											AGTGACTGTTTGAAACCCAA	Serpinb5-2	4.20399
GAGCGCATCACCATACTCCG	Ppp2ca-4	122.332												ATGAGTGTAGCGAAAAACAG	Kiss1r-1	16.9793											TTGCGTAGATCATTACACGG	Kat6b-5	4.20111
AATTTCACCCGGGTTCTGAC	Ncor1-1	122.317												TTAAGGTTCTACAGAATCCA	Lifr-5	16.7974											TACTGAAGTGGAACGACAGA	Lifr-4	4.1885
AGTGCACCCCTGGATTCCAG	Cdh13-2	121.591												AACTACCTGCGTATGTTCCG	Smarcb1-1	16.7833											CGAAGCTTGCAAATTCCGGT	Tet2-2	4.08811
GGTTTCATGAAGATGGCGCC	Kdm6a-3	121.191												TTGGGGCTCCAGGATGGCCG	Dnmt3a-6	16.7459											GCAAGTTGAGGCACTGAAGA	Apc-3	4.0353
AGGCGCCTCCGGACGAGCGG	Arid2-1	119.872												GCATCACCACTGGCACAAGT	Nisch-4	16.7398											AGAAGATGTCCACGTCCAAG	Akap12-1	3.94009
GGCCAAAATGTCAATGACAG	Ehmt2-5	118.807												GGGCCTGTAAGAATTACGAT	Idh1-6	16.2965											TTTGTCGTGAAGATGCACAA	Crebbp-6	3.82265
GGCAATTATTATTATGGCCA	Hdac2-3	116.847												GACCCGTTCCAATAATGCCC	Vhl-1	16.239											GGCAATTATTATTATGGCCA	Hdac2-3	3.81844
TGACACCCGTTAGGAACAGT	Inpp4b-5	115.662												AGAGTCAGTGTGAAGATCGA	Men1-1	15.6766											TGGATGTGTTCACACCCGCA	Mapk14-4	3.81806
GTAGATTTTCCTCTACTTCG	Kmt2c-3	110.826												GCTCCTTCCCACCCACCGCA	Arid2-6	15.5139											CCGCTGCCGGAATTGAGCAG	Kat2a-1	3.69048
CGAAGCTTGCAAATTCCGGT	Tet2-2	108.918												GGATCCTGTCCCTTTCCCGT	Mbd2-4	15.4989											TCTTCTTGTCCCGACCCATG	Smarcb1-6	3.64699
GCAAGTTGAGGCACTGAAGA	Apc-3	108.383												TGGCACCTTCAATAATACCC	Drg1-5	15.4988											GAAGACTCACGGGCTCTGCA	Chd5-4	3.62344
AGTATACCTCCGGAAGCTGT	Rassf1-2	108.315												AATTTCACCCGGGTTCTGAC	Ncor1-1	15.255											GACGGTAGTGAACCGCATAG	Mlh1-2	3.5763
CTGAGCGTGAAGGACATCAG	Kat5-4	107.998												TTGGCATTCTGGAAAGTGGT	Kat6b-6	15.0519											CAGACACGTGTACTTGAGCA	Gsn-2	3.55881
ACATAACATTCCTTATATGG	Ezh2-3	106.566												GGCTTGCCTCTTACCTCCAA	Hdac7-6	14.9486											GGAAAGAAGTTCACGCAACG	Hic1-6	3.50055
GGACATCAATGGCATCTGGA	Kmt2c-2	104.884												GCTACTCCTGAGGTGCTCGG	Mgmt-3	14.9263											GGAATAGCCGAGACCCCGGA	Kdm1a-3	3.40067
GATCTTGGCCCTTCACCAGT	Thbs1-3	104.836												TTATTGTCTACCATCCACGA	Lifr-6	14.3629											CTAATTCAGATCCAAGACAA	Mlh1-1	3.37151
TCAAAGAGTCCATCAAACAC	Hdac2-4	102.992												GCATGTTCAGAGCCGCCGAG	Smarca4-2	14.3443											AACGGGTGTCACATTCCCAC	Inpp4b-1	3.35902
CCTTGGGTTTCCGTTTAGTG	Dnmt1-1	102.311												AACTCTGGTCCAAAGAAGCG	Hdac5-1	14.2486											TTGAGAAGATAGTGTTCACG	Tet1-6	3.34797
CCAAAGCCACAGCTTCCTAT	Arid2-2	102.05												TGGTCTCTCCAAGCATCACG	Nme1-4	14.0973											GATCTCCGCGATCTTCGCTA	Drg1-3	3.34741
ACAGCTTCCAGAGCTCCCAC	Dlc1-1	101.431												CCTCTATGACTGCTTAGCAA	Med23-3	14.0849											GTACTACAACGAGAAAAGCC	Brca2-3	3.18167
GCCTTGGGACAGCAAAACAG	Smarca4-3	101.005												TGTGCTCCCCAAGGACGTGG	Serpinb5-5	13.8555											AGTGCACCCCTGGATTCCAG	Cdh13-2	3.17116
GCAAGAACTGCTTTGTTACC	Ptpn14-4	98.5627												AGCACGACAAGCCCAAGCCA	Timp3-1	13.8025											CCTCTATGACTGCTTAGCAA	Med23-3	3.11362
TGAGTCATCCGGATTCTATG	Hdac2-6	98.1565												GGACGCACCCGGGCTCCCGG	Wt1-5	13.6371											GCCTGTGGTTGTGAGTAGGG	Arid1a-4	3.05817
GCTGTGCCAGTTTTAAAGTT	Inpp4b-3	97.8536												TGTTCTGTAACAGGCTTCAG	Nme1-5	13.5563											GACACCTGCCGGACAAGCCA	Stk11-3	3.01148
TACCTCACCACGAAAGCCAT	Mlh1-4	97.1635												TTTTGCCCACAGATGTACCG	Timp3-6	13.5027											GGACGAACCCGAGAGCCTGG	Ehmt2-4	3.0076
GGACCATCTGTGACAACCAG	Dkk3-2	96.7118												TGTCTCGGAGAGACTCAGCC	Inpp5d-6	13.4137											GGATCCTGTCCCTTTCCCGT	Mbd2-4	2.99363
CCAGAGACACTCATTCTTGG	Timp3-3	95.7008												GCAGATACCTCGCAATGTCA	Cdkn2b-4	13.3788											TTGCCACCTTCAGTTTTGGA	Casp8-6	2.98314
GCGTCGATCATCCAGAGCGT	Brca1-2	95.5931												GGGAGGCTGCTAACTCCCCA	Amer1-5	13.2835											ACGCCCGGAGAGGTACGGGG	Rassf1-1	2.91758
ACACTCGGAGGGCTTCACTT	Trp53-1	95.4577												AGCTCGTTAGCCAAACAAGA	Brd7-1	13.1505											ATTGCTGGTGAACTCTACTA	Amer1-2	2.8904
GAAACTGCTTTCGGTTACAA	Hat1-3	95.168												GAATTCCTCCAGTGACCTTG	Mapk14-1	12.9585											GTAGATTTTCCTCTACTTCG	Kmt2c-3	2.65212
TCAGTTGTTAAAGCAAGTTG	Apc-5	94.1404												GCGGCTGGTGCTCAGCACCG	Gpr68-3	12.8915											CATACAGCTGTGCATACTGG	Dlc1-3	2.61229
GCGGCTCTAGCATCAACCCA	Crebbp-2	92.9192												TGCCTACCTCGGCAACACCG	Stk11-5	12.8758											TGTCAGCGTTGAAGTAGAAG	Cd82-6	2.41455
TCCTCCTTCTTCCATCCGGG	Mbd2-5	89.4333												GCAAGTTGAGGCACTGAAGA	Apc-3	12.8642											CGGCAAGTGGACTTTCCAGA	Dlc1-5	2.38916
GGAATAGCCGAGACCCCGGA	Kdm1a-3	88.2362												CCCCAGGGGGAGATAATCGA	Kat5-2	12.7405											CTCCGCCATGAGTTGTCCCG	Chd5-3	2.2664
GGGCCTGTAAGAATTACGAT	Idh1-6	85.8868												GCTGATTCAAAGCTTCCTGA	Brd7-4	12.7102											GCCTTGGGACAGCAAAACAG	Smarca4-3	2.22893
GATTATGAAAGATCAAGCAC	Casp8-2	83.8341												AATGGGGTCGATGGTGGTAG	Brd4-1	12.6258											AGATGCTGTGAAGTTACTGC	Sirt1-1	2.09247
GCATGTTCTATCACGAACAC	Rassf1-6	82.5492												CCCATATTATACACACCTTG	Tet1-1	12.468											TGACACCATCCCATGAAAAG	Mbd1-6	2.03942
CCAAGTTTCACCTGGTTACG	Dcc-3	82.41												GTAGATTTTCCTCTACTTCG	Kmt2c-3	12.3724											TTATAGAAGAGGCCTTCCCA	Med23-6	2.03851
CCTCACTGCCCGCTGAGCAG	Chd4-2	81.8954												AGTATACCTCCGGAAGCTGT	Rassf1-2	11.9993											GGCTATGCACCAGCCTCCCA	Klf17-4	1.98967
CCCATATTATACACACCTTG	Tet1-1	80.7933												GGACCATCTGTGACAACCAG	Dkk3-2	11.6264											TTCTCCAGCTTCTTCGCCCG	Kat2b-5	1.94196
GATTAATCACATCAACGCCG	Tet1-3	80.2907												TCAGTTGTTAAAGCAAGTTG	Apc-5	11.5413											GCGTCGATCATCCAGAGCGT	Brca1-2	1.9382
GGCTTGCCTCTTACCTCCAA	Hdac7-6	79.0534												GTATACAATCAAGGACACGG	Nf2-5	11.5113											GCTGAAGACCTATTTCCAAG	Cdc73-3	1.92427
TTTGTCGTGAAGATGCACAA	Crebbp-6	78.93												GGATTGGGCGCCTCCCGAAG	Cdkn2b-5	11.4813											GCCACTTCAGACTCCTTCAC	Brd4-4	1.83815
CTTTAGATGAATATTCAACA	Hat1-2	78.7029												TGAGACCTACCTCTGCTACG	Aicda-6	11.2808											GCTGGCGGAGACCTTGACAC	Crebbp-3	1.82913
AACTACCTGCGTATGTTCCG	Smarcb1-1	78.6538												TGGATGTGTTCACACCCGCA	Mapk14-4	11.1897											TGTGCTCCCCAAGGACGTGG	Serpinb5-5	1.79326
AGGAGCTCCTGACACTCGGA	Trp53-2	77.6828												GCAAGAACTGCTTTGTTACC	Ptpn14-4	11.0976											GTATGACCTCCACTATTGGC	Gsn-6	1.78982
TTATTTTTCGGTCGTCCAAT	Kat6b-4	77.6518												AGAGTACATTATAGGCACCG	Ezh2-5	10.9818											GGCTTGCCTCTTACCTCCAA	Hdac7-6	1.76157
TGGATGTGTTCACACCCGCA	Mapk14-4	77.4004												GAGGAAGAAGGAGCGCACGT	Asxl1-4	10.8284											TCCGGCTAACCAGACAACTT	Aicda-3	1.72236
TCTTCTTGTCCCGACCCATG	Smarcb1-6	75.5023												GGAATAGCCGAGACCCCGGA	Kdm1a-3	10.7189											GCCCAAGCTATGAAGTCCGA	Idh1-4	1.68232
AGTCCTCGCATGGACAAACA	Cdh13-1	74.5443												CCAGATCTCAGTAATCCACC	Inpp4b-2	10.6893											GTTCTCTTCGAAGTTTAGCA	Drg1-4	1.60439
CCGCTGCCGGAATTGAGCAG	Kat2a-1	73.563												TTGCTTCTCCTGGGTCCCCG	Dnmt1-6	10.4655											GGAGCCCGTCTTCAAAAAGT	Inpp5d-3	1.58118
TTCTCAAGCTTCTTGGCACG	Kat2a-6	73.3175												TGAGTCATCCGGATTCTATG	Hdac2-6	10.2917											CTACCTGCTGTGCATAAGAG	Arid1a-3	1.50982
GCAGATACCTCGCAATGTCA	Cdkn2b-4	72.5466												GCCATCTGTGAGCTCCTTAA	Serpinb5-3	10.1366											AGGAGCTCCTGACACTCGGA	Trp53-2	1.5093
GCTATATCTCCCAGCCACCA	Amer1-3	72.4796												CGGCAAGTGGACTTTCCAGA	Dlc1-5	8.98755											CGTGTGTTAGAAGAAGATGG	Chd7-2	1.49381
GATGTGTTAAGCCAAACAGC	Mbd2-3	72.1425												CGAAGCTTGCAAATTCCGGT	Tet2-2	8.8717											GGGGTGGTCGCAATGATGGG	Brd4-5	1.45422
GGTGGCAGCCGCGTGTCCAG	Prmt5-5	70.5749												AAGGAATGCGTTTTACCAGG	Msh2-1	8.83571											TGACCAGCGCAATATCAATA	Dlc1-6	1.45365
ACATTTATCAGGATCTCAAC	Msh2-2	70.3379												TGAAGGACTTTACCAATGCG	Dcc-6	8.78115											TGAGTCATCCGGATTCTATG	Hdac2-6	1.35674
CTATTCTGAAGAAGTATGAT	Idh1-3	70.1127												GTAGGAACAACAATTCCACG	Aicda-2	8.4267											TGGCACCTTCAATAATACCC	Drg1-5	1.34443
ACATGGAGCTGAGCCAAAAG	Tet2-1	70.0168												GCACAAACTGACCTTCGTGA	Bmp4-3	8.0054											CTGAGCGTGAAGGACATCAG	Kat5-4	1.30706
GGAGATTTACCCACAAACTC	Dapk1-4	69.9659												GCTAAGCACAACACTCTGCA	Msh2-5	8.00061											TTGAGCGTAGTTTCACTCCG	Apc-6	1.30507
CGCTTCTTCAGGATACAGCA	Wt1-2	68.4097												GCTCTTGTAGGATCTCCACA	Smarca4-4	7.96514											GCTGTGCCAGTTTTAAAGTT	Inpp4b-3	1.28559
CCAGATCTCAGTAATCCACC	Inpp4b-2	67.2668												TTATAGAAGAGGCCTTCCCA	Med23-6	7.88677											GCGCCGTGTAAAAGTCGCCG	Msh2-3	1.28009
CATACAGCTGTGCATACTGG	Dlc1-3	66.7631												TTAGGCCGCTTGGCTGAAGG	Ep300-5	7.83368											TTATTTTTCGGTCGTCCAAT	Kat6b-4	1.21746
GCTACCTGTAGGGAATACTG	Hdac7-5	66.2366												GAATATACGGAACCTCTTGG	Brms1-3	7.75976											GGTCTGCTGCTCTCCCGCCG	Brd4-6	1.15706
GCTAAGCACAACACTCTGCA	Msh2-5	66.1329												CCACCGCATCGACTCCACCG	Stk11-2	7.70209											GAGAACCTCGGAACATACGC	Smarcb1-3	1.15041
CCACCGCATCGACTCCACCG	Stk11-2	65.8551												TCCTCCTTCTTCCATCCGGG	Mbd2-5	7.63216											TCTTACTCTGCGGTGCACAC	Brca2-4	1.08049
CCTCACCCTCGTAGAAGTGG	Brd7-3	65.4841												TATGCCTTACCTGCTGGTGT	Ncor1-6	7.4302											GCTTCTTGCACAGAGCCACG	Hic1-5	1.064
TCAGGGTCTGCTCCACCGGG	Inpp4b-4	63.2988												GGTACACAAAGACCACCCAG	Cdkn2a-3	7.34298											GTTAATACAGAGTATGGACC	Ncor1-4	1.05617
GCATTTTGGTCATCTCCACA	Ncor1-3	63.0179												CCTCACTGCCCGCTGAGCAG	Chd4-2	7.13728											AGCTCGGCTCACCAGGCGCG	Asxl1-2	1.05106
GAATATACGGAACCTCTTGG	Brms1-3	62.1459												GGACGAACCCGAGAGCCTGG	Ehmt2-4	6.85381											TTAACCGATGAAAAACGCCC	Kat6b-3	1.03273
AGCTCGGCTCACCAGGCGCG	Asxl1-2	60.4622												TCGGCTTCGAGCTTCCTCAA	Txnip-5	6.47733											GGCTATAAAGAAATACAACG	Idh1-5	1.00606
GTGGTGGAGAAGCATTTCCA	Fhit-5	58.9368												AGGAGCTCCTGACACTCGGA	Trp53-2	6.06417											GTAGCACGTGCCCGCCACCG	Pebp1-2	0.875886
GCCCAAGCTATGAAGTCCGA	Idh1-4	57.2505												ATGCAGATCCAGTTCCACAT	Idh1-2	6.03974											AGGCGCCTCCGGACGAGCGG	Arid2-1	0.829158
TCCTCTTCACCACGTAGCAG	Aicda-4	54.0431												CGACTACTACGACACCGGCG	Dapk1-2	5.90401											TTGTTCAGCTACACCATTGA	Akap12-6	0.806664
ATAAGAGTGTGCGGAAAGCG	Hic1-2	52.2694												CCCTCTGCAGGGATCTACAA	Brms1-2	5.89172											CCACGTGCAGTACATTCACA	Timp3-2	0.786622
TTGCTTCTCCTGGGTCCCCG	Dnmt1-6	51.8286												ACACTCGGAGGGCTTCACTT	Trp53-1	5.80183											GGTGGCAGCCGCGTGTCCAG	Prmt5-5	0.746906
GCTCAATGAGATGTTTCGAG	Dkk3-1	50.8641												GCGCCGTGTAAAAGTCGCCG	Msh2-3	5.75169											TGGTCTCTCCAAGCATCACG	Nme1-4	0.701783
ATGCAGATCCAGTTCCACAT	Idh1-2	50.1301												GGTGGCAGCCGCGTGTCCAG	Prmt5-5	5.62298											TTGGCATTCTGGAAAGTGGT	Kat6b-6	0.699484
GGAAGACTCCCGATTCAAAG	Cdh1-5	49.7584												TTTCATTCTGAGAACAGCGA	Tet2-6	5.15663											CCGTTCCAGTCACATGCGAA	Klf17-1	0.67837
GGTTCCATTGGAGCAGGCCG	Ep300-3	49.1764												TGTCAGCGTTGAAGTAGAAG	Cd82-6	4.71606											ACATCGAACCTCTTGAACGT	Ppp2ca-2	0.548971
GAGGAAGAAGGAGCGCACGT	Asxl1-4	46.1132												TTTGTCGTGAAGATGCACAA	Crebbp-6	4.69525											GCCGTTTAAGAAGATCCCTG	Arid2-5	0.530752
AGGTGAAGTCAGACCCCCAG	Mbd2-1	45.4637												GAGCGCATCACCATACTCCG	Ppp2ca-4	4.69281											GGAACACAGTCACATACCAG	Kiss1r-3	0.527405
TGACATAGCATTATCAACCT	Rb1-5	44.7955												GATCGTCCAAGAAGAGAGCG	Akap12-3	4.4804											ACACTCGGAGGGCTTCACTT	Trp53-1	0.392906
CTGGGGCTGTGAAATTAAAC	Hdac2-2	43.2715												GGCTATAAAGAAATACAACG	Idh1-5	3.73901											GTTCTTCCAGGATTTGGCCA	Ptpn14-5	0.38764
GCACAGTGTGAGTTGCAGCT	Kiss1r-2	42.8267												GCATTTTGGTCATCTCCACA	Ncor1-3	3.59913											TGACATTGCTGTCCAGCAGG	Ptpn14-6	0.326299
TTACCATCCAAAACTGAAGG	Casp8-5	42.8249												TTGCGTAGATCATTACACGG	Kat6b-5	3.53048											GAATTCCTCCAGTGACCTTG	Mapk14-1	0.292047
GGTACCTTATGAGCCACCCG	Trp53-4	42.677												GCTCTGCGCTCAGACAGTGA	Chd4-4	3.52719											CCCTAATGAACAGCTCACAG	Pbrm1-2	0.288876
AAGTCATCGACTTCGTACAA	Aicda-1	41.7903												GGAGATTTACCCACAAACTC	Dapk1-4	3.4353											CAATGCCACCAGTAGCCGCG	Cd82-1	0.275144
TTTCATTCTGAGAACAGCGA	Tet2-6	41.7872												TACCTCACCACGAAAGCCAT	Mlh1-4	3.31345											GGGTTTTTAGCAGCAATCAG	Chd4-5	0.256187
TGAAACTTCACCTAGTTCCG	Dnmt1-4	39.4308												AAGCCGGTAGTGGAGATGGA	Idh2-1	3.1528											GAGCGCATCACCATACTCCG	Ppp2ca-4	0.248375
ATGGCGTACAGTCAAGGAGG	Hdac2-1	39.1283												TCACGGCTCACTTCACGAAG	Dnmt1-3	3.01544											TCTTGGAGACAGCAATCTTG	Chd4-6	0.246291
CGGCAAGTGGACTTTCCAGA	Dlc1-5	35.3096												CAAGACCGTGAGCTCTGCAG	Dcc-2	2.81804											GCATGTTTGCTGCCAAGGCG	Prmt1-4	0.176917
GGACGAACCCGAGAGCCTGG	Ehmt2-4	33.8004												GGCAATTATTATTATGGCCA	Hdac2-3	2.80842											GCTGCACGCCGGACATAAAC	Cdc73-4	0.149381
GGTCTGCTGCTCTCCCGCCG	Brd4-6	33.6737												TTGTTCAGCTACACCATTGA	Akap12-6	2.6389											CGCTTCTTCAGGATACAGCA	Wt1-2	0.0989941
CCTCATGAGGAACTTCCTGT	Ppp2ca-3	33.183												GAATCCGTAATCATAAGTAT	Smarca2-2	2.62892											TCCTCTTCACCACGTAGCAG	Aicda-4	0.0982265
ATGAGTGTAGCGAAAAACAG	Kiss1r-1	32.7696												CCAGTAGAGGAAGCTCCCAA	Arhgdib-2	2.40237											GCTCACTGCTAGAAGTAGCA	Amer1-4	0
GAGAACCTCGGAACATACGC	Smarcb1-3	31.2076												GGTGGAGTATAAGAGTGCCG	Hat1-4	2.38747											GGGAGGCTGCTAACTCCCCA	Amer1-5	0
GCTCCTTCCCACCCACCGCA	Arid2-6	29.7937												GCTACCTGTAGGGAATACTG	Hdac7-5	2.06467											TCAGTTGTTAAAGCAAGTTG	Apc-5	0
TCACCTTCCACAGTTAACGT	Hdac2-5	27.6559												GCCGTTTAAGAAGATCCCTG	Arid2-5	2.00289											CTTCTGTTGACTTACCAGAT	Brca1-1	0
CGAGATGTCAGACAACGAGG	Chd5-2	27.0231												TCTTGAGTTGGAATGTAGCA	Asxl1-6	1.96438											GACTAGCAACATCTACCACA	Brca2-2	0
TTATAGAAGAGGCCTTCCCA	Med23-6	26.7164												CTCCGCCATGAGTTGTCCCG	Chd5-3	1.93576											ACTGCAATATCTGCTCAGAG	Brd4-2	0
GTATGTCCTTCCGCACACTT	Vhl-4	26.4779												TTCGGCTGACATAATTCACA	Mapk14-5	1.59607											CCAGATGGCTACTCACAGGG	Brd4-3	0
ATATTTTCTCCTAGTCCAAG	Mbd2-2	26.1072												TCTTACTCTGCGGTGCACAC	Brca2-4	1.53587											GCTGATTCAAAGCTTCCTGA	Brd7-4	0
GACACCTGCCGGACAAGCCA	Stk11-3	25.5472												GTACTACAACGAGAAAAGCC	Brca2-3	1.43955											TTACCATCCAAAACTGAAGG	Casp8-5	0
TGAGCTGAAGCTATGCCCGT	Cdkn2a-6	24.4004												TCCGGCTAACCAGACAACTT	Aicda-3	1.33987											AGACCAACTATGTAGTTTGG	Cdc73-1	0
GACTAGCAACATCTACCACA	Brca2-2	23.0154												AGACCAACTATGTAGTTTGG	Cdc73-1	1.33987											AGTTCTATTACCTCAATCCG	Cdc73-2	0
CCAGATGGCTACTCACAGGG	Brd4-3	21.8903												TGAGCTGAAGCTATGCCCGT	Cdkn2a-6	1.27233											GTAGACCTCGGAACTGAAGC	Cdh1-6	0
GCTGGCGGAGACCTTGACAC	Crebbp-3	21.062												TCTTCTTGTCCCGACCCATG	Smarcb1-6	1.22689											GGATTGGGCGCCTCCCGAAG	Cdkn2b-5	0
GAATCCGTAATCATAAGTAT	Smarca2-2	20.5828												TAGATCTTCTGTCTACACGG	Ppp2ca-5	1.06343											CATCGACCATGTGTTCTCAG	Chd4-1	0
TCATCTACCAGATCCTCCGA	Mapk14-3	19.7674												TGACATAGCATTATCAACCT	Rb1-5	1.02279											GAGCAAGCGCCAAAAAAAGG	Chd4-3	0
AGTCCATTGGCAATCTCAGG	Stk11-1	19.7124												CCTCTCTTTCGGGAGAGCCG	Kat5-3	0.906767											GCTCTGCGCTCAGACAGTGA	Chd4-4	0
TCTTACTCTGCGGTGCACAC	Brca2-4	19.6931												CGTGTGTTAGAAGAAGATGG	Chd7-2	0.893244											GGAGATTTACCCACAAACTC	Dapk1-4	0
TCAAAAAGTCGGAATCCAGG	Inpp5d-5	19.506												TTCCCAACGTGACTGTTACC	Arhgdib-6	0.720957											GTTCTCATAGACCTCATGCA	Dapk1-6	0
TCTTGAGTTGGAATGTAGCA	Asxl1-6	19.1237												GACACCTGCCGGACAAGCCA	Stk11-3	0.425372											GCTGTGTGACAAATACAACC	Dot1l-4	0
GGGGTGGTCGCAATGATGGG	Brd4-5	17.468												GCTGCACGCCGGACATAAAC	Cdc73-4	0.318083											AGAGTACATTATAGGCACCG	Ezh2-5	0
GCTGCACGCCGGACATAAAC	Cdc73-4	17.0214												TGCCCACTTTGGCATCCACG	Prmt1-6	0.318083											GGTACTTGCAGATCAAGGCC	Gpr68-4	0
TGTGTGACAGCCCCACTAAA	Dnmt1-5	16.2801												CTTCTGTTGACTTACCAGAT	Brca1-1	0											CTTTAGATGAATATTCAACA	Hat1-2	0
GCTGAAGACCTATTTCCAAG	Cdc73-3	16.2593												ACTGCAATATCTGCTCAGAG	Brd4-2	0											GAAACTGCTTTCGGTTACAA	Hat1-3	0
GAGCAAGCGCCAAAAAAAGG	Chd4-3	16.2224												CCAGATGGCTACTCACAGGG	Brd4-3	0											ATGGCGTACAGTCAAGGAGG	Hdac2-1	0
GTAGCACGTGCCCGCCACCG	Pebp1-2	13.5813												GGGGTGGTCGCAATGATGGG	Brd4-5	0											TCACCTTCCACAGTTAACGT	Hdac2-5	0
AAGGTATAACCAGCTCCCCG	Ppp2ca-1	11.0255												TTACCATCCAAAACTGAAGG	Casp8-5	0											GCTACCTGTAGGGAATACTG	Hdac7-5	0
CGTGTGTTAGAAGAAGATGG	Chd7-2	9.92191												AGTTCTATTACCTCAATCCG	Cdc73-2	0											CGACTATAAGAGCAGCAGCG	Hic1-3	0
TGTCCTTGTGAACAATGCCC	Stk11-6	7.94902												CATCGACCATGTGTTCTCAG	Chd4-1	0											CTATTCTGAAGAAGTATGAT	Idh1-3	0
GGCCACCCAGAAGTACAGTG	Idh2-4	7.37279												GAGCAAGCGCCAAAAAAAGG	Chd4-3	0											GGCCACCCAGAAGTACAGTG	Idh2-4	0
GTTCTACATGATCGGCTCCG	Smarcb1-4	7.10483												GGGTTTTTAGCAGCAATCAG	Chd4-5	0											ATGAATGGGTGACTCACGAG	Kat5-1	0
TGCCCACTTTGGCATCCACG	Prmt1-6	6.46561												TCTTGGAGACAGCAATCTTG	Chd4-6	0											GTGACTGGAACGGATGTACG	Klf17-6	0
TAGATCTTCTGTCTACACGG	Ppp2ca-5	6.41971												CTTTAGATGAATATTCAACA	Hat1-2	0											TCATCTACCAGATCCTCCGA	Mapk14-3	0
GTCATACCATGGAAGAGTGG	Prmt5-6	5.69159												TCACCTTCCACAGTTAACGT	Hdac2-5	0											ATATTTTCTCCTAGTCCAAG	Mbd2-2	0
TGCCTACCTCGGCAACACCG	Stk11-5	4.95575												GGCCACCCAGAAGTACAGTG	Idh2-4	0											GCATTTTGGTCATCTCCACA	Ncor1-3	0
ACATCGAACCTCTTGAACGT	Ppp2ca-2	4.50814												ATGAATGGGTGACTCACGAG	Kat5-1	0											AAGGTATAACCAGCTCCCCG	Ppp2ca-1	0
TCTTGGAGACAGCAATCTTG	Chd4-6	4.05373												TCATCTACCAGATCCTCCGA	Mapk14-3	0											TAGATCTTCTGTCTACACGG	Ppp2ca-5	0
GCTCTTGTAGGATCTCCACA	Smarca4-4	3.31048												AGGTGAAGTCAGACCCCCAG	Mbd2-1	0											GTCAGTCTCTACTCACCTCG	Prmt1-5	0
AGTTCTATTACCTCAATCCG	Cdc73-2	1.46837												GTTAATACAGAGTATGGACC	Ncor1-4	0											ATGAACTCCCTCTTGAAACG	Prmt5-1	0
ATGAACTCCCTCTTGAAACG	Prmt5-1	0.205078												AAGGTATAACCAGCTCCCCG	Ppp2ca-1	0											GTCATACCATGGAAGAGTGG	Prmt5-6	0
CTTCTGTTGACTTACCAGAT	Brca1-1	0												ACATCGAACCTCTTGAACGT	Ppp2ca-2	0											AGTATACCTCCGGAAGCTGT	Rassf1-2	0
ACTGCAATATCTGCTCAGAG	Brd4-2	0												GTCAGTCTCTACTCACCTCG	Prmt1-5	0											GAATCCGTAATCATAAGTAT	Smarca2-2	0
AGACCAACTATGTAGTTTGG	Cdc73-1	0												ATGAACTCCCTCTTGAAACG	Prmt5-1	0											AACTACCTGCGTATGTTCCG	Smarcb1-1	0
CATCGACCATGTGTTCTCAG	Chd4-1	0												GTCATACCATGGAAGAGTGG	Prmt5-6	0											AGTCCATTGGCAATCTCAGG	Stk11-1	0
GGGTTTTTAGCAGCAATCAG	Chd4-5	0												GTTCTTCCAGGATTTGGCCA	Ptpn14-5	0											TGAGGATCTTGACCGCCCTG	Stk11-4	0
ATGAATGGGTGACTCACGAG	Kat5-1	0												GAGAACCTCGGAACATACGC	Smarcb1-3	0											TGCCTACCTCGGCAACACCG	Stk11-5	0
GTTAATACAGAGTATGGACC	Ncor1-4	0												GTTCTACATGATCGGCTCCG	Smarcb1-4	0											TGTCCTTGTGAACAATGCCC	Stk11-6	0
GCATGTTTGCTGCCAAGGCG	Prmt1-4	0												AGTCCATTGGCAATCTCAGG	Stk11-1	0											CCAGAGACACTCATTCTTGG	Timp3-3	0
GTCAGTCTCTACTCACCTCG	Prmt1-5	0												TGAGGATCTTGACCGCCCTG	Stk11-4	0											GACCCGTTCCAATAATGCCC	Vhl-1	0
GTTCTTCCAGGATTTGGCCA	Ptpn14-5	0												TGTCCTTGTGAACAATGCCC	Stk11-6	0											GTATGTCCTTCCGCACACTT	Vhl-4	0
TGAGGATCTTGACCGCCCTG	Stk11-4	0												GTATGTCCTTCCGCACACTT	Vhl-4	0											TGTCCATCGACATTGAGGGA	Vhl-5	0
TTTGGCTCTTCAGGGATGCG	Vhl-6	0												TTTGGCTCTTCAGGGATGCG	Vhl-6	0											TTTGGCTCTTCAGGGATGCG	Vhl-6	0

## Sheet: Fig.S2F
GeneID	GeneSeq	2w LN										GeneID	GeneSeq	3w LN										GeneID	GeneSeq	4w LN
GCTAACGATCTCTTTGATGA	Pten-3	79516.1		Pten-3	79516.1							GGTGGGTTATGGTCTTCAAA	Pten-4	12108		Pten-4	12108							CGTGGAGTCGTTCAAGCAGA	Tgfbr2-4	20439.4		Tgfbr2-4	20439.4
ACCTCTGCAGTTAAATTTGG	Pten-1	75635.1		Pten-1	75635.1							ACCTCTGCAGTTAAATTTGG	Pten-1	5848.79		Pten-1	5848.79							GCACCTTGAGAGTCAGCACC	Vhl-2	20229.2		Vhl-2	20229.2
GTATACAATCAAGGACACGG	Nf2-5	35006.4		Nf2-5	35006.4							GCTAACGATCTCTTTGATGA	Pten-3	5199.09		Pten-3	5199.09							GCTCTGCGCGGGGCTTTGGG	Rb1-3	17101.2		Rb1-3	17101.2
AAAGGTCTACTGCCCTCCCG	Nf2-1	30537.5		Nf2-1	30537.5							GCAGCGAGAGGATGGATAAA	Tsc1-3	4246.37		Tsc1-3	4246.37							CCAGTACTCACCTTATCGTG	Tsc1-1	11770.4		Tsc1-1	11770.4
TCAGGCACCATGACGAGAGA	Tsc1-6	28613.6		Tsc1-6	28613.6							TCCAGGCCCTTAGGACCCGA	Dnmt3a-5	3986.08		Dnmt3a-5	3986.08							GCTAACGATCTCTTTGATGA	Pten-3	10530.9		Pten-3	10530.9
CGAGATGGAGTTCAACTGCG	Nf2-3	27264.3		Nf2-3	27264.3							CCAGTACTCACCTTATCGTG	Tsc1-1	3118.92		Tsc1-1	3118.92							GGCCAAAATGTCAATGACAG	Ehmt2-5	8855.68		Ehmt2-5	8855.68
CTACAGTATGAAGGAAAACG	Tsc1-2	18492.6		Tsc1-2	18492.6							TCCAGCTTCTGGCCACCCGG	Map2k4-5	1766.79		Map2k4-5	1766.79							ACCTCTGCAGTTAAATTTGG	Pten-1	8287.08		Pten-1	8287.08
ATACTGCAGTCCAAAGAACC	Nf2-2	18043.9		Nf2-2	18043.9							GGTCATGCATTCAAGCTGGG	Wt1-6	1519.17		Wt1-6	1519.17							GGTGCTCTTTGTGTTCCGCT	Cdkn2a-5	8068.65		Cdkn2a-5	8068.65
CCAGTACTCACCTTATCGTG	Tsc1-1	16335.6		Tsc1-1	16335.6							GTATACAATCAAGGACACGG	Nf2-5	1492.08		Nf2-5	1492.08							GTGACAACTTCTCAGCCGGA	Smarca2-5	6699.22		Smarca2-5	6699.22
GGTGGGTTATGGTCTTCAAA	Pten-4	8342.42		Pten-4	8342.42							CGTGGAGTCGTTCAAGCAGA	Tgfbr2-4	716.983		Other	5758.46							ATATTGGAATGGGATCGGCA	Kat6b-1	6450.66		Kat6b-1	6450.66
CTTTACTTACCTGTGCCACT	Pebp1-1	3756.25		Other	56072.1							CGAGATGGAGTTCAACTGCG	Nf2-3	661.334										GTATACAATCAAGGACACGG	Nf2-5	5371.07		Nf2-5	5371.07
TAGCATTATCTGCATACCAG	Kdm6a-4	3423.73										TCTTGTAGATGGCCATGGCG	Trp53-6	552.27										CTTGGCCGCATACTGAAGAC	Dapk1-3	4805.48		Dapk1-3	4805.48
AGGCGTGTACTTTTCCAGCA	Dlc1-2	3405.71										TCTTTAGTCGCATTTCTACA	Nf1-6	429.656										CATCTTCCAGAGTGAAGCCG	Tgfbr2-1	4637.7		Tgfbr2-1	4637.7
AGAGGCCCTAGATTTTTATG	Pten-2	3388.14										CGAAGCTTGCAAATTCCGGT	Tet2-2	220.14										AGAGGCAGAATTCCGAAGTT	Nf1-1	4394.23		Nf1-1	4394.23
GCGCTGCGTCGTGCACCGGG	Cdkn2a-2	2845.59										GTAGGAACAACAATTCCACG	Aicda-2	212.972										TCTTGTAGATGGCCATGGCG	Trp53-6	4230.65		Trp53-6	4230.65
GCTCCTTCAAGGACTTCTGA	Arhgdib-4	2307.29										GGTGCTCTTTGTGTTCCGCT	Cdkn2a-5	195.737										GCAGCCCCAGTATTCCCTAC	Hdac7-3	4165.67		Hdac7-3	4165.67
AAAAAGACGTGCTTGAAGGA	Ptpn14-1	2036.49										GTCCTTCTCTGTTTTCCACG	Tgfbr2-6	189.382										GCAGCGAGAGGATGGATAAA	Tsc1-3	4101.56		Tsc1-3	4101.56
TTACCTTGCCGACATCTCTG	Cdh13-6	1918.11										TCCCCAGCATCTTATCCGGG	Trp53-5	183.19										CCAAGTTCCCTAGCGCCATG	Men1-2	3958.3		Men1-2	3958.3
GCAGCGAGAGGATGGATAAA	Tsc1-3	1823.82										ACAGGCAGCAGTACATCCCG	Amer1-1	180.356										AAAGGTCTACTGCCCTCCCG	Nf2-1	3555.73		Other	40578.9
TCTTTAGTCGCATTTCTACA	Nf1-6	1788.76										GCCTCCCCCAGAATCACCCG	Dnmt3b-4	123.289										GGGGATGTACAACACCGACG	Idh2-5	2900.93
TTGGGGCTCCAGGATGGCCG	Dnmt3a-6	1673.47										AGCAGCTGAGATGAACGGGG	Brms1-1	115.264										CGTGCTGTCGATTTGACAGG	Map2k4-1	2814.73
TGAGCTTCAGCTCACTCAAG	Nf2-6	1331.46										GGTTCTCAGACTTCTCACCG	Amer1-6	113.186										GCCTATGCTTGTCAACACGT	Tsc1-4	2577.02
CTTCATCAGGATGTAGGTCA	Fhit-3	1311.9										GGGAGGCTGCTAACTCCCCA	Amer1-5	103.637										GGTTCTCAGACTTCTCACCG	Amer1-6	2571.22
TCCCCAGCATCTTATCCGGG	Trp53-5	1283.24										CCAGAGGCCCCCTTACCACA	Tgfbr2-2	102.903										CTACAGTATGAAGGAAAACG	Tsc1-2	2250.52
GCCTATGCTTGTCAACACGT	Tsc1-4	1269.73										GAACATCCTGCAGTTCCTGA	Tgfbr2-5	96.19										GAACATCCTGCAGTTCCTGA	Tgfbr2-5	2132.21
CGCTTCTTCAGGATACAGCA	Wt1-2	1092.68										AAAGGTCTACTGCCCTCCCG	Nf2-1	81.5428										TCAGGCACCATGACGAGAGA	Tsc1-6	1984.02
CTAATCTGCAATGCTCCGGA	Dcc-5	1066.03										GCATTTTGGTCATCTCCACA	Ncor1-3	72.7209										GCTATCCGCACCAACTACAT	Thbs1-4	1901.76
ACTCTCGGCGTTTCCAGCCA	Mbd1-2	986.526										TCAGGCACCATGACGAGAGA	Tsc1-6	68.7953										GGGAGGCTGCTAACTCCCCA	Amer1-5	1751.34
GCCTCCCCCAGAATCACCCG	Dnmt3b-4	888.836										GCACCTTGAGAGTCAGCACC	Vhl-2	66.7421										CCTGGATTCTAGAACTTCCG	Tgfbr2-3	1675.51
GCATCACCACTGGCACAAGT	Nisch-4	842.71										CATCTTCCAGAGTGAAGCCG	Tgfbr2-1	55.424										CGAGATGGAGTTCAACTGCG	Nf2-3	1250.09
TTTCCACATCTTCCTTCACG	Smarca2-6	732.958										AGGCGTGTACTTTTCCAGCA	Dlc1-2	53.5723										TCTTTAGTCGCATTTCTACA	Nf1-6	1164.61
TGTCTCTTAGCATTCTCCAT	Chd7-5	698.073										CTACAGTATGAAGGAAAACG	Tsc1-2	52.8969										TCAAGCCTGATGGGGTCCAG	Nme1-2	882.223
GAACATCCTGCAGTTCCTGA	Tgfbr2-5	609.005										CTGACCTTTCCAGATGTCCG	Men1-3	48.5601										GTTACTCAATTTCGGCCAGA	Mgmt-6	782.987
GCTCGCCGCCTCACACCCCG	Sirt1-5	587.215										ATACTGCAGTCCAAAGAACC	Nf2-2	46.7194										TGTGCACCAGGAAGTTCACA	Dkk3-6	731.267
ATACTCTCGGAGGAACTCTT	Ptpn14-2	582.456										GCTCTGCGCGGGGCTTTGGG	Rb1-3	46.7107										AGAAATCGATACCAGTACCA	Rb1-1	709.285
AATGAGGAACTCTTAAGCCA	Hic1-1	537.857										TCGAAGCTATGCCGCCTACG	Kiss1r-6	46.2148										GTTGTGCTCGGTGCTGACTT	Nf1-5	674.036
GTTAATACAGAGTATGGACC	Ncor1-4	488.085										GGTTCCATTGGAGCAGGCCG	Ep300-3	45.9026										GGTGGGTTATGGTCTTCAAA	Pten-4	667.678
GACCCCTCTGTGCACAAGCG	Nf2-4	476.383										CGTGCTGTCGATTTGACAGG	Map2k4-1	45.1412										CCCCAGGGGGAGATAATCGA	Kat5-2	661.321
GCAAATGGAGATAAGTTATT	Ep300-2	474.116										GCCGCAGACAAAAGACCTCG	Kmt2c-1	43.5925										GGTGGAATGGGTCCAGGCCG	Nf1-4	505.624
GAGTGGGTCTGGCCGGCCCG	Men1-4	469.606										GCAGCCCCAGTATTCCCTAC	Hdac7-3	38.3504										GACCTTGGAGAAATTGGACG	Map2k4-3	504.594
GTGAGGAGTTTCCATCACGA	Bmp4-4	446.607										AGAGGCAGAATTCCGAAGTT	Nf1-1	31.4806										GCTATATCTCCCAGCCACCA	Amer1-3	475.755
TCTTGTAGATGGCCATGGCG	Trp53-6	443.979										GCGGCTCTAGCATCAACCCA	Crebbp-2	24.3831										ATACTGCAGTCCAAAGAACC	Nf2-2	466.39
TGTTGGGTACCTTCTCAGGA	Tet1-5	418.719										GCATGCTGCTGACCGCCGGG	Map2k4-4	24.2957										GCGCTGCGTCGTGCACCGGG	Cdkn2a-2	453.886
CCTTAAACATTCTCTGTTCG	Mbd1-4	390.706										CTTGGCCGCATACTGAAGAC	Dapk1-3	20.6228										CGGCACACAGAAGAGCCGCA	Gpr68-1	435.668
GTGTTTGTGCAAAACCCAGG	Hat1-6	383.29										CATGAAGTCGACGCTGGCAG	Dnmt3b-2	18.758										AAGTAGACAATGGTGTATGG	Gstp1-1	411.176
GGAATTCGTACTCCTCTGGT	Arhgdib-5	383.167										TGCCGAAGTTGATAAGACCA	Kdm1a-6	18.3181										TTGTTCAGCTACACCATTGA	Akap12-6	382.04
TTCGGCTGACATAATTCACA	Mapk14-5	317.275										AAAAAGACGTGCTTGAAGGA	Ptpn14-1	17.9347										TTACAGCTCCTGGATCTCCC	Drg1-6	304.8
TCGATAGCGACAGACCCGAA	Cdh13-5	308.901										TGACACCCGTTAGGAACAGT	Inpp4b-5	17.9134										AGCAGCTGAGATGAACGGGG	Brms1-1	273.132
CCACATCCAACACAATTCCC	Kat2b-2	298.646										ATATTGGAATGGGATCGGCA	Kat6b-1	16.7623										TGCCGAAGTTGATAAGACCA	Kdm1a-6	270.448
CGAGGGCTGGAAGCCACCGA	Dnmt3a-1	297.073										GTTACTCAATTTCGGCCAGA	Mgmt-6	16.3911										GCTGTGAGCGAGGCCTGCAT	Mgmt-4	266.146
CGTCCACTCATGGTTGCCAT	Nisch-3	286.344										GAAATCCCAGTGTTGTTCAG	Map2k4-2	16.142										CGAGATGTCAGACAACGAGG	Chd5-2	246.603
TTACAACCAAAACAGCTGAT	Mlh1-6	275.861										TATGCCTTACCTGCTGGTGT	Ncor1-6	13.9947										CCCACCCAAACATACCTGGG	Med23-2	246.179
GGGAGGCTGCTAACTCCCCA	Amer1-5	268.214										TGAGCTCGTGGACACGTACA	Nisch-5	13.3788										GCTCTCCAATGCCAAAGCCC	Dnmt3a-3	237.253
TCCACTCCAAAACTGCCGGA	Med23-5	264.652										GATCATTGATGAGCGCACAA	Dnmt3a-2	13.3335										CCTTAAACATTCTCTGTTCG	Mbd1-4	145.91
GTCCTTCTCTGTTTTCCACG	Tgfbr2-6	250.35										ATAGAGCTGCAAGGGCCTGA	Nisch-1	12.4377										GGTCATGCATTCAAGCTGGG	Wt1-6	130.184
CCAGGCCTTCTACTGCCACG	Bmp4-2	242.85										TCTGTTTGCTGGCTAACTGG	Crebbp-5	11.5509										GTCCTTCTCTGTTTTCCACG	Tgfbr2-6	93.3133
CAATGACCTCCAGTAAGGGA	Arid1a-2	213.369										GTGACAACTTCTCAGCCGGA	Smarca2-5	11.2419										GAAATCCCAGTGTTGTTCAG	Map2k4-2	91.4461
GCAACCCAACCACCGCTCAA	Kat5-6	209.933										CCGTTCCAGTCACATGCGAA	Klf17-1	11.1296										CCAGAGGCCCCCTTACCACA	Tgfbr2-2	86.5795
ATGATGAAAACGCCAACGGG	Cdh1-3	197.076										GCCTATGCTTGTCAACACGT	Tsc1-4	10.3818										TGAGCTTCAGCTCACTCAAG	Nf2-6	77.9928
TCGGCTTCGAGCTTCCTCAA	Txnip-5	192.89										CTTTACTTACCTGTGCCACT	Pebp1-1	10.3762										TCCAGGCCCTTAGGACCCGA	Dnmt3a-5	65.7098
CTGGGTCACTTGAAACAAAT	Fhit-2	190.274										GCTATCCGCACCAACTACAT	Thbs1-4	10.11										GCATGCTGCTGACCGCCGGG	Map2k4-4	61.4248
GGTTCTCAGACTTCTCACCG	Amer1-6	189.659										GCGCTGCGTCGTGCACCGGG	Cdkn2a-2	8.89586										GATTCCGTCCCACAACATGA	Tet2-3	56.7242
GCTTTTCCACATCAGTCGGT	Casp8-3	183.601										GGCCAAAATGTCAATGACAG	Ehmt2-5	8.4812										GTGTAGACCAGAGTGCCAAA	Timp3-5	47.9461
TCGAAGCTATGCCGCCTACG	Kiss1r-6	180.643										CCGCTGCTGCCCTTGCCCAT	Fbxw7-3	8.26451										ACAGGCAGCAGTACATCCCG	Amer1-1	44.9904
TGTGGCTGCTGCTCTATCGA	Chd7-6	176.727										TCAAGCCTGATGGGGTCCAG	Nme1-2	8.12338										AAGTGACGCTGAAGTCCATG	Cdh1-1	37.9409
ATATTGGAATGGGATCGGCA	Kat6b-1	170.228										GCAAAGTCTCAGATTATACC	Fbxw7-4	8.10044										ACTCTCGGCGTTTCCAGCCA	Mbd1-2	28.9627
TGTCCATCGACATTGAGGGA	Vhl-5	164.784										TCTTACCCTTGACAACAACG	Thbs1-6	7.78955										GCAAAGTCTCAGATTATACC	Fbxw7-4	26.6194
AAGGGTCTCCTCACTCTGAG	Ehmt2-1	163.816										GGCCGAGGAGTCCCACCCAA	Smarca4-5	7.47495										TGAGCTCGTGGACACGTACA	Nisch-5	25.1891
CATGCTACTTACGCACTGCT	Rb1-2	158.333										TTGTTCAGCTACACCATTGA	Akap12-6	7.04258										TCCAGCTTCTGGCCACCCGG	Map2k4-5	19.656
ACAGGCAGCAGTACATCCCG	Amer1-1	154.828										GGTACCTTATGAGCCACCCG	Trp53-4	6.21148										TCTGAAGTCAGGAATCCCAC	Sirt1-6	19.6559
CGTGCTGTCGATTTGACAGG	Map2k4-1	150.99										GACCTTGGAGAAATTGGACG	Map2k4-3	6.06838										GCCTCCCCCAGAATCACCCG	Dnmt3b-4	19.2487
ATACTGGAGAATTTTGGCTG	Fbxw7-1	149.992										GGGAGCCAAACAACACCTGG	Brms1-5	5.94109										TCTTACCCTTGACAACAACG	Thbs1-6	14.4234
CCAGCCTGCCGAATTCATCG	Cdh13-3	147.218										TGAGCTTCAGCTCACTCAAG	Nf2-6	5.84789										ATTTCCTACGAATCCTGCAG	Rassf1-4	13.4091
GACCAAAGACTCACCATGGG	Klf17-2	138.833										TGAGTCATCCGGATTCTATG	Hdac2-6	5.8403										CCGCTGCTGCCCTTGCCCAT	Fbxw7-3	11.4831
AGTCTCAGCTTGAGAAAGAT	Rassf1-3	134.858										ATAGCTTTGTCAGATAAGGA	Sirt1-2	5.10294										GAGTGGGTCTGGCCGGCCCG	Men1-4	10.9705
TGGTGCCTGCCTTACCCAAA	Kat2a-4	131.54										GCCTGTGGTTGTGAGTAGGG	Arid1a-4	4.95526										GTTGCTGCTCCCGTAGCGCA	Hdac5-5	10.2536
GTAGGAACAACAATTCCACG	Aicda-2	127.065										CCAAGTTCCCTAGCGCCATG	Men1-2	4.89679										TCTGCTGATCCTCATCGCAC	Cd82-5	9.79672
GTGCGGGGCGTACAGCCGCA	Kiss1r-5	124.168										TTATTGTCTACCATCCACGA	Lifr-6	4.88119										GTGAACCCGCAGCCACAGAG	Mgmt-5	8.8045
CCAGAGGCCCCCTTACCACA	Tgfbr2-2	123.492										CGTAGCTGTGAGCACCCTTT	Kat2a-2	4.80971										GGTACCTTATGAGCCACCCG	Trp53-4	8.33656
CCTGGAACAAGTGATCCGGC	Ptpn14-3	114.111										AGAGGCCCTAGATTTTTATG	Pten-2	4.64298										ATAGCTTTGTCAGATAAGGA	Sirt1-2	8.29354
GAGCATTTTCGAGGAGGTGG	Med23-4	101.935										TAGCATTATCTGCATACCAG	Kdm6a-4	4.55971										CGTAGCTGTGAGCACCCTTT	Kat2a-2	8.05949
AAGTCATCGACTTCGTACAA	Aicda-1	100.953										GGGACCTGAGAGCAGCCAAT	Fbxw7-6	4.2472										GCAAGACAATCAAGGCACAC	Pbrm1-3	7.87953
GCTCAGACATCTATTACCAG	Mbd1-5	99.6461										CTTCATCAGGATGTAGGTCA	Fhit-3	4.1035										ATACTCTCGGAGGAACTCTT	Ptpn14-2	6.33671
GCTCAATGAGATGTTTCGAG	Dkk3-1	96.574										GGGCCTGTAAGAATTACGAT	Idh1-6	4.0997										AGAGGCCCTAGATTTTTATG	Pten-2	5.86086
GCTCTGCGCGGGGCTTTGGG	Rb1-3	93.0779										GGTGGAATGGGTCCAGGCCG	Nf1-4	4.06974										GGGAGCCAAACAACACCTGG	Brms1-5	5.78999
GTTCTCTTCGAAGTTTAGCA	Drg1-4	92.8911										TCTGAAGTCAGGAATCCCAC	Sirt1-6	3.86084										TCCCCAGCATCTTATCCGGG	Trp53-5	5.32526
CGGTGCAGATTCGAACTGCG	Cdkn2a-1	86.478										GCAAGTTGAGGCACTGAAGA	Apc-3	3.66938										TGTGCTCCCCAAGGACGTGG	Serpinb5-5	5.18857
GGGAGCCAAACAACACCTGG	Brms1-5	86.3425										GGGGATGTACAACACCGACG	Idh2-5	3.65789										CCTGGAACAAGTGATCCGGC	Ptpn14-3	5.07067
GACACCTGCCGGACAAGCCA	Stk11-3	79.6234										TGTGCTCCCCAAGGACGTGG	Serpinb5-5	3.5172										GCGCCTTCTTACCTGCTGTA	Wt1-4	5.06624
AGAAGATGTCCACGTCCAAG	Akap12-1	79.2775										ATACTGGAGAATTTTGGCTG	Fbxw7-1	3.47772										GCAAGTTGAGGCACTGAAGA	Apc-3	4.74842
CTGAGGGTACCGTTGAGCGG	Kat5-5	77.7116										CTGAGGGTACCGTTGAGCGG	Kat5-5	3.43803										AGATGCTGTGAAGTTACTGC	Sirt1-1	4.72963
CTGCCTTCCTGGGAAGAACG	Fhit-1	76.7238										ATGGCGTACAGTCAAGGAGG	Hdac2-1	3.43089										GGGACCTGAGAGCAGCCAAT	Fbxw7-6	4.6852
TGCTGCACCGGGCAGGGGCG	Cdkn2b-6	74.529										GAGTGGGTCTGGCCGGCCCG	Men1-4	3.35557										CCACATCCAACACAATTCCC	Kat2b-2	4.52077
GATCGCGGAGATCGAAGCCG	Drg1-2	63.488										GCAAGACAATCAAGGCACAC	Pbrm1-3	3.31745										GCCTGTGGTTGTGAGTAGGG	Arid1a-4	4.18462
GGCCGAGGAGTCCCACCCAA	Smarca4-5	60.3129										CCTTGCAATTGCAACCCAGG	Timp3-4	3.30583										ATACTGGAGAATTTTGGCTG	Fbxw7-1	4.17995
GCAAGTTGAGGCACTGAAGA	Apc-3	59.2843										CTTCCTAGACTGCAACCGAG	Casp8-1	3.27839										TTTTGCCCACAGATGTACCG	Timp3-6	3.86207
GCATTTTGGTCATCTCCACA	Ncor1-3	52.8885										CGAGATGTCAGACAACGAGG	Chd5-2	3.26086										CTTCATCAGGATGTAGGTCA	Fhit-3	3.82107
CCCATATTATACACACCTTG	Tet1-1	44.9048										GAGCATTTTCGAGGAGGTGG	Med23-4	3.24958										GGTTCCATTGGAGCAGGCCG	Ep300-3	3.78109
CGAGAAGGTGTACGGCAGCG	Txnip-1	44.1734										ATACTCTCGGAGGAACTCTT	Ptpn14-2	3.23804										ATAGAGCTGCAAGGGCCTGA	Nisch-1	3.69526
ACCCAGCCTGTCACTAGCCG	Idh1-1	43.6896										GTTGCTGCTCCCGTAGCGCA	Hdac5-5	3.21327										TGTCTCTTAGCATTCTCCAT	Chd7-5	3.47837
CTGACCTTTCCAGATGTCCG	Men1-3	40.7822										CTAATCTGCAATGCTCCGGA	Dcc-5	3.21175										TTTGTAAAACTTATCGAACG	Map2k4-6	3.34157
GTTGTGCTCGGTGCTGACTT	Nf1-5	39.8202										CCACATCCAACACAATTCCC	Kat2b-2	3.19464										TGGTGCCTGCCTTACCCAAA	Kat2a-4	3.32087
GTCTCATTGTGATAGTTGGG	Dkk3-4	38.9073										ACCCCCATCCAGAAGCCCCG	Smarca4-1	3.0919										TCAAAAAGTCGGAATCCAGG	Inpp5d-5	3.23177
GGTGGAGTATAAGAGTGCCG	Hat1-4	38.4698										GCAACCCAACCACCGCTCAA	Kat5-6	2.96163										CTGGGTCACTTGAAACAAAT	Fhit-2	3.16571
GATCTAGAGGATAATCGAGA	Ezh2-6	37.8873										GTTGTGCTCGGTGCTGACTT	Nf1-5	2.85484										TCTGCGCTCTATCGACGACG	Men1-5	3.13476
CGGTGGAGCCGGCAACATGG	Nisch-2	37.3024										TGAAGGACTTTACCAATGCG	Dcc-6	2.84081										CTTCCTAGACTGCAACCGAG	Casp8-1	3.04529
CCACGTATAGTGAATGGCGA	Bmp4-1	36.4007										GCTCCTTCAAGGACTTCTGA	Arhgdib-4	2.73709										CTTTACTTACCTGTGCCACT	Pebp1-1	3.03533
TGAGCTGAAGCTATGCCCGT	Cdkn2a-6	36.3177										TGTGGCTGCTGCTCTATCGA	Chd7-6	2.72743										GTACCTGCCCAGTTCCTCGC	Dapk1-5	2.9325
GGTGGAATGGGTCCAGGCCG	Nf1-4	36.04										TGACCAGACCAAAATCCTTG	Serpinb5-4	2.66663										TGGCCTCACCTACTTCCCGG	Men1-6	2.88482
TGAAGGACTTTACCAATGCG	Dcc-6	34.6143										CAGTGGCCATGGGCCCGCAG	Akap12-2	2.64318										TTATTGTCTACCATCCACGA	Lifr-6	2.87384
GCTCTGCGCTCAGACAGTGA	Chd4-4	34.4853										ATGATGAAAACGCCAACGGG	Cdh1-3	2.43009										CATGCTACTTACGCACTGCT	Rb1-2	2.83422
TTCTCCAGCTTCTTCGCCCG	Kat2b-5	32.5269										TCTGCTGATCCTCATCGCAC	Cd82-5	2.35563										AGTCTCAGCTTGAGAAAGAT	Rassf1-3	2.76793
CGTGTGGTCGTCTTGCCCTC	Dcc-4	29.9615										GCATCACCACTGGCACAAGT	Nisch-4	2.28972										AAAAAGACGTGCTTGAAGGA	Ptpn14-1	2.72316
TCAAGCCTGATGGGGTCCAG	Nme1-2	29.4356										CGAGGGCTGGAAGCCACCGA	Dnmt3a-1	2.28905										TGAAGGACTTTACCAATGCG	Dcc-6	2.68382
CCGCTGCCGGAATTGAGCAG	Kat2a-1	28.5777										AGAAATCGATACCAGTACCA	Rb1-1	2.24592										GAGCATTTTCGAGGAGGTGG	Med23-4	2.48761
AGCTGCCCCGAAAATGAAAA	Cdh1-2	28.3312										CATGCTACTTACGCACTGCT	Rb1-2	2.24075										GCCGCAAGCCAGGATCCTGA	Txnip-4	2.47493
CGGTATCTATGCTCGCCTTG	Sirt1-4	27.4911										CCAGGCTTCACTTTTGCCAG	Kiss1-2	2.21885										AGAAGATGTCCACGTCCAAG	Akap12-1	2.4487
GCGGCTCTAGCATCAACCCA	Crebbp-2	26.5764										CCTGGAACAAGTGATCCGGC	Ptpn14-3	2.19643										TGTGGCTGCTGCTCTATCGA	Chd7-6	2.44505
GTGACAACTTCTCAGCCGGA	Smarca2-5	26.2991										TTGGGGCTCCAGGATGGCCG	Dnmt3a-6	2.16284										ACCCAGCCTGTCACTAGCCG	Idh1-1	2.43204
TGACCAGACCAAAATCCTTG	Serpinb5-4	26.2134										TTGGCATTCTGGAAAGTGGT	Kat6b-6	2.0322										CTGAGGGTACCGTTGAGCGG	Kat5-5	2.37639
GGTCATGCATTCAAGCTGGG	Wt1-6	26.1604										TTACCTTGCCGACATCTCTG	Cdh13-6	2.00681										CTGACCTTTCCAGATGTCCG	Men1-3	2.37456
GCCGCAGACAAAAGACCTCG	Kmt2c-1	25.0125										AAGTCTATGATCTTGATCCG	Dapk1-1	2.00442										GCAACCCAACCACCGCTCAA	Kat5-6	2.36499
GGACGAACCCGAGAGCCTGG	Ehmt2-4	23.478										GCTGTGAGCGAGGCCTGCAT	Mgmt-4	1.98692										CATGAAGTCGACGCTGGCAG	Dnmt3b-2	2.35715
TCCTCCTTCTTCCATCCGGG	Mbd2-5	21.5206										ACTCTCGGCGTTTCCAGCCA	Mbd1-2	1.98035										GGGTCGTCCTCCCGAGGCGG	Rb1-4	2.28347
GCAGCGCCCCCATCTCAGCG	Ehmt2-3	20.8668										TTCGGCTGACATAATTCACA	Mapk14-5	1.96359										AAGTCTATGATCTTGATCCG	Dapk1-1	2.22158
GCAAAGTCTCAGATTATACC	Fbxw7-4	20.6291										CCCACCCAAACATACCTGGG	Med23-2	1.95982										TCGAAGCTATGCCGCCTACG	Kiss1r-6	2.213
GCCCCATTAGATCTTACCCA	Tet1-4	18.9097										GCTTTTCCACATCAGTCGGT	Casp8-3	1.93281										GTAGGAACAACAATTCCACG	Aicda-2	2.18782
GACCTTGGAGAAATTGGACG	Map2k4-3	18.7822										GCGCCTTCTTACCTGCTGTA	Wt1-4	1.89855										TTGGCATTCTGGAAAGTGGT	Kat6b-6	2.13874
GCTATATCTCCCAGCCACCA	Amer1-3	17.5601										TCATAGATGTTGTCATTCCG	Fhit-6	1.89059										TTACCGATGGCAACCATGAG	Nisch-6	2.11685
GCACTCAGCACAAAACCCCC	Hic1-4	17.0783										ACCCAGCCTGTCACTAGCCG	Idh1-1	1.88559										TCATAGATGTTGTCATTCCG	Fhit-6	2.01579
CTTCCTAGACTGCAACCGAG	Casp8-1	16.5065										AATGAGGAACTCTTAAGCCA	Hic1-1	1.87977										GCTTTTCCACATCAGTCGGT	Casp8-3	1.94178
GCTGCAGCTTACCTTGGTGG	Akap12-5	16.4167										CGTCACTGCGAACCACCCTG	Mgmt-1	1.8342										AATGAGGAACTCTTAAGCCA	Hic1-1	1.81349
AAGTCTATGATCTTGATCCG	Dapk1-1	16.2172										GACCCCTCTGTGCACAAGCG	Nf2-4	1.82705										CAGTGGCCATGGGCCCGCAG	Akap12-2	1.7968
ATGAGTGTAGCGAAAAACAG	Kiss1r-1	15.3243										AGGCAGATGAAGAAGACCCG	Thbs1-1	1.81703										ATGGCGTACAGTCAAGGAGG	Hdac2-1	1.78405
AGAGGCAGAATTCCGAAGTT	Nf1-1	13.8538										TTTGTAAAACTTATCGAACG	Map2k4-6	1.80541										TGGCTACCAGGGCTACCCCG	Arid1a-6	1.74769
AGAAGGGACCGGTTTGTTGG	Ezh2-4	11.377										AGCTGCCCCGAAAATGAAAA	Cdh1-2	1.80122										GGCCGAGGAGTCCCACCCAA	Smarca4-5	1.74584
AGCAGCTGAGATGAACGGGG	Brms1-1	10.7381										TTACAACCAAAACAGCTGAT	Mlh1-6	1.79476										ATGAGTGTAGCGAAAAACAG	Kiss1r-1	1.74408
CATCTTCCAGAGTGAAGCCG	Tgfbr2-1	9.29888										TGGTGCCTGCCTTACCCAAA	Kat2a-4	1.79069										CCTCACTGCCCGCTGAGCAG	Chd4-2	1.64033
ACAGAAGTCATGATGTGCAC	Ezh2-2	9.1358										GTAGACCTCGGAACTGAAGC	Cdh1-6	1.76311										TGACCAGACCAAAATCCTTG	Serpinb5-4	1.59242
CGTAGTCCCAGGCCTCCTCG	Cd82-2	8.99419										CCTTAAACATTCTCTGTTCG	Mbd1-4	1.75368										AATGCAGTCCTGTCCCCATG	Apc-1	1.52788
AACGGGTGTCACATTCCCAC	Inpp4b-1	8.82104										ATGAGTGTAGCGAAAAACAG	Kiss1r-1	1.73605										AGGCGTGTACTTTTCCAGCA	Dlc1-2	1.51961
TGACCAGCGCAATATCAATA	Dlc1-6	8.68726										GTACCTGCCCAGTTCCTCGC	Dapk1-5	1.72318										GCATGTTCAGAGCCGCCGAG	Smarca4-2	1.5141
GCTCATCGACTTTTACAAGA	Inpp5d-2	7.93704										GCCGCAAGCCAGGATCCTGA	Txnip-4	1.70115										TTCGGCTGACATAATTCACA	Mapk14-5	1.46023
TTGGCATTCTGGAAAGTGGT	Kat6b-6	7.7196										TGATGGGCTTGGTCCAGCCA	Idh2-6	1.66274										GGTCGCTTCTGTCTTCGAAG	Brd7-5	1.41112
AGATGCTGTGAAGTTACTGC	Sirt1-1	7.43561										TGTCTCTTAGCATTCTCCAT	Chd7-5	1.66079										GTCTCATTGTGATAGTTGGG	Dkk3-4	1.40898
GGTTCCATTGGAGCAGGCCG	Ep300-3	7.41833										CTGGGTCACTTGAAACAAAT	Fhit-2	1.62357										GGCTATGCACCAGCCTCCCA	Klf17-4	1.4079
GTACCTGCCCAGTTCCTCGC	Dapk1-5	7.19519										GTGCGGGGCGTACAGCCGCA	Kiss1r-5	1.59511										TTTACGACTGGAGGAAGTGG	Brms1-6	1.39241
TCTTTGCGAGGCCGGCCCCG	Kmt2c-5	6.8958										TGTGCACCAGGAAGTTCACA	Dkk3-6	1.59029										GCGGCTGGTGCTCAGCACCG	Gpr68-3	1.3671
GCAAGACAATCAAGGCACAC	Pbrm1-3	6.63298										AAGTGACGCTGAAGTCCATG	Cdh1-1	1.57147										GGGCCTGTAAGAATTACGAT	Idh1-6	1.3655
ATACTGGGCTTCTCAAATGG	Kat2b-1	6.60956										TGGCCTCACCTACTTCCCGG	Men1-6	1.5684										TGTCAGTGAGACCACTCACA	Gpr68-6	1.35975
GGTCTGGGCGACGTTCCCAG	Cdkn2a-4	6.26089										TTATTTTTCGGTCGTCCAAT	Kat6b-4	1.56592										ACACTCGGAGGGCTTCACTT	Trp53-1	1.30234
GGTCGCTTCTGTCTTCGAAG	Brd7-5	5.9599										CGCTTCTTCAGGATACAGCA	Wt1-2	1.5602										CGAGGGCTGGAAGCCACCGA	Dnmt3a-1	1.2912
GTCGGACCGCCACTTCTACG	Brd7-6	5.25913										AGAAGATGTCCACGTCCAAG	Akap12-1	1.50872										ACCCCCATCCAGAAGCCCCG	Smarca4-1	1.28533
TTATTTTTCGGTCGTCCAAT	Kat6b-4	5.17919										CCTGGATTCTAGAACTTCCG	Tgfbr2-3	1.49141										TATGGGTTAGTCCCACCATA	Arid1a-5	1.25664
AGTTTTCTCTGGTCATCAGT	Nf1-2	4.77399										AAGTAGACAATGGTGTATGG	Gstp1-1	1.48309										TAGCATTATCTGCATACCAG	Kdm6a-4	1.23926
ACAGTGCGCACAGCGCCAGG	Gsn-1	4.51339										TCAAAAAGTCGGAATCCAGG	Inpp5d-5	1.47795										AGCTGCCCCGAAAATGAAAA	Cdh1-2	1.19893
GCATGTTCAGAGCCGCCGAG	Smarca4-2	4.4165										GGTCACTGTCTCCACGGCCG	Chd5-6	1.41657										TGTAGCTCAGTAAAAGTGAA	Rb1-6	1.17404
CGTGGAGTCGTTCAAGCAGA	Tgfbr2-4	3.83478										GGGGTGGTCGCAATGATGGG	Brd4-5	1.40995										TCCCAGGCTTAGAGTCTGCG	Nme1-3	1.16076
GATCGTCCAAGAAGAGAGCG	Akap12-3	3.50925										GAGAATCTAATGCCTCAGGG	Klf17-3	1.3613										CCAGGCTTCACTTTTGCCAG	Kiss1-2	1.15466
TGTCTCGGAGAGACTCAGCC	Inpp5d-6	3.43875										GGTGGAGTATAAGAGTGCCG	Hat1-4	1.34548										CCAGCCTGCCGAATTCATCG	Cdh13-3	1.07021
ATGCAGATCCAGTTCCACAT	Idh1-2	3.42769										TACTGAAGTGGAACGACAGA	Lifr-4	1.34548										TTACCTTGCCGACATCTCTG	Cdh13-6	1.03342
TGAGCGTAGCTTCCTCCTGA	Dkk3-5	3.32637										CCTCAAGGCCTTCACATTTG	Kat6b-2	1.33729										AGAGAACTCATCACTCCTAA	Drg1-1	1.03272
GGTAGATGAGAAACTGAACG	Mapk14-2	3.30867										AGTCTCAGCTTGAGAAAGAT	Rassf1-3	1.33483										CCTCTATGACTGCTTAGCAA	Med23-3	1.01619
GGTCTGCTGCTCTCCCGCCG	Brd4-6	3.25816										CCCCAGGGGGAGATAATCGA	Kat5-2	1.28121										GTGTTTGTGCAAAACCCAGG	Hat1-6	1.00516
TGATGGGCTTGGTCCAGCCA	Idh2-6	3.24887										TGAGATCCCCAAATGTAAGC	Casp8-4	1.25425										GGTCTGGGCGACGTTCCCAG	Cdkn2a-4	0.982591
TTTGTAAAACTTATCGAACG	Map2k4-6	3.09665										TTGCTTCTCCTGGGTCCCCG	Dnmt1-6	1.24565										TTGGGGCTCCAGGATGGCCG	Dnmt3a-6	0.9695
CTACTACCATTCCCAAGAGC	Kat2a-3	3.08101										GCACTCAGCACAAAACCCCC	Hic1-4	1.23485										GAGCGATTTTGACAGTGACG	Smarca2-3	0.958425
TCAGTTGTTAAAGCAAGTTG	Apc-5	3.06259										TCGGCTTCGAGCTTCCTCAA	Txnip-5	1.23377										TGAGATCCCCAAATGTAAGC	Casp8-4	0.955172
TGGCCTCACCTACTTCCCGG	Men1-6	2.97151										GGAAAGAAGTTCACGCAACG	Hic1-6	1.23296										CCTCAAGGCCTTCACATTTG	Kat6b-2	0.932609
GGGGATGTACAACACCGACG	Idh2-5	2.93235										GCTATATCTCCCAGCCACCA	Amer1-3	1.20194										TGTCCATCGACATTGAGGGA	Vhl-5	0.911453
TTGCTTCTCCTGGGTCCCCG	Dnmt1-6	2.82626										GCTGCAGCTTACCTTGGTGG	Akap12-5	1.18349										GCTCCTAGATGGGTATAATA	Tet2-4	0.879313
AACCCTTTAGTCAAACTGGA	Crebbp-1	2.77233										TCAGTTGTTAAAGCAAGTTG	Apc-5	1.17092										AGTGACTGTTTGAAACCCAA	Serpinb5-2	0.873817
GCTATCCGCACCAACTACAT	Thbs1-4	2.73103										ATGCAGATCCAGTTCCACAT	Idh1-2	1.16934										GGTCCAGTTCCAGTGCTGAA	Lifr-3	0.868848
GGAAAGAAGTTCACGCAACG	Hic1-6	2.70461										TTTCCACATCTTCCTTCACG	Smarca2-6	1.13708										CGTCACTGCGAACCACCCTG	Mgmt-1	0.859616
GAAATCCCAGTGTTGTTCAG	Map2k4-2	2.66886										TTACAGCTCCTGGATCTCCC	Drg1-6	1.13632										TGAGCGTAGCTTCCTCCTGA	Dkk3-5	0.841295
CCCACCCAAACATACCTGGG	Med23-2	2.54519										GCATGTTCAGAGCCGCCGAG	Smarca4-2	1.13487										TGTCTCGGAGAGACTCAGCC	Inpp5d-6	0.82277
GGTCACTGTCTCCACGGCCG	Chd5-6	2.5232										TCCACTCCAAAACTGCCGGA	Med23-5	1.10078										ACGCCCGGAGAGGTACGGGG	Rassf1-1	0.808756
TCCGGCTAACCAGACAACTT	Aicda-3	2.37358										CCCATATTATACACACCTTG	Tet1-1	1.10033										GCATCACCACTGGCACAAGT	Nisch-4	0.807586
GGGCCTGTAAGAATTACGAT	Idh1-6	2.36452										TTCTTTTCACTTCTAGGCAG	Kat2b-6	1.09361										GACCAAAGACTCACCATGGG	Klf17-2	0.785463
TCTTCTTGTCCCGACCCATG	Smarcb1-6	2.3631										CGGTGGAGCCGGCAACATGG	Nisch-2	1.08542										AGTTTTCTCTGGTCATCAGT	Nf1-2	0.78182
ACCCCCATCCAGAAGCCCCG	Smarca4-1	2.30066										TCGATAGCGACAGACCCGAA	Cdh13-5	1.0456										CGTAGTCCCAGGCCTCCTCG	Cd82-2	0.777052
CGTCACTGCGAACCACCCTG	Mgmt-1	2.24334										GCTCTGCGCTCAGACAGTGA	Chd4-4	1.01855										GCTCAGACATCTATTACCAG	Mbd1-5	0.763773
TTGACTGAGCCACTACAGCA	Ep300-6	2.23533										AGTTTTCTCTGGTCATCAGT	Nf1-2	1.01669										TTAGAAGGTTGATCTTTCCA	Kmt2c-6	0.757048
CTAATTCAGATCCAAGACAA	Mlh1-1	2.19077										CTGCCTTCCTGGGAAGAACG	Fhit-1	0.990915										GGAAGGCAGGGGACTTCCCC	Fhit-4	0.748661
GCACCTTGAGAGTCAGCACC	Vhl-2	2.16365										CCAGGCCTTCTACTGCCACG	Bmp4-2	0.985373										GCAAGAAGCCGCAGCTTCAA	Rassf1-5	0.723367
CCGCTGCTGCCCTTGCCCAT	Fbxw7-3	2.10538										TTTTGCCCACAGATGTACCG	Timp3-6	0.984977										GGACATGGAGAAGCGTGCAC	Apc-4	0.721952
GGTCTCCCCATACACCTCAG	Dot1l-5	2.06292										GGAATTCGTACTCCTCTGGT	Arhgdib-5	0.945502										CCAGGCCTTCTACTGCCACG	Bmp4-2	0.720252
AAGTGACGCTGAAGTCCATG	Cdh1-1	2.03065										TTGACTGAGCCACTACAGCA	Ep300-6	0.94077										ACTCATCCTCCACGTCCTTG	Serpinb5-1	0.718932
GGTACCTTATGAGCCACCCG	Trp53-4	2.00349										CCAGCCTGCCGAATTCATCG	Cdh13-3	0.935479										TTATTTTTCGGTCGTCCAAT	Kat6b-4	0.711431
GCTCCTTCCCACCCACCGCA	Arid2-6	1.97201										GACCAAAGACTCACCATGGG	Klf17-2	0.868509										TGACACCCGTTAGGAACAGT	Inpp4b-5	0.699457
CCACGTGCAGTACATTCACA	Timp3-2	1.73174										GTGTAGACCAGAGTGCCAAA	Timp3-5	0.858093										ACACTCACGTAGACCGGCAG	Dot1l-1	0.687154
TGTTCTGTAACAGGCTTCAG	Nme1-5	1.6695										TGAGCGTAGCTTCCTCCTGA	Dkk3-5	0.856982										GCTCCTTCAAGGACTTCTGA	Arhgdib-4	0.682333
TGCCGAAGTTGATAAGACCA	Kdm1a-6	1.66621										GAAGACTCACGGGCTCTGCA	Chd5-4	0.856036										CGTGTGGTCGTCTTGCCCTC	Dcc-4	0.679941
GCTGTGTGACAAATACAACC	Dot1l-4	1.66338										CCTCACTGCCCGCTGAGCAG	Chd4-2	0.850638										TTGACTGAGCCACTACAGCA	Ep300-6	0.670742
CAATGCCACCAGTAGCCGCG	Cd82-1	1.65222										ACTCATCCTCCACGTCCTTG	Serpinb5-1	0.849928										ATTGCTGGTGAACTCTACTA	Amer1-2	0.666044
TCCAGCTTCTGGCCACCCGG	Map2k4-5	1.61377										GTGTTTGTGCAAAACCCAGG	Hat1-6	0.849894										GCCGCAGACAAAAGACCTCG	Kmt2c-1	0.64088
TGACACCCGTTAGGAACAGT	Inpp4b-5	1.53593										CCAGATCTCAGTAATCCACC	Inpp4b-2	0.825214										AATGTTTATGGATACCCCCG	Med23-1	0.636478
TGTTAGGCTTCTCAAATGGG	Kat2a-5	1.52061										CGGCACACAGAAGAGCCGCA	Gpr68-1	0.813127										GCATTTTGGTCATCTCCACA	Ncor1-3	0.632737
TTCCCAACGTGACTGTTACC	Arhgdib-6	1.5037										GGTCTGCTGCTCTCCCGCCG	Brd4-6	0.805205										GAAGACTCACGGGCTCTGCA	Chd5-4	0.625582
CGAAGCTTGCAAATTCCGGT	Tet2-2	1.3056										GCTCAGACATCTATTACCAG	Mbd1-5	0.772151										CGTCCACTCATGGTTGCCAT	Nisch-3	0.620086
TCCAGGCCCTTAGGACCCGA	Dnmt3a-5	1.28614										GCAGCGCCCCCATCTCAGCG	Ehmt2-3	0.763164										TTATTGGAAGATTATCCAAA	Kdm6a-5	0.612919
AGGCAGATGAAGAAGACCCG	Thbs1-1	1.25234										CTACCTGCTGTGCATAAGAG	Arid1a-3	0.757018										CGAAGCTTGCAAATTCCGGT	Tet2-2	0.582973
AGTCCTCGCATGGACAAACA	Cdh13-1	1.18983										TGTTGGGTACCTTCTCAGGA	Tet1-5	0.753683										TACTGAAGTGGAACGACAGA	Lifr-4	0.579093
CCAGGCTTCACTTTTGCCAG	Kiss1-2	1.15901										TCTTCTTGTCCCGACCCATG	Smarcb1-6	0.752727										TCGATAGCGACAGACCCGAA	Cdh13-5	0.532884
AGCTGGTCCTCAAAGTCGGG	Brd7-2	1.14036										AGTCCTCGCATGGACAAACA	Cdh13-1	0.725521										CGGTGGAGCCGGCAACATGG	Nisch-2	0.521747
GCAGCCACTTACCTGCCACA	Hdac5-4	1.13615										GCTGTGTGACAAATACAACC	Dot1l-4	0.723423										ATGATGAAAACGCCAACGGG	Cdh1-3	0.515883
TTGTTCAGCTACACCATTGA	Akap12-6	1.10434										AGAGAACTCATCACTCCTAA	Drg1-1	0.719324										GTATGGAGGAGGGTTCCAAA	Hat1-5	0.515883
GTGTAGACCAGAGTGCCAAA	Timp3-5	1.0817										TCTGCGCTCTATCGACGACG	Men1-5	0.718822										AGTCCATTGGCAATCTCAGG	Stk11-1	0.514762
GCGCCTTCTTACCTGCTGTA	Wt1-4	1.07301										GTCGGACCGCCACTTCTACG	Brd7-6	0.699167										GATCGTCCAAGAAGAGAGCG	Akap12-3	0.509182
AGGTGAAGTCAGACCCCCAG	Mbd2-1	1.03761										CAATGACCTCCAGTAAGGGA	Arid1a-2	0.68296										TCAGTTGTTAAAGCAAGTTG	Apc-5	0.509182
CCAGATCTCAGTAATCCACC	Inpp4b-2	1.0365										TTACCGATGGCAACCATGAG	Nisch-6	0.678493										TTTCCACATCTTCCTTCACG	Smarca2-6	0.509182
GCATGTTCTATCACGAACAC	Rassf1-6	1.01897										GGTCGCTTCTGTCTTCGAAG	Brd7-5	0.676169										CCACGTGCAGTACATTCACA	Timp3-2	0.509182
AACTCCTTCGGCCTGCGCTA	Kiss1-1	1.00186										TGTCCATCGACATTGAGGGA	Vhl-5	0.66853										GCTCTGCGCTCAGACAGTGA	Chd4-4	0.503877
TCCTCTGTGTCGCCACCTAT	Kiss1-5	0.986102										GTATCATTGATGAAGACTGT	Dkk3-3	0.665331										CGCTTCTTCAGGATACAGCA	Wt1-2	0.488378
ATTGTCTCCGTCCCCGGCCA	Sirt1-3	0.984429										CGTCCACTCATGGTTGCCAT	Nisch-3	0.661934										GGTGGAGTATAAGAGTGCCG	Hat1-4	0.487743
GCAGCCCCAGTATTCCCTAC	Hdac7-3	0.961998										GCTCTCCAATGCCAAAGCCC	Dnmt3a-3	0.654573										ATACTGGGCTTCTCAAATGG	Kat2b-1	0.487257
TGTCAGTGAGACCACTCACA	Gpr68-6	0.960324										CTACTACCATTCCCAAGAGC	Kat2a-3	0.642533										CAATGACCTCCAGTAAGGGA	Arid1a-2	0.460318
GCAAGAAGCCGCAGCTTCAA	Rassf1-5	0.958323										GGTAGATGAGAAACTGAACG	Mapk14-2	0.64145										CCTCACCCTCGTAGAAGTGG	Brd7-3	0.44403
GCTTCTTGCACAGAGCCACG	Hic1-5	0.948584										GACACCTGCCGGACAAGCCA	Stk11-3	0.612489										TCACGGCTCACTTCACGAAG	Dnmt1-3	0.44403
TATGGGTTAGTCCCACCATA	Arid1a-5	0.943358										GAAACTGCTTTCGGTTACAA	Hat1-3	0.611992										CTGCCTTCCTGGGAAGAACG	Fhit-1	0.44403
TTCTTTTCACTTCTAGGCAG	Kat2b-6	0.911847										TGTCAGTGAGACCACTCACA	Gpr68-6	0.609199										AACTCCTTCGGCCTGCGCTA	Kiss1-1	0.44403
TACTGAAGTGGAACGACAGA	Lifr-4	0.90449										ACAGTGCGCACAGCGCCAGG	Gsn-1	0.605322										TCCTCCTTCTTCCATCCGGG	Mbd2-5	0.44403
CCAGCTGGCCGGAGCAGCCG	Idh2-3	0.888417										AGCTGGTCCTCAAAGTCGGG	Brd7-2	0.592628										TCCACTCCAAAACTGCCGGA	Med23-5	0.44403
GTTACTCAATTTCGGCCAGA	Mgmt-6	0.875327										GCTCCTAGATGGGTATAATA	Tet2-4	0.589169										TGTTCATTAGGGCTCCAAAG	Pbrm1-6	0.388587
TCATCCAGCTCGCTGCAGGT	Cd82-4	0.872161										GGAAGGCAGGGGACTTCCCC	Fhit-4	0.588835										ACAGTGCGCACAGCGCCAGG	Gsn-1	0.381887
GTATCATTGATGAAGACTGT	Dkk3-3	0.847876										GCGGCTGGTGCTCAGCACCG	Gpr68-3	0.57956										GTATCATTGATGAAGACTGT	Dkk3-3	0.377471
GCAGATACCTCGCAATGTCA	Cdkn2b-4	0.834643										CCACGTGCAGTACATTCACA	Timp3-2	0.558929										TCCCAGTTGCAAACATCAGT	Crebbp-4	0.361998
CCTCAAGGCCTTCACATTTG	Kat6b-2	0.828556										TGTTCTGTAACAGGCTTCAG	Nme1-5	0.551762										TTCCCAACGTGACTGTTACC	Arhgdib-6	0.348189
GTATGGAGGAGGGTTCCAAA	Hat1-5	0.7885										TGTCTCGGAGAGACTCAGCC	Inpp5d-6	0.537477										AGCTGGTCCTCAAAGTCGGG	Brd7-2	0.333022
GTGACTGGAACGGATGTACG	Klf17-6	0.783306										AACTCCTTCGGCCTGCGCTA	Kiss1-1	0.531901										GCAGATACCTCGCAATGTCA	Cdkn2b-4	0.333022
GCCTGTGGTTGTGAGTAGGG	Arid1a-4	0.776927										GCTCTTGTAGGATCTCCACA	Smarca4-4	0.529485										GAAACTGCTTTCGGTTACAA	Hat1-3	0.333022
TCTTACCCTTGACAACAACG	Thbs1-6	0.776149										GCAAATGGAGATAAGTTATT	Ep300-2	0.522304										CCAATGCCGGAGCTGCAGGG	Hdac7-2	0.333022
GGTACTTGCAGATCAAGGCC	Gpr68-4	0.769653										GTGACTGGAACGGATGTACG	Klf17-6	0.503745										AGGTGAAGTCAGACCCCCAG	Mbd2-1	0.333022
GAGAATCTAATGCCTCAGGG	Klf17-3	0.743128										TCATCCAGCTCGCTGCAGGT	Cd82-4	0.503437										GGATCCTGTCCCTTTCCCGT	Mbd2-4	0.333022
GCTAAGCACAACACTCTGCA	Msh2-5	0.740194										ACGCCCGGAGAGGTACGGGG	Rassf1-1	0.499472										TCGGCTTCGAGCTTCCTCAA	Txnip-5	0.333022
ACCTCACGAACCCGAAAAGG	Kdm6a-1	0.739081										TTGTTTTGACACAGGCCCCT	Txnip-6	0.49627										CCACACGCCCTCGCATCACG	Wt1-1	0.333022
GGTGCTCTTTGTGTTCCGCT	Cdkn2a-5	0.723682										AGTCCATTGGCAATCTCAGG	Stk11-1	0.487932										CGAGAAGGTGTACGGCAGCG	Txnip-1	0.328506
TTACAGCTCCTGGATCTCCC	Drg1-6	0.71782										GGACATCAATGGCATCTGGA	Kmt2c-2	0.481789										TTGAGCGTAGTTTCACTCCG	Apc-6	0.31087
AGCTCGGCTCACCAGGCGCG	Asxl1-2	0.69989										GTTAATACAGAGTATGGACC	Ncor1-4	0.475273										GAGAATCTAATGCCTCAGGG	Klf17-3	0.31087
GCTGACGGCTGCTTTTACCG	Tet2-5	0.687488										GGTCCAGTTCCAGTGCTGAA	Lifr-3	0.461586										TCCTCTGTGTCGCCACCTAT	Kiss1-5	0.299732
ACTCATCCTCCACGTCCTTG	Serpinb5-1	0.680831										TATGGGTTAGTCCCACCATA	Arid1a-5	0.454488										CTAATTCAGATCCAAGACAA	Mlh1-1	0.256558
TCACTTGGAGAATGTGTCAG	Kat2b-4	0.668436										TGTTAGGCTTCTCAAATGGG	Kat2a-5	0.450129										AAGGGTCTCCTCACTCTGAG	Ehmt2-1	0.254591
CGATCTCGAGGCCCTCAAAA	Arhgdib-3	0.663882										GTTCTCTTCGAAGTTTAGCA	Drg1-4	0.44271										TGGATGTGTTCACACCCGCA	Mapk14-4	0.252349
TACGCTCCACGAAAACAAAG	Kmt2c-4	0.663235										TCCCAGGCTTAGAGTCTGCG	Nme1-3	0.427743										CCCATATTATACACACCTTG	Tet1-1	0.252349
TCACGGCTCACTTCACGAAG	Dnmt1-3	0.65447										GCTCGCCGCCTCACACCCCG	Sirt1-5	0.423597										TCACTTGGAGAATGTGTCAG	Kat2b-4	0.24811
TTGTTTTGACACAGGCCCCT	Txnip-6	0.647683										GATCGTCCAAGAAGAGAGCG	Akap12-3	0.422204										GCTGCAGCTTACCTTGGTGG	Akap12-5	0.238303
GCTCCCGGCAGCGGTGGCCA	Kat2b-3	0.638214										ATACTGGGCTTCTCAAATGG	Kat2b-1	0.407973										ATCTCCTCCGCGAACAGCCG	Chd5-1	0.233152
TCTGAAGTCAGGAATCCCAC	Sirt1-6	0.608433										CTAATTCAGATCCAAGACAA	Mlh1-1	0.405447										GCGGCTCTAGCATCAACCCA	Crebbp-2	0.233152
CTGCTTCCTGAGAGGTCATT	Kdm1a-1	0.604027										GCTTCTTGCACAGAGCCACG	Hic1-5	0.403735										GCTGTGTGACAAATACAACC	Dot1l-4	0.233152
GAGGCAATCACATTATCTCA	Txnip-2	0.59627										AAGGGTCTCCTCACTCTGAG	Ehmt2-1	0.399912										TTCTTTTCACTTCTAGGCAG	Kat2b-6	0.233152
GCTACCGGAACCGTGTCAGA	Brca1-3	0.583068										CCAAAGCCACAGCTTCCTAT	Arid2-2	0.398459										TGGTTGTTCATTCATCCGCT	Mbd2-6	0.233152
CTACTGCACGAGCCGCTTTG	Mgmt-2	0.581394										TGAGCTGAAGCTATGCCCGT	Cdkn2a-6	0.392108										GGCTTGCCTCTTACCTCCAA	Hdac7-6	0.223796
ATTGCTGGTGAACTCTACTA	Amer1-2	0.574658										CGTAGTCCCAGGCCTCCTCG	Cd82-2	0.379406										AAGTCATCGACTTCGTACAA	Aicda-1	0.222015
TGGTCTCCTTTTGTATTCAA	Brca2-5	0.572425										ATCTCCTCCGCGAACAGCCG	Chd5-1	0.377809										TGAGCTGAAGCTATGCCCGT	Cdkn2a-6	0.222015
CCAATGCCGGAGCTGCAGGG	Hdac7-2	0.553848										GTATGGAGGAGGGTTCCAAA	Hat1-5	0.377809										GTACCTGCGTGTAATTCAGA	Dnmt3b-5	0.222015
TCTGTTTGCTGGCTAACTGG	Crebbp-5	0.53865										GCATGTTCTATCACGAACAC	Rassf1-6	0.377809										GCAAATGGAGATAAGTTATT	Ep300-2	0.222015
CCAAAGCCACAGCTTCCTAT	Arid2-2	0.53021										TCCTCTGTGTCGCCACCTAT	Kiss1-5	0.361996										TTAGGCCGCTTGGCTGAAGG	Ep300-5	0.222015
GAAGACTCACGGGCTCTGCA	Chd5-4	0.526507										TGTTCATTAGGGCTCCAAAG	Pbrm1-6	0.353805										ACATAACATTCCTTATATGG	Ezh2-3	0.222015
TTATTGGAAGATTATCCAAA	Kdm6a-5	0.514243										GTGAGGAGTTTCCATCACGA	Bmp4-4	0.353771										GGAGCACCCCGAATTCCTGA	Gsn-4	0.222015
CCACCGCATCGACTCCACCG	Stk11-2	0.513692										GCAGCCACTTACCTGCCACA	Hdac5-4	0.353771										GCACAGTGTGAGTTGCAGCT	Kiss1r-2	0.222015
AAGGTATAACCAGCTCCCCG	Ppp2ca-1	0.506808										TTGAGCGTAGTTTCACTCCG	Apc-6	0.346183										GTGCGGGGCGTACAGCCGCA	Kiss1r-5	0.222015
GAAACTGCTTTCGGTTACAA	Hat1-3	0.499458										TTCCCAACGTGACTGTTACC	Arhgdib-6	0.345708										TACGCTCCACGAAAACAAAG	Kmt2c-4	0.222015
CCCCAGGGGGAGATAATCGA	Kat5-2	0.498907										TCTACTCCAGACCCACCCTT	Smarca4-6	0.338										GGTAGATGAGAAACTGAACG	Mapk14-2	0.222015
GGAGCACCCCGAATTCCTGA	Gsn-4	0.496165										TCTTACTCTGCGGTGCACAC	Brca2-4	0.333732										GTTGTAGCCACAAATCCATC	Pbrm1-4	0.222015
CAACGCACAGACATTCAACT	Smarca2-1	0.496165										TTCTCCAGCTTCTTCGCCCG	Kat2b-5	0.330583										AAGGTATAACCAGCTCCCCG	Ppp2ca-1	0.222015
AGAAATCGATACCAGTACCA	Rb1-1	0.491172										TACGCTCCACGAAAACAAAG	Kmt2c-4	0.327239										GAATCCGTAATCATAAGTAT	Smarca2-2	0.222015
ATTGTTACAGTATATCAATG	Nf1-3	0.473681										GCTCAATGAGATGTTTCGAG	Dkk3-1	0.309579										GCAAGGAGTATTCGACTTTG	Txnip-3	0.222015
GGATCCTGTCCCTTTCCCGT	Mbd2-4	0.454093										GTACCTGCGTGTAATTCAGA	Dnmt3b-5	0.302413										TCAGGGTCTGCTCCACCGGG	Inpp4b-4	0.217721
CCTTGCAATTGCAACCCAGG	Timp3-4	0.447193										AGGTGAAGTCAGACCCCCAG	Mbd2-1	0.302413										GAGCCCCCCGAAGCTCCACG	Hdac5-3	0.215686
CTACTTCCTCAATCACAAGG	Gpr68-2	0.443958										TCCTCCTTCTTCCATCCGGG	Mbd2-5	0.296885										TCACTGATGAGCCGTCCTGA	Pbrm1-5	0.203892
AACTCTGGTCCAAAGAAGCG	Hdac5-1	0.437836										GCAGATACCTCGCAATGTCA	Cdkn2b-4	0.295743										TCTGGACTGCCTGATCTCAG	Bmp4-5	0.199898
CGTAGCTGTGAGCACCCTTT	Kat2a-2	0.428261										TCTGGACTGCCTGATCTCAG	Bmp4-5	0.295432										TGGCACCTTCAATAATACCC	Drg1-5	0.155435
GCACAGTGTGAGTTGCAGCT	Kiss1r-2	0.416559										GGTCTGGGCGACGTTCCCAG	Cdkn2a-4	0.295432										GTGACTGGAACGGATGTACG	Klf17-6	0.155435
GGAAGGCAGGGGACTTCCCC	Fhit-4	0.415351										ACACTCACGTAGACCGGCAG	Dot1l-1	0.295432										AGGCAGATGAAGAAGACCCG	Thbs1-1	0.155435
CCTCACCCTCGTAGAAGTGG	Brd7-3	0.414239										GGTACTTGCAGATCAAGGCC	Gpr68-4	0.295432										GAGGCAATCACATTATCTCA	Txnip-2	0.155435
TCAAAAAGTCGGAATCCAGG	Inpp5d-5	0.414239										AGTGACTGTTTGAAACCCAA	Serpinb5-2	0.295432										GGTCTCCCCATACACCTCAG	Dot1l-5	0.128901
CTTGGCCGCATACTGAAGAC	Dapk1-3	0.403618										GATTCCGTCCCACAACATGA	Tet2-3	0.291079										CTACTGCACGAGCCGCTTTG	Mgmt-2	0.128901
GAATCCGTAATCATAAGTAT	Smarca2-2	0.400154										TTTACGACTGGAGGAAGTGG	Brms1-6	0.282344										GGAATTCGTACTCCTCTGGT	Arhgdib-5	0.127296
TGAGGATCTTGACCGCCCTG	Stk11-4	0.392867										AAGGTATAACCAGCTCCCCG	Ppp2ca-1	0.269212										CTGCTTCCTGAGAGGTCATT	Kdm1a-1	0.127296
GCAACTCCATGTTTCACAAT	Prmt1-2	0.388312										CTGCTTCCTGAGAGGTCATT	Kdm1a-1	0.25791										TGTTCTGTAACAGGCTTCAG	Nme1-5	0.127296
ACATAACATTCCTTATATGG	Ezh2-3	0.386639										TGGTTGTTCATTCATCCGCT	Mbd2-6	0.251873										AGCTCGGCTCACCAGGCGCG	Asxl1-2	0.126866
GCTCTTGTAGGATCTCCACA	Smarca4-4	0.382224										GAGGCAATCACATTATCTCA	Txnip-2	0.251873										TCTTTGCGAGGCCGGCCCCG	Kmt2c-5	0.126866
TGTTCATTAGGGCTCCAAAG	Pbrm1-6	0.379924										CCTCTATGACTGCTTAGCAA	Med23-3	0.25075										CTAATCTGCAATGCTCCGGA	Dcc-5	0.126175
GTACCTGCGTGTAATTCAGA	Dnmt3b-5	0.377669										ACACTCGGAGGGCTTCACTT	Trp53-1	0.25075										TTACAACCAAAACAGCTGAT	Mlh1-6	0.126175
TTAGGCCGCTTGGCTGAAGG	Ep300-5	0.370934										TCACTTGGAGAATGTGTCAG	Kat2b-4	0.250743										TCTTACTCTGCGGTGCACAC	Brca2-4	0.121705
GACTTACTAGAGCGTCTTAA	Apc-2	0.360995										GGTACACAAAGACCACCCAG	Cdkn2a-3	0.225221										GGTCTGCTGCTCTCCCGCCG	Brd4-6	0.121705
AGGGCCACCGTGACATTGCG	Cdkn2b-2	0.357939										TGATCGACTACGACACCAAA	Dot1l-6	0.213222										GCGCTCAGCCGAGCCCATGA	Hdac7-4	0.112788
CGGCACACAGAAGAGCCGCA	Gpr68-1	0.350135										TTATTGGAAGATTATCCAAA	Kdm6a-5	0.213222										ACACGCTTCCGCCAACAAAC	Ezh2-1	0.111078
TGGCACCTTCAATAATACCC	Drg1-5	0.340256										GCACAAACTGACCTTCGTGA	Bmp4-3	0.206552										TCTTGAGTTGGAATGTAGCA	Asxl1-6	0.111007
TCAGGGTCTGCTCCACCGGG	Inpp4b-4	0.322782										TGCTGCACCGGGCAGGGGCG	Cdkn2b-6	0.206552										GCACAAACTGACCTTCGTGA	Bmp4-3	0.111007
CCTCATGAGGAACTTCCTGT	Ppp2ca-3	0.308967										TCAAAGGAGCCCACGCCAGG	Hdac5-6	0.206552										GTGAGGAGTTTCCATCACGA	Bmp4-4	0.111007
GGCCATTACAACTCACCAGA	Kdm1a-4	0.304852										TTAAGGTTCTACAGAATCCA	Lifr-5	0.206069										GCTACCGGAACCGTGTCAGA	Brca1-3	0.111007
TCATCTACCAGATCCTCCGA	Mapk14-3	0.30141										GCAAGAAGCCGCAGCTTCAA	Rassf1-5	0.206062										GTCGGACCGCCACTTCTACG	Brd7-6	0.111007
CCACACGCCCTCGCATCACG	Wt1-1	0.296856										GGCTTGCCTCTTACCTCCAA	Hdac7-6	0.20517										CAATGCCACCAGTAGCCGCG	Cd82-1	0.111007
GAGCCCCCCGAAGCTCCACG	Hdac5-3	0.295182										TCCGGCTAACCAGACAACTT	Aicda-3	0.199852										TCATCCAGCTCGCTGCAGGT	Cd82-4	0.111007
TATTCGGCGTCTGGACGAGA	Mlh1-5	0.286212										TTCCAGATGTGGCCAAAAGG	Ehmt2-6	0.199392										TCTGACTGCGAGGTGTTGGA	Chd7-3	0.111007
TCTACTCCAGACCCACCCTT	Smarca4-6	0.286212										TTCTCAAGCTTCTTGGCACG	Kat2a-6	0.199385										GCTGGCGGAGACCTTGACAC	Crebbp-3	0.111007
GCGGCTGGTGCTCAGCACCG	Gpr68-3	0.277958										TGACCAGCGCAATATCAATA	Dlc1-6	0.197547										GCTCAATGAGATGTTTCGAG	Dkk3-1	0.111007
AACTACCTGCGTATGTTCCG	Smarcb1-1	0.273249										CGGTGCAGATTCGAACTGCG	Cdkn2a-1	0.192716										CAGCCTTCTGAATTACACGC	Dnmt3b-1	0.111007
ATCTCCTCCGCGAACAGCCG	Chd5-1	0.270346										ATTCACCATATCCATCTGGG	Gstp1-2	0.192716										GTTCTCTTCGAAGTTTAGCA	Drg1-4	0.111007
CATACAGCTGTGCATACTGG	Dlc1-3	0.260254										AAGCCGGTAGTGGAGATGGA	Idh2-1	0.192716										GCAGCGCCCCCATCTCAGCG	Ehmt2-3	0.111007
GGGAGCATCTCAGGATTGCA	Klf17-5	0.258976										CGAGAAGGTGTACGGCAGCG	Txnip-1	0.192716										AACTCTGGTCCAAAGAAGCG	Hdac5-1	0.111007
TCTGACTGCGAGGTGTTGGA	Chd7-3	0.256992										TGGCTACCAGGGCTACCCCG	Arid1a-6	0.192692										AAGCCGGTAGTGGAGATGGA	Idh2-1	0.111007
CAGCCTTCTGAATTACACGC	Dnmt3b-1	0.252438										GGCTATGCACCAGCCTCCCA	Klf17-4	0.192692										CCAGATCTCAGTAATCCACC	Inpp4b-2	0.111007
TGTGCTCCCCAAGGACGTGG	Serpinb5-5	0.252438										GTCTCATTGTGATAGTTGGG	Dkk3-4	0.192685										GCTCATCGACTTTTACAAGA	Inpp5d-2	0.111007
GGTACACAAAGACCACCCAG	Cdkn2a-3	0.250436										GCTACCGGAACCGTGTCAGA	Brca1-3	0.18669										GGCCATTACAACTCACCAGA	Kdm1a-4	0.111007
CCTCACTGCCCGCTGAGCAG	Chd4-2	0.250436										CGTGTGGTCGTCTTGCCCTC	Dcc-4	0.186016										GGGAAGTCCTTACTTGGTAA	Kdm1a-5	0.111007
TGTTGGTCTGAAGTTTCTGC	Nme1-6	0.250436										TCAGGGTCTGCTCCACCGGG	Inpp4b-4	0.186016										GCTGCACCAGCACCGCTCCG	Kiss1-4	0.111007
GCAAGAACTGCTTTGTTACC	Ptpn14-4	0.250436										CCTCATGAGGAACTTCCTGT	Ppp2ca-3	0.17953										GACGGTAGTGAACCGCATAG	Mlh1-2	0.111007
TTATTGTCTACCATCCACGA	Lifr-6	0.240557										CGATCTCGAGGCCCTCAAAA	Arhgdib-3	0.177207										TATTCGGCGTCTGGACGAGA	Mlh1-5	0.111007
TGGTTGTTCATTCATCCGCT	Mbd2-6	0.240075										GACTTACTAGAGCGTCTTAA	Apc-2	0.174848										GTTAATACAGAGTATGGACC	Ncor1-4	0.111007
GTTCTCATAGACCTCATGCA	Dapk1-6	0.227883										CAATGCCACCAGTAGCCGCG	Cd82-1	0.172854										CCCTAATGAACAGCTCACAG	Pbrm1-2	0.111007
TGTGCACCAGGAAGTTCACA	Dkk3-6	0.227883										CCAGCTGGCCGGAGCAGCCG	Idh2-3	0.172854										GCATGTTCTATCACGAACAC	Rassf1-6	0.111007
GCCATCTGTGAGCTCCTTAA	Serpinb5-3	0.227883										ATTGTCTCCGTCCCCGGCCA	Sirt1-3	0.172854										GCCATCTGTGAGCTCCTTAA	Serpinb5-3	0.111007
ATTCACCATATCCATCTGGG	Gstp1-2	0.224536										TCATCTACCAGATCCTCCGA	Mapk14-3	0.152992										CAACGCACAGACATTCAACT	Smarca2-1	0.111007
GCACAAACTGACCTTCGTGA	Bmp4-3	0.209953										TCCCAGTTGCAAACATCAGT	Crebbp-4	0.147716										GACACCTGCCGGACAAGCCA	Stk11-3	0.111007
TTTGGTGCCCACTTGCGCAA	Serpinb5-6	0.209953										TGGCACCTTCAATAATACCC	Drg1-5	0.125936										TGAGGATCTTGACCGCCCTG	Stk11-4	0.111007
CGGCGCTTACTCACCACAAG	Smarcb1-2	0.209953										ATTGCTGGTGAACTCTACTA	Amer1-2	0.110194										GCCCCATTAGATCTTACCCA	Tet1-4	0.111007
GGACTCCATTGTGAAAGCAG	Thbs1-5	0.209953										AGCTCGGCTCACCAGGCGCG	Asxl1-2	0.110194										TTTCATTCTGAGAACAGCGA	Tet2-6	0.111007
GTATGTCCTTCCGCACACTT	Vhl-4	0.209953										TGGTCTCCTTTTGTATTCAA	Brca2-5	0.110194										GATCATTGATGAGCGCACAA	Dnmt3a-2	0.108548
GACGGTAGTGAACCGCATAG	Mlh1-2	0.208841										TTAGGCCGCTTGGCTGAAGG	Ep300-5	0.110194										GTATGACCTCCACTATTGGC	Gsn-6	0.108548
CTACCTGCTGTGCATAAGAG	Arid1a-3	0.205399										CCGCTGCCGGAATTGAGCAG	Kat2a-1	0.110194										CCGCTGCCGGAATTGAGCAG	Kat2a-1	0.108548
AGAGAACTCATCACTCCTAA	Drg1-1	0.205399										CTACTGCACGAGCCGCTTTG	Mgmt-2	0.110194										TATGCCTTACCTGCTGGTGT	Ncor1-6	0.108548
TCAAAGGAGCCCACGCCAGG	Hdac5-6	0.205399										CGGTATCTATGCTCGCCTTG	Sirt1-4	0.110194										TGATCGACTACGACACCAAA	Dot1l-6	0.0777174
AAGCCGGTAGTGGAGATGGA	Idh2-1	0.203725										AATGCAGTCCTGTCCCCATG	Apc-1	0.103034										GCAGCCACTTACCTGCCACA	Hdac5-4	0.0777174
TCACTGATGAGCCGTCCTGA	Pbrm1-5	0.199398										CCACGTATAGTGAATGGCGA	Bmp4-1	0.103034										TCCGGCTAACCAGACAACTT	Aicda-3	0
GCAAGGAGTATTCGACTTTG	Txnip-3	0.192023										GATCGCGGAGATCGAAGCCG	Drg1-2	0.103034										TCCTCTTCACCACGTAGCAG	Aicda-4	0
GCTCCTAGATGGGTATAATA	Tet2-4	0.187468										TCACCTTCCACAGTTAACGT	Hdac2-5	0.103034										TGAGACCTACCTCTGCTACG	Aicda-6	0
ATAGCTTTGTCAGATAAGGA	Sirt1-2	0.183709										AGCTCACCTGTTTTACGCAA	Hdac7-1	0.103034										GCAGATTCAGACACTCCAAA	Akap12-4	0
TCATAGATGTTGTCATTCCG	Fhit-6	0.182735										TTGCGTAGATCATTACACGG	Kat6b-5	0.103034										GCTCACTGCTAGAAGTAGCA	Amer1-4	0
AGTCCATTGGCAATCTCAGG	Stk11-1	0.182735										GAATTCCTCCAGTGACCTTG	Mapk14-1	0.103034										GACTTACTAGAGCGTCTTAA	Apc-2	0
GTGAACCCGCAGCCACAGAG	Mgmt-5	0.16802										GGCAAGAAGCGGCCAAACCG	Smarca2-4	0.103034										AGTATGTTCAACACACATAC	Arhgdib-1	0
GATCTTGGCCCTTCACCAGT	Thbs1-3	0.16802										GGACTCCATTGTGAAAGCAG	Thbs1-5	0.103034										CCAGTAGAGGAAGCTCCCAA	Arhgdib-2	0
TTGAGCGTAGTTTCACTCCG	Apc-6	0.164035										CTCCGCCATGAGTTGTCCCG	Chd5-3	0.103027										CGATCTCGAGGCCCTCAAAA	Arhgdib-3	0
CTCCGCCATGAGTTGTCCCG	Chd5-3	0.160981										GAGCCCCCCGAAGCTCCACG	Hdac5-3	0.103027										ACTGGTGGTTGGGGAAGCCG	Arid1a-1	0
AGCTCACCTGTTTTACGCAA	Hdac7-1	0.16005										TTAACCGATGAAAAACGCCC	Kat6b-3	0.103027										CTACCTGCTGTGCATAAGAG	Arid1a-3	0
TCACCTTCCACAGTTAACGT	Hdac2-5	0.147986										GGCCATTACAACTCACCAGA	Kdm1a-4	0.103027										AGGCGCCTCCGGACGAGCGG	Arid2-1	0
GCTACTCCTGAGGTGCTCGG	Mgmt-3	0.140858										GCAAGGAGTATTCGACTTTG	Txnip-3	0.103027										CCAAAGCCACAGCTTCCTAT	Arid2-2	0
TCTGCGCTCTATCGACGACG	Men1-5	0.129488										TACCTCACCACGAAAGCCAT	Mlh1-4	0.100711										CTTTACTGCTCGCTAATGCG	Arid2-3	0
TTTACGACTGGAGGAAGTGG	Brms1-6	0.113942										TGTAGCTCAGTAAAAGTGAA	Rb1-6	0.100711										GATGATGATGAGGTACCACC	Arid2-4	0
TGTAGAAGAGGCGGTCCAGC	Chd7-4	0.113942										GCTGCACGCCGGACATAAAC	Cdc73-4	0.0963578										GCCGTTTAAGAAGATCCCTG	Arid2-5	0
CGACTACTACGACACCGGCG	Dapk1-2	0.113942										GTTCTCATAGACCTCATGCA	Dapk1-6	0.0963578										GCTCCTTCCCACCCACCGCA	Arid2-6	0
AAGTAGACAATGGTGTATGG	Gstp1-1	0.113942										TCACGGCTCACTTCACGAAG	Dnmt1-3	0.0963578										ACAGATTCTGCAGGTCATAG	Asxl1-1	0
CGCCTGATCCCTGCGCCCCG	Kiss1-3	0.113942										GATGTGCCGCAGAAGTCCAT	Dot1l-2	0.0963578										CCCACAGCTTTCCACATCAG	Asxl1-3	0
GGCCAAAATGTCAATGACAG	Ehmt2-5	0.112268										GGCAATTATTATTATGGCCA	Hdac2-3	0.0963578										GAGGAAGAAGGAGCGCACGT	Asxl1-4	0
GCGCTCAGCCGAGCCCATGA	Hdac7-4	0.112268										GCGCTCAGCCGAGCCCATGA	Hdac7-4	0.0963578										GTGAAAAGACTAATGCGGCC	Asxl1-5	0
GCTGCACCAGCACCGCTCCG	Kiss1-4	0.112268										GCTGCACCAGCACCGCTCCG	Kiss1-4	0.0963578										CCACGTATAGTGAATGGCGA	Bmp4-1	0
GTTGTAGCCACAAATCCATC	Pbrm1-4	0.112268										GCACAGTGTGAGTTGCAGCT	Kiss1r-2	0.0963578										TTATGCCAAGTCCTGCTAGG	Bmp4-6	0
TTTCATTCTGAGAACAGCGA	Tet2-6	0.112268										ATGCATCGTCAGATGCAGGA	Lifr-1	0.0963578										CTTCTGTTGACTTACCAGAT	Brca1-1	0
GCAGAACTCGTGATTGTCGG	Cdh13-4	0.0996989										TGGATGTGTTCACACCCGCA	Mapk14-4	0.0963578										GCGTCGATCATCCAGAGCGT	Brca1-2	0
TGTAGCTCAGTAAAAGTGAA	Rb1-6	0.0996989										CAACGCACAGACATTCAACT	Smarca2-1	0.0963578										ATACAATTCTGAACCTCCGG	Brca2-1	0
GATGTGCCGCAGAAGTCCAT	Dot1l-2	0.0960113										GCCCCATTAGATCTTACCCA	Tet1-4	0.0963578										GACTAGCAACATCTACCACA	Brca2-2	0
GGGACCTGAGAGCAGCCAAT	Fbxw7-6	0.0960113										CCACACGCCCTCGCATCACG	Wt1-1	0.0963578										GTACTACAACGAGAAAAGCC	Brca2-3	0
CCAAGTTCCCTAGCGCCATG	Men1-2	0.0960113										GGTCTCCCCATACACCTCAG	Dot1l-5	0.0896581										TGGTCTCCTTTTGTATTCAA	Brca2-5	0
GCTGTGAGCGAGGCCTGCAT	Mgmt-4	0.0960113										CAGACACGTGTACTTGAGCA	Gsn-2	0.0896581										TTATACTCAGATTCCTCCGG	Brca2-6	0
TGATCGACTACGACACCAAA	Dot1l-6	0.091457										TCACTGATGAGCCGTCCTGA	Pbrm1-5	0.0896581										AATGGGGTCGATGGTGGTAG	Brd4-1	0
GGCAATTATTATTATGGCCA	Hdac2-3	0.091457										GTATGACCTCCACTATTGGC	Gsn-6	0.087424										ACTGCAATATCTGCTCAGAG	Brd4-2	0
TTAACCGATGAAAAACGCCC	Kat6b-3	0.091457										TCTTTGCGAGGCCGGCCCCG	Kmt2c-5	0.076496										CCAGATGGCTACTCACAGGG	Brd4-3	0
ACACTCACGTAGACCGGCAG	Dot1l-1	0.0840099										ATTGTTACAGTATATCAATG	Nf1-3	0.076496										GCCACTTCAGACTCCTTCAC	Brd4-4	0
GCTCTCCAATGCCAAAGCCC	Dnmt3a-3	0.0800248										GTAGCACGTGCCCGCCACCG	Pebp1-2	0.076496										GGGGTGGTCGCAATGATGGG	Brd4-5	0
TCCTCTTCACCACGTAGCAG	Aicda-4	0										AGATGCTGTGAAGTTACTGC	Sirt1-1	0.076496										AGCTCGTTAGCCAAACAAGA	Brd7-1	0
TGAGACCTACCTCTGCTACG	Aicda-6	0										GAATCCGTAATCATAAGTAT	Smarca2-2	0.076496										GCTGATTCAAAGCTTCCTGA	Brd7-4	0
CAGTGGCCATGGGCCCGCAG	Akap12-2	0										AAGTCATCGACTTCGTACAA	Aicda-1	0										CCCTCTGCAGGGATCTACAA	Brms1-2	0
GCAGATTCAGACACTCCAAA	Akap12-4	0										TCCTCTTCACCACGTAGCAG	Aicda-4	0										GAATATACGGAACCTCTTGG	Brms1-3	0
GCTCACTGCTAGAAGTAGCA	Amer1-4	0										TGAGACCTACCTCTGCTACG	Aicda-6	0										GCTGTATGACACACTGCTTG	Brms1-4	0
AATGCAGTCCTGTCCCCATG	Apc-1	0										GCAGATTCAGACACTCCAAA	Akap12-4	0										GATTATGAAAGATCAAGCAC	Casp8-2	0
GGACATGGAGAAGCGTGCAC	Apc-4	0										GCTCACTGCTAGAAGTAGCA	Amer1-4	0										TTACCATCCAAAACTGAAGG	Casp8-5	0
AGTATGTTCAACACACATAC	Arhgdib-1	0										GGACATGGAGAAGCGTGCAC	Apc-4	0										TTGCCACCTTCAGTTTTGGA	Casp8-6	0
CCAGTAGAGGAAGCTCCCAA	Arhgdib-2	0										AGTATGTTCAACACACATAC	Arhgdib-1	0										GCTTACGTCTTCATCGGTGT	Cd82-3	0
ACTGGTGGTTGGGGAAGCCG	Arid1a-1	0										CCAGTAGAGGAAGCTCCCAA	Arhgdib-2	0										TGTCAGCGTTGAAGTAGAAG	Cd82-6	0
TGGCTACCAGGGCTACCCCG	Arid1a-6	0										ACTGGTGGTTGGGGAAGCCG	Arid1a-1	0										AGACCAACTATGTAGTTTGG	Cdc73-1	0
AGGCGCCTCCGGACGAGCGG	Arid2-1	0										AGGCGCCTCCGGACGAGCGG	Arid2-1	0										AGTTCTATTACCTCAATCCG	Cdc73-2	0
CTTTACTGCTCGCTAATGCG	Arid2-3	0										CTTTACTGCTCGCTAATGCG	Arid2-3	0										GCTGAAGACCTATTTCCAAG	Cdc73-3	0
GATGATGATGAGGTACCACC	Arid2-4	0										GATGATGATGAGGTACCACC	Arid2-4	0										GCTGCACGCCGGACATAAAC	Cdc73-4	0
GCCGTTTAAGAAGATCCCTG	Arid2-5	0										GCCGTTTAAGAAGATCCCTG	Arid2-5	0										AGTCCTCGCATGGACAAACA	Cdh13-1	0
ACAGATTCTGCAGGTCATAG	Asxl1-1	0										GCTCCTTCCCACCCACCGCA	Arid2-6	0										AGTGCACCCCTGGATTCCAG	Cdh13-2	0
CCCACAGCTTTCCACATCAG	Asxl1-3	0										ACAGATTCTGCAGGTCATAG	Asxl1-1	0										GCAGAACTCGTGATTGTCGG	Cdh13-4	0
GAGGAAGAAGGAGCGCACGT	Asxl1-4	0										CCCACAGCTTTCCACATCAG	Asxl1-3	0										GCAGGAGCGCGGAAAAGCTG	Cdh1-4	0
GTGAAAAGACTAATGCGGCC	Asxl1-5	0										GAGGAAGAAGGAGCGCACGT	Asxl1-4	0										GGAAGACTCCCGATTCAAAG	Cdh1-5	0
TCTTGAGTTGGAATGTAGCA	Asxl1-6	0										GTGAAAAGACTAATGCGGCC	Asxl1-5	0										GTAGACCTCGGAACTGAAGC	Cdh1-6	0
TCTGGACTGCCTGATCTCAG	Bmp4-5	0										TCTTGAGTTGGAATGTAGCA	Asxl1-6	0										CGGTGCAGATTCGAACTGCG	Cdkn2a-1	0
TTATGCCAAGTCCTGCTAGG	Bmp4-6	0										TTATGCCAAGTCCTGCTAGG	Bmp4-6	0										GGTACACAAAGACCACCCAG	Cdkn2a-3	0
CTTCTGTTGACTTACCAGAT	Brca1-1	0										CTTCTGTTGACTTACCAGAT	Brca1-1	0										ACGCCCTGAACCGCTTCGGG	Cdkn2b-1	0
GCGTCGATCATCCAGAGCGT	Brca1-2	0										GCGTCGATCATCCAGAGCGT	Brca1-2	0										AGGGCCACCGTGACATTGCG	Cdkn2b-2	0
ATACAATTCTGAACCTCCGG	Brca2-1	0										ATACAATTCTGAACCTCCGG	Brca2-1	0										CTCCACTTGCCCCCGCGCCG	Cdkn2b-3	0
GACTAGCAACATCTACCACA	Brca2-2	0										GACTAGCAACATCTACCACA	Brca2-2	0										GGATTGGGCGCCTCCCGAAG	Cdkn2b-5	0
GTACTACAACGAGAAAAGCC	Brca2-3	0										GTACTACAACGAGAAAAGCC	Brca2-3	0										TGCTGCACCGGGCAGGGGCG	Cdkn2b-6	0
TCTTACTCTGCGGTGCACAC	Brca2-4	0										TTATACTCAGATTCCTCCGG	Brca2-6	0										CATCGACCATGTGTTCTCAG	Chd4-1	0
TTATACTCAGATTCCTCCGG	Brca2-6	0										AATGGGGTCGATGGTGGTAG	Brd4-1	0										GAGCAAGCGCCAAAAAAAGG	Chd4-3	0
AATGGGGTCGATGGTGGTAG	Brd4-1	0										ACTGCAATATCTGCTCAGAG	Brd4-2	0										GGGTTTTTAGCAGCAATCAG	Chd4-5	0
ACTGCAATATCTGCTCAGAG	Brd4-2	0										CCAGATGGCTACTCACAGGG	Brd4-3	0										TCTTGGAGACAGCAATCTTG	Chd4-6	0
CCAGATGGCTACTCACAGGG	Brd4-3	0										GCCACTTCAGACTCCTTCAC	Brd4-4	0										CTCCGCCATGAGTTGTCCCG	Chd5-3	0
GCCACTTCAGACTCCTTCAC	Brd4-4	0										AGCTCGTTAGCCAAACAAGA	Brd7-1	0										GGATTCTTCTTGGCAATAAG	Chd5-5	0
GGGGTGGTCGCAATGATGGG	Brd4-5	0										CCTCACCCTCGTAGAAGTGG	Brd7-3	0										GGTCACTGTCTCCACGGCCG	Chd5-6	0
AGCTCGTTAGCCAAACAAGA	Brd7-1	0										GCTGATTCAAAGCTTCCTGA	Brd7-4	0										ATTCTCCGTGGAGAGCAGCG	Chd7-1	0
GCTGATTCAAAGCTTCCTGA	Brd7-4	0										CCCTCTGCAGGGATCTACAA	Brms1-2	0										CGTGTGTTAGAAGAAGATGG	Chd7-2	0
CCCTCTGCAGGGATCTACAA	Brms1-2	0										GAATATACGGAACCTCTTGG	Brms1-3	0										TGTAGAAGAGGCGGTCCAGC	Chd7-4	0
GAATATACGGAACCTCTTGG	Brms1-3	0										GCTGTATGACACACTGCTTG	Brms1-4	0										AACCCTTTAGTCAAACTGGA	Crebbp-1	0
GCTGTATGACACACTGCTTG	Brms1-4	0										GATTATGAAAGATCAAGCAC	Casp8-2	0										TCTGTTTGCTGGCTAACTGG	Crebbp-5	0
GATTATGAAAGATCAAGCAC	Casp8-2	0										TTACCATCCAAAACTGAAGG	Casp8-5	0										TTTGTCGTGAAGATGCACAA	Crebbp-6	0
TGAGATCCCCAAATGTAAGC	Casp8-4	0										TTGCCACCTTCAGTTTTGGA	Casp8-6	0										CGACTACTACGACACCGGCG	Dapk1-2	0
TTACCATCCAAAACTGAAGG	Casp8-5	0										GCTTACGTCTTCATCGGTGT	Cd82-3	0										GGAGATTTACCCACAAACTC	Dapk1-4	0
TTGCCACCTTCAGTTTTGGA	Casp8-6	0										TGTCAGCGTTGAAGTAGAAG	Cd82-6	0										GTTCTCATAGACCTCATGCA	Dapk1-6	0
GCTTACGTCTTCATCGGTGT	Cd82-3	0										AGACCAACTATGTAGTTTGG	Cdc73-1	0										ACTTGATGACTGGAACTCCT	Dcc-1	0
TCTGCTGATCCTCATCGCAC	Cd82-5	0										AGTTCTATTACCTCAATCCG	Cdc73-2	0										CAAGACCGTGAGCTCTGCAG	Dcc-2	0
TGTCAGCGTTGAAGTAGAAG	Cd82-6	0										GCTGAAGACCTATTTCCAAG	Cdc73-3	0										CCAAGTTTCACCTGGTTACG	Dcc-3	0
AGACCAACTATGTAGTTTGG	Cdc73-1	0										AGTGCACCCCTGGATTCCAG	Cdh13-2	0										GGACCATCTGTGACAACCAG	Dkk3-2	0
AGTTCTATTACCTCAATCCG	Cdc73-2	0										GCAGAACTCGTGATTGTCGG	Cdh13-4	0										ACAGCTTCCAGAGCTCCCAC	Dlc1-1	0
GCTGAAGACCTATTTCCAAG	Cdc73-3	0										GCAGGAGCGCGGAAAAGCTG	Cdh1-4	0										CATACAGCTGTGCATACTGG	Dlc1-3	0
GCTGCACGCCGGACATAAAC	Cdc73-4	0										GGAAGACTCCCGATTCAAAG	Cdh1-5	0										CCAATCAGAGACCAGCAGCG	Dlc1-4	0
AGTGCACCCCTGGATTCCAG	Cdh13-2	0										ACGCCCTGAACCGCTTCGGG	Cdkn2b-1	0										CGGCAAGTGGACTTTCCAGA	Dlc1-5	0
GCAGGAGCGCGGAAAAGCTG	Cdh1-4	0										AGGGCCACCGTGACATTGCG	Cdkn2b-2	0										TGACCAGCGCAATATCAATA	Dlc1-6	0
GGAAGACTCCCGATTCAAAG	Cdh1-5	0										CTCCACTTGCCCCCGCGCCG	Cdkn2b-3	0										CCTTGGGTTTCCGTTTAGTG	Dnmt1-1	0
GTAGACCTCGGAACTGAAGC	Cdh1-6	0										GGATTGGGCGCCTCCCGAAG	Cdkn2b-5	0										CTGTCCGACTTGCTTCTCCT	Dnmt1-2	0
ACGCCCTGAACCGCTTCGGG	Cdkn2b-1	0										CATCGACCATGTGTTCTCAG	Chd4-1	0										TGAAACTTCACCTAGTTCCG	Dnmt1-4	0
CTCCACTTGCCCCCGCGCCG	Cdkn2b-3	0										GAGCAAGCGCCAAAAAAAGG	Chd4-3	0										TGTGTGACAGCCCCACTAAA	Dnmt1-5	0
GGATTGGGCGCCTCCCGAAG	Cdkn2b-5	0										GGGTTTTTAGCAGCAATCAG	Chd4-5	0										TTGCTTCTCCTGGGTCCCCG	Dnmt1-6	0
CATCGACCATGTGTTCTCAG	Chd4-1	0										TCTTGGAGACAGCAATCTTG	Chd4-6	0										TAGATGGCTTTGCGGTACAT	Dnmt3a-4	0
GAGCAAGCGCCAAAAAAAGG	Chd4-3	0										GGATTCTTCTTGGCAATAAG	Chd5-5	0										GCAGATTGCCTCCAAGACTG	Dnmt3b-3	0
GGGTTTTTAGCAGCAATCAG	Chd4-5	0										ATTCTCCGTGGAGAGCAGCG	Chd7-1	0										TGGTAGCCGGAAACTCCACA	Dnmt3b-6	0
TCTTGGAGACAGCAATCTTG	Chd4-6	0										CGTGTGTTAGAAGAAGATGG	Chd7-2	0										GATGTGCCGCAGAAGTCCAT	Dot1l-2	0
CGAGATGTCAGACAACGAGG	Chd5-2	0										TCTGACTGCGAGGTGTTGGA	Chd7-3	0										GCAAGTACACTCACGTAGAC	Dot1l-3	0
GGATTCTTCTTGGCAATAAG	Chd5-5	0										TGTAGAAGAGGCGGTCCAGC	Chd7-4	0										GATCGCGGAGATCGAAGCCG	Drg1-2	0
ATTCTCCGTGGAGAGCAGCG	Chd7-1	0										AACCCTTTAGTCAAACTGGA	Crebbp-1	0										GATCTCCGCGATCTTCGCTA	Drg1-3	0
CGTGTGTTAGAAGAAGATGG	Chd7-2	0										GCTGGCGGAGACCTTGACAC	Crebbp-3	0										ACCATGTCCAAACCTAGCAA	Ehmt2-2	0
GCTGGCGGAGACCTTGACAC	Crebbp-3	0										TTTGTCGTGAAGATGCACAA	Crebbp-6	0										GGACGAACCCGAGAGCCTGG	Ehmt2-4	0
TCCCAGTTGCAAACATCAGT	Crebbp-4	0										CGACTACTACGACACCGGCG	Dapk1-2	0										TTCCAGATGTGGCCAAAAGG	Ehmt2-6	0
TTTGTCGTGAAGATGCACAA	Crebbp-6	0										GGAGATTTACCCACAAACTC	Dapk1-4	0										CTAACCTGTGCCATCGCTGG	Ep300-1	0
GGAGATTTACCCACAAACTC	Dapk1-4	0										ACTTGATGACTGGAACTCCT	Dcc-1	0										TCATGGTACGACAGTGAGGA	Ep300-4	0
ACTTGATGACTGGAACTCCT	Dcc-1	0										CAAGACCGTGAGCTCTGCAG	Dcc-2	0										ACAGAAGTCATGATGTGCAC	Ezh2-2	0
CAAGACCGTGAGCTCTGCAG	Dcc-2	0										CCAAGTTTCACCTGGTTACG	Dcc-3	0										AGAAGGGACCGGTTTGTTGG	Ezh2-4	0
CCAAGTTTCACCTGGTTACG	Dcc-3	0										GGACCATCTGTGACAACCAG	Dkk3-2	0										AGAGTACATTATAGGCACCG	Ezh2-5	0
GGACCATCTGTGACAACCAG	Dkk3-2	0										ACAGCTTCCAGAGCTCCCAC	Dlc1-1	0										GATCTAGAGGATAATCGAGA	Ezh2-6	0
ACAGCTTCCAGAGCTCCCAC	Dlc1-1	0										CATACAGCTGTGCATACTGG	Dlc1-3	0										GCAAGGAGATGAAGTCTCGC	Fbxw7-5	0
CCAATCAGAGACCAGCAGCG	Dlc1-4	0										CCAATCAGAGACCAGCAGCG	Dlc1-4	0										GTGGTGGAGAAGCATTTCCA	Fhit-5	0
CGGCAAGTGGACTTTCCAGA	Dlc1-5	0										CGGCAAGTGGACTTTCCAGA	Dlc1-5	0										CTACTTCCTCAATCACAAGG	Gpr68-2	0
CCTTGGGTTTCCGTTTAGTG	Dnmt1-1	0										CCTTGGGTTTCCGTTTAGTG	Dnmt1-1	0										GGTACTTGCAGATCAAGGCC	Gpr68-4	0
CTGTCCGACTTGCTTCTCCT	Dnmt1-2	0										CTGTCCGACTTGCTTCTCCT	Dnmt1-2	0										TACCTGCTCTAGGACAAGCA	Gpr68-5	0
TGAAACTTCACCTAGTTCCG	Dnmt1-4	0										TGAAACTTCACCTAGTTCCG	Dnmt1-4	0										CAGACACGTGTACTTGAGCA	Gsn-2	0
TGTGTGACAGCCCCACTAAA	Dnmt1-5	0										TGTGTGACAGCCCCACTAAA	Dnmt1-5	0										CATGCAGCCACCACATCACG	Gsn-3	0
GATCATTGATGAGCGCACAA	Dnmt3a-2	0										TAGATGGCTTTGCGGTACAT	Dnmt3a-4	0										GGATGACTACCTGAACGGCC	Gsn-5	0
TAGATGGCTTTGCGGTACAT	Dnmt3a-4	0										CAGCCTTCTGAATTACACGC	Dnmt3b-1	0										ATTCACCATATCCATCTGGG	Gstp1-2	0
CATGAAGTCGACGCTGGCAG	Dnmt3b-2	0										GCAGATTGCCTCCAAGACTG	Dnmt3b-3	0										GTCAGCCAGCAGCATTCGCA	Gstp1-3	0
GCAGATTGCCTCCAAGACTG	Dnmt3b-3	0										TGGTAGCCGGAAACTCCACA	Dnmt3b-6	0										TCGAACTGGGAAGTAGACAA	Gstp1-4	0
TGGTAGCCGGAAACTCCACA	Dnmt3b-6	0										GCAAGTACACTCACGTAGAC	Dot1l-3	0										ATATACCCATCAGCTCTTTG	Hat1-1	0
GCAAGTACACTCACGTAGAC	Dot1l-3	0										GATCTCCGCGATCTTCGCTA	Drg1-3	0										CTTTAGATGAATATTCAACA	Hat1-2	0
GATCTCCGCGATCTTCGCTA	Drg1-3	0										ACCATGTCCAAACCTAGCAA	Ehmt2-2	0										CTGGGGCTGTGAAATTAAAC	Hdac2-2	0
ACCATGTCCAAACCTAGCAA	Ehmt2-2	0										GGACGAACCCGAGAGCCTGG	Ehmt2-4	0										GGCAATTATTATTATGGCCA	Hdac2-3	0
TTCCAGATGTGGCCAAAAGG	Ehmt2-6	0										CTAACCTGTGCCATCGCTGG	Ep300-1	0										TCAAAGAGTCCATCAAACAC	Hdac2-4	0
CTAACCTGTGCCATCGCTGG	Ep300-1	0										TCATGGTACGACAGTGAGGA	Ep300-4	0										TCACCTTCCACAGTTAACGT	Hdac2-5	0
TCATGGTACGACAGTGAGGA	Ep300-4	0										ACACGCTTCCGCCAACAAAC	Ezh2-1	0										TGAGTCATCCGGATTCTATG	Hdac2-6	0
ACACGCTTCCGCCAACAAAC	Ezh2-1	0										ACAGAAGTCATGATGTGCAC	Ezh2-2	0										AGGTGCCATCGCCAGCACCG	Hdac5-2	0
AGAGTACATTATAGGCACCG	Ezh2-5	0										ACATAACATTCCTTATATGG	Ezh2-3	0										TCAAAGGAGCCCACGCCAGG	Hdac5-6	0
GCAAGGAGATGAAGTCTCGC	Fbxw7-5	0										AGAAGGGACCGGTTTGTTGG	Ezh2-4	0										AGCTCACCTGTTTTACGCAA	Hdac7-1	0
GTGGTGGAGAAGCATTTCCA	Fhit-5	0										AGAGTACATTATAGGCACCG	Ezh2-5	0										GCTACCTGTAGGGAATACTG	Hdac7-5	0
TACCTGCTCTAGGACAAGCA	Gpr68-5	0										GATCTAGAGGATAATCGAGA	Ezh2-6	0										ATAAGAGTGTGCGGAAAGCG	Hic1-2	0
CAGACACGTGTACTTGAGCA	Gsn-2	0										GCAAGGAGATGAAGTCTCGC	Fbxw7-5	0										CGACTATAAGAGCAGCAGCG	Hic1-3	0
CATGCAGCCACCACATCACG	Gsn-3	0										GTGGTGGAGAAGCATTTCCA	Fhit-5	0										GCACTCAGCACAAAACCCCC	Hic1-4	0
GGATGACTACCTGAACGGCC	Gsn-5	0										CTACTTCCTCAATCACAAGG	Gpr68-2	0										GCTTCTTGCACAGAGCCACG	Hic1-5	0
GTATGACCTCCACTATTGGC	Gsn-6	0										TACCTGCTCTAGGACAAGCA	Gpr68-5	0										GGAAAGAAGTTCACGCAACG	Hic1-6	0
GTCAGCCAGCAGCATTCGCA	Gstp1-3	0										CATGCAGCCACCACATCACG	Gsn-3	0										ATGCAGATCCAGTTCCACAT	Idh1-2	0
TCGAACTGGGAAGTAGACAA	Gstp1-4	0										GGAGCACCCCGAATTCCTGA	Gsn-4	0										CTATTCTGAAGAAGTATGAT	Idh1-3	0
ATATACCCATCAGCTCTTTG	Hat1-1	0										GGATGACTACCTGAACGGCC	Gsn-5	0										GCCCAAGCTATGAAGTCCGA	Idh1-4	0
CTTTAGATGAATATTCAACA	Hat1-2	0										GTCAGCCAGCAGCATTCGCA	Gstp1-3	0										GGCTATAAAGAAATACAACG	Idh1-5	0
ATGGCGTACAGTCAAGGAGG	Hdac2-1	0										TCGAACTGGGAAGTAGACAA	Gstp1-4	0										AGAGCGAGCTCACAGCCCGC	Idh2-2	0
CTGGGGCTGTGAAATTAAAC	Hdac2-2	0										ATATACCCATCAGCTCTTTG	Hat1-1	0										CCAGCTGGCCGGAGCAGCCG	Idh2-3	0
TCAAAGAGTCCATCAAACAC	Hdac2-4	0										CTTTAGATGAATATTCAACA	Hat1-2	0										GGCCACCCAGAAGTACAGTG	Idh2-4	0
TGAGTCATCCGGATTCTATG	Hdac2-6	0										CTGGGGCTGTGAAATTAAAC	Hdac2-2	0										TGATGGGCTTGGTCCAGCCA	Idh2-6	0
AGGTGCCATCGCCAGCACCG	Hdac5-2	0										TCAAAGAGTCCATCAAACAC	Hdac2-4	0										AACGGGTGTCACATTCCCAC	Inpp4b-1	0
GTTGCTGCTCCCGTAGCGCA	Hdac5-5	0										AACTCTGGTCCAAAGAAGCG	Hdac5-1	0										GCTGTGCCAGTTTTAAAGTT	Inpp4b-3	0
GCTACCTGTAGGGAATACTG	Hdac7-5	0										AGGTGCCATCGCCAGCACCG	Hdac5-2	0										CTACAGAGCATGGATACCAG	Inpp5d-1	0
GGCTTGCCTCTTACCTCCAA	Hdac7-6	0										CCAATGCCGGAGCTGCAGGG	Hdac7-2	0										GGAGCCCGTCTTCAAAAAGT	Inpp5d-3	0
ATAAGAGTGTGCGGAAAGCG	Hic1-2	0										GCTACCTGTAGGGAATACTG	Hdac7-5	0										GTAGCTCCTCTGCCTTGGAG	Inpp5d-4	0
CGACTATAAGAGCAGCAGCG	Hic1-3	0										ATAAGAGTGTGCGGAAAGCG	Hic1-2	0										CTACTACCATTCCCAAGAGC	Kat2a-3	0
CTATTCTGAAGAAGTATGAT	Idh1-3	0										CGACTATAAGAGCAGCAGCG	Hic1-3	0										TGTTAGGCTTCTCAAATGGG	Kat2a-5	0
GCCCAAGCTATGAAGTCCGA	Idh1-4	0										CTATTCTGAAGAAGTATGAT	Idh1-3	0										TTCTCAAGCTTCTTGGCACG	Kat2a-6	0
GGCTATAAAGAAATACAACG	Idh1-5	0										GCCCAAGCTATGAAGTCCGA	Idh1-4	0										GCTCCCGGCAGCGGTGGCCA	Kat2b-3	0
AGAGCGAGCTCACAGCCCGC	Idh2-2	0										GGCTATAAAGAAATACAACG	Idh1-5	0										TTCTCCAGCTTCTTCGCCCG	Kat2b-5	0
GGCCACCCAGAAGTACAGTG	Idh2-4	0										AGAGCGAGCTCACAGCCCGC	Idh2-2	0										ATGAATGGGTGACTCACGAG	Kat5-1	0
GCTGTGCCAGTTTTAAAGTT	Inpp4b-3	0										GGCCACCCAGAAGTACAGTG	Idh2-4	0										CCTCTCTTTCGGGAGAGCCG	Kat5-3	0
CTACAGAGCATGGATACCAG	Inpp5d-1	0										AACGGGTGTCACATTCCCAC	Inpp4b-1	0										CTGAGCGTGAAGGACATCAG	Kat5-4	0
GGAGCCCGTCTTCAAAAAGT	Inpp5d-3	0										GCTGTGCCAGTTTTAAAGTT	Inpp4b-3	0										TTAACCGATGAAAAACGCCC	Kat6b-3	0
GTAGCTCCTCTGCCTTGGAG	Inpp5d-4	0										CTACAGAGCATGGATACCAG	Inpp5d-1	0										TTGCGTAGATCATTACACGG	Kat6b-5	0
TTCTCAAGCTTCTTGGCACG	Kat2a-6	0										GCTCATCGACTTTTACAAGA	Inpp5d-2	0										GCTGGTCCGTCGGCCCTCCG	Kdm1a-2	0
ATGAATGGGTGACTCACGAG	Kat5-1	0										GGAGCCCGTCTTCAAAAAGT	Inpp5d-3	0										GGAATAGCCGAGACCCCGGA	Kdm1a-3	0
CCTCTCTTTCGGGAGAGCCG	Kat5-3	0										GTAGCTCCTCTGCCTTGGAG	Inpp5d-4	0										ACCTCACGAACCCGAAAAGG	Kdm6a-1	0
CTGAGCGTGAAGGACATCAG	Kat5-4	0										GCTCCCGGCAGCGGTGGCCA	Kat2b-3	0										ATGGCGGCGGGAAAAGCGAG	Kdm6a-2	0
TTGCGTAGATCATTACACGG	Kat6b-5	0										ATGAATGGGTGACTCACGAG	Kat5-1	0										GGTTTCATGAAGATGGCGCC	Kdm6a-3	0
GCTGGTCCGTCGGCCCTCCG	Kdm1a-2	0										CCTCTCTTTCGGGAGAGCCG	Kat5-3	0										TTCCTCATCACCGAAAGCGG	Kdm6a-6	0
GGAATAGCCGAGACCCCGGA	Kdm1a-3	0										CTGAGCGTGAAGGACATCAG	Kat5-4	0										CGCCTGATCCCTGCGCCCCG	Kiss1-3	0
GGGAAGTCCTTACTTGGTAA	Kdm1a-5	0										GCTGGTCCGTCGGCCCTCCG	Kdm1a-2	0										TTTTGCCAGCGGCTCCCCAT	Kiss1-6	0
ATGGCGGCGGGAAAAGCGAG	Kdm6a-2	0										GGAATAGCCGAGACCCCGGA	Kdm1a-3	0										GGAACACAGTCACATACCAG	Kiss1r-3	0
GGTTTCATGAAGATGGCGCC	Kdm6a-3	0										GGGAAGTCCTTACTTGGTAA	Kdm1a-5	0										GGGCATCCTGAAGCGTTGGA	Kiss1r-4	0
TTCCTCATCACCGAAAGCGG	Kdm6a-6	0										ACCTCACGAACCCGAAAAGG	Kdm6a-1	0										CCGTTCCAGTCACATGCGAA	Klf17-1	0
TTTTGCCAGCGGCTCCCCAT	Kiss1-6	0										ATGGCGGCGGGAAAAGCGAG	Kdm6a-2	0										GGGAGCATCTCAGGATTGCA	Klf17-5	0
GGAACACAGTCACATACCAG	Kiss1r-3	0										GGTTTCATGAAGATGGCGCC	Kdm6a-3	0										GGACATCAATGGCATCTGGA	Kmt2c-2	0
GGGCATCCTGAAGCGTTGGA	Kiss1r-4	0										TTCCTCATCACCGAAAGCGG	Kdm6a-6	0										GTAGATTTTCCTCTACTTCG	Kmt2c-3	0
CCGTTCCAGTCACATGCGAA	Klf17-1	0										CGCCTGATCCCTGCGCCCCG	Kiss1-3	0										ATGCATCGTCAGATGCAGGA	Lifr-1	0
GGCTATGCACCAGCCTCCCA	Klf17-4	0										TTTTGCCAGCGGCTCCCCAT	Kiss1-6	0										GAGTGAGTGGCACATTGCAA	Lifr-2	0
GGACATCAATGGCATCTGGA	Kmt2c-2	0										GGAACACAGTCACATACCAG	Kiss1r-3	0										TTAAGGTTCTACAGAATCCA	Lifr-5	0
GTAGATTTTCCTCTACTTCG	Kmt2c-3	0										GGGCATCCTGAAGCGTTGGA	Kiss1r-4	0										GAATTCCTCCAGTGACCTTG	Mapk14-1	0
TTAGAAGGTTGATCTTTCCA	Kmt2c-6	0										GGGAGCATCTCAGGATTGCA	Klf17-5	0										TCATCTACCAGATCCTCCGA	Mapk14-3	0
ATGCATCGTCAGATGCAGGA	Lifr-1	0										GTAGATTTTCCTCTACTTCG	Kmt2c-3	0										ACAGGGTAAGATCACATGCA	Mbd1-1	0
GAGTGAGTGGCACATTGCAA	Lifr-2	0										TTAGAAGGTTGATCTTTCCA	Kmt2c-6	0										AGATAGTGAAGCTAGAGCTG	Mbd1-3	0
GGTCCAGTTCCAGTGCTGAA	Lifr-3	0										GAGTGAGTGGCACATTGCAA	Lifr-2	0										TGACACCATCCCATGAAAAG	Mbd1-6	0
TTAAGGTTCTACAGAATCCA	Lifr-5	0										ACAGGGTAAGATCACATGCA	Mbd1-1	0										ATATTTTCTCCTAGTCCAAG	Mbd2-2	0
GCATGCTGCTGACCGCCGGG	Map2k4-4	0										AGATAGTGAAGCTAGAGCTG	Mbd1-3	0										GATGTGTTAAGCCAAACAGC	Mbd2-3	0
GAATTCCTCCAGTGACCTTG	Mapk14-1	0										TGACACCATCCCATGAAAAG	Mbd1-6	0										TTATAGAAGAGGCCTTCCCA	Med23-6	0
TGGATGTGTTCACACCCGCA	Mapk14-4	0										ATATTTTCTCCTAGTCCAAG	Mbd2-2	0										AGAGTCAGTGTGAAGATCGA	Men1-1	0
ACAGGGTAAGATCACATGCA	Mbd1-1	0										GATGTGTTAAGCCAAACAGC	Mbd2-3	0										GCTACTCCTGAGGTGCTCGG	Mgmt-3	0
AGATAGTGAAGCTAGAGCTG	Mbd1-3	0										GGATCCTGTCCCTTTCCCGT	Mbd2-4	0										GCCTGCACAGGGTTTAGGAG	Mlh1-3	0
TGACACCATCCCATGAAAAG	Mbd1-6	0										AATGTTTATGGATACCCCCG	Med23-1	0										TACCTCACCACGAAAGCCAT	Mlh1-4	0
ATATTTTCTCCTAGTCCAAG	Mbd2-2	0										TTATAGAAGAGGCCTTCCCA	Med23-6	0										AAGGAATGCGTTTTACCAGG	Msh2-1	0
GATGTGTTAAGCCAAACAGC	Mbd2-3	0										AGAGTCAGTGTGAAGATCGA	Men1-1	0										ACATTTATCAGGATCTCAAC	Msh2-2	0
AATGTTTATGGATACCCCCG	Med23-1	0										GCTACTCCTGAGGTGCTCGG	Mgmt-3	0										GCGCCGTGTAAAAGTCGCCG	Msh2-3	0
CCTCTATGACTGCTTAGCAA	Med23-3	0										GTGAACCCGCAGCCACAGAG	Mgmt-5	0										GCGGTCGAAGAGGCGCACCG	Msh2-4	0
TTATAGAAGAGGCCTTCCCA	Med23-6	0										GACGGTAGTGAACCGCATAG	Mlh1-2	0										GCTAAGCACAACACTCTGCA	Msh2-5	0
AGAGTCAGTGTGAAGATCGA	Men1-1	0										GCCTGCACAGGGTTTAGGAG	Mlh1-3	0										TATGGGTATTAAAATGGCCG	Msh2-6	0
GCCTGCACAGGGTTTAGGAG	Mlh1-3	0										TATTCGGCGTCTGGACGAGA	Mlh1-5	0										AATTTCACCCGGGTTCTGAC	Ncor1-1	0
TACCTCACCACGAAAGCCAT	Mlh1-4	0										AAGGAATGCGTTTTACCAGG	Msh2-1	0										ACAGGCTTCTCTGGTTCAGG	Ncor1-2	0
AAGGAATGCGTTTTACCAGG	Msh2-1	0										ACATTTATCAGGATCTCAAC	Msh2-2	0										GTTTCACTCAGGACCCTCAC	Ncor1-5	0
ACATTTATCAGGATCTCAAC	Msh2-2	0										GCGCCGTGTAAAAGTCGCCG	Msh2-3	0										ATTGTTACAGTATATCAATG	Nf1-3	0
GCGCCGTGTAAAAGTCGCCG	Msh2-3	0										GCGGTCGAAGAGGCGCACCG	Msh2-4	0										GACCCCTCTGTGCACAAGCG	Nf2-4	0
GCGGTCGAAGAGGCGCACCG	Msh2-4	0										GCTAAGCACAACACTCTGCA	Msh2-5	0										GGAGCACTACACTGACCTGA	Nme1-1	0
TATGGGTATTAAAATGGCCG	Msh2-6	0										TATGGGTATTAAAATGGCCG	Msh2-6	0										TGGTCTCTCCAAGCATCACG	Nme1-4	0
AATTTCACCCGGGTTCTGAC	Ncor1-1	0										AATTTCACCCGGGTTCTGAC	Ncor1-1	0										TGTTGGTCTGAAGTTTCTGC	Nme1-6	0
ACAGGCTTCTCTGGTTCAGG	Ncor1-2	0										ACAGGCTTCTCTGGTTCAGG	Ncor1-2	0										ACAAGCAGCTTTATACTCAG	Pbrm1-1	0
GTTTCACTCAGGACCCTCAC	Ncor1-5	0										GTTTCACTCAGGACCCTCAC	Ncor1-5	0										GTAGCACGTGCCCGCCACCG	Pebp1-2	0
TATGCCTTACCTGCTGGTGT	Ncor1-6	0										GGAGCACTACACTGACCTGA	Nme1-1	0										ACATCGAACCTCTTGAACGT	Ppp2ca-2	0
ATAGAGCTGCAAGGGCCTGA	Nisch-1	0										TGGTCTCTCCAAGCATCACG	Nme1-4	0										CCTCATGAGGAACTTCCTGT	Ppp2ca-3	0
TGAGCTCGTGGACACGTACA	Nisch-5	0										TGTTGGTCTGAAGTTTCTGC	Nme1-6	0										GAGCGCATCACCATACTCCG	Ppp2ca-4	0
TTACCGATGGCAACCATGAG	Nisch-6	0										ACAAGCAGCTTTATACTCAG	Pbrm1-1	0										TAGATCTTCTGTCTACACGG	Ppp2ca-5	0
GGAGCACTACACTGACCTGA	Nme1-1	0										CCCTAATGAACAGCTCACAG	Pbrm1-2	0										GCAACTCCATGTTTCACAAT	Prmt1-2	0
TCCCAGGCTTAGAGTCTGCG	Nme1-3	0										GTTGTAGCCACAAATCCATC	Pbrm1-4	0										GCATGTTTGCTGCCAAGGCG	Prmt1-4	0
TGGTCTCTCCAAGCATCACG	Nme1-4	0										ACATCGAACCTCTTGAACGT	Ppp2ca-2	0										GTCAGTCTCTACTCACCTCG	Prmt1-5	0
ACAAGCAGCTTTATACTCAG	Pbrm1-1	0										GAGCGCATCACCATACTCCG	Ppp2ca-4	0										TGCCCACTTTGGCATCCACG	Prmt1-6	0
CCCTAATGAACAGCTCACAG	Pbrm1-2	0										TAGATCTTCTGTCTACACGG	Ppp2ca-5	0										ATGAACTCCCTCTTGAAACG	Prmt5-1	0
GTAGCACGTGCCCGCCACCG	Pebp1-2	0										GCAACTCCATGTTTCACAAT	Prmt1-2	0										GGTCCCTCCCGCTGGACACG	Prmt5-4	0
ACATCGAACCTCTTGAACGT	Ppp2ca-2	0										GCATGTTTGCTGCCAAGGCG	Prmt1-4	0										GGTGGCAGCCGCGTGTCCAG	Prmt5-5	0
GAGCGCATCACCATACTCCG	Ppp2ca-4	0										GTCAGTCTCTACTCACCTCG	Prmt1-5	0										GTCATACCATGGAAGAGTGG	Prmt5-6	0
TAGATCTTCTGTCTACACGG	Ppp2ca-5	0										TGCCCACTTTGGCATCCACG	Prmt1-6	0										GCAAGAACTGCTTTGTTACC	Ptpn14-4	0
GCATGTTTGCTGCCAAGGCG	Prmt1-4	0										ATGAACTCCCTCTTGAAACG	Prmt5-1	0										GTTCTTCCAGGATTTGGCCA	Ptpn14-5	0
GTCAGTCTCTACTCACCTCG	Prmt1-5	0										GGTCCCTCCCGCTGGACACG	Prmt5-4	0										TGACATTGCTGTCCAGCAGG	Ptpn14-6	0
TGCCCACTTTGGCATCCACG	Prmt1-6	0										GGTGGCAGCCGCGTGTCCAG	Prmt5-5	0										AGTATACCTCCGGAAGCTGT	Rassf1-2	0
ATGAACTCCCTCTTGAAACG	Prmt5-1	0										GTCATACCATGGAAGAGTGG	Prmt5-6	0										TGACATAGCATTATCAACCT	Rb1-5	0
GGTCCCTCCCGCTGGACACG	Prmt5-4	0										GCAAGAACTGCTTTGTTACC	Ptpn14-4	0										TTTGGTGCCCACTTGCGCAA	Serpinb5-6	0
GGTGGCAGCCGCGTGTCCAG	Prmt5-5	0										GTTCTTCCAGGATTTGGCCA	Ptpn14-5	0										ATTGTCTCCGTCCCCGGCCA	Sirt1-3	0
GTCATACCATGGAAGAGTGG	Prmt5-6	0										TGACATTGCTGTCCAGCAGG	Ptpn14-6	0										CGGTATCTATGCTCGCCTTG	Sirt1-4	0
GTTCTTCCAGGATTTGGCCA	Ptpn14-5	0										AGTATACCTCCGGAAGCTGT	Rassf1-2	0										GCTCGCCGCCTCACACCCCG	Sirt1-5	0
TGACATTGCTGTCCAGCAGG	Ptpn14-6	0										ATTTCCTACGAATCCTGCAG	Rassf1-4	0										GGCAAGAAGCGGCCAAACCG	Smarca2-4	0
ACGCCCGGAGAGGTACGGGG	Rassf1-1	0										GGGTCGTCCTCCCGAGGCGG	Rb1-4	0										GCCTTGGGACAGCAAAACAG	Smarca4-3	0
AGTATACCTCCGGAAGCTGT	Rassf1-2	0										TGACATAGCATTATCAACCT	Rb1-5	0										GCTCTTGTAGGATCTCCACA	Smarca4-4	0
ATTTCCTACGAATCCTGCAG	Rassf1-4	0										GCCATCTGTGAGCTCCTTAA	Serpinb5-3	0										TCTACTCCAGACCCACCCTT	Smarca4-6	0
GGGTCGTCCTCCCGAGGCGG	Rb1-4	0										TTTGGTGCCCACTTGCGCAA	Serpinb5-6	0										AACTACCTGCGTATGTTCCG	Smarcb1-1	0
TGACATAGCATTATCAACCT	Rb1-5	0										GAGCGATTTTGACAGTGACG	Smarca2-3	0										CGGCGCTTACTCACCACAAG	Smarcb1-2	0
AGTGACTGTTTGAAACCCAA	Serpinb5-2	0										GCCTTGGGACAGCAAAACAG	Smarca4-3	0										GAGAACCTCGGAACATACGC	Smarcb1-3	0
GAGCGATTTTGACAGTGACG	Smarca2-3	0										AACTACCTGCGTATGTTCCG	Smarcb1-1	0										GTTCTACATGATCGGCTCCG	Smarcb1-4	0
GGCAAGAAGCGGCCAAACCG	Smarca2-4	0										CGGCGCTTACTCACCACAAG	Smarcb1-2	0										GTTTCAGCTGGAGGACGACG	Smarcb1-5	0
GCCTTGGGACAGCAAAACAG	Smarca4-3	0										GAGAACCTCGGAACATACGC	Smarcb1-3	0										TCTTCTTGTCCCGACCCATG	Smarcb1-6	0
GAGAACCTCGGAACATACGC	Smarcb1-3	0										GTTCTACATGATCGGCTCCG	Smarcb1-4	0										CCACCGCATCGACTCCACCG	Stk11-2	0
GTTCTACATGATCGGCTCCG	Smarcb1-4	0										GTTTCAGCTGGAGGACGACG	Smarcb1-5	0										TGCCTACCTCGGCAACACCG	Stk11-5	0
GTTTCAGCTGGAGGACGACG	Smarcb1-5	0										CCACCGCATCGACTCCACCG	Stk11-2	0										TGTCCTTGTGAACAATGCCC	Stk11-6	0
TGCCTACCTCGGCAACACCG	Stk11-5	0										TGAGGATCTTGACCGCCCTG	Stk11-4	0										GAGTTTTCTGACGCGAGCCG	Tet1-2	0
TGTCCTTGTGAACAATGCCC	Stk11-6	0										TGCCTACCTCGGCAACACCG	Stk11-5	0										GATTAATCACATCAACGCCG	Tet1-3	0
GAGTTTTCTGACGCGAGCCG	Tet1-2	0										TGTCCTTGTGAACAATGCCC	Stk11-6	0										TGTTGGGTACCTTCTCAGGA	Tet1-5	0
GATTAATCACATCAACGCCG	Tet1-3	0										GAGTTTTCTGACGCGAGCCG	Tet1-2	0										TTGAGAAGATAGTGTTCACG	Tet1-6	0
TTGAGAAGATAGTGTTCACG	Tet1-6	0										GATTAATCACATCAACGCCG	Tet1-3	0										ACATGGAGCTGAGCCAAAAG	Tet2-1	0
ACATGGAGCTGAGCCAAAAG	Tet2-1	0										TTGAGAAGATAGTGTTCACG	Tet1-6	0										GCTGACGGCTGCTTTTACCG	Tet2-5	0
GATTCCGTCCCACAACATGA	Tet2-3	0										ACATGGAGCTGAGCCAAAAG	Tet2-1	0										AGTCCAGTACAAGAACAACG	Thbs1-2	0
CCTGGATTCTAGAACTTCCG	Tgfbr2-3	0										GCTGACGGCTGCTTTTACCG	Tet2-5	0										GATCTTGGCCCTTCACCAGT	Thbs1-3	0
AGTCCAGTACAAGAACAACG	Thbs1-2	0										TTTCATTCTGAGAACAGCGA	Tet2-6	0										GGACTCCATTGTGAAAGCAG	Thbs1-5	0
AGCACGACAAGCCCAAGCCA	Timp3-1	0										AGTCCAGTACAAGAACAACG	Thbs1-2	0										AGCACGACAAGCCCAAGCCA	Timp3-1	0
CCAGAGACACTCATTCTTGG	Timp3-3	0										GATCTTGGCCCTTCACCAGT	Thbs1-3	0										CCAGAGACACTCATTCTTGG	Timp3-3	0
TTTTGCCCACAGATGTACCG	Timp3-6	0										AGCACGACAAGCCCAAGCCA	Timp3-1	0										CCTTGCAATTGCAACCCAGG	Timp3-4	0
ACACTCGGAGGGCTTCACTT	Trp53-1	0										CCAGAGACACTCATTCTTGG	Timp3-3	0										AGGAGCTCCTGACACTCGGA	Trp53-2	0
AGGAGCTCCTGACACTCGGA	Trp53-2	0										AGGAGCTCCTGACACTCGGA	Trp53-2	0										GAAGTCACAGCACATGACGG	Trp53-3	0
GAAGTCACAGCACATGACGG	Trp53-3	0										GAAGTCACAGCACATGACGG	Trp53-3	0										TTGTTTTGACACAGGCCCCT	Txnip-6	0
GCCGCAAGCCAGGATCCTGA	Txnip-4	0										GACCCGTTCCAATAATGCCC	Vhl-1	0										GACCCGTTCCAATAATGCCC	Vhl-1	0
GACCCGTTCCAATAATGCCC	Vhl-1	0										GTATGTCCTTCCGCACACTT	Vhl-4	0										GTATGTCCTTCCGCACACTT	Vhl-4	0
TTTGGCTCTTCAGGGATGCG	Vhl-6	0										TTTGGCTCTTCAGGGATGCG	Vhl-6	0										TTTGGCTCTTCAGGGATGCG	Vhl-6	0
GCCCAGCGACCCGTAAGCCG	Wt1-3	0										GCCCAGCGACCCGTAAGCCG	Wt1-3	0										GCCCAGCGACCCGTAAGCCG	Wt1-3	0
GGACGCACCCGGGCTCCCGG	Wt1-5	0										GGACGCACCCGGGCTCCCGG	Wt1-5	0										GGACGCACCCGGGCTCCCGG	Wt1-5	0
