# Supplementary material for: Loss of tumor suppressors promotes inflammatory tumor microenvironment and enhances LAG3+T cell mediated immune suppression
Source: Nat Commun. 2024 Jul 12;15:5873. doi: 10.1038/s41467-024-50262-8 (PMC11245525; doi:10.1038/s41467-024-50262-8)
Supplement: Supplementary file 4 — Source Data [file 41467_2024_50262_MOESM4_ESM.zip › Source Data Fig3.xlsx]

## Sheet: Fig. 3B-C
Fig.3B- Number of mets per gram tumor in mice with sgNF2/Nf1/Tsc1/Tgfbr2 vs 4T1C1
	4T1C1	sgNf2	+sgNf1	+sgTsc1	sgTgfbr2		Adjusted P Value
	16.6667	80	66.4557	81.8182	136.937	4T1C1 vs. sgNF2	0.5774
	12.5	20	33.9286	69.3333	125.49	4T1C1 vs. +sgNf1	0.0154
	14.4144	92.3077	186.538	72.0588	121	4T1C1 vs. +sgTsc1	0.0034
	6.15385	24.4898	15.1899	200	92.3077	4T1C1 vs. +sgTgfbr2	0.0049
	8.04598	32.7586	150	50.5102	38.5621
	19.403	28.5714	88.7324	201.77	115.385
		21.2121	95.1219	67.1233	88
Average	12.864	42.7628	90.8524	106.088	102.526
Fig. 3C- Tumor volume in mice with sgNf2/Nf1/Tsc1/Tgfbr2 vs 4T1C1
		2w	3w	4w
sg Ctrl	Average	345.221	581.602	1131.99
	SD	28.48	39.97	112.2
sg Nf2	Average	235.2	668.89	1151.68
	SD	29.65	48.49	84.78
sg Nf1	Average	544.476	1015.86	1395.22
	SD	56.82	104.2	133.7
sg Tsc1	Average	520.918	1034.32	1530.72
	SD	52.71	119.2	227.6
sg Tgfbr2	Average	423.623	1128.47	1634.66
	SD	23.84	80.51	117.9
nude mice were injected on 11-16-2016, and measurment has been done on 12-21-2016, 4 weeks after injection.
	2W						3W						4W
	length (L)	width (W)	V=(L*W*W)/2	Avg (tumor size)			length (L)	width (W)	V=(L*W*W)/2	Avg (tumor size)			length (L)	width (W)	V=(L*W*W)/2	Avg (tumor size)
4T1-C1	10.9	8	348.8	345.221		4T1-C1	10	10	500	581.602		4T1-C1	14.9	12.3	1127.11	1131.99
	10.4	8.5	375.7				11.4	9.1	472.017				18.8	12.1	1376.25
	9.1	9.1	376.785				12.7	8.3	437.452				11.2	10.6	629.216
	11.2	6.9	266.616				14.3	9.5	645.288				13.5	12.9	1123.27
	14.3	6.1	266.051				17.7	8.5	639.412				14.7	14.7	1588.26
	12.2	6.7	273.829				13.1	9.6	603.648				12	12	864
	10.6	8.1	347.733				12.6	9.5	568.575				18.6	12.3	1407
	12.5	9	506.25			from 1 mouse	14.5	9.1	600.372	786.422			15	11.2	940.8
sgTgfbr2	10.4	10.4	562.432	423.623			10	6.1	186.05			sgTgfbr2	14.2	13.3	1255.92	1634.67
	11.8	9	477.9			sgTgfbr2	14.6	13.7	1370.14	1128.47			17.3	13.1	1484.43
	9	9	364.5				12.3	11.3	785.294				18	12.8	1474.56
	11	8.3	378.895				15	13.2	1306.8				15.9	14	1558.2
	10.6	8.3	365.117				19	11.8	1322.78				15.7	15.1	1789.88
	10	8.7	378.45				13.6	10.2	707.472				14	13	1183
	11.6	9.1	480.298				15.1	12	1087.2				17.4	15.5	2090.17
	11.5	8.8	445.28			from 1 mouse	14.2	12	1022.4	1268.92			18.9	15.4	2241.16
	10.7	8.2	359.734				7.9	7.9	246.52
sgTSC1	13.4	11	810.7	520.918			15.1	12.9	1256.4			sgTSC1	14.6	11.5	965.425	1530.72
	12.3	8.4	433.944				14.6	12	1051.2				14.5	13.5	1321.31
	11	8.7	416.295			sgTSC1	16.2	11.3	1034.29	1034.31			15.2	13.2	1324.22
	10.8	7.4	295.704				15.3	11.6	1029.38				16	14	1568
	9.7	9.7	456.336				12.4	9	502.2				15.4	11.2	965.888
	11.6	9.3	501.642				14	11.5	925.75				13.3	11.9	941.707
	12.8	8.9	506.944				16.2	12.2	1205.6				16	15.7	1971.92
	12.8	9.2	541.696				13	12.2	967.46				14.8	14.8	1620.9
	14.5	10	725				14.3	12.9	1189.83				18.7	18.2	3097.09
sgNF2	6.6	6.6	143.748	235.2			15.1	9.5	681.387
	7.96	6.2	152.991				17.1	14.4	1772.93			sgNF2	15.2	12.3	1149.8	1151.68
	9.9	7.3	263.785			sgNF2	13	10.4	703.04	668.89			13.7	13.2	1193.54
	9.1	6.4	186.368				12.6	10.3	668.367				12.5	10.1	637.562
	9.2	7.9	287.086				14.3	10.8	833.976				14.8	12.5	1156.25
	8	8	256				13.4	10	670				14.4	13.4	1292.83
	10.6	8.9	419.813				12	10.2	624.24				13.6	12.2	1012.11
	10.2	7.1	257.091				14.1	11.4	916.218				13	12.8	1064.96
	7.8	6.2	149.916				11.2	8.6	414.176				14.7	14.7	1588.26
sgNF1	10.5	10	525	544.476			12.5	9.5	564.062				15.5	12.8	1269.76
	13.4	10.5	738.675				11.8	10.3	625.931			sgNF1	16.38	16	2096.64	1395.23
	13	9.9	637.065			sgNF1	15	12.1	1098.08	1015.86			16.3	13.8	1552.09
	9.9	9.9	485.15				14.3	10.1	729.371				16.72	14.1	1662.05
	13.34	11.3	851.692				14	11.4	909.72				14.48	11.3	924.476
	12	7.6	346.56				13	11.4	844.74				15	12.3	1134.67
	12.5	7.9	390.062				16	13.3	1415.12				15.5	11.9	1097.48
	11.7	9.6	539.136			from 1 mouse	16.3	13.4	1463.41	1634			16.2	15	1822.5
	12.4	7.9	386.942				7.6	6.7	170.582				15	12.4	1153.2
							14.7	10.7	841.501				16	11.8	1113.92
							13.7	11.6	921.736
						from 1 mouse	11.6	10.6	651.688	748.488
							6.4	5.5	96.8

## Sheet: Fig. 3E
Fig. 3E- Number of mets per gram tumor in mice with knock down of Nf1/Tsc1/Tgfbr2 vs 4T1C1 tumor cells
	shScrambled	shNF1#1	shNF1#2	shTSC1#2	shTSC1#3	shTGFBR2#1	shTGFBR2#2		pvalue
	46.4567	89.404	59.3496	133.566	142.708	85.3107	92.4528	shScrambled vs shNf1#1	0.0003
	52.381	107.692	48.5075	93.7931	79.2857	68.6567	119.492	shScrambled vs shNf1#2	0.0837
	33.3333	82.2034	50	66.879	54.6256	94.186	36.9697	shScrambled vs shTsc1#2	0.0021
	50.8876	99.2593	42.0118	71.6763	131.068	51.2563	84.8214	shScrambled vs shTsc1#3	0.0615
	55.0725	213.725	32.2034	68.9441	51.1236	44.0476	56.391	shScrambled vs shTgfbr2#1	0.0318
	72.3684	128.736	23.1441	127.481	40.0709	89.1892	37.1795	shScrambled vs shTgfbr2#2	0.0655
	57.764	158.824	46.0733	121.127	48.4018		77.2059
	33.3333	121.875	26.3636	195.833	91.3876		76.7045
			38.1443	88.8158			57.4074
			29.0155
Average	50.1996	125.215	39.4813	107.568	79.8339	72.1078	70.9582

## Sheet: Fig. 3F
Fig. 3F- Comparison of number of mets per gram tumor in nude vs Cas9 mice with sgNf1/Tsc1/Tgfbr2 vs 4T1C1
	4T1C1-Nude	sgNF1-Nude	sgTSC1-Nude	sgTGFBR2-Nude	4T1C1-Cas9	sgNF1-Cas9	sgTSC1-Cas9	sgTGFBR2-Cas9		pvalue
	10.4478	32.9032	28.8889	34.8123	32.9787	48.8189	89.7727	74.1379	4T1C1 vs sgNF1 Nude	0.0017
	25.641	35.4167	29.2453	25.6637	37.1429	54.7945	88.7218	105.625	4T1C1 vs sgTsc1 Nude	0.0003
	17.2414	21.0227	16.1905	54.2056	61.8182	62.6016	69.1489	73.8589	4T1C1 vs sgTgfbr2 Nude	0.0011
	14.4231	27.5676	34.3373	37.193	35.8025	77.6398	104.082	127.972	4T1C1 vs sgNf1 Cas9	0.0087
	6.94444	46.3158	18.617	34.7619	29.7619	75.7576	75.969	51.1706	4T1C1 vs sgTsc1 Cas9	0.0027
	13.1868	30.0971	27.9661	44.5312	41.3793	43.7126	111.404	59.2949	4T1C1 vs sgTgfbr2 Cas9	0.0198
	9.09091	26.5625	29.3578	40.3704	25.641	40.3509	94.5455	64.4195	4T1C1 Nude vs 4T1C1 Cas9	0.0014
	26.6667	28.6713	52.2936	71.3178	53.4483	60.1562	62.4242	40.3846	sgNf1 Nude vs sgNf1 Cas9	0.0007
	16	31.6456	34.0426	70.9924	69.6629	74.6575	47.1264	53.8983	sgTsc1 Nude vs sgTsc1 Cas9	<0.0001
	30.9735	39.3617	46.087	26.6667	23.8636	38.0531	85.6209	59.8485	sgTgfbr2 Nude vs sgTgfbr2 Cas9	0.049
Average	17.0616	31.9564	31.7026	44.0515	41.1499	57.6543	82.8815	71.061

## Sheet: Fig. 3I
Fig. 3I- Number of mets per gram tumor in mice with knock out ofCas9- Nf1/Tsc1/Tgfbr2 vs Cas9 in TSAE1-Her2+ cells
	TSAE1-Her2-Cas9	TSAE1-Her2-sgNF1	TSAE1-Her2-sgTSC1	TSAE1-Her2-sgTGFBR2		pvalue
	30	92	83	72	4T1C1 vs sgNF1	0.0328
	62	82	90	81	4T1C1 vs sgTsc1	0.0119
	57	77	103	68	4T1C1 vs sgTgfbr2	0.0086
	68	82	54	94
	3	34	68	57
	69	68	77	53
	57	63	57	63
	57	61	58	80
	60	82	83	107
	48	88	72	81
	63	47	76	71
			50	57
Average	52.1818	70.5455	72.5833	73.6667

## Sheet: Fig. S3B
Fig. S3B-Comparison of tumor weight in nude vs Cas9 mice with sgNf1/Tsc1/Tgfbr2 vs 4T1C1
	4T1C1-Nude	sgNF1-Nude	sgTSC1-Nude	sgTGFBR2-Nude	4T1C1-Cas9	sgNF1-Cas9	sgTSC1-Cas9	sgTGFBR2-Cas9		pvalue
	0.67	1.55	1.35	2.93	0.94	1.27	1.76	2.32	4T1C1 vs sgNF1 Nude	0.0029
	0.39	0.96	1.06	1.13	1.05	1.46	1.33	1.6	4T1C1 vs sgTsc1 Nude	0.0005
	0.29	1.76	2.1	1.07	0.55	1.23	0.94	2.41	4T1C1 vs sgTgfbr2 Nude	<0.0001
	1.04	1.85	1.66	2.85	0.81	1.61	0.98	1.43	4T1C1 vs sgNf1 Cas9	<0.0001
	0.72	0.95	1.88	2.1	0.84	1.32	1.29	2.99	4T1C1 vs sgTsc1 Cas9	0.0008
	0.91	1.03	2.36	2.56	0.58	1.67	1.14	3.12	4T1C1 vs sgTgfbr2 Cas9	<0.0001
	0.44	1.28	1.09	2.7	0.39	1.71	1.1	2.67
	0.45	1.43	2.18	1.29	0.58	1.28	1.65	2.08
	0.75	2.37	1.41	1.31	0.89	1.46	0.87	2.95
	1.13	0.94	1.15	2.7	0.88	2.26	1.53	2.64
Average	0.679	1.412	1.624	2.064	0.751	1.527	1.259	2.421
Statistical test: the p values in this figure were determined by two-tailed Student’s t test
