# Supplementary material for: Loss of tumor suppressors promotes inflammatory tumor microenvironment and enhances LAG3+T cell mediated immune suppression
Source: Nat Commun. 2024 Jul 12;15:5873. doi: 10.1038/s41467-024-50262-8 (PMC11245525; doi:10.1038/s41467-024-50262-8)
Supplement: Supplementary file 4 — Source Data [file 41467_2024_50262_MOESM4_ESM.zip › Source Data Fig4.xlsx]

## Sheet: Fig. 4A-B
Fig. 4A							Fig. 4B

## Sheet: Fig. 4C
Brightness 90
	Count	Total Area	Average size	%Area	Mean	IntDen	Avg.	SD	SEM	Nor. Avg.	Nor. SD	Nor.SEM
NF1_Tumor 2.png	159	3831	24.094	23.201	61.316	1704.21	1462.21	179.798	103.806	100	12.2964	7.09931
NF1_Tumor 3.png	146	2935	20.103	17.775	56.428	1273.64
NF1_Tumor 4.png	162	3416	21.086	20.688	57.176	1408.77
NF1_Lung 6.1.png	47	325	6.915	1.865	53.587	416.872	617.21	385.422	172.366	42.2109	26.3589	11.7881
NF1_Lung 6.2.png	41	209	5.098	1.199	58.754	347.049
NF1_Lung 4.1.png	43	305	7.093	1.805	52.802	436.651
NF1_Lung 4.2.png	34	237	6.971	1.371	58.045	503.941
NF1_Lung 4.3.png	136	2731	20.081	16.164	55.413	1381.54
Brightness 90
	Count	Total Area	Average size	%Area	Mean	IntDen	Avg.	SD	SEM	Nor. Avg.	Nor. SD	Nor.SEM
TSC1_Tumor 4.png	136	3752	27.588	22.201	59.39	1900.12	2965.81	814.575	407.287	100	27.4655	13.7327
TSC1_Tumor 5.png	108	4559	42.213	26.976	63.097	3119.81
TSC1_Tumor 7.png	104	5538	53.25	31.786	62.546	3877.51
TSC1_Tumor 8.png	163	3373	20.693	19.959	55.08	1284.18
TSC1_Lung 1.1.png	12	29	2.417	0.172	54.065	136.583	797.487	450.488	225.244	26.8893	15.1894	7.59468
TSC1_Lung 1.2.png	7	155	22.143	0.917	56.128	1398.43
TSC1_Lung 3.1.png	103	1461	14.184	8.645	54.306	905.039
TSC1_Lung 3.2.png	105	1279	12.181	7.627	56.388	749.895
Brightness 35
	Count	Total Area	Average size	%Area	Mean	IntDen	Avg.	SD	SEM	Nor. Avg.	Nor. SD	Nor.SEM
TR2_Tumor 1.png	163	3488	21.399	20.482	18.39	469.215	517.663	182.694	91.3471	100	35.2921	17.6461
TR2_Tumor 4.png	160	2002	12.512	12.126	19.627	260.387
TR2_Tumor 8.png	123	4080	33.171	25.497	20.857	766.016
TR2_Tumor 9.png	150	4565	30.433	28.305	17.417	575.033
TR2_Lung 1.png	5	62	12.4	0.378	19.88	259.2	177.505	82.3581	36.8317	34.2898	15.9096	7.11499
TR2_Lung 2.png	36	453	12.583	2.744	19.742	287.333
TR2_Lung 3.png	58	278	4.793	1.671	17.985	93.534
TR2_Lung 5.png	25	154	6.16	0.94	20.933	157.96
TR2_Lung 6.png	22	107	4.864	0.653	17.885	89.5
	NF1						TSC1					TGFBR2
Tumor
Lung

## Sheet: Fig. S4F-G
Fig.S4F				Fig.S4G
	Frequency (Hocomoco)	Enrichment
ATF3	519	12
ATF4	119	8
ATF7	285	8
BACH2	520	12
CEBPD	91	8
CEBPG	139	8
CLOCK	333	11
CREB1	527	8
EHF	444	8
ETS1	625	8
ETS2	1332	8
ETV5	1522	9
ETV6	714	9
FOS	517	12
FOSB	533	12
FOSL1	519	12
FOSL2	534	9
FOXA1	210	9
FOXK1	238	9
FOXO1	247	9
FOXO3	238	9
GLI1	560	8
GLI3	632	8
HES1	280	10
HIF1A	68	11
HSF1	689	9
IRF3	1804	8
JUN	510	12
JUNB	522	12
JUND	537	12
LHX6	122	8
MAFA	504	8
MAFB	409	8
MAFF	803	8
MAFK	870	8
MEIS1	527	8
MITF	251	11
MYB	236	9
NFIL3	113	8
NFKB1	366	9
NFYC	148	8
NR1H3	1492	9
PITX1	206	9
RELB	298	9
SOX9	983	8
SP1	1882	10
STAT6	312	10
TCF7	961	8
TFE3	199	11
USF1	246	8
USF2	292	8
