# Supplementary material for: Loss of tumor suppressors promotes inflammatory tumor microenvironment and enhances LAG3+T cell mediated immune suppression
Source: Nat Commun. 2024 Jul 12;15:5873. doi: 10.1038/s41467-024-50262-8 (PMC11245525; doi:10.1038/s41467-024-50262-8)
Supplement: Supplementary file 4 — Source Data [file 41467_2024_50262_MOESM4_ESM.zip › Source Data Fig5_06-24-2024.xlsx]

## Sheet: Fig5.B
Fig.5B- DEG common in sgNF1/Tsc1/Tgfbr2 vs 4T1C1 cell lines
geneName	Nf1.log2fc	Nf1.fdr	Tsc1.log2fc	Tsc1.fdr	Tgfbr2.log2fc	Tgfbr2.fdr
Serpine2	-6.88144	4.51977e-05	-8.51396	0.00142589	-6.67311	3.03982e-07
Steap4	-6.7901	0.000165503	-6.36352	0.00230139	-7.91734	8.08046e-09
Ehf	-6.73118	0.000165503	-6.76507	0.000463656	-6.91001	3.24418e-08
Pou2f2	-5.83168	0.000165503	-5.43744	0.000463656	-7.1636	1.05239e-06
Nos2	-7.45787	0.000304606	-5.03563	0.000381207	-4.58542	2.73859e-06
Lcn2	-6.77743	0.000199765	-5.39222	0.000381207	-4.59903	3.44724e-07
Ldhb	-3.35288	0.00331455	-6.89194	0.000381207	-5.39379	2.93035e-07
Abcg1	-5.4818	0.000196425	-6.05745	0.000381207	-5.15375	1.44356e-05
RP23-194H4.2	-4.96683	0.000259709	-5.56112	0.000460891	-6.05478	7.81595e-08
Ccl2	-5.70636	4.51977e-05	-5.75788	0.000381207	-5.07774	1.37486e-08
Mmp9	-2.78575	0.000165503	-5.40156	7.94946e-05	-5.87387	1.09495e-09
Adora1	-3.33553	0.000917156	-2.75282	0.00879855	-6.32411	5.39045e-08
Susd4	-2.71924	0.00956795	-6.39925	0.000381207	-1.35485	0.02178
Ccl20	-5.67049	0.000259709	-4.91107	0.000381207	-2.75213	8.6976e-06
RP23-465M17.1	-5.41178	0.00513973	-4.48841	0.0152965	-3.98323	8.05085e-05
Gnao1	-4.43264	0.000376299	-4.44994	0.000911772	-4.69253	2.49482e-06
Sema6a	-1.77546	0.0264537	-5.78697	0.00272297	-2.5163	0.000251154
Gpnmb	-5.2477	0.000259709	-4.55523	0.00275262	1.00784	0.0112853
RP23-321C24.4	-3.3759	0.00205112	-4.13608	0.00497497	-4.89458	1.00203e-06
Fbln1	-2.95291	0.00071015	-5.24219	0.000480978	-3.40858	2.14286e-06
Trp53i11	-4.36985	0.000271178	-4.85874	0.000511077	-2.38889	0.00012938
C3	-4.82189	4.51977e-05	-2.9384	0.000511077	-4.07665	2.59906e-08
Slpi	-4.90609	0.000212244	-3.17224	0.00226306	-3.62965	7.39533e-07
Plekhh2	-5.1071	0.00066243	-3.31601	0.0110979	-2.45404	0.00127008
Cxcl5	-3.51109	4.51977e-05	-3.76783	0.000235019	-4.49049	4.86131e-09
Cxcl1	-2.92792	0.000165503	-4.22342	0.000235019	-4.17247	1.00758e-08
Egr1	-2.871	0.00036809	-3.93992	0.000511077	-4.34087	7.47484e-08
Mmp13	-3.14746	0.000658565	-4.56763	0.000476719	-2.99535	4.3042e-06
Pmp22	-4.14649	0.000199765	-1.98993	0.00388163	-4.21756	2.45948e-07
Bahcc1	-2.3842	0.0142105	-4.74238	0.000864683	-2.79376	0.000102571
C1s1	-4.92195	0.000267803	-2.12436	0.0189971	-2.08587	0.00240973
Cd40	-4.72197	0.000259709	-2.7662	0.00375156	-2.50474	0.000118732
Slc16a2	-3.31061	0.00308214	-3.33081	0.00314275	-4.14776	3.27652e-06
Nlrc5	-2.16976	0.00247693	-4.68829	0.000463656	-2.5112	1.97687e-05
Dock11	-2.98976	0.00947236	-2.85529	0.0132691	-4.26753	4.70392e-06
Mmp3	-3.66578	0.000199765	-3.8809	0.000485138	-2.09808	4.75627e-05
Edaradd	-3.04959	0.00197633	-2.89891	0.00783773	-3.95111	4.7659e-06
Serpina3h	-1.84954	0.00956795	-3.54648	0.00226306	-3.92653	1.72922e-06
Cbr2	-4.5518	0.000259709	-1.95139	0.00780194	-1.64357	0.000881084
Zc3h12a	-2.82358	0.000202089	-3.54917	0.000864683	-3.3623	3.32407e-07
Csf3	-2.91768	0.000199765	-3.60775	0.000381207	-3.2007	2.45948e-07
Mrc1	-1.71287	0.0299693	-3.00813	0.0115463	-3.93721	1.11878e-05
Fndc7	-3.61347	0.0137184	-3.24085	0.00351658	-2.29702	0.00157558
Rgs16	-1.19549	0.00861836	-3.00866	0.000381207	-3.96738	1.24631e-08
Bcam	-2.5286	0.01223	-3.78181	0.00409147	-2.67468	0.000195848
Psmb8	-2.96047	0.00311667	-3.99506	0.00210808	-1.10774	0.0173561
Nod2	-2.14222	0.00421458	-3.74158	0.00127222	-2.89734	2.30157e-05
Dram1	-2.81604	0.00479886	-2.03228	0.0201419	-3.70403	1.2188e-05
Gng2	-1.77351	0.00156497	-3.75528	0.000381207	-2.83604	1.79522e-06
Itgb3	-1.76938	0.0119295	-2.84257	0.00304676	-3.71618	9.81867e-07
Lmo2	-2.18394	0.0126679	-2.50833	0.0123004	-3.72521	1.44356e-05
Atp8b4	-2.51254	0.0330775	-2.86524	0.0185743	-3.30638	0.000297515
Lrfn1	-2.47964	0.00331455	-1.4041	0.030022	-3.84364	1.54814e-06
Cxcl2	-2.73575	0.00111363	-2.39656	0.00289928	-3.40884	4.04933e-06
Angptl4	-1.79078	0.0335927	-2.6487	0.00698414	-3.64506	6.34167e-05
Il1a	-2.92967	0.000196425	-1.81963	0.00274514	-3.38061	8.86956e-08
Slfn2	-3.97985	0.000259709	-1.18768	0.0311075	-1.65707	0.000798163
Ly6e	-3.19128	0.000798348	-2.01443	0.00819309	-2.98563	4.04736e-06
Spata13	-1.81637	0.00833878	-3.36196	0.0016561	-2.64581	1.22578e-05
Icam1	-2.70316	0.0189118	-2.97383	0.00747782	-2.32218	0.000417989
Pros1	-2.77166	0.000907681	-2.26176	0.00388163	-2.83261	8.61289e-06
Nckap5l	-1.64341	0.0189118	-1.28888	0.0279095	-3.6795	2.53858e-06
Pcdh18	-1.3398	0.0382971	-3.34062	0.00265023	-2.50761	0.000157246
Akap12	-1.98582	0.00904375	-1.37974	0.0455041	-3.55807	1.55463e-06
Prnd	-2.15948	0.00195309	-1.84452	0.00316832	-3.361	6.6053e-07
Prex1	-3.08619	0.00256679	-1.40309	0.0424099	-2.84346	0.000180969
S1pr1	-2.24923	0.0189118	-2.84386	0.0139805	-2.45624	0.000834061
Podnl1	-1.06969	0.03298	-3.42564	0.000769993	-2.13242	4.00504e-05
Rab25	-2.8093	0.00956795	-1.76733	0.0415544	-2.69348	0.000459188
Serpina3g	-1.28108	0.0298271	-3.01957	0.00388163	-2.57673	5.66442e-05
Col1a1	-2.47692	0.0119295	-1.68568	0.034225	-2.93675	0.000251206
Sulf2	-2.31684	0.0171391	-2.87369	0.0141283	-1.87609	0.00247194
Samd14	-2.74073	0.00547168	-2.57405	0.00864229	-1.68718	0.00551726
Nfkbiz	-1.64743	0.00274709	-2.56416	0.000963312	-2.74705	1.37803e-06
Cebpd	-2.43967	0.0024888	-1.75555	0.0170755	-2.69156	1.19331e-05
C1qtnf6	-2.85835	0.00990186	-2.2039	0.034225	-1.30574	0.0355596
Crlf1	-1.65626	0.0347134	-1.60906	0.0405214	-2.96842	0.000124976
Neurl3	-2.92079	0.000165503	-1.97887	0.00197723	-1.01917	0.00880925
Clu	-1.35657	0.00967804	-1.57388	0.0100053	-2.88799	6.87528e-07
Gdpd5	-1.53373	0.00421458	-2.73686	0.0010746	-1.57955	0.000557185
Mmp15	-2.68553	0.00274709	-1.27769	0.0408	-1.74135	0.00111623
Fas	-2.36969	0.000907681	-2.1464	0.00288845	-1.32643	0.00392234
St5	-2.09957	0.000907681	-1.94065	0.00265023	-1.77433	0.000291816
Dlg4	-2.3302	0.00113109	-1.70421	0.00710108	-1.66146	0.000483648
Prss12	-2.46164	0.000907681	-1.38283	0.0143758	-1.63746	0.00049645
RP23-114E15.18	-1.90789	0.0335927	-1.62976	0.034225	-2.03868	0.00214898
RP24-286N17.2	-1.70421	0.00596757	-2.46296	0.00197723	-1.10766	0.032766
Hsd17b11	-2.11286	0.00205112	-1.93973	0.00531171	-1.42074	0.00152954
Mmp10	-1.55292	0.00833878	-2.4857	0.0022691	-1.18804	0.00497962
RP23-296E17.4	-1.22851	0.0265814	-2.12174	0.00700384	-1.97299	0.000169793
Rrad	-1.07394	0.0424777	-1.86362	0.00897915	-2.26567	6.31079e-05
Fam117a	-1.94363	0.00695211	-1.60651	0.014256	-1.82692	0.000420365
Rbpms2	-1.39929	0.0424126	-1.66215	0.0142926	-2.19019	0.000297515
Adamtsl5	-2.14224	0.00356231	-1.22134	0.0380167	-1.70153	0.000849654
Pear1	-1.15594	0.0183384	-2.28094	0.0016561	-1.51381	0.00118271
Tgfbr3	-1.84765	0.0158751	-1.92502	0.0206098	-1.24746	0.0118278
Il12rb1	-1.54529	0.0175193	-2.2369	0.00584111	-1.07963	0.0140258
Nfkbid	-1.3143	0.0347134	-1.69014	0.0146711	-1.87752	0.000619325
Ier3	-1.17322	0.0119295	-1.22669	0.0149346	-2.03614	1.23627e-05
Myh7b	-1.48997	0.0234061	-1.37289	0.0435495	-1.6859	0.00178872
Cxcl3	-1.02814	0.026047	-1.12229	0.0220473	-2.13497	2.83371e-05
Mt2	-1.18084	0.0234061	-1.74578	0.0118754	-1.55558	0.000595657
Ckap4	-1.63977	0.00331455	-1.64892	0.00555785	-1.09614	0.00642081
Micall2	-1.71546	0.00256679	-1.47356	0.0109016	-1.20108	0.00436409
Bcl3	-1.75069	0.00695211	-1.30856	0.0252803	-1.25112	0.00436409
Cul7	-1.37357	0.00695211	-1.41107	0.00727394	-1.4437	0.00167896
Ikbke	-1.22665	0.0104426	-1.64963	0.00400842	-1.057	0.00838173
Lingo3	-1.52325	0.00695211	-1.03693	0.0313344	-1.39545	0.0017118
Tnip1	-1.0211	0.0298271	-1.70514	0.0045857	-1.06051	0.00762484
Cerk	-1.49288	0.0134894	-1.2247	0.0341719	-1.00168	0.0225596
Cish	-1.28938	0.0322909	-1.28144	0.0380167	-1.15763	0.0190721
Cotl1	-1.31433	0.0137184	-1.2048	0.03418	-1.16305	0.00506809
Kcnh2	-1.15582	0.0427848	-1.33763	0.0259478	-1.15163	0.0263032
Prag1	-1.17745	0.0152458	-1.08905	0.0273939	-1.24736	0.00415447
Tgfb1	-1.06765	0.032259	-1.03996	0.0487702	-1.10954	0.00721605
Tap1	-1.89336	0.0274064	-1.36299	0.0426998	1.11411	0.0116927
Dyrk1b	-1.14991	0.0490402	-1.30314	0.0383183	1.12877	0.0164995
Spns2	1.12408	0.016026	1.31089	0.0116005	1.08204	0.0064976
Sh2d4a	1.22857	0.0268727	1.7482	0.00710108	1.16782	0.00849955
Mal	1.79528	0.00139634	1.95293	0.00210808	1.0004	0.0117422
Lrrc51	1.8892	0.0370197	2.00719	0.028406	2.27462	0.00105873
Bnip3	1.30468	0.00967804	1.28523	0.0108985	3.48395	5.39045e-08
Gpt2	1.19383	0.0127103	2.19083	0.00334424	3.68318	3.24418e-08
Itga8	1.48024	0.0239857	2.29536	0.00897915	3.59833	4.17958e-07
H2-T24	2.02994	0.0298271	3.04071	0.00622295	2.95994	8.37329e-05
Chac1	1.01418	0.0270158	3.07293	0.000978666	3.58522	7.47484e-08
Aqp5	1.33788	0.0338035	4.02063	0.000463656	3.94707	9.9613e-08

## Sheet: Fig5.C-D
Fig5. C-D- ATAC seq differential peaks in 3 knockouts vs 4T1C1 cells
sgNF1 vs 4T1C1								sgTsc1 vs 4T1C1								sgTgfbr2 vs 4T1C1								common dPeaks of 3KOs vs 4T1C1
peakID	Chr	Start	End	Length	annotation	distTSS		peakID	Chr	Start	End	Length	annotation	distTSS		peakID	Chr	Start	End	Length	annotation	distTSS		peakID	Chr	Start	End	Length	annotation	distTSS
chr18:56857155-56858604	chr18	56857155	56858604	1449	intron	67668		chr8:65735808-65737422	chr8	65735808	65737422	1614	intron	118090		chr8:65588922-65590022	chr8	65588922	65590022	1100	Intergenic	-28568		chr1:156477168-156478337	chr1	156477168	156478337	1169	Intergenic	-3425
chr1:72549991-72551591	chr1	72549991	72551591	1600	Intergenic	-14227		chr8:65644807-65646740	chr8	65644807	65646740	1933	intron	27249		chr8:65735808-65737422	chr8	65735808	65737422	1614	intron	118090		chr9:45406662-45407178	chr9	45406662	45407178	516	intron	843
chr2:60209051-60211029	chr2	60209051	60211029	1978	5'	104		chr18:56857155-56858604	chr18	56857155	56858604	1449	intron	67668		chr1:184859984-184862568	chr1	184859984	184862568	2584	Intergenic	-15429		chr3:54914304-54916134	chr3	54914304	54916134	1830	5'	668
chr11:105401652-105403569	chr11	105401652	105403569	1917	intron	54124		chr11:105466469-105468312	chr11	105466469	105468312	1843	Intergenic	-10656		chr18:56898904-56900730	chr18	56898904	56900730	1826	intron	25731		chr7:50595402-50596902	chr7	50595402	50596902	1500	intron	-3038
chr11:87578143-87579498	chr11	87578143	87579498	1355	intron	432		chr11:105401652-105403569	chr11	105401652	105403569	1917	intron	54124		chr2:60209051-60211029	chr2	60209051	60211029	1978	5'	104		chr9:108967362-108969378	chr9	108967362	108969378	2016	exon	-1552
chr11:87581298-87583043	chr11	87581298	87583043	1745	intron	1110		chr11:105448443-105450463	chr11	105448443	105450463	2020	intron	7282		chr11:105401652-105403569	chr11	105401652	105403569	1917	intron	54124		chr9:35686286-35688105	chr9	35686286	35688105	1819	intron	175
chr16:18628076-18630776	chr16	18628076	18630776	2700	intron	512		chr9:25243305-25245094	chr9	25243305	25245094	1789	Intergenic	-8239		chr11:117170063-117171363	chr11	117170063	117171363	1300	Intergenic	-28948		chr1:182763544-182765398	chr1	182763544	182765398	1854	promoter-TSS	-435
chr9:25243305-25245094	chr9	25243305	25245094	1789	Intergenic	-8239		chr11:117310712-117313452	chr11	117310712	117313452	2740	intron	-19633		chr11:117250363-117251163	chr11	117250363	117251163	800	intron	-15483		chr9:110855662-110856578	chr9	110855662	110856578	916	exon	-1847
chr11:53534763-53536763	chr11	53534763	53536763	2000	intron	16027		chr11:117204365-117206143	chr11	117204365	117206143	1778	intron	5593		chr11:117323243-117324298	chr11	117323243	117324298	1055	intron	-7944		chr9:122571651-122572851	chr9	122571651	122572851	1200	promoter-TSS	-250
chr11:117170063-117171363	chr11	117170063	117171363	1300	Intergenic	-28948		chr11:117295163-117297163	chr11	117295163	117297163	2000	intron	29917		chr11:117338098-117340643	chr11	117338098	117340643	2545	intron	7058		chr1:172635968-172636968	chr1	172635968	172636968	1000	Intergenic	-3494
chr11:117250363-117251163	chr11	117250363	117251163	800	intron	-15483		chr11:117307652-117309169	chr11	117307652	117309169	1517	intron	-23304		chr11:117254563-117256952	chr11	117254563	117256952	2389	intron	-10488		chr5:134917681-134918981	chr5	134917681	134918981	1300	Intergenic	-2801
chr11:117338098-117340643	chr11	117338098	117340643	2545	intron	7058		chr11:117227543-117228443	chr11	117227543	117228443	900	intron	28332		chr11:117318012-117320043	chr11	117318012	117320043	2031	intron	-12687		chr19:9016909-9018851	chr19	9016909	9018851	1942	promoter-TSS	-24
chr11:117330643-117332363	chr11	117330643	117332363	1720	promoter-TSS	-212		chr11:117198063-117200369	chr11	117198063	117200369	2306	promoter-TSS	-445		chr11:117330643-117332363	chr11	117330643	117332363	1720	promoter-TSS	-212		chr6:148214764-148215676	chr6	148214764	148215676	912	intron	-2846
chr11:117198063-117200369	chr11	117198063	117200369	2306	promoter-TSS	-445		chr11:120348352-120351065	chr11	120348352	120351065	2713	intron	1031		chr11:117198063-117200369	chr11	117198063	117200369	2306	promoter-TSS	-445		chr11:82032143-82033698	chr11	82032143	82033698	1555	Intergenic	-2656
chr5:93129744-93132304	chr5	93129744	93132304	2560	intron	37608		chr11:70237069-70239843	chr11	70237069	70239843	2774	promoter-TSS	-542		chr5:93134797-93136581	chr5	93134797	93136581	1784	intron	42273		chr19:17355751-17357455	chr19	17355751	17357455	1704	promoter-TSS	64
chr8:77513283-77514340	chr8	77513283	77514340	1057	intron	-3244		chr8:77326707-77328351	chr8	77326707	77328351	1644	intron	-189527		chr7:45588174-45590213	chr7	45588174	45590213	2039	intron	-14018		chr11:82034743-82036252	chr11	82034743	82036252	1509	promoter-TSS	-79
chr11:88524265-88525769	chr11	88524265	88525769	1504	intron	-94234		chr8:77481683-77482724	chr8	77481683	77482724	1041	intron	-34852		chr4:107889104-107890939	chr4	107889104	107890939	1835	exon	123		chr19:7421789-7424095	chr19	7421789	7424095	2306	TTS	369
chr6:108664777-108666076	chr6	108664777	108666076	1299	3'	-4493		chr5:63766788-63768704	chr5	63766788	63768704	1916	intron	-44749		chr8:77513283-77514340	chr8	77513283	77514340	1057	intron	-3244		chr15:41446647-41448751	chr15	41446647	41448751	2104	intron	217
chr6:108667347-108669276	chr6	108667347	108669276	1929	Intergenic	-7378		chr5:63755388-63756604	chr5	63755388	63756604	1216	intron	-56499		chr8:77287451-77289208	chr8	77287451	77289208	1757	intron	-228726		chr12:12261007-12263061	chr12	12261007	12263061	2054	promoter-TSS	-105
chr16:90915774-90917074	chr16	90915774	90917074	1300	Intergenic	18425		chr10:66884945-66886573	chr10	66884945	66886573	1628	Intergenic	34625		chr6:108687733-108689545	chr6	108687733	108689545	1812	Intergenic	-27705		chr19:44834795-44837189	chr19	44834795	44837189	2394	promoter-TSS	-54
chr2:132686221-132687929	chr2	132686221	132687929	1708	Intergenic	-3208		chr10:66813068-66815328	chr10	66813068	66815328	2260	Intergenic	106186		chr6:108569190-108570647	chr6	108569190	108570647	1457	Intergenic	53248		chr11:76467998-76470569	chr11	76467998	76470569	2571	promoter-TSS	-819
chr13:64488721-64490395	chr13	64488721	64490395	1674	intron	8234		chr16:90896876-90898776	chr16	90896876	90898776	1900	intron	37023		chr10:66927628-66929273	chr10	66927628	66929273	1645	Intergenic	-8067		chr14:109457063-109458724	chr14	109457063	109458724	1661	Intergenic	-2336
chr16:21793574-21795480	chr16	21793574	21795480	1906	intron	180		chr7:116099554-116101213	chr7	116099554	116101213	1659	intron	7004		chr10:66813068-66815328	chr10	66813068	66815328	2260	Intergenic	106186		chr19:5097531-5100195	chr19	5097531	5100195	2664	promoter-TSS	-342
chr10:84020573-84022128	chr10	84020573	84022128	1555	Intergenic	298486		chr3:4689004-4690677	chr3	4689004	4690677	1673	Intergenic	-108867		chr3:4689004-4690677	chr3	4689004	4690677	1673	Intergenic	-108867		chr17:51812491-51814191	chr17	51812491	51814191	1700	intron	-1287
chr1:43593291-43594791	chr1	43593291	43594791	1500	Intergenic	-136561		chr4:41506600-41507800	chr4	41506600	41507800	1200	exon	564		chr8:106563724-106565140	chr8	106563724	106565140	1416	Intergenic	-22711		chr19:16955151-16956855	chr19	16955151	16956855	1704	promoter-TSS	-115
chr17:24223539-24224291	chr17	24223539	24224291	752	exon	-3146		chr6:14194647-14196720	chr6	14194647	14196720	2073	Intergenic	324115		chr2:132686221-132687929	chr2	132686221	132687929	1708	Intergenic	-3208		chr1:134106384-134108035	chr1	134106384	134108035	1651	Intergenic	-4032
chr17:24219900-24221695	chr17	24219900	24221695	1795	promoter-TSS	-29		chr6:13870690-13872447	chr6	13870690	13872447	1757	promoter-TSS	0		chr4:11485000-11486900	chr4	11485000	11486900	1900	promoter-TSS	-8		chr9:104337094-104339178	chr9	104337094	104339178	2084	promoter-TSS	-414
chr17:14942429-14944295	chr17	14942429	14944295	1866	promoter-TSS	178		chr8:106563724-106565140	chr8	106563724	106565140	1416	Intergenic	-22711		chr17:64108295-64109729	chr17	64108295	64109729	1434	intron	-58340		chr15:78770917-78774447	chr15	78770917	78774447	3530	intron	763
chr7:38194146-38195991	chr7	38194146	38195991	1845	3'	11282		chr17:64108295-64109729	chr17	64108295	64109729	1434	intron	-58340		chr16:21817974-21819683	chr16	21817974	21819683	1709	Intergenic	24482		chr9:114843151-114845162	chr9	114843151	114845162	2011	promoter-TSS	-5
chr7:38200046-38201900	chr7	38200046	38201900	1854	Intergenic	17186		chr9:94567294-94568697	chr9	94567294	94568697	1403	Intergenic	-29915		chr10:83958128-83959628	chr10	83958128	83959628	1500	Intergenic	236013		chr14:37134377-37136263	chr14	37134377	37136263	1886	promoter-TSS	2
chr7:38188513-38192200	chr7	38188513	38192200	3687	intron	6570		chr8:120643924-120645124	chr8	120643924	120645124	1200	intron	-10142		chr10:84000168-84001468	chr10	84000168	84001468	1300	Intergenic	277953		chr9:84773894-84775986	chr9	84773894	84775986	2092	intron	542
chr7:38182700-38185174	chr7	38182700	38185174	2474	intron	150		chr10:83958128-83959628	chr10	83958128	83959628	1500	Intergenic	236013		chr19:20407558-20408758	chr19	20407558	20408758	1200	intron	2870		chr11:90002012-90003769	chr11	90002012	90003769	1757	promoter-TSS	3
chr7:38197360-38198260	chr7	38197360	38198260	900	TTS	14023		chr10:83906328-83907633	chr10	83906328	83907633	1305	Intergenic	184116		chr19:20409631-20410078	chr19	20409631	20410078	447	intron	4567		chr17:24549091-24551095	chr17	24549091	24551095	2004	5'	143
chr17:45733754-45736754	chr17	45733754	45736754	3000	Intergenic	-1410		chr16:95957480-95959283	chr16	95957480	95959283	1803	Intergenic	-29305		chr16:95824483-95825880	chr16	95824483	95825880	1397	Intergenic	73531		chr7:29237554-29239374	chr7	29237554	29239374	1820	intron	141
chr17:45814954-45816454	chr17	45814954	45816454	1500	Intergenic	-81860		chr16:95826874-95828476	chr16	95826874	95828476	1602	Intergenic	71038		chr7:38194146-38195991	chr7	38194146	38195991	1845	3'	11282		chr12:54862007-54863825	chr12	54862007	54863825	1818	promoter-TSS	-39
chr17:45745295-45747629	chr17	45745295	45747629	2334	Intergenic	-12618		chr16:95844174-95845880	chr16	95844174	95845880	1706	intron	53686		chr7:38188513-38192200	chr7	38188513	38192200	3687	intron	6570		chr8:11757522-11759407	chr8	11757522	11759407	1885	exon	135
chr17:45784429-45785629	chr17	45784429	45785629	1200	Intergenic	-51185		chr17:45748700-45749854	chr17	45748700	45749854	1154	Intergenic	-15433		chr7:38182700-38185174	chr7	38182700	38185174	2474	intron	150		chr17:47628554-47630691	chr17	47628554	47630691	2137	Intergenic	-1067
chr12:110687407-110689049	chr12	110687407	110689049	1642	Intergenic	-5609		chr17:45784429-45785629	chr17	45784429	45785629	1200	Intergenic	-51185		chr7:38197360-38198260	chr7	38197360	38198260	900	TTS	14023		chr13:24799895-24802161	chr13	24799895	24802161	2266	promoter-TSS	-629
chr19:53258489-53260695	chr19	53258489	53260695	2206	Intergenic	-4387		chr5:30483888-30485288	chr5	30483888	30485288	1400	TTS	18511		chr17:45847154-45848900	chr17	45847154	45848900	1746	Intergenic	-114183		chr8:105635707-105637751	chr8	105635707	105637751	2044	intron	191
chr19:53251878-53253289	chr19	53251878	53253289	1411	intron	2621		chr15:83382947-83384494	chr15	83382947	83384494	1547	intron	-16424		chr19:53258489-53260695	chr19	53258489	53260695	2206	Intergenic	-4387		chr5:122706781-122708704	chr5	122706781	122708704	1923	exon	199
chr13:68605434-68607273	chr13	68605434	68607273	1839	intron	8915		chr11:98357263-98359269	chr11	98357263	98359269	2006	promoter-TSS	17		chr15:83382947-83384494	chr15	83382947	83384494	1547	intron	-16424		chr11:60776343-60778265	chr11	60776343	60778265	1922	promoter-TSS	61
chr9:45329051-45330751	chr9	45329051	45330751	1700	exon	-7822		chr3:124597127-124598777	chr3	124597127	124598777	1650	Intergenic	-16861		chr3:124935027-124936333	chr3	124935027	124936333	1306	Intergenic	-354589		chr7:30279474-30281474	chr7	30279474	30281474	2000	promoter-TSS	-53
chr9:45337094-45338805	chr9	45337094	45338805	1711	intron	-15871		chr16:12742074-12743783	chr16	12742074	12743783	1709	Intergenic	-68461		chr16:12742074-12743783	chr16	12742074	12743783	1709	Intergenic	-68461		chr11:51755469-51757365	chr11	51755469	51757365	1896	5'	417
chr13:107710646-107712395	chr13	107710646	107712395	1749	Intergenic	24124		chr13:118559895-118561295	chr13	118559895	118561295	1400	intron	4427		chr13:107710646-107712395	chr13	107710646	107712395	1749	Intergenic	24124		chr16:20497983-20499683	chr16	20497983	20499683	1700	promoter-TSS	16
chr1:187133668-187135591	chr1	187133668	187135591	1923	TTS	9492		chr3:124400127-124401533	chr3	124400127	124401533	1406	TTS	25198		chr16:33315876-33316976	chr16	33315876	33316976	1100	Intergenic	64310		chr9:45838262-45840605	chr9	45838262	45840605	2343	intron	889
chr10:112787573-112789328	chr10	112787573	112789328	1755	Intergenic	61525		chr13:107710646-107712395	chr13	107710646	107712395	1749	Intergenic	24124		chr1:187133668-187135591	chr1	187133668	187135591	1923	TTS	9492		chr17:35879009-35880795	chr17	35879009	35880795	1786	5'	124
chr16:66271974-66273683	chr16	66271974	66273683	1709	Intergenic	-384289		chr3:58171604-58173377	chr3	58171604	58173377	1773	Intergenic	-8684		chr13:35130795-35132521	chr13	35130795	35132521	1726	Intergenic	-49965		chr11:78535312-78537252	chr11	78535312	78537252	1940	promoter-TSS	-22
chr16:66970374-66971874	chr16	66970374	66971874	1500	intron	314006		chr3:58202827-58204977	chr3	58202827	58204977	2150	Intergenic	-40095		chr8:79162340-79164183	chr8	79162340	79164183	1843	intron	85321		chr8:71370722-71372507	chr8	71370722	71372507	1785	non-coding	317
chr14:49258163-49259663	chr14	49258163	49259663	1500	Intergenic	-13485		chr1:187133668-187135591	chr1	187133668	187135591	1923	TTS	9492		chr3:153250304-153251704	chr3	153250304	153251704	1400	intron	47645		chr19:8722231-8724158	chr19	8722231	8724158	1927	promoter-TSS	174
chr8:79242822-79244422	chr8	79242822	79244422	1600	intron	4961		chr10:77876633-77878768	chr10	77876633	77878768	2135	intron	-15719		chr11:112986965-112988969	chr11	112986965	112988969	2004	Intergenic	-162839		chr2:118478751-118480451	chr2	118478751	118480451	1700	promoter-TSS	95
chr7:111156000-111157974	chr7	111156000	111157974	1974	Intergenic	-34312		chr3:8083869-8085577	chr3	8083869	8085577	1708	Intergenic	-129836		chr15:67412847-67414699	chr15	67412847	67414699	1852	Intergenic	187004		chr7:44868700-44870702	chr7	44868700	44870702	2002	promoter-TSS	87
chr7:111244754-111246354	chr7	111244754	111246354	1600	Intergenic	-122879		chr10:112649873-112651373	chr10	112649873	112651373	1500	Intergenic	-76303		chr15:67244799-67246299	chr15	67244799	67246299	1500	intron	18780		chr8:22165407-22167351	chr8	22165407	22167351	1944	promoter-TSS	56
chr3:153250304-153251704	chr3	153250304	153251704	1400	intron	47645		chr10:112613428-112615215	chr10	112613428	112615215	1787	Intergenic	-112604		chr15:67351799-67353694	chr15	67351799	67353694	1895	intron	125978		chr14:72708985-72710977	chr14	72708985	72710977	1992	promoter-TSS	22
chr11:112849643-112851663	chr11	112849643	112851663	2020	Intergenic	-25525		chr16:66271974-66273683	chr16	66271974	66273683	1709	Intergenic	-384289		chr15:67313909-67316017	chr15	67313909	67316017	2108	intron	88194		chr4:132344400-132346604	chr4	132344400	132346604	2204	intron	248
chr11:113000343-113002169	chr11	113000343	113002169	1826	Intergenic	-176128		chr16:66970374-66971874	chr16	66970374	66971874	1500	intron	314006		chr15:67357247-67358951	chr15	67357247	67358951	1704	intron	131330		chr11:117198063-117200369	chr11	117198063	117200369	2306	promoter-TSS	-445
chr15:67557747-67559651	chr15	67557747	67559651	1904	Intergenic	331930		chr16:66922280-66923783	chr16	66922280	66923783	1503	intron	265914		chr15:67363717-67365251	chr15	67363717	67365251	1534	intron	137715		chr19:41847095-41849355	chr19	41847095	41849355	2260	promoter-TSS	-93
chr15:67404551-67406447	chr15	67404551	67406447	1896	Intergenic	178730		chr8:79226308-79228451	chr8	79226308	79228451	2143	intron	21203		chr15:67271947-67273809	chr15	67271947	67273809	1862	intron	46109		chr10:42477615-42479428	chr10	42477615	42479428	1813	promoter-TSS	43
chr15:67244799-67246299	chr15	67244799	67246299	1500	intron	18780		chr3:153250304-153251704	chr3	153250304	153251704	1400	intron	47645		chr4:137447700-137449800	chr4	137447700	137449800	2100	Intergenic	-4546		chr11:76398063-76400169	chr11	76398063	76400169	2106	promoter-TSS	25
chr15:67363717-67365251	chr15	67363717	67365251	1534	intron	137715		chr11:112951443-112953465	chr11	112951443	112953465	2022	Intergenic	-127326		chr9:57267851-57268805	chr9	57267851	57268805	954	Intergenic	-5729		chr5:34335444-34337429	chr5	34335444	34337429	1985	promoter-TSS	57
chr15:67226594-67228847	chr15	67226594	67228847	2253	intron	952		chr11:113008243-113009969	chr11	113008243	113009969	1726	Intergenic	-183978		chr3:49063369-49064969	chr3	49063369	49064969	1600	Intergenic	-455069		chr1:38128844-38130791	chr1	38128844	38130791	1947	promoter-TSS	-156
chr15:67294947-67296699	chr15	67294947	67296699	1752	intron	69054		chr15:67221551-67223599	chr15	67221551	67223599	2048	Intergenic	-4194		chr4:63638900-63640800	chr4	63638900	63640800	1900	Intergenic	-17421		chr5:31697181-31699097	chr5	31697181	31699097	1916	promoter-TSS	89
chr5:103643597-103645344	chr5	103643597	103645344	1747	Intergenic	11253		chr15:67244799-67246299	chr15	67244799	67246299	1500	intron	18780		chr13:35207595-35209321	chr13	35207595	35209321	1726	Intergenic	3590		chr11:95383769-95385565	chr11	95383769	95385565	1796	promoter-TSS	-255
chr1:80447091-80448862	chr1	80447091	80448862	1771	intron	2045		chr15:67357247-67358951	chr15	67357247	67358951	1704	intron	131330		chr2:119593221-119595296	chr2	119593221	119595296	2075	promoter-TSS	-37		chr8:117493422-117495640	chr8	117493422	117495640	2218	Intergenic	-3744
chr5:77580397-77582344	chr5	77580397	77582344	1947	Intergenic	115883		chr4:137447700-137449800	chr4	137447700	137449800	2100	Intergenic	-4546		chr11:83447563-83449543	chr11	83447563	83449543	1980	intron	10859		chr11:5761365-5763169	chr11	5761365	5763169	1804	5'	109
chr8:121382683-121383724	chr8	121382683	121383724	1041	Intergenic	158750		chr7:52074591-52076302	chr7	52074591	52076302	1711	Intergenic	-59731		chr9:120880962-120881762	chr9	120880962	120881762	800	Intergenic	33888		chr6:35252033-35253947	chr6	35252033	35253947	1914	non-coding	258
chr8:121444408-121446524	chr8	121444408	121446524	2116	Intergenic	96488		chr3:39853569-39854969	chr3	39853569	39854969	1400	Intergenic	668643		chr9:120886994-120888605	chr9	120886994	120888605	1611	Intergenic	27450		chr5:31179097-31181029	chr5	31179097	31181029	1932	promoter-TSS	81
chr4:63638900-63640800	chr4	63638900	63640800	1900	Intergenic	-17421		chr3:39856277-39857577	chr3	39856277	39857577	1300	Intergenic	665985		chr10:21503873-21505528	chr10	21503873	21505528	1655	Intergenic	-88444		chr10:59878750-59880645	chr10	59878750	59880645	1895	exon	107
chr13:35394795-35396621	chr13	35394795	35396621	1826	Intergenic	-183660		chr3:49063369-49064969	chr3	49063369	49064969	1600	Intergenic	-455069		chr12:9368325-9369625	chr12	9368325	9369625	1300	Intergenic	201610		chr12:4906607-4908437	chr12	4906607	4908437	1830	promoter-TSS	-2
chr19:58814989-58816195	chr19	58814989	58816195	1206	intron	-21178		chr3:49093527-49095404	chr3	49093527	49095404	1877	Intergenic	-485366		chr10:66131450-66133145	chr10	66131450	66133145	1695	Intergenic	-8234		chr17:6078800-6080629	chr17	6078800	6080629	1829	promoter-TSS	24
chr2:119593221-119595296	chr2	119593221	119595296	2075	promoter-TSS	-37		chr4:63667800-63669304	chr4	63667800	63669304	1504	Intergenic	-46123		chr11:103192643-103193498	chr11	103192643	103193498	855	exon	15477		chr7:120850974-120852854	chr7	120850974	120852854	1880	intron	725
chr11:83447563-83449543	chr11	83447563	83449543	1980	intron	10859		chr2:45454096-45455896	chr2	45454096	45455896	1800	Intergenic	-241609		chr13:63656648-63658395	chr13	63656648	63658395	1747	Intergenic	76776		chr7:127232302-127234013	chr7	127232302	127234013	1711	promoter-TSS	-28
chr10:21503873-21505528	chr10	21503873	21505528	1655	Intergenic	-88444		chr2:46021229-46022729	chr2	46021229	46022729	1500	Intergenic	325374		chr4:104934900-104936939	chr4	104934900	104936939	2039	intron	22464		chr2:26902096-26903929	chr2	26902096	26903929	1833	promoter-TSS	-126
chr12:9368325-9369625	chr12	9368325	9369625	1300	Intergenic	201610		chr2:46230196-46231917	chr2	46230196	46231917	1721	Intergenic	534452		chr5:64430388-64432404	chr5	64430388	64432404	2016	Intergenic	36546		chr6:31219790-31221333	chr6	31219790	31221333	1543	intron	211
chr11:109859565-109861369	chr11	109859565	109861369	1804	Intergenic	14589		chr2:46442617-46444529	chr2	46442617	46444529	1912	Intergenic	746968		chr5:112209588-112210588	chr5	112209588	112210588	1000	TTS	3325		chr2:93979029-93980796	chr2	93979029	93980796	1767	promoter-TSS	-121
chr11:103192643-103193498	chr11	103192643	103193498	855	exon	15477		chr2:46512017-46513617	chr2	46512017	46513617	1600	Intergenic	816212		chr5:151340697-151342604	chr5	151340697	151342604	1907	Intergenic	-27024		chr17:26675795-26677609	chr17	26675795	26677609	1814	intron	306
chr13:63656648-63658395	chr13	63656648	63658395	1747	Intergenic	76776		chr1:86439444-86443737	chr1	86439444	86443737	4293	Intergenic	15262		chr5:151345704-151347744	chr5	151345704	151347744	2040	Intergenic	-21951		chr7:43806902-43808974	chr7	43806902	43808974	2072	Intergenic	-3356
chr19:11164831-11166031	chr19	11164831	11166031	1200	promoter-TSS	-111		chr1:86433784-86435791	chr1	86433784	86435791	2007	Intergenic	8459		chr8:13529522-13531924	chr8	13529522	13531924	2402	Intergenic	31738		chr13:100668821-100670846	chr13	100668821	100670846	2025	5'	353
chr1:152084084-152085891	chr1	152084084	152085891	1807	intron	5332		chr1:86447244-86448698	chr1	86447244	86448698	1454	Intergenic	21642		chr8:13550283-13552007	chr8	13550283	13552007	1724	intron	11316		chr14:45324877-45326485	chr14	45324877	45326485	1608	Intergenic	-4143
chr5:64430388-64432404	chr5	64430388	64432404	2016	Intergenic	36546		chr10:21503873-21505528	chr10	21503873	21505528	1655	Intergenic	-88444		chr8:45974407-45976251	chr8	45974407	45976251	1844	promoter-TSS	-77		chr8:107055922-107057722	chr8	107055922	107057722	1800	promoter-TSS	-55
chr5:112124404-112126004	chr5	112124404	112126004	1600	Intergenic	-81559		chr1:91404744-91406098	chr1	91404744	91406098	1354	intron	608		chr4:135601200-135602604	chr4	135601200	135602604	1404	Intergenic	-24753		chr5:30012388-30014004	chr5	30012388	30014004	1616	promoter-TSS	82
chr5:151345704-151347744	chr5	151345704	151347744	2040	Intergenic	-21951		chr2:173419317-173421229	chr2	173419317	173421229	1912	Intergenic	-102319		chr3:136555677-136557504	chr3	136555677	136557504	1827	Intergenic	-107242		chr5:30545497-30546704	chr5	30545497	30546704	1207	promoter-TSS	-265
chr4:135601200-135602604	chr4	135601200	135602604	1404	Intergenic	-24753		chr2:173434651-173436596	chr2	173434651	173436596	1945	Intergenic	-86968		chr8:121544183-121545283	chr8	121544183	121545283	1100	intron	345		chr18:34623707-34625655	chr18	34623707	34625655	1948	promoter-TSS	57
chr3:136439233-136440833	chr3	136439233	136440833	1600	intron	9316		chr2:173451451-173453196	chr2	173451451	173453196	1745	Intergenic	-70268		chr8:121558824-121560324	chr8	121558824	121560324	1500	intron	15186		chr13:43397721-43399373	chr13	43397721	43399373	1652	exon	171
chr8:121544183-121545283	chr8	121544183	121545283	1100	intron	345		chr11:109859565-109861369	chr11	109859565	109861369	1804	Intergenic	14589		chr3:85283777-85285304	chr3	85283777	85285304	1527	Intergenic	-32978		chr17:46782000-46783829	chr17	46782000	46783829	1829	promoter-TSS	-259
chr8:121558824-121560324	chr8	121558824	121560324	1500	intron	15186		chr10:65838573-65840151	chr10	65838573	65840151	1578	Intergenic	284702		chr19:44834795-44837189	chr19	44834795	44837189	2394	promoter-TSS	-54		chr6:120363133-120365120	chr6	120363133	120365120	1987	promoter-TSS	28
chr8:121553524-121555383	chr8	121553524	121555383	1859	intron	10066		chr11:103200943-103202163	chr11	103200943	103202163	1220	intron	6995		chr4:116170100-116171000	chr4	116170100	116171000	900	Intergenic	-2822		chr1:37889335-37891184	chr1	37889335	37891184	1849	promoter-TSS	151
chr6:146941320-146942833	chr6	146941320	146942833	1513	intron	12344		chr4:104927300-104929700	chr4	104927300	104929700	2400	intron	15044		chr11:11840212-11842643	chr11	11840212	11842643	2431	intron	-26695		chr6:125131120-125132790	chr6	125131120	125132790	1670	promoter-TSS	72
chr19:44880995-44882095	chr19	44880995	44882095	1100	Intergenic	-45607		chr4:104934900-104936939	chr4	104934900	104936939	2039	intron	22464		chr14:118332691-118333524	chr14	118332691	118333524	833	Intergenic	-32770		chr11:102411369-102412465	chr11	102411369	102412465	1096	Intergenic	-4400
chr19:44834795-44837189	chr19	44834795	44837189	2394	promoter-TSS	-54		chr1:152084084-152085891	chr1	152084084	152085891	1807	intron	5332		chr6:147759376-147761420	chr6	147759376	147761420	2044	Intergenic	70157		chr3:88324577-88326169	chr3	88324577	88326169	1592	intron	350
chr14:118461396-118463177	chr14	118461396	118463177	1781	Intergenic	96409		chr5:151315104-151317097	chr5	151315104	151317097	1993	Intergenic	-52574		chr10:72015373-72017028	chr10	72015373	72017028	1655	Intergenic	-35511		chr6:31061420-31063047	chr6	31061420	31063047	1627	TTS	513
chr4:150781500-150783500	chr4	150781500	150783500	2000	Intergenic	72449		chr3:83457877-83459477	chr3	83457877	83459477	1600	Intergenic	115441		chr9:92332005-92333705	chr9	92332005	92333705	1700	intron	23478		chr2:38784629-38786029	chr2	38784629	38786029	1400	promoter-TSS	-814
chr15:11963709-11964917	chr15	11963709	11964917	1208	Intergenic	-2749		chr3:83445469-83447327	chr3	83445469	83447327	1858	Intergenic	127720		chr3:117139177-117140877	chr3	117139177	117140877	1700	Intergenic	-62262		chr8:123431584-123433022	chr8	123431584	123433022	1438	Intergenic	-10653
chr5:108741304-108742797	chr5	108741304	108742797	1493	Intergenic	-21791		chr6:117543876-117545745	chr6	117543876	117545745	1869	Intergenic	206958		chr9:41223962-41224878	chr9	41223962	41224878	916	Intergenic	18265		chr1:171481491-171483491	chr1	171481491	171483491	2000	Intergenic	-20987
chr6:147759376-147761420	chr6	147759376	147761420	2044	Intergenic	70157		chr3:136555677-136557504	chr3	136555677	136557504	1827	Intergenic	-107242		chr9:41227762-41229786	chr9	41227762	41229786	2024	Intergenic	22619		chr5:23706681-23708904	chr5	23706681	23708904	2223	intron	4874
chr6:147740733-147742433	chr6	147740733	147742433	1700	Intergenic	51342		chr3:136431069-136433127	chr3	136431069	136433127	2058	Intergenic	17251		chr9:41206651-41208597	chr9	41206651	41208597	1946	intron	1469		chr1:170941991-170943891	chr1	170941991	170943891	1900	Intergenic	-15358
chr10:72015373-72017028	chr10	72015373	72017028	1655	Intergenic	-35511		chr3:136439233-136440833	chr3	136439233	136440833	1600	intron	9316		chr9:95856786-95858794	chr9	95856786	95858794	2008	promoter-TSS	92		chr4:102043739-102046100	chr4	102043739	102046100	2361	Intergenic	58080
chr11:72280965-72282669	chr11	72280965	72282669	1704	Intergenic	14973		chr5:81943081-81944281	chr5	81943081	81944281	1200	Intergenic	181032		chr1:192810862-192812584	chr1	192810862	192812584	1722	Intergenic	-29982		chr17:50544791-50546391	chr17	50544791	50546391	1600	intron	36044
chr2:118287151-118288929	chr2	118287151	118288929	1778	intron	-16874		chr5:81946197-81947297	chr5	81946197	81947297	1100	Intergenic	177966		chr13:58148048-58149861	chr13	58148048	58149861	1813	TTS	2006		chr1:114747468-114748968	chr1	114747468	114748968	1500	Intergenic	-936919
chr1:183868635-183869935	chr1	183868635	183869935	1300	Intergenic	164713		chr5:82361144-82362881	chr5	82361144	82362881	1737	Intergenic	-237300		chr1:89019162-89020884	chr1	89019162	89020884	1722	intron	3910		chr14:35010191-35011524	chr14	35010191	35011524	1333	intron	116249
chr1:183913362-183914862	chr1	183913362	183914862	1500	Intergenic	119886		chr6:146955420-146956420	chr6	146955420	146956420	1000	intron	-1499		chr6:118259620-118261033	chr6	118259620	118261033	1413	Intergenic	-11873		chr5:111799281-111801081	chr5	111799281	111801081	1800	Intergenic	-38453
chr9:92341605-92343194	chr9	92341605	92343194	1589	intron	33023		chr9:92936305-92937962	chr9	92936305	92937962	1657	Intergenic	68599		chr5:119031076-119033081	chr5	119031076	119033081	2005	Intergenic	-76157		chr5:102993381-102995081	chr5	102993381	102995081	1700	intron	64161
chr6:143640047-143642564	chr6	143640047	143642564	2517	intron	9982		chr3:85283777-85285304	chr3	85283777	85285304	1527	Intergenic	-32978		chr12:74192025-74193707	chr12	74192025	74193707	1682	intron	-91410		chr5:131398776-131399781	chr5	131398776	131399781	1005	Intergenic	-91757
chr2:9342696-9344251	chr2	9342696	9344251	1555	Intergenic	153959		chr19:44834795-44837189	chr19	44834795	44837189	2394	promoter-TSS	-54		chr15:79124417-79128237	chr15	79124417	79128237	3820	intron	14924		chr5:111876781-111877981	chr5	111876781	111877981	1200	Intergenic	-115653
chr17:56896809-56899539	chr17	56896809	56899539	2730	intron	22541		chr16:76815776-76817483	chr16	76815776	76817483	1707	Intergenic	194251		chr5:25536729-25538129	chr5	25536729	25538129	1400	Intergenic	7411		chr7:73961691-73963291	chr7	73961691	73963291	1600	intron	51191
chr3:117139177-117140877	chr3	117139177	117140877	1700	Intergenic	-62262		chr11:11840212-11842643	chr11	11840212	11842643	2431	intron	-26695		chr13:102895248-102896473	chr13	102895248	102896473	1225	intron	135606		chr16:17843880-17844880	chr16	17843880	17844880	1000	intron	-6194
chr3:117076233-117078077	chr3	117076233	117078077	1844	non-coding	610		chr6:100508990-100510676	chr6	100508990	100510676	1686	Intergenic	-17567		chr17:3596491-3598229	chr17	3596491	3598229	1738	Intergenic	39536		chr10:70901315-70903415	chr10	70901315	70903415	2100	Intergenic	-246402
chr9:41223962-41224878	chr9	41223962	41224878	916	Intergenic	18265		chr12:80884535-80886449	chr12	80884535	80886449	1914	Intergenic	38955		chr14:76755324-76756985	chr14	76755324	76756985	1661	Intergenic	78587		chr3:138520277-138522069	chr3	138520277	138522069	1792	Intergenic	-5018
chr9:41198605-41200251	chr9	41198605	41200251	1646	Intergenic	-6727		chr1:183766162-183767768	chr1	183766162	183767768	1606	Intergenic	267033		chr14:76786163-76788477	chr14	76786163	76788477	2314	Intergenic	109752		chr3:127957434-127958204	chr3	127957434	127958204	770	Intergenic	41648
chr9:41218505-41220105	chr9	41218505	41220105	1600	Intergenic	13150		chr1:183864591-183866562	chr1	183864591	183866562	1971	Intergenic	168421		chr14:76741424-76743363	chr14	76741424	76743363	1939	Intergenic	64826		chr11:63173065-63174743	chr11	63173065	63174743	1678	intron	41101
chr9:41256594-41258305	chr9	41256594	41258305	1711	Intergenic	51295		chr9:92368094-92369797	chr9	92368094	92369797	1703	Intergenic	59569		chr14:76657724-76660049	chr14	76657724	76660049	2325	Intergenic	-18681		chr1:187133668-187135591	chr1	187133668	187135591	1923	TTS	9492
chr12:99748807-99750535	chr12	99748807	99750535	1728	intron	-121697		chr9:92332005-92333705	chr9	92332005	92333705	1700	intron	23478		chr9:40320251-40322097	chr9	40320251	40322097	1846	intron	-12298		chr15:30639999-30641599	chr15	30639999	30641599	1600	intron	-398327
chr6:35388233-35389833	chr6	35388233	35389833	1600	Intergenic	58187		chr4:124405900-124407600	chr4	124405900	124407600	1700	Intergenic	79209		chr9:40306378-40307862	chr9	40306378	40307862	1484	intron	-26352		chr17:67175295-67176791	chr17	67175295	67176791	1496	intron	-149808
chr1:192833144-192834798	chr1	192833144	192834798	1654	Intergenic	-7734		chr6:143630920-143632533	chr6	143630920	143632533	1613	intron	19561		chr9:40330362-40332705	chr9	40330362	40332705	2343	intron	-1938		chr17:83109291-83111195	chr17	83109291	83111195	1904	Intergenic	-32018
chr1:88958991-88960784	chr1	88958991	88960784	1793	Intergenic	-56225		chr3:117154869-117156269	chr3	117154869	117156269	1400	Intergenic	-77804		chr1:184451191-184452791	chr1	184451191	184452791	1600	Intergenic	105700		chr9:77171662-77172862	chr9	77171662	77172862	1200	intron	-126481
chr1:89019162-89020884	chr1	89019162	89020884	1722	intron	3910		chr3:117139177-117140877	chr3	117139177	117140877	1700	Intergenic	-62262		chr7:67111991-67113502	chr7	67111991	67113502	1511	intron	109711		chr11:63252643-63254143	chr11	63252643	63254143	1500	intron	120590
chr6:145373220-145374847	chr6	145373220	145374847	1627	Intergenic	-13591		chr3:117072977-117074377	chr3	117072977	117074377	1400	intron	4088		chr7:135209654-135211154	chr7	135209654	135211154	1500	Intergenic	-14402		chr10:108008328-108009973	chr10	108008328	108009973	1645	Intergenic	62506
chr5:119031076-119033081	chr5	119031076	119033081	2005	Intergenic	-76157		chr3:117070227-117071269	chr3	117070227	117071269	1042	intron	7017		chr7:135212313-135213600	chr7	135212313	135213600	1287	Intergenic	-16955		chr5:111879981-111881981	chr5	111879981	111881981	2000	Intergenic	-119253
chr5:119152597-119154104	chr5	119152597	119154104	1507	Intergenic	45115		chr3:117076233-117078077	chr3	117076233	117078077	1844	non-coding	610		chr4:11989200-11991239	chr4	11989200	11991239	2039	intron	23646		chr17:31073054-31074791	chr17	31073054	31074791	1737	intron	16229
chr12:74172635-74174507	chr12	74172635	74174507	1872	intron	-110705		chr9:41206651-41208597	chr9	41206651	41208597	1946	intron	1469		chr5:66199504-66201197	chr5	66199504	66201197	1693	Intergenic	-9016		chr11:43174165-43175565	chr11	43174165	43175565	1400	intron	24988
chr15:79124417-79128237	chr15	79124417	79128237	3820	intron	14924		chr12:99638535-99640135	chr12	99638535	99640135	1600	Intergenic	-11361		chr14:59056324-59057524	chr14	59056324	59057524	1200	Intergenic	85969		chr2:172298817-172300317	chr2	172298817	172300317	1500	Intergenic	-46010
chr15:79130309-79132647	chr15	79130309	79132647	2338	intron	9773		chr6:35424433-35427076	chr6	35424433	35427076	2643	Intergenic	94909		chr7:145092946-145095074	chr7	145092946	145095074	2128	Intergenic	114109		chr9:117570662-117572362	chr9	117570662	117572362	1700	intron	58401
chr11:109340712-109341852	chr11	109340712	109341852	1140	Intergenic	-5585		chr1:192810862-192812584	chr1	192810862	192812584	1722	Intergenic	-29982		chr7:145143054-145144400	chr7	145143054	145144400	1346	Intergenic	64392		chr4:31609304-31611039	chr4	31609304	31611039	1735	Intergenic	-353935
chr5:25543997-25545504	chr5	25543997	25545504	1507	Intergenic	14733		chr6:118259620-118261033	chr6	118259620	118261033	1413	Intergenic	-11873		chr17:28264639-28265991	chr17	28264639	28265991	1352	intron	-6393		chr2:133474417-133475717	chr2	133474417	133475717	1300	Intergenic	-77092
chr8:87686908-87688084	chr8	87686908	87688084	1176	intron	-45286		chr6:145328664-145329464	chr6	145328664	145329464	800	Intergenic	-58561		chr16:8869174-8870280	chr16	8869174	8870280	1106	Intergenic	39627		chr12:109417049-109418749	chr12	109417049	109418749	1700	Intergenic	-34924
chr17:3596491-3598229	chr17	3596491	3598229	1738	Intergenic	39536		chr6:145373220-145374847	chr6	145373220	145374847	1627	Intergenic	-13591		chr16:9210774-9212683	chr16	9210774	9212683	1909	Intergenic	381629		chr7:123779891-123781702	chr7	123779891	123781702	1811	Intergenic	-202384
chr12:54241535-54243035	chr12	54241535	54243035	1500	TTS	8670		chr5:119031076-119033081	chr5	119031076	119033081	2005	Intergenic	-76157		chr7:73617346-73619454	chr7	73617346	73619454	2108	Intergenic	-60005		chr1:158852768-158854362	chr1	158852768	158854362	1594	intron	103873
chr9:40324362-40325897	chr9	40324362	40325897	1535	intron	-8342		chr12:74192025-74193707	chr12	74192025	74193707	1682	intron	-91410		chr7:73606400-73608154	chr7	73606400	73608154	1754	Intergenic	-48882		chr8:116587184-116589108	chr8	116587184	116589108	1924	intron	83131
chr9:40306378-40307862	chr9	40306378	40307862	1484	intron	-26352		chr12:74172635-74174507	chr12	74172635	74174507	1872	intron	-110705		chr7:73594500-73596213	chr7	73594500	73596213	1713	Intergenic	-36962		chr15:65419447-65420799	chr15	65419447	65420799	1352	Intergenic	-366918
chr9:40330362-40332705	chr9	40330362	40332705	2343	intron	-1938		chr18:38263059-38264407	chr18	38263059	38264407	1348	Intergenic	-13168		chr7:73588091-73590002	chr7	73588091	73590002	1911	Intergenic	-30652		chr2:172275617-172277217	chr2	172275617	172277217	1600	Intergenic	27925
chr9:40320251-40322097	chr9	40320251	40322097	1846	intron	-12298		chr15:79140294-79142147	chr15	79140294	79142147	1853	promoter-TSS	30		chr13:64247861-64249721	chr13	64247861	64249721	1860	promoter-TSS	91		chr8:91998984-92000108	chr8	91998984	92000108	1124	Intergenic	-197892
chr9:40374497-40377862	chr9	40374497	40377862	3365	intron	42708		chr6:52534720-52536233	chr6	52534720	52536233	1513	Intergenic	43026		chr3:122923427-122925277	chr3	122923427	122925277	1850	promoter-TSS	-45		chr19:5684389-5685789	chr19	5684389	5685789	1400	intron	3819
chr9:40390194-40393005	chr9	40390194	40393005	2811	intron	58128		chr4:138074500-138075300	chr4	138074500	138075300	800	intron	63618		chr6:35252033-35253947	chr6	35252033	35253947	1914	non-coding	258		chr17:31066391-31067891	chr17	31066391	31067891	1500	intron	9447
chr14:22171163-22172985	chr14	22171163	22172985	1822	intron	152362		chr5:25536729-25538129	chr5	25536729	25538129	1400	Intergenic	7411		chr2:158113396-158114551	chr2	158113396	158114551	1155	Intergenic	-22177		chr1:125449791-125451462	chr1	125449791	125451462	1671	Intergenic	-14900
chr18:74551155-74552907	chr18	74551155	74552907	1752	intron	-20907		chr13:102942134-102943895	chr13	102942134	102943895	1761	intron	182760		chr17:86444200-86446109	chr17	86444200	86446109	1909	intron	-157977		chr5:111790276-111791581	chr5	111790276	111791581	1305	Intergenic	-29201
chr11:85156852-85158565	chr11	85156852	85158565	1713	Intergenic	-13387		chr13:102905621-102907521	chr13	102905621	102907521	1900	intron	146316		chr12:111966007-111967825	chr12	111966007	111967825	1818	promoter-TSS	61		chr3:152161504-152162504	chr3	152161504	152162504	1000	intron	3896
chr5:66199504-66201197	chr5	66199504	66201197	1693	Intergenic	-9016		chr13:70508095-70509995	chr13	70508095	70509995	1900	Intergenic	-64196		chr13:63154221-63156061	chr13	63154221	63156061	1840	intron	-84888		chr4:133300539-133301339	chr4	133300539	133301339	800	intron	-23149
chr12:49967737-49970407	chr12	49967737	49970407	2670	Intergenic	-488210		chr14:76689663-76690963	chr14	76689663	76690963	1300	Intergenic	12745		chr13:63134595-63135921	chr13	63134595	63135921	1326	intron	-104771		chr1:80023068-80024568	chr1	80023068	80024568	1500	Intergenic	-165153
chr7:65766174-65767702	chr7	65766174	65767702	1528	Intergenic	-37114		chr1:184451191-184452791	chr1	184451191	184452791	1600	Intergenic	105700		chr1:37676937-37679144	chr1	37676937	37679144	2207	intron	41770		chr3:123504977-123506334	chr3	123504977	123506334	1357	intron	2410
chr7:145214954-145216702	chr7	145214954	145216702	1748	intron	-7709		chr1:184440562-184442291	chr1	184440562	184442291	1729	Intergenic	116264		chr8:70779824-70781808	chr8	70779824	70781808	1984	intron	3954		chr11:57096169-57097765	chr11	57096169	57097765	1596	intron	83921
chr8:24212022-24213722	chr8	24212022	24213722	1700	Intergenic	226074		chr1:184394762-184396362	chr1	184394762	184396362	1600	Intergenic	162129		chr6:41026290-41028047	chr6	41026290	41028047	1757	Intergenic	8340		chr16:90564380-90566274	chr16	90564380	90566274	1894	Intergenic	162044
chr17:28264639-28265991	chr17	28264639	28265991	1352	intron	-6393		chr16:50840674-50842476	chr16	50840674	50842476	1802	Intergenic	58166		chr5:36444588-36446188	chr5	36444588	36446188	1600	Intergenic	19466		chr1:74007698-74009744	chr1	74007698	74009744	2046	intron	115726
chr16:8869174-8870280	chr16	8869174	8870280	1106	Intergenic	39627		chr7:135209654-135211154	chr7	135209654	135211154	1500	Intergenic	-14402		chr5:36460476-36462388	chr5	36460476	36462388	1912	intron	3422		chr15:72696437-72697437	chr15	72696437	72697437	1000	intron	113387
chr11:116670643-116672469	chr11	116670643	116672469	1826	promoter-TSS	-104		chr4:10356900-10358504	chr4	10356900	10358504	1604	Intergenic	440100		chr5:36457397-36458304	chr5	36457397	36458304	907	TTS	7003		chr8:64459407-64461222	chr8	64459407	64461222	1815	Intergenic	54126
chr16:93106880-93107883	chr16	93106880	93107883	1003	Intergenic	245807		chr8:68377208-68378651	chr8	68377208	68378651	1443	intron	9471		chr6:31288720-31289720	chr6	31288720	31289720	1000	intron	68869		chr9:32510962-32511978	chr9	32510962	32511978	1016	intron	29982
chr6:35252033-35253947	chr6	35252033	35253947	1914	non-coding	258		chr11:85156852-85158565	chr11	85156852	85158565	1713	Intergenic	-13387		chr6:31219790-31221333	chr6	31219790	31221333	1543	intron	211		chr4:152347700-152348939	chr4	152347700	152348939	1239	intron	9669
chr11:57737843-57739263	chr11	57737843	57739263	1420	intron	62914		chr14:59056324-59057524	chr14	59056324	59057524	1200	Intergenic	85969		chr5:148738481-148740097	chr5	148738481	148740097	1616	Intergenic	-2551		chr11:77826898-77827798	chr11	77826898	77827798	900	intron	26050
chr2:158113396-158114551	chr2	158113396	158114551	1155	Intergenic	-22177		chr12:49887935-49889807	chr12	49887935	49889807	1872	Intergenic	-408009		chr5:148707629-148709804	chr5	148707629	148709804	2175	Intergenic	-33123		chr14:123299463-123300985	chr14	123299463	123300985	1522	intron	131038
chr2:158064151-158065451	chr2	158064151	158065451	1300	intron	26996		chr12:49512607-49514135	chr12	49512607	49514135	1528	Intergenic	-32509		chr17:35595191-35596595	chr17	35595191	35596595	1404	Intergenic	28408		chr12:13207349-13208749	chr12	13207349	13208749	1400	Intergenic	41125
chr17:86484009-86485300	chr17	86484009	86485300	1291	intron	-197477		chr12:50038325-50039961	chr12	50038325	50039961	1636	Intergenic	-558281		chr17:35590291-35592629	chr17	35590291	35592629	2338	Intergenic	23975		chr14:67233624-67235329	chr14	67233624	67235329	1705	intron	1185
chr17:86436895-86438854	chr17	86436895	86438854	1959	intron	-150697		chr12:49967737-49970407	chr12	49967737	49970407	2670	Intergenic	-488210		chr2:163466129-163467896	chr2	163466129	163467896	1767	Intergenic	-5532		chr11:82014643-82016312	chr11	82014643	82016312	1669	Intergenic	-20099
chr12:111966007-111967825	chr12	111966007	111967825	1818	promoter-TSS	61		chr7:145143054-145144400	chr7	145143054	145144400	1346	Intergenic	64392		chr13:98434821-98436495	chr13	98434821	98436495	1674	promoter-TSS	-593		chr15:69086399-69087799	chr15	69086399	69087799	1400	intron	158679
chr13:63154221-63156061	chr13	63154221	63156061	1840	intron	-84888		chr7:145092946-145095074	chr7	145092946	145095074	2128	Intergenic	114109		chr1:93159835-93162484	chr1	93159835	93162484	2649	promoter-TSS	-212		chr15:67244799-67246299	chr15	67244799	67246299	1500	intron	18780
chr13:63045695-63047495	chr13	63045695	63047495	1800	intron	81702		chr7:145194254-145196154	chr7	145194254	145196154	1900	intron	12915		chr8:26722207-26724008	chr8	26722207	26724008	1801	Intergenic	101315		chr11:53245043-53246669	chr11	53245043	53246669	1626	Intergenic	54623
chr13:63134595-63135921	chr13	63134595	63135921	1326	intron	-104771		chr16:9210774-9212683	chr16	9210774	9212683	1909	Intergenic	381629		chr8:26886324-26888540	chr8	26886324	26888540	2216	Intergenic	-63009		chr5:126723681-126725429	chr5	126723681	126725429	1748	Intergenic	-306234
chr13:63088395-63089995	chr13	63088395	63089995	1600	intron	124302		chr15:89068717-89070409	chr15	89068717	89070409	1692	exon	6291		chr8:26864351-26866151	chr8	26864351	26866151	1800	Intergenic	-40828		chr1:69440235-69441991	chr1	69440235	69441991	1756	Intergenic	244847
chr9:124281286-124283105	chr9	124281286	124283105	1819	Intergenic	30498		chr3:14610569-14612404	chr3	14610569	14612404	1835	promoter-TSS	-231		chr1:177622598-177624491	chr1	177622598	177624491	1893	Intergenic	19398		chr9:36936278-36936878	chr9	36936278	36936878	600	intron	92919
chr8:70779824-70781808	chr8	70779824	70781808	1984	intron	3954		chr7:73617346-73619454	chr7	73617346	73619454	2108	Intergenic	-60005		chr1:177648562-177650444	chr1	177648562	177650444	1882	Intergenic	-6560		chr1:91334237-91335768	chr1	91334237	91335768	1531	intron	12928
chr5:114941597-114943304	chr5	114941597	114943304	1707	intron	249		chr7:73588091-73590002	chr7	73588091	73590002	1911	Intergenic	-30652		chr1:177633584-177635191	chr1	177633584	177635191	1607	Intergenic	8555		chr7:35919791-35921791	chr7	35919791	35921791	2000	Intergenic	-117802
chr6:31219790-31221333	chr6	31219790	31221333	1543	intron	211		chr16:93109483-93111080	chr16	93109483	93111080	1597	Intergenic	242907		chr15:38593794-38595651	chr15	38593794	38595651	1857	intron	211		chr11:65365265-65367452	chr11	65365265	65367452	2187	Intergenic	-78526
chr17:35590291-35592629	chr17	35590291	35592629	2338	Intergenic	23975		chr6:35252033-35253947	chr6	35252033	35253947	1914	non-coding	258		chr6:82908047-82910133	chr6	82908047	82910133	2086	Intergenic	-27237		chr17:69226895-69228529	chr17	69226895	69228529	1634	intron	49494
chr6:129231620-129233490	chr6	129231620	129233490	1870	TTS	5490		chr14:20545349-20547263	chr14	20545349	20547263	1914	promoter-TSS	13		chr6:82852920-82855176	chr6	82852920	82855176	2256	Intergenic	27805		chr15:65416799-65418409	chr15	65416799	65418409	1610	Intergenic	-369437
chr1:93152044-93153498	chr1	93152044	93153498	1454	intron	8099		chr2:158113396-158114551	chr2	158113396	158114551	1155	Intergenic	-22177		chr17:69226895-69228529	chr17	69226895	69228529	1634	intron	49494		chr17:67125091-67126591	chr17	67125091	67126591	1500	intron	-99606
chr8:26505907-26507107	chr8	26505907	26507107	1200	Intergenic	317916		chr17:86484009-86485300	chr17	86484009	86485300	1291	intron	-197477		chr17:69255295-69257209	chr17	69255295	69257209	1914	intron	20954		chr12:71882549-71883749	chr12	71882549	71883749	1200	intron	-6394
chr5:100239304-100241197	chr5	100239304	100241197	1893	Intergenic	29559		chr17:86292395-86294254	chr17	86292395	86294254	1859	intron	-6147		chr17:69265229-69266991	chr17	69265229	69266991	1762	intron	11096		chr2:172256417-172258217	chr2	172256417	172258217	1800	Intergenic	8825
chr10:95371628-95372828	chr10	95371628	95372828	1200	Intergenic	35952		chr13:63186395-63188321	chr13	63186395	63188321	1926	intron	-52671		chr15:8279251-8280751	chr15	8279251	8280751	1500	Intergenic	110895		chr15:68116237-68117299	chr15	68116237	68117299	1062	intron	142088
chr1:177675962-177677791	chr1	177675962	177677791	1829	Intergenic	-33934		chr1:37630368-37632591	chr1	37630368	37632591	2223	exon	88331		chr15:8189247-8191294	chr15	8189247	8191294	2047	intron	21165		chr6:144269633-144271420	chr6	144269633	144271420	1787	Intergenic	-60959
chr1:177642898-177643598	chr1	177642898	177643598	700	promoter-TSS	-305		chr1:37695984-37697891	chr1	37695984	37697891	1907	intron	22873		chr15:8168209-8169999	chr15	8168209	8169999	1790	promoter-TSS	-2		chr3:143908604-143909904	chr3	143908604	143909904	1300	Intergenic	-197111
chr16:88710174-88711983	chr16	88710174	88711983	1809	Intergenic	-3117		chr9:124281286-124283105	chr9	124281286	124283105	1819	Intergenic	30498		chr5:118260704-118262588	chr5	118260704	118262588	1884	3'	16419		chr9:40499662-40501005	chr9	40499662	40501005	1343	Intergenic	-44570
chr7:44245574-44247654	chr7	44245574	44247654	2080	promoter-TSS	-108		chr9:124311694-124313505	chr9	124311694	124313505	1811	promoter-TSS	94		chr11:113026343-113028169	chr11	113026343	113028169	1826	Intergenic	174582		chr3:143911969-143913627	chr3	143911969	143913627	1658	Intergenic	-200655
chr17:69226895-69228529	chr17	69226895	69228529	1634	intron	49494		chr6:31219790-31221333	chr6	31219790	31221333	1543	intron	211		chr11:113146243-113147769	chr11	113146243	113147769	1526	intron	54832		chr7:74407991-74409591	chr7	74407991	74409591	1600	intron	145989
chr17:69255295-69257209	chr17	69255295	69257209	1914	intron	20954		chr13:77134621-77136395	chr13	77134621	77136395	1774	promoter-TSS	-28		chr11:113073643-113075512	chr11	113073643	113075512	1869	intron	127260		chr1:23279062-23280684	chr1	23279062	23280684	1622	Intergenic	7604
chr15:8189247-8191294	chr15	8189247	8191294	2047	intron	21165		chr5:148696097-148698004	chr5	148696097	148698004	1907	Intergenic	-44789		chr11:113164512-113166152	chr11	113164512	113166152	1640	intron	36506		chr1:182868568-182869868	chr1	182868568	182869868	1300	intron	-85570
chr15:8168209-8169999	chr15	8168209	8169999	1790	promoter-TSS	-2		chr5:148707629-148709804	chr5	148707629	148709804	2175	Intergenic	-33123		chr11:113112852-113114312	chr11	113112852	113114312	1460	intron	88256		chr3:154754104-154755604	chr3	154754104	154755604	1500	Intergenic	43721
chr5:118260704-118262588	chr5	118260704	118262588	1884	3'	16419		chr17:35590291-35592629	chr17	35590291	35592629	2338	Intergenic	23975		chr1:9640362-9642235	chr1	9640362	9642235	1873	Intergenic	-10207		chr16:97285374-97286683	chr16	97285374	97286683	1309	Intergenic	-70699
chr4:116122900-116124700	chr4	116122900	116124700	1800	promoter-TSS	-40		chr2:163466129-163467896	chr2	163466129	163467896	1767	Intergenic	-5532		chr1:9629991-9632268	chr1	9629991	9632268	2277	promoter-TSS	-38		chr12:109798549-109800249	chr12	109798549	109800249	1700	Intergenic	51521
chr16:21630976-21632774	chr16	21630976	21632774	1798	intron	62790		chr13:98477321-98479148	chr13	98477321	98479148	1827	Intergenic	-43170		chr7:84739491-84741502	chr7	84739491	84741502	2011	intron	50857		chr14:40935385-40937877	chr14	40935385	40937877	2492	intron	11578
chr16:21694080-21695674	chr16	21694080	21695674	1594	promoter-TSS	-212		chr1:93159835-93162484	chr1	93159835	93162484	2649	promoter-TSS	-212		chr7:84728354-84729700	chr7	84728354	84729700	1346	intron	39387		chr11:109177543-109179143	chr11	109177543	109179143	1600	Intergenic	-33974
chr11:113060012-113061669	chr11	113060012	113061669	1657	intron	140997		chr8:26722207-26724008	chr8	26722207	26724008	1801	Intergenic	101315		chr14:37110024-37111863	chr14	37110024	37111863	1839	promoter-TSS	-843		chr5:126733281-126734581	chr5	126733281	126734581	1300	Intergenic	-296858
chr11:113062669-113064265	chr11	113062669	113064265	1596	intron	138371		chr8:26853708-26855484	chr8	26853708	26855484	1776	Intergenic	-30173		chr18:24466675-24468730	chr18	24466675	24468730	2055	Intergenic	-3168		chr1:186288384-186290191	chr1	186288384	186290191	1807	Intergenic	-171978
chr11:113073643-113075512	chr11	113073643	113075512	1869	intron	127260		chr8:26689783-26690940	chr8	26689783	26690940	1157	Intergenic	134061		chr19:59591555-59593058	chr19	59591555	59593058	1503	Intergenic	99171		chr15:61538899-61539817	chr15	61538899	61539817	918	Intergenic	235093
chr11:113100812-113104243	chr11	113100812	113104243	3431	intron	99310		chr10:80311068-80312533	chr10	80311068	80312533	1465	exon	8747		chr1:157367662-157369435	chr1	157367662	157369435	1773	intron	-43803		chr19:52631709-52633651	chr19	52631709	52633651	1942	Intergenic	-290501
chr14:122473749-122476049	chr14	122473749	122476049	2300	promoter-TSS	300		chr10:80322415-80325533	chr10	80322415	80325533	3118	intron	-3426		chr1:157342535-157344491	chr1	157342535	157344491	1956	intron	-68839		chr19:27030751-27032151	chr19	27030751	27032151	1400	Intergenic	145526
chr1:9640362-9642235	chr1	9640362	9642235	1873	Intergenic	-10207		chr11:59207869-59210243	chr11	59207869	59210243	2374	intron	695		chr1:157411335-157413284	chr1	157411335	157413284	1949	promoter-TSS	-42		chr3:154289669-154291433	chr3	154289669	154291433	1764	Intergenic	40009
chr7:84747054-84749000	chr7	84747054	84749000	1946	intron	58387		chr19:46348231-46350195	chr19	46348231	46350195	1964	promoter-TSS	-225		chr6:134903420-134904833	chr6	134903420	134904833	1413	Intergenic	6166		chr15:69078599-69080509	chr15	69078599	69080509	1910	intron	151134
chr17:13540900-13543009	chr17	13540900	13543009	2109	intron	12139		chr17:46772009-46774054	chr17	46772009	46774054	2045	TTS	397		chr18:12167730-12169607	chr18	12167730	12169607	1877	promoter-TSS	-61		chr16:23265176-23267480	chr16	23265176	23267480	2304	intron	-24142
chr11:64078669-64080552	chr11	64078669	64080552	1883	promoter-TSS	127		chr1:177636944-177637844	chr1	177636944	177637844	900	Intergenic	5549		chr12:110168725-110170435	chr12	110168725	110170435	1710	Intergenic	-11507		chr11:113922643-113923843	chr11	113922643	113923843	1200	intron	142708
chr11:120188963-120191043	chr11	120188963	120191043	2080	promoter-TSS	-147		chr17:35896254-35898429	chr17	35896254	35898429	2175	promoter-TSS	36		chr12:109958107-109959849	chr12	109958107	109959849	1742	Intergenic	199095		chr15:66220299-66221637	chr15	66220299	66221637	1338	intron	65256
chr8:70502151-70503707	chr8	70502151	70503707	1556	intron	3810		chr3:145937227-145939169	chr3	145937227	145939169	1942	exon	166		chr6:119847347-119849320	chr6	119847347	119849320	1973	promoter-TSS	141		chr5:25017281-25018876	chr5	25017281	25018876	1595	intron	-22326
chr11:102643143-102645069	chr11	102643143	102645069	1926	Intergenic	-19690		chr17:56603500-56605454	chr17	56603500	56605454	1954	intron	5294		chr5:30110704-30111804	chr5	30110704	30111804	1100	intron	-5168		chr9:42913178-42913978	chr9	42913178	42913978	800	intron	30793
chr17:25574191-25575591	chr17	25574191	25575591	1400	non-coding	4080		chr17:56608929-56610709	chr17	56608929	56610709	1780	promoter-TSS	-48		chr17:5813300-5814709	chr17	5813300	5814709	1409	Intergenic	14515		chr5:119031076-119033081	chr5	119031076	119033081	2005	Intergenic	-76157
chr5:113183188-113184304	chr5	113183188	113184304	1116	Intergenic	-20433		chr17:69226895-69228529	chr17	69226895	69228529	1634	intron	49494		chr8:10921108-10922522	chr8	10921108	10922522	1414	Intergenic	6642		chr17:85641991-85643791	chr17	85641991	85643791	1800	Intergenic	22057
chr5:113132488-113133929	chr5	113132488	113133929	1441	intron	5376		chr17:69255295-69257209	chr17	69255295	69257209	1914	intron	20954		chr8:10952840-10954251	chr8	10952840	10954251	1411	Intergenic	-25089		chr9:68466162-68467462	chr9	68466162	68467462	1300	Intergenic	53388
chr7:81522654-81524454	chr7	81522654	81524454	1800	promoter-TSS	4		chr17:69265229-69266991	chr17	69265229	69266991	1762	intron	11096		chr2:93028729-93030821	chr2	93028729	93030821	2092	intron	427		chr11:82011043-82012643	chr11	82011043	82012643	1600	Intergenic	-23734
chr12:110082237-110083393	chr12	110082237	110083393	1156	Intergenic	75258		chr17:36982200-36983100	chr17	36982200	36983100	900	Intergenic	-1413		chr3:19844904-19846304	chr3	19844904	19846304	1400	Intergenic	-49267		chr15:61608247-61610599	chr15	61608247	61610599	2352	Intergenic	165028
chr12:109958107-109959849	chr12	109958107	109959849	1742	Intergenic	199095		chr11:113026343-113028169	chr11	113026343	113028169	1826	Intergenic	174582		chr7:92723300-92724813	chr7	92723300	92724813	1513	Intergenic	17402		chr15:72318099-72319199	chr15	72318099	72319199	1100	Intergenic	227630
chr6:34872277-34873545	chr6	34872277	34873545	1268	exon	5154		chr11:113031765-113033652	chr11	113031765	113033652	1887	Intergenic	169129		chr17:12327209-12329009	chr17	12327209	12329009	1800	TTS	9256		chr15:93401199-93402694	chr15	93401199	93402694	1495	intron	3483
chr1:87471098-87472298	chr1	87471098	87472298	1200	intron	1434		chr11:113146243-113147769	chr11	113146243	113147769	1526	intron	54832		chr16:11746483-11748874	chr16	11746483	11748874	2391	intron	-32023		chr17:83095291-83097129	chr17	83095291	83097129	1838	Intergenic	-17985
chr12:88466807-88468593	chr12	88466807	88468593	1786	Intergenic	-90377		chr11:113073643-113075512	chr11	113073643	113075512	1869	intron	127260		chr17:35776091-35778000	chr17	35776091	35778000	1909	non-coding	4596		chr2:172282817-172284417	chr2	172282817	172284417	1600	Intergenic	35125
chr17:5813300-5814709	chr17	5813300	5814709	1409	Intergenic	14515		chr11:113060012-113061669	chr11	113060012	113061669	1657	intron	140997		chr6:50596020-50597847	chr6	50596020	50597847	1827	promoter-TSS	-344		chr17:69255295-69257209	chr17	69255295	69257209	1914	intron	20954
chr17:5798229-5800709	chr17	5798229	5800709	2480	promoter-TSS	-21		chr11:113200943-113202569	chr11	113200943	113202569	1626	promoter-TSS	82		chr13:113517648-113519148	chr13	113517648	113519148	1500	Intergenic	-15554		chr15:56720647-56722647	chr15	56720647	56722647	2000	Intergenic	-27101
chr13:107094248-107096421	chr13	107094248	107096421	2173	Intergenic	72765		chr1:9629991-9632268	chr1	9629991	9632268	2277	promoter-TSS	-38		chr13:113501721-113503448	chr13	113501721	113503448	1727	intron	259		chr15:22735899-22737099	chr15	22735899	22737099	1200	Intergenic	-21515
chr17:12327209-12329009	chr17	12327209	12329009	1800	TTS	9256		chr7:84739491-84741502	chr7	84739491	84741502	2011	intron	50857		chr3:79192333-79194127	chr3	79192333	79194127	1794	Intergenic	-19689		chr17:66960291-66961791	chr17	66960291	66961791	1500	intron	65194
chr8:10906122-10907222	chr8	10906122	10907222	1100	Intergenic	6750		chr7:84747054-84749000	chr7	84747054	84749000	1946	intron	58387		chr10:120751028-120752773	chr10	120751028	120752773	1745	Intergenic	-13831		chr15:69103837-69105599	chr15	69103837	69105599	1762	Intergenic	-165815
chr16:11746483-11748874	chr16	11746483	11748874	2391	intron	-32023		chr13:28822895-28824521	chr13	28822895	28824521	1626	intron	61714		chr14:96066963-96068463	chr14	96066963	96068463	1500	Intergenic	186447		chr9:43667994-43669886	chr9	43667994	43669886	1892	Intergenic	-75636
chr17:35794929-35796600	chr17	35794929	35796600	1671	Intergenic	23315		chr14:37110024-37111863	chr14	37110024	37111863	1839	promoter-TSS	-843		chr4:103264504-103266004	chr4	103264504	103266004	1500	intron	25609		chr15:58286537-58287637	chr15	58286537	58287637	1100	Intergenic	37082
chr13:113517648-113519148	chr13	113517648	113519148	1500	Intergenic	-15554		chr14:19802529-19804624	chr14	19802529	19804624	2095	intron	20246		chr13:101539848-101541734	chr13	101539848	101541734	1886	Intergenic	-143211		chr18:77466147-77468030	chr18	77466147	77468030	1883	intron	98047
chr13:113489595-113491121	chr13	113489595	113491121	1526	intron	12486		chr3:5228869-5230477	chr3	5228869	5230477	1608	intron	-8850		chr11:71976043-71977969	chr11	71976043	71977969	1926	Intergenic	-36884		chr9:28568462-28570162	chr9	28568462	28570162	1700	intron	778043
chr13:52078995-52080821	chr13	52078995	52080821	1826	Intergenic	-16833		chr11:64078669-64080552	chr11	64078669	64080552	1883	promoter-TSS	127		chr14:22577963-22579563	chr14	22577963	22579563	1600	intron	-35965		chr9:35681705-35683294	chr9	35681705	35683294	1589	Intergenic	4871
chr13:52248773-52250648	chr13	52248773	52250648	1875	Intergenic	152970		chr1:157367662-157369435	chr1	157367662	157369435	1773	intron	-43803		chr2:156701018-156702917	chr2	156701018	156702917	1899	intron	18941		chr15:66024394-66025799	chr15	66024394	66025799	1405	intron	-48293
chr13:52114195-52115921	chr13	52114195	52115921	1726	intron	18317		chr12:111564635-111566107	chr12	111564635	111566107	1472	Intergenic	9031		chr5:46072581-46074304	chr5	46072581	46074304	1723	Intergenic	-141034		chr2:124308996-124310696	chr2	124308996	124310696	1700	intron	-87488
chr11:3893952-3895969	chr11	3893952	3895969	2017	promoter-TSS	165		chr11:120175343-120177063	chr11	120175343	120177063	1720	Intergenic	13653		chr10:66186650-66187950	chr10	66186650	66187950	1300	Intergenic	42004		chr4:24814400-24816004	chr4	24814400	24816004	1604	intron	35884
chr10:25787650-25789528	chr10	25787650	25789528	1878	intron	48848		chr8:70505524-70507407	chr8	70505524	70507407	1883	intron	273		chr7:122948646-122950302	chr7	122948646	122950302	1656	Intergenic	20985		chr9:33344862-33346162	chr9	33344862	33346162	1300	Intergenic	-416546
chr16:54041383-54042980	chr16	54041383	54042980	1597	Intergenic	-1226438		chr1:162075991-162077762	chr1	162075991	162077762	1771	intron	71908		chr7:122969102-122971046	chr7	122969102	122971046	1944	promoter-TSS	385		chr3:149069634-149071369	chr3	149069634	149071369	1735	Intergenic	-115867
chr2:156701018-156702917	chr2	156701018	156702917	1899	intron	18941		chr6:134903420-134904833	chr6	134903420	134904833	1413	Intergenic	6166		chr6:125255420-125257333	chr6	125255420	125257333	1913	Intergenic	-9148		chr15:72938437-72939337	chr15	72938437	72939337	900	intron	116925
chr2:117950551-117952151	chr2	117950551	117952151	1600	intron	129423		chr6:149308720-149310520	chr6	149308720	149310520	1800	5'	206		chr6:135721176-135722733	chr6	135721176	135722733	1557	Intergenic	63042		chr9:41735086-41737705	chr9	41735086	41737705	2619	Intergenic	154470
chr7:122955100-122956491	chr7	122955100	122956491	1391	Intergenic	14663		chr6:149260176-149262133	chr6	149260176	149262133	1957	Intergenic	-48259		chr6:135699945-135701833	chr6	135699945	135701833	1888	Intergenic	41976		chr15:66321037-66322599	chr15	66321037	66322599	1562	Intergenic	-35594
chr7:122958002-122959354	chr7	122958002	122959354	1352	Intergenic	11781		chr5:113132488-113133929	chr5	113132488	113133929	1441	intron	5376		chr5:107687429-107689244	chr5	107687429	107689244	1815	Intergenic	15143		chr15:66260237-66260937	chr15	66260237	66260937	700	intron	25637
chr6:125255420-125257333	chr6	125255420	125257333	1913	Intergenic	-9148		chr5:113118688-113119488	chr5	113118688	113119488	800	intron	19497		chr15:31091347-31093151	chr15	31091347	31093151	1804	Intergenic	53123		chr9:58135505-58137151	chr9	58135505	58137151	1646	intron	1663
chr17:79461129-79462529	chr17	79461129	79462529	1400	Intergenic	16056		chr11:117598365-117599869	chr11	117598365	117599869	1504	Intergenic	-12130		chr15:30639999-30641599	chr15	30639999	30641599	1600	intron	-398327		chr2:13413317-13414417	chr2	13413317	13414417	1100	intron	78009
chr15:31069737-31071699	chr15	31069737	31071699	1962	Intergenic	31592		chr11:117614763-117616643	chr11	117614763	117616643	1880	Intergenic	4456		chr15:30627999-30629399	chr15	30627999	30629399	1400	intron	-410427		chr9:98432594-98434697	chr9	98432594	98434697	2103	intron	10685
chr15:30639999-30641599	chr15	30639999	30641599	1600	intron	-398327		chr11:117595343-117596963	chr11	117595343	117596963	1620	Intergenic	-15094		chr3:121671869-121672877	chr3	121671869	121672877	1008	intron	1610		chr16:6888574-6890374	chr16	6888574	6890374	1800	intron	-180361
chr3:18623377-18625227	chr3	18623377	18625227	1850	Intergenic	-143825		chr7:124670202-124671954	chr7	124670202	124671954	1752	intron	37857		chr3:121674669-121676477	chr3	121674669	121676477	1808	intron	4810		chr11:108751812-108754343	chr11	108751812	108754343	2531	intron	70460
chr16:38863280-38864983	chr16	38863280	38864983	1703	Intergenic	-35383		chr7:124673146-124674402	chr7	124673146	124674402	1256	intron	35161		chr3:18623377-18625227	chr3	18623377	18625227	1850	Intergenic	-143825		chr9:23485162-23486905	chr9	23485162	23486905	1743	TTS	262958
chr1:94580962-94583091	chr1	94580962	94583091	2129	Intergenic	-215415		chr12:109958107-109959849	chr12	109958107	109959849	1742	Intergenic	199095		chr14:71679963-71681485	chr14	71679963	71681485	1522	Intergenic	-175985		chr14:105674485-105675985	chr14	105674485	105675985	1500	Intergenic	-51465
chr1:94464462-94465991	chr1	94464462	94465991	1529	Intergenic	-332215		chr12:110032807-110034107	chr12	110032807	110034107	1300	Intergenic	124616		chr14:71795424-71797385	chr14	71795424	71797385	1961	Intergenic	-60304		chr2:174561417-174562917	chr2	174561417	174562917	1500	Intergenic	-81367
chr2:85097315-85099321	chr2	85097315	85099321	2006	Intergenic	-11857		chr12:110168725-110170435	chr12	110168725	110170435	1710	Intergenic	-11507		chr14:67484685-67486363	chr14	67484685	67486363	1678	Intergenic	-87782		chr11:108757152-108758965	chr11	108757152	108758965	1813	intron	75441
chr1:15993262-15994762	chr1	15993262	15994762	1500	Intergenic	99313		chr12:110206337-110208435	chr12	110206337	110208435	2098	Intergenic	-49313		chr1:94536391-94538298	chr1	94536391	94538298	1907	Intergenic	-260097		chr1:186456668-186458184	chr1	186456668	186458184	1516	Intergenic	101255
chr9:108129005-108130551	chr9	108129005	108130551	1546	intron	-3940		chr1:169968384-169970262	chr1	169968384	169970262	1878	promoter-TSS	-86		chr1:94580962-94583091	chr1	94580962	94583091	2129	Intergenic	-215415		chr3:120647727-120649677	chr3	120647727	120649677	1950	intron	238030
chr9:108119905-108121751	chr9	108119905	108121751	1846	intron	-12890		chr2:150310496-150311929	chr2	150310496	150311929	1433	exon	51552		chr14:76527349-76529685	chr14	76527349	76529685	2336	Intergenic	-7662		chr15:69107637-69109199	chr15	69107637	69109199	1562	Intergenic	-162115
chr14:47795163-47796663	chr14	47795163	47796663	1500	Intergenic	-102951		chr17:5769200-5771600	chr17	5769200	5771600	2400	Intergenic	-28257		chr12:72843407-72845149	chr12	72843407	72845149	1742	Intergenic	73487		chr5:32159581-32161976	chr5	32159581	32161976	2395	Intergenic	24307
chr13:34111795-34113673	chr13	34111795	34113673	1878	intron	538		chr17:5805429-5807009	chr17	5805429	5807009	1580	Intergenic	6729		chr9:108119905-108121751	chr9	108119905	108121751	1846	intron	-12890		chr13:71909821-71911421	chr13	71909821	71911421	1600	Intergenic	53102
chr16:64770076-64771883	chr16	64770076	64771883	1807	promoter-TSS	-41		chr17:5813300-5814709	chr17	5813300	5814709	1409	Intergenic	14515		chr14:47867885-47869385	chr14	47867885	47869385	1500	Intergenic	-30229		chr17:83074291-83075691	chr17	83074291	83075691	1400	intron	3234
chr17:14545295-14547009	chr17	14545295	14547009	1714	Intergenic	-147210		chr17:5801800-5803754	chr17	5801800	5803754	1954	non-coding	3287		chr12:15178007-15179635	chr12	15178007	15179635	1628	Intergenic	-128432		chr15:61241047-61242899	chr15	61241047	61242899	1852	Intergenic	-320703
chr6:146685320-146687290	chr6	146685320	146687290	1970	Intergenic	29087		chr14:12283563-12285396	chr14	12283563	12285396	1833	intron	277		chr14:105482763-105484729	chr14	105482763	105484729	1966	Intergenic	-15042		chr13:15776795-15778721	chr13	15776795	15778721	1926	Intergenic	24872
chr6:146674445-146676233	chr6	146674445	146676233	1788	Intergenic	18121		chr1:119537644-119539362	chr1	119537644	119539362	1718	Intergenic	-2338		chr17:10040391-10042029	chr17	10040391	10042029	1638	Intergenic	-265344		chr19:4289551-4291689	chr19	4289551	4291689	2138	exon	-7483
chr7:133161513-133163274	chr7	133161513	133163274	1761	Intergenic	34143		chr8:10952840-10954251	chr8	10952840	10954251	1411	Intergenic	-25089		chr14:8615124-8616624	chr14	8615124	8616624	1500	intron	50416		chr15:62697994-62699694	chr15	62697994	62699694	1700	Intergenic	-479393
chr10:86099773-86101528	chr10	86099773	86101528	1755	intron	4797		chr3:19844904-19846304	chr3	19844904	19846304	1400	Intergenic	-49267		chr3:116965904-116967633	chr3	116965904	116967633	1729	intron	-1498		chr8:27134183-27135922	chr8	27134183	27135922	1739	Intergenic	-6421
chr1:184674862-184676944	chr1	184674862	184676944	2082	Intergenic	-36594		chr3:19894033-19895969	chr3	19894033	19895969	1936	non-coding	130		chr10:96180728-96182573	chr10	96180728	96182573	1845	Intergenic	-44556		chr14:60541124-60542624	chr14	60541124	60542624	1500	Intergenic	-92831
chr8:93840408-93841808	chr8	93840408	93841808	1400	intron	-27553		chr7:25375954-25378174	chr7	25375954	25378174	2220	intron	245		chr9:58453394-58455062	chr9	58453394	58455062	1668	promoter-TSS	-945		chr4:140138300-140141100	chr4	140138300	140141100	2800	intron	107111
chr9:68466162-68467462	chr9	68466162	68467462	1300	Intergenic	53388		chr11:113264752-113266412	chr11	113264752	113266412	1660	intron	-55913		chr2:170587817-170589596	chr2	170587817	170589596	1779	intron	13310		chr1:179047635-179049198	chr1	179047635	179049198	1563	intron	469586
chr1:194095462-194096462	chr1	194095462	194096462	1000	Intergenic	126797		chr11:95858143-95860269	chr11	95858143	95860269	2126	intron	389		chr14:91848677-91850524	chr14	91848677	91850524	1847	Intergenic	1722710		chr9:76539862-76541805	chr9	76539862	76541805	1943	intron	4970
chr15:69103837-69105599	chr15	69103837	69105599	1762	Intergenic	-165815		chr13:91755773-91757548	chr13	91755773	91757548	1775	intron	-14789		chr17:14339691-14341300	chr17	14339691	14341300	1609	intron	58446		chr9:123935762-123937478	chr9	123935762	123937478	1716	Intergenic	32072
chr15:69107637-69109199	chr15	69107637	69109199	1562	Intergenic	-162115		chr17:35768454-35769500	chr17	35768454	35769500	1046	Intergenic	-3473		chr14:36340063-36341824	chr14	36340063	36341824	1761	Intergenic	245979		chr2:144941096-144942817	chr2	144941096	144942817	1721	Intergenic	118291
chr15:69160909-69162899	chr15	69160909	69162899	1990	Intergenic	-108629		chr2:19540251-19541896	chr2	19540251	19541896	1645	intron	12836		chr14:36315985-36317685	chr14	36315985	36317685	1700	Intergenic	221870		chr2:13557029-13559417	chr2	13557029	13559417	2388	Intergenic	-13559
chr15:69118099-69119437	chr15	69118099	69119437	1338	Intergenic	-151765		chr13:113550321-113552095	chr13	113550321	113552095	1774	Intergenic	-48364		chr14:36144724-36146485	chr14	36144724	36146485	1761	Intergenic	50640		chr6:92940645-92942590	chr6	92940645	92942590	1945	intron	1036
chr8:106265308-106266084	chr8	106265308	106266084	776	exon	-16533		chr13:113454021-113455773	chr13	113454021	113455773	1752	intron	47947		chr6:146685320-146687290	chr6	146685320	146687290	1970	Intergenic	29087		chr7:7295260-7295991	chr7	7295260	7295991	731	intron	3210
chr6:94975220-94977333	chr6	94975220	94977333	2113	Intergenic	32443		chr13:113489595-113491121	chr13	113489595	113491121	1526	intron	12486		chr6:146674445-146676233	chr6	146674445	146676233	1788	Intergenic	18121		chr9:106353197-106355678	chr9	106353197	106355678	2481	Intergenic	-14194
chr6:94931520-94932933	chr6	94931520	94932933	1413	Intergenic	-11607		chr3:79243769-79245433	chr3	79243769	79245433	1664	intron	31682		chr10:86161173-86162528	chr10	86161173	86162528	1355	intron	65997		chr3:153250304-153251704	chr3	153250304	153251704	1400	intron	47645
chr6:94971120-94972633	chr6	94971120	94972633	1513	Intergenic	28043		chr5:7304481-7306104	chr5	7304481	7306104	1623	exon	1129		chr10:86099773-86101528	chr10	86099773	86101528	1755	intron	4797		chr17:51582929-51584395	chr17	51582929	51584395	1466	intron	-135393
chr6:89322677-89323445	chr6	89322677	89323445	768	intron	-37336		chr13:52114195-52115921	chr13	52114195	52115921	1726	intron	18317		chr8:93851907-93853822	chr8	93851907	93853822	1915	intron	-39310		chr19:6846931-6850189	chr19	6846931	6850189	3258	exon	-7933
chr5:39622976-39625188	chr5	39622976	39625188	2212	intron	-20508		chr14:96066963-96068463	chr14	96066963	96068463	1500	Intergenic	186447		chr8:93888483-93890722	chr8	93888483	93890722	2239	intron	-76048		chr8:92937807-92939607	chr8	92937807	92939607	1800	Intergenic	-22340
chr1:159923162-159924891	chr1	159923162	159924891	1729	intron	-120353		chr13:101539848-101541734	chr13	101539848	101541734	1886	Intergenic	-143211		chr8:93840408-93841808	chr8	93840408	93841808	1400	intron	-27553		chr1:129385862-129387491	chr1	129385862	129387491	1629	intron	113373
chr9:124438986-124441362	chr9	124438986	124441362	2376	Intergenic	16387		chr13:31222761-31223961	chr13	31222761	31223961	1200	intron	17725		chr9:68466162-68467462	chr9	68466162	68467462	1300	Intergenic	53388		chr3:126273104-126274269	chr3	126273104	126274269	1165	Intergenic	-90165
chr7:75132102-75133402	chr7	75132102	75133402	1300	intron	102541		chr16:54041383-54042980	chr16	54041383	54042980	1597	Intergenic	-1226438		chr14:33824463-33826991	chr14	33824463	33826991	2528	Intergenic	-14444		chr3:143151404-143153077	chr3	143151404	143153077	1673	Intergenic	-90814
chr17:28912595-28914429	chr17	28912595	28914429	1834	intron	1812		chr14:22577963-22579563	chr14	22577963	22579563	1600	intron	-35965		chr15:69103837-69105599	chr15	69103837	69105599	1762	Intergenic	-165815		chr9:32741962-32745205	chr9	32741962	32745205	3243	intron	47542
chr3:13639704-13641704	chr3	13639704	13641704	2000	intron	12161		chr5:46072581-46074304	chr5	46072581	46074304	1723	Intergenic	-141034		chr15:69107637-69109199	chr15	69107637	69109199	1562	Intergenic	-162115		chr18:4656629-4658047	chr18	4656629	4658047	1418	intron	22409
chr7:113133402-113134902	chr7	113133402	113134902	1500	intron	7863		chr3:100332777-100334469	chr3	100332777	100334469	1692	Intergenic	-92782		chr15:69160909-69162899	chr15	69160909	69162899	1990	Intergenic	-108629		chr15:56974747-56976594	chr15	56974747	56976594	1847	Intergenic	-281125
chr11:70608143-70610263	chr11	70608143	70610263	2120	exon	-6691		chr2:117838051-117840296	chr2	117838051	117840296	2245	intron	17246		chr6:94240447-94242290	chr6	94240447	94242290	1843	intron	-3927		chr13:119177321-119179295	chr13	119177321	119179295	1974	Intergenic	230703
chr11:70603543-70605063	chr11	70603543	70605063	1520	intron	-11591		chr7:122955100-122956491	chr7	122955100	122956491	1391	Intergenic	14663		chr5:39622976-39625188	chr5	39622976	39625188	2212	intron	-20508		chr11:12420752-12422343	chr11	12420752	12422343	1591	intron	-9408
chr13:114698495-114700121	chr13	114698495	114700121	1626	Intergenic	92080		chr6:135721176-135722733	chr6	135721176	135722733	1557	Intergenic	63042		chr13:70195095-70196873	chr13	70195095	70196873	1778	Intergenic	-36838		chr8:12661907-12663622	chr8	12661907	12663622	1715	intron	9335
chr9:42174305-42174905	chr9	42174305	42174905	600	Intergenic	34626		chr3:138645133-138646233	chr3	138645133	138646233	1100	Intergenic	81301		chr1:160005468-160007291	chr1	160005468	160007291	1823	Intergenic	-38000		chr5:99126297-99128204	chr5	99126297	99128204	1907	Intergenic	-90172
chr2:103836696-103838251	chr2	103836696	103838251	1555	Intergenic	-26852		chr15:31069737-31071699	chr15	31069737	31071699	1962	Intergenic	31592		chr13:110928795-110930673	chr13	110928795	110930673	1878	Intergenic	-25888		chr11:82066312-82068052	chr11	82066312	82068052	1740	Intergenic	9350
chr19:55628751-55630609	chr19	55628751	55630609	1858	Intergenic	72524		chr15:30639999-30641599	chr15	30639999	30641599	1600	intron	-398327		chr13:110941221-110942573	chr13	110941221	110942573	1352	Intergenic	-38051		chr14:97447363-97449377	chr14	97447363	97449377	2014	Intergenic	721395
chr19:55569895-55571989	chr19	55569895	55571989	2094	intron	131262		chr15:30627999-30629399	chr15	30627999	30629399	1400	intron	-410427		chr14:86253463-86255296	chr14	86253463	86255296	1833	intron	8410		chr15:73918994-73920299	chr15	73918994	73920299	1305	Intergenic	-79976
chr19:55541831-55543531	chr19	55541831	55543531	1700	intron	159523		chr3:121674669-121676477	chr3	121674669	121676477	1808	intron	4810		chr11:70615263-70616663	chr11	70615263	70616663	1400	promoter-TSS	69		chr15:78902894-78905117	chr15	78902894	78905117	2223	intron	4238
chr9:84773894-84775986	chr9	84773894	84775986	2092	intron	542		chr3:18623377-18625227	chr3	18623377	18625227	1850	Intergenic	-143825		chr18:68882547-68883947	chr18	68882547	68883947	1400	Intergenic	68281		chr14:105926424-105927624	chr14	105926424	105927624	1200	Intergenic	-30205
chr2:151787996-151789451	chr2	151787996	151789451	1455	Intergenic	-37259		chr14:71679963-71681485	chr14	71679963	71681485	1522	Intergenic	-175985		chr18:68888947-68890447	chr18	68888947	68890447	1500	non-coding	61831		chr10:30712173-30713828	chr10	30712173	30713828	1655	intron	-57134
chr15:10770447-10772394	chr15	10770447	10772394	1947	intron	56521		chr1:94536391-94538298	chr1	94536391	94538298	1907	Intergenic	-260097		chr2:103836696-103838251	chr2	103836696	103838251	1555	Intergenic	-26852		chr7:67957054-67958513	chr7	67957054	67958513	1459	intron	5527
chr15:10746794-10748494	chr15	10746794	10748494	1700	intron	32744		chr1:94795562-94797062	chr1	94795562	94797062	1500	Intergenic	-1130		chr19:55628751-55630609	chr19	55628751	55630609	1858	Intergenic	72524		chr14:66972824-66974891	chr14	66972824	66974891	2067	Intergenic	35019
chr9:12400178-12400978	chr9	12400178	12400978	800	Intergenic	705277		chr1:15993262-15994762	chr1	15993262	15994762	1500	Intergenic	99313		chr19:55653295-55654895	chr19	55653295	55654895	1600	intron	48109		chr11:113702098-113704343	chr11	113702098	113704343	2245	intron	6305
chr14:25160063-25161785	chr14	25160063	25161785	1722	Intergenic	-17683		chr18:82825004-82826955	chr18	82825004	82826955	1951	Intergenic	-29917		chr19:55698251-55699989	chr19	55698251	55699989	1738	intron	3084		chr6:55338433-55340220	chr6	55338433	55340220	1787	intron	3028
chr3:51275727-51278004	chr3	51275727	51278004	2277	non-coding	105		chr12:15178007-15179635	chr12	15178007	15179635	1628	Intergenic	-128432		chr9:84773894-84775986	chr9	84773894	84775986	2092	intron	542		chr15:64798447-64800317	chr15	64798447	64800317	1870	intron	122914
chr16:76224876-76227080	chr16	76224876	76227080	2204	Intergenic	103365		chr12:14994407-14995807	chr12	14994407	14995807	1400	Intergenic	55282		chr2:57181021-57182851	chr2	57181021	57182851	1830	promoter-TSS	105		chr3:151323177-151325269	chr3	151323177	151325269	2092	Intergenic	-113659
chr13:38409795-38411395	chr13	38409795	38411395	1600	intron	51198		chr14:105482763-105484729	chr14	105482763	105484729	1966	Intergenic	-15042		chr13:73032995-73034861	chr13	73032995	73034861	1866	Intergenic	195172		chr5:41418529-41420297	chr5	41418529	41420297	1768	Intergenic	288278
chr9:35040097-35041086	chr9	35040097	35041086	989	Intergenic	-76136		chr17:10040391-10042029	chr17	10040391	10042029	1638	Intergenic	-265344		chr15:10746794-10748494	chr15	10746794	10748494	1700	intron	32744		chr12:100352893-100354849	chr12	100352893	100354849	1956	intron	77262
chr9:34997805-35000478	chr9	34997805	35000478	2673	intron	-117586		chr14:8615124-8616624	chr14	8615124	8616624	1500	intron	50416		chr10:96875515-96876751	chr10	96875515	96876751	1236	Intergenic	-159635		chr12:77138235-77140393	chr12	77138235	77140393	2158	Intergenic	-98790
chr9:35023605-35026062	chr9	35023605	35026062	2457	intron	-91894		chr8:9203708-9205551	chr8	9203708	9205551	1843	Intergenic	59961		chr8:113522808-113524640	chr8	113522808	113524640	1832	intron	6442		chr9:25590562-25593005	chr9	25590562	25593005	2443	intron	110187
chr9:35050678-35052762	chr9	35050678	35052762	2084	intron	-65008		chr16:64770076-64771883	chr16	64770076	64771883	1807	promoter-TSS	-41		chr14:25185329-25187424	chr14	25185329	25187424	2095	Intergenic	-43136		chr9:41659694-41661362	chr9	41659694	41661362	1668	Intergenic	78602
chr9:34933805-34934678	chr9	34933805	34934678	873	intron	-182486		chr14:8788777-8790496	chr14	8788777	8790496	1719	Intergenic	123247		chr9:35050678-35052762	chr9	35050678	35052762	2084	intron	-65008		chr12:45137135-45138935	chr12	45137135	45138935	1800	Intergenic	-63552
chr9:34973951-34975905	chr9	34973951	34975905	1954	intron	-141800		chr3:116954433-116956133	chr3	116954433	116956133	1700	intron	-12984		chr9:34997805-35000478	chr9	34997805	35000478	2673	intron	-117586		chr11:113533612-113535069	chr11	113533612	113535069	1457	intron	31474
chr9:35054905-35056078	chr9	35054905	35056078	1173	intron	-61236		chr3:116950033-116951927	chr3	116950033	116951927	1894	intron	-17287		chr9:34866351-34868262	chr9	34866351	34868262	1911	intron	-249421		chr15:78777917-78782951	chr15	78777917	78782951	5034	intron	-6989
chr9:34875062-34876062	chr9	34875062	34876062	1000	intron	-241166		chr12:107644907-107646461	chr12	107644907	107646461	1554	Intergenic	89804		chr9:35054905-35056078	chr9	35054905	35056078	1173	intron	-61236		chr9:97547778-97549462	chr9	97547778	97549462	1684	intron	-178662
chr9:35110851-35112005	chr9	35110851	35112005	1154	intron	-5300		chr5:97396997-97398844	chr5	97396997	97398844	1847	intron	5504		chr9:34961778-34964462	chr9	34961778	34964462	2684	intron	-153608		chr9:14155978-14158451	chr9	14155978	14158451	2473	Intergenic	-119086
chr9:34825962-34827562	chr9	34825962	34827562	1600	intron	-289966		chr10:57159628-57161545	chr10	57159628	57161545	1917	Intergenic	325766		chr9:34973951-34975905	chr9	34973951	34975905	1954	intron	-141800		chr14:101797477-101799629	chr14	101797477	101799629	2152	intron	-42070
chr9:34866351-34868262	chr9	34866351	34868262	1911	intron	-249421		chr10:57447650-57448950	chr10	57447650	57448950	1300	Intergenic	38053		chr9:35012205-35014262	chr9	35012205	35014262	2057	intron	-103494		chr8:95709283-95712207	chr8	95709283	95712207	2924	intron	-5168
chr9:35012205-35014262	chr9	35012205	35014262	2057	intron	-103494		chr10:56934615-56936273	chr10	56934615	56936273	1658	Intergenic	550909		chr9:35110851-35112005	chr9	35110851	35112005	1154	intron	-5300		chr11:108980098-108981643	chr11	108980098	108981643	1545	Intergenic	60522
chr9:34857262-34858878	chr9	34857262	34858878	1616	intron	-258658		chr2:170587817-170589596	chr2	170587817	170589596	1779	intron	13310		chr9:34875062-34876062	chr9	34875062	34876062	1000	intron	-241166		chr3:90600527-90602104	chr3	90600527	90602104	1577	intron	1101
chr9:34961778-34964462	chr9	34961778	34964462	2684	intron	-153608		chr14:91848677-91850524	chr14	91848677	91850524	1847	Intergenic	1722710		chr9:35006705-35009251	chr9	35006705	35009251	2546	intron	-108750		chr5:88975881-88977481	chr5	88975881	88977481	1600	intron	89421
chr9:34911405-34913386	chr9	34911405	34913386	1981	intron	-204332		chr14:91913063-91914885	chr14	91913063	91914885	1822	Intergenic	1787083		chr9:35023605-35026062	chr9	35023605	35026062	2457	intron	-91894		chr14:8355985-8358049	chr14	8355985	8358049	2064	intron	21746
chr9:34939005-34940405	chr9	34939005	34940405	1400	intron	-177023		chr17:14545295-14547009	chr17	14545295	14547009	1714	Intergenic	-147210		chr9:34841797-34844086	chr9	34841797	34844086	2289	intron	-273786		chr11:105401652-105403569	chr11	105401652	105403569	1917	intron	54124
chr9:35002862-35004886	chr9	35002862	35004886	2024	intron	-112854		chr14:36315985-36317685	chr14	36315985	36317685	1700	Intergenic	221870		chr9:35002862-35004886	chr9	35002862	35004886	2024	intron	-112854		chr15:78972509-78974617	chr15	78972509	78974617	2108	exon	-9493
chr9:35006705-35009251	chr9	35006705	35009251	2546	intron	-108750		chr14:36340063-36341824	chr14	36340063	36341824	1761	Intergenic	245979		chr9:35015978-35018151	chr9	35015978	35018151	2173	intron	-99663		chr4:8913004-8914600	chr4	8913004	8914600	1596	Intergenic	223396
chr9:34853505-34855005	chr9	34853505	34855005	1500	intron	-262473		chr14:36144724-36146485	chr14	36144724	36146485	1761	Intergenic	50640		chr9:34860005-34863078	chr9	34860005	34863078	3073	intron	-255186		chr19:17139758-17141355	chr19	17139758	17141355	1597	intron	184439
chr9:34841797-34844086	chr9	34841797	34844086	2289	intron	-273786		chr16:78531274-78533180	chr16	78531274	78533180	1906	Intergenic	-28089		chr9:34921462-34923194	chr9	34921462	34923194	1732	intron	-194400		chr11:108019543-108021365	chr11	108019543	108021365	1822	intron	23606
chr9:34977351-34979462	chr9	34977351	34979462	2111	intron	-138321		chr6:146685320-146687290	chr6	146685320	146687290	1970	Intergenic	29087		chr17:64960391-64961595	chr17	64960391	64961595	1204	Intergenic	-124922		chr9:33891486-33893297	chr9	33891486	33893297	1811	Intergenic	-149979
chr9:34983094-34983797	chr9	34983094	34983797	703	intron	-133282		chr6:146674445-146676233	chr6	146674445	146676233	1788	Intergenic	18121		chr2:124308996-124310696	chr2	124308996	124310696	1700	intron	-87488		chr3:18623377-18625227	chr3	18623377	18625227	1850	Intergenic	-143825
chr9:34886497-34888686	chr9	34886497	34888686	2189	intron	-229136		chr7:133132102-133133654	chr7	133132102	133133654	1552	intron	4627		chr18:82950807-82952430	chr18	82950807	82952430	1623	intron	-31059		chr3:93175969-93177677	chr3	93175969	93177677	1708	Intergenic	-20450
chr9:35015978-35018151	chr9	35015978	35018151	2173	intron	-99663		chr10:86170715-86172273	chr10	86170715	86172273	1558	intron	75640		chr18:82953830-82955175	chr18	82953830	82955175	1345	intron	-33943		chr6:117267420-117269233	chr6	117267420	117269233	1813	Intergenic	99792
chr9:34835251-34836805	chr9	34835251	34836805	1554	intron	-280700		chr5:38346588-38347588	chr5	38346588	38347588	1000	intron	2699		chr14:35519177-35521185	chr14	35519177	35521185	2008	intron	291797		chr1:176075735-176077891	chr1	176075735	176077891	2156	intron	137129
chr9:35027605-35029697	chr9	35027605	35029697	2092	intron	-88077		chr5:38385204-38385988	chr5	38385204	38385988	784	intron	41207		chr7:34267791-34269602	chr7	34267791	34269602	1811	intron	16912		chr17:85595309-85597329	chr17	85595309	85597329	2020	Intergenic	22077
chr9:35019105-35021051	chr9	35019105	35021051	1946	intron	-96650		chr1:62771544-62772644	chr1	62771544	62772644	1100	intron	22638		chr19:37254678-37255978	chr19	37254678	37255978	1300	Intergenic	8767		chr2:160263496-160265451	chr2	160263496	160265451	1955	Intergenic	63020
chr9:34860005-34863078	chr9	34860005	34863078	3073	intron	-255186		chr8:93851907-93853822	chr8	93851907	93853822	1915	intron	-39310		chr6:73367220-73368976	chr6	73367220	73368976	1756	Intergenic	101569		chr3:7452877-7454804	chr3	7452877	7454804	1927	Intergenic	-49585
chr9:34985586-34987386	chr9	34985586	34987386	1800	intron	-130242		chr5:149860904-149862597	chr5	149860904	149862597	1693	intron	14004		chr5:35594376-35595781	chr5	35594376	35595781	1405	intron	-6316		chr1:118975968-118977744	chr1	118975968	118977744	1776	intron	22636
chr9:35094651-35096605	chr9	35094651	35096605	1954	intron	-21100		chr9:68466162-68467462	chr9	68466162	68467462	1300	Intergenic	53388		chr11:29839165-29840852	chr11	29839165	29840852	1687	intron	-14341		chr3:59203204-59205233	chr3	59203204	59205233	2029	intron	6663
chr7:118313954-118315254	chr7	118313954	118315254	1300	Intergenic	70697		chr15:69107637-69109199	chr15	69107637	69109199	1562	Intergenic	-162115		chr7:40270902-40272202	chr7	40270902	40272202	1300	Intergenic	-403185		chr15:41027794-41030151	chr15	41027794	41030151	2357	intron	373931
chr2:124308996-124310696	chr2	124308996	124310696	1700	intron	-87488		chr15:69103837-69105599	chr15	69103837	69105599	1762	Intergenic	-165815		chr14:74217463-74218985	chr14	74217463	74218985	1522	Intergenic	-137303		chr7:19316091-19317602	chr7	19316091	19317602	1511	Intergenic	-6802
chr12:111186335-111188093	chr12	111186335	111188093	1758	intron	-2723		chr5:148768697-148770504	chr5	148768697	148770504	1807	Intergenic	-8362		chr14:74326863-74328363	chr14	74326863	74328363	1500	Intergenic	-27914		chr19:4220195-4222789	chr19	4220195	4222789	2594	intron	7103
chr14:54602563-54604224	chr14	54602563	54604224	1661	intron	2514		chr5:39416529-39417981	chr5	39416529	39417981	1452	Intergenic	186319		chr11:54223543-54225469	chr11	54223543	54225469	1926	Intergenic	-11218		chr11:11939012-11940669	chr11	11939012	11940669	1657	intron	-41697
chr14:54595963-54597663	chr14	54595963	54597663	1700	intron	9095		chr5:39611776-39613181	chr5	39611776	39613181	1405	Intergenic	-8905		chr7:50595402-50596902	chr7	50595402	50596902	1500	intron	-3038		chr15:78795309-78798509	chr15	78795309	78798509	3200	intron	6133
chr2:23213096-23214696	chr2	23213096	23214696	1600	intron	6420		chr1:159816384-159818068	chr1	159816384	159818068	1684	intron	-227154		chr10:117984173-117985615	chr10	117984173	117985615	1442	Intergenic	59435		chr3:123440704-123442533	chr3	123440704	123442533	1829	Intergenic	-5294
chr13:48104295-48105921	chr13	48104295	48105921	1626	intron	-86500		chr1:159832491-159834284	chr1	159832491	159834284	1793	intron	-210992		chr15:60140899-60142699	chr15	60140899	60142699	1800	Intergenic	-125181		chr14:14632285-14634296	chr14	14632285	14634296	2011	Intergenic	-69734
chr5:35594376-35595781	chr5	35594376	35595781	1405	intron	-6316		chr13:110966921-110968895	chr13	110966921	110968895	1974	Intergenic	-64062		chr13:15776795-15778721	chr13	15776795	15778721	1926	Intergenic	24872		chr9:13562962-13565651	chr9	13562962	13565651	2689	Intergenic	-55682
chr16:42874574-42876583	chr16	42874574	42876583	2009	promoter-TSS	8		chr6:148740290-148742047	chr6	148740290	148742047	1757	Intergenic	-63169		chr13:118020548-118022048	chr13	118020548	118022048	1500	Intergenic	-301287		chr11:38780469-38782343	chr11	38780469	38782343	1874	Intergenic	-261361
chr8:13694807-13696740	chr8	13694807	13696740	1933	Intergenic	-10115		chr14:86253463-86255296	chr14	86253463	86255296	1833	intron	8410		chr9:35362862-35363562	chr9	35362862	35363562	700	Intergenic	82107		chr1:184260362-184262344	chr1	184260362	184262344	1982	Intergenic	226892
chr5:12106697-12108104	chr5	12106697	12108104	1407	Intergenic	189358		chr3:134366504-134367804	chr3	134366504	134367804	1300	Intergenic	56481		chr9:35282262-35284605	chr9	35282262	35284605	2343	non-coding	2329		chr17:50678200-50680629	chr17	50678200	50680629	2429	intron	-19266
chr11:69816863-69818443	chr11	69816863	69818443	1580	exon	787		chr3:135437569-135439733	chr3	135437569	135439733	2164	promoter-TSS	14		chr14:46634349-46636985	chr14	46634349	46636985	2636	intron	1756		chr14:120137024-120138877	chr14	120137024	120138877	1853	Intergenic	-95516
chr5:136918304-136920244	chr5	136918304	136920244	1940	non-coding	128		chr3:13639704-13641704	chr3	13639704	13641704	2000	intron	12161		chr6:89067720-89069233	chr6	89067720	89069233	1513	Intergenic	-27633		chr2:160261051-160262018	chr2	160261051	160262018	967	Intergenic	65959
chr7:50595402-50596902	chr7	50595402	50596902	1500	intron	-3038		chr16:37989276-37990376	chr16	37989276	37990376	1100	intron	-27497		chr6:89032933-89034745	chr6	89032933	89034745	1812	Intergenic	-62271		chr12:106168007-106169761	chr12	106168007	106169761	1754	Intergenic	158621
chr2:146532551-146534429	chr2	146532551	146534429	1878	Intergenic	-9441		chr7:113048146-113049274	chr7	113048146	113049274	1128	Intergenic	93305		chr11:97536563-97537343	chr11	97536563	97537343	780	intron	-36613		chr11:113073643-113075512	chr11	113073643	113075512	1869	intron	127260
chr7:82794002-82795654	chr7	82794002	82795654	1652	Intergenic	-39184		chr13:114584095-114585721	chr13	114584095	114585721	1626	Intergenic	-22320		chr11:97475443-97477963	chr11	97475443	97477963	2520	intron	23637		chr9:123243294-123245151	chr9	123243294	123245151	1857	Intergenic	16566
chr7:82770791-82772354	chr7	82770791	82772354	1563	intron	-15929		chr13:114618321-114620273	chr13	114618321	114620273	1952	intron	12069		chr11:97499863-97501998	chr11	97499863	97501998	2135	promoter-TSS	-591		chr17:83147609-83149900	chr17	83147609	83149900	2291	Intergenic	-66528
chr1:85933744-85935798	chr1	85933744	85935798	2054	Intergenic	6288		chr18:17748755-17750655	chr18	17748755	17750655	1900	Intergenic	-168715		chr19:45726795-45727889	chr19	45726795	45727889	1094	intron	3216		chr3:65863027-65864977	chr3	65863027	65864977	1950	Intergenic	94223
chr10:117987373-117988973	chr10	117987373	117988973	1600	Intergenic	62714		chr2:135047751-135049517	chr2	135047751	135049517	1766	intron	166982		chr4:62524339-62526104	chr4	62524339	62526104	1765	promoter-TSS	-147		chr9:95150986-95152894	chr9	95150986	95152894	1908	intron	255330
chr13:15776795-15778721	chr13	15776795	15778721	1926	Intergenic	24872		chr18:68882547-68883947	chr18	68882547	68883947	1400	Intergenic	68281		chr9:118378497-118379905	chr9	118378497	118379905	1408	Intergenic	-50638		chr14:105922063-105923924	chr14	105922063	105923924	1861	Intergenic	-26175
chr1:72104991-72106762	chr1	72104991	72106762	1771	Intergenic	-100682		chr18:68888947-68890447	chr18	68888947	68890447	1500	non-coding	61831		chr17:84038609-84040000	chr17	84038609	84040000	1391	Intergenic	-39355		chr8:32292440-32294124	chr8	32292440	32294124	1684	Intergenic	141387
chr9:35362862-35363562	chr9	35362862	35363562	700	Intergenic	82107		chr9:42174305-42174905	chr9	42174305	42174905	600	Intergenic	34626		chr7:68373900-68375000	chr7	68373900	68375000	1100	Intergenic	-42974		chr9:88272962-88274697	chr9	88272962	88274697	1735	Intergenic	-53779
chr9:35316786-35319262	chr9	35316786	35319262	2476	Intergenic	36919		chr4:26925839-26927639	chr4	26925839	26927639	1800	Intergenic	-221290		chr5:126723681-126725429	chr5	126723681	126725429	1748	Intergenic	-306234		chr12:109958107-109959849	chr12	109958107	109959849	1742	Intergenic	199095
chr9:35312305-35313705	chr9	35312305	35313705	1400	Intergenic	31900		chr9:84773894-84775986	chr9	84773894	84775986	2092	intron	542		chr5:126733281-126734581	chr5	126733281	126734581	1300	Intergenic	-296858		chr14:119006763-119008585	chr14	119006763	119008585	1822	intron	69742
chr9:35287905-35289886	chr9	35287905	35289886	1981	Intergenic	7791		chr2:57184815-57185815	chr2	57184815	57185815	1000	intron	3484		chr1:172549084-172551568	chr1	172549084	172551568	2484	intron	480		chr5:142476697-142479144	chr5	142476697	142479144	2447	3'	13990
chr9:35282262-35284605	chr9	35282262	35284605	2343	non-coding	2329		chr13:73159648-73161434	chr13	73159648	73161434	1786	Intergenic	68559		chr2:166446151-166447551	chr2	166446151	166447551	1400	promoter-TSS	-600		chr16:87267176-87269180	chr16	87267176	87269180	2004	Intergenic	-86007
chr6:89032933-89034745	chr6	89032933	89034745	1812	Intergenic	-62271		chr13:73032995-73034861	chr13	73032995	73034861	1866	Intergenic	195172		chr5:52939581-52941444	chr5	52939581	52941444	1863	Intergenic	51779		chr2:161349817-161351851	chr2	161349817	161351851	2034	Intergenic	-241748
chr6:89087233-89088920	chr6	89087233	89088920	1687	Intergenic	-8033		chr13:73076821-73078573	chr13	73076821	73078573	1752	Intergenic	151403		chr12:111944437-111945737	chr12	111944437	111945737	1300	promoter-TSS	-605		chr2:167777021-167778829	chr2	167777021	167778829	1808	Intergenic	86748
chr11:97491243-97493163	chr11	97491243	97493163	1920	intron	8137		chr16:85826383-85828074	chr16	85826383	85828074	1691	TTS	8018		chr8:25273907-25275951	chr8	25273907	25275951	2044	Intergenic	31341		chr17:87174300-87176429	chr17	87174300	87176429	2129	Intergenic	19577
chr11:97531212-97533298	chr11	97531212	97533298	2086	intron	-31915		chr10:96875515-96876751	chr10	96875515	96876751	1236	Intergenic	-159635		chr8:25255324-25257240	chr8	25255324	25257240	1916	Intergenic	49988		chr4:144929300-144931300	chr4	144929300	144931300	2000	Intergenic	37163
chr11:97475443-97477963	chr11	97475443	97477963	2520	intron	23637		chr10:96871028-96872773	chr10	96871028	96872773	1745	Intergenic	-163867		chr13:80951048-80952473	chr13	80951048	80952473	1425	Intergenic	11358		chr17:35590291-35592629	chr17	35590291	35592629	2338	Intergenic	23975
chr11:97499863-97501998	chr11	97499863	97501998	2135	promoter-TSS	-591		chr10:97093315-97094973	chr10	97093315	97094973	1658	Intergenic	58376		chr12:91039725-91041361	chr12	91039725	91041361	1636	intron	-5305		chr2:24927551-24929621	chr2	24927551	24929621	2070	intron	6695
chr11:97489343-97490352	chr11	97489343	97490352	1009	TTS	10492		chr8:125623522-125625407	chr8	125623522	125625407	1885	Intergenic	39827		chr3:38275404-38278233	chr3	38275404	38278233	2829	Intergenic	-68700		chr1:131747291-131750398	chr1	131747291	131750398	3107	intron	4823
chr19:45726795-45727889	chr19	45726795	45727889	1094	intron	3216		chr9:12400178-12400978	chr9	12400178	12400978	800	Intergenic	705277		chr3:38076204-38078077	chr3	38076204	38078077	1873	Intergenic	130978		chr9:120581505-120583505	chr9	120581505	120583505	2000	Intergenic	5174
chr19:45735031-45737078	chr19	45735031	45737078	2047	TTS	-5497		chr9:12015405-12016794	chr9	12015405	12016794	1389	Intergenic	1089755		chr4:44562100-44562900	chr4	44562100	44562900	800	intron	-140300		chr12:112507225-112509135	chr12	112507225	112509135	1910	intron	2980
chr8:8978922-8980507	chr8	8978922	8980507	1585	Intergenic	152573		chr8:113522808-113524640	chr8	113522808	113524640	1832	intron	6442		chr5:64047097-64048688	chr5	64047097	64048688	1591	non-coding	2920		chr2:6378651-6380921	chr2	6378651	6380921	2270	intron	27050
chr6:72139733-72141420	chr6	72139733	72141420	1687	intron	-17380		chr16:76148974-76150683	chr16	76148974	76150683	1709	intron	27216		chr9:103433994-103434794	chr9	103433994	103434794	800	intron	10816		chr3:57500677-57502569	chr3	57500677	57502569	1892	intron	74253
chr16:18218480-18220074	chr16	18218480	18220074	1594	Intergenic	-5414		chr3:79627969-79630033	chr3	79627969	79630033	2064	promoter-TSS	-78		chr12:69461361-69463135	chr12	69461361	69463135	1774	Intergenic	13302		chr3:60540233-60542077	chr3	60540233	60542077	1844	intron	39976
chr17:84038609-84040000	chr17	84038609	84040000	1391	Intergenic	-39355		chr10:116750273-116751828	chr10	116750273	116751828	1555	Intergenic	21798		chr9:120731851-120733705	chr9	120731851	120733705	1854	Intergenic	155447		chr10:120421550-120423573	chr10	120421550	120423573	2023	intron	25548
chr7:68373900-68375000	chr7	68373900	68375000	1100	Intergenic	-42974		chr9:35027605-35029697	chr9	35027605	35029697	2092	intron	-88077		chr9:120581505-120583505	chr9	120581505	120583505	2000	Intergenic	5174		chr6:94634333-94636220	chr6	94634333	94636220	1887	intron	-28862
chr5:126723681-126725429	chr5	126723681	126725429	1748	Intergenic	-306234		chr9:34921462-34923194	chr9	34921462	34923194	1732	intron	-194400		chr1:73946868-73948591	chr1	73946868	73948591	1723	intron	-83264		chr5:142900904-142903144	chr5	142900904	142903144	2240	Intergenic	4730
chr5:126733281-126734581	chr5	126733281	126734581	1300	Intergenic	-296858		chr9:34939005-34940405	chr9	34939005	34940405	1400	intron	-177023		chr1:73954837-73957035	chr1	73954837	73957035	2198	intron	-91470		chr12:68670625-68673007	chr12	68670625	68673007	2382	Intergenic	487370
chr5:126537481-126539444	chr5	126537481	126539444	1963	Intergenic	-492326		chr9:35094651-35096605	chr9	35094651	35096605	1954	intron	-21100		chr9:58487686-58489662	chr9	58487686	58489662	1976	promoter-TSS	71		chr6:31216020-31218147	chr6	31216020	31218147	2127	intron	1390
chr1:172549084-172551568	chr1	172549084	172551568	2484	intron	480		chr9:35058486-35060105	chr9	35058486	35060105	1619	intron	-57432		chr12:110986361-110987925	chr12	110986361	110987925	1564	Intergenic	-7255		chr6:135343220-135345177	chr6	135343220	135345177	1957	Intergenic	-18732
chr1:172545437-172546868	chr1	172545437	172546868	1431	TTS	4653		chr17:64960391-64961595	chr17	64960391	64961595	1204	Intergenic	-124922		chr12:111005193-111006393	chr12	111005193	111006393	1200	intron	11395		chr2:151563096-151565729	chr2	151563096	151565729	2633	Intergenic	-8210
chr5:23415381-23416481	chr5	23415381	23416481	1100	Intergenic	18422		chr7:118313954-118315254	chr7	118313954	118315254	1300	Intergenic	70697		chr15:12738809-12740717	chr15	12738809	12740717	1908	Intergenic	84894		chr18:35100607-35103059	chr18	35100607	35103059	2452	Intergenic	-17079
chr5:23393697-23395604	chr5	23393697	23395604	1907	Intergenic	39702		chr2:124308996-124310696	chr2	124308996	124310696	1700	intron	-87488		chr8:123733283-123734424	chr8	123733283	123734424	1141	promoter-TSS	-104		chr9:122436886-122438605	chr9	122436886	122438605	1719	Intergenic	-38945
chr5:23407704-23409204	chr5	23407704	23409204	1500	Intergenic	25899		chr18:83059130-83060804	chr18	83059130	83060804	1674	Intergenic	-139407		chr17:23518500-23520000	chr17	23518500	23520000	1500	Intergenic	-31549		chr17:5992900-5995229	chr17	5992900	5995229	2329	intron	-13515
chr2:166398515-166400421	chr2	166398515	166400421	1906	Intergenic	-47983		chr14:35519177-35521185	chr14	35519177	35521185	2008	intron	291797		chr1:88254884-88258444	chr1	88254884	88258444	3560	exon	12744		chr10:93944073-93946550	chr10	93944073	93946550	2477	Intergenic	18551
chr7:131186554-131188402	chr7	131186554	131188402	1848	intron	13076		chr12:69824407-69825935	chr12	69824407	69825935	1528	intron	-18515		chr1:88267791-88270135	chr1	88267791	88270135	2344	intron	445		chr1:153751562-153753144	chr1	153751562	153753144	1582	intron	2927
chr8:25262307-25264522	chr8	25262307	25264522	2215	Intergenic	42855		chr19:37254678-37255978	chr19	37254678	37255978	1300	Intergenic	8767		chr1:88248662-88250584	chr1	88248662	88250584	1922	intron	19785		chr4:118061500-118063200	chr4	118061500	118063200	1700	intron	72596
chr3:38076204-38078077	chr3	38076204	38078077	1873	Intergenic	130978		chr19:37263455-37265555	chr19	37263455	37265555	2100	promoter-TSS	-410		chr2:72880929-72882551	chr2	72880929	72882551	1622	Intergenic	-68023		chr3:139153677-139155177	chr3	139153677	139155177	1500	Intergenic	-51466
chr15:5538917-5540551	chr15	5538917	5540551	1634	intron	43416		chr11:29879043-29880769	chr11	29879043	29880769	1726	intron	-54238		chr3:120647727-120649677	chr3	120647727	120649677	1950	intron	238030		chr4:130629300-130631700	chr4	130629300	130631700	2400	Intergenic	-32859
chr15:5536747-5538347	chr15	5536747	5538347	1600	intron	41229		chr16:42676574-42678283	chr16	42676574	42678283	1709	Intergenic	198158		chr15:85478717-85480947	chr15	85478717	85480947	2230	Intergenic	23395		chr11:61283352-61285043	chr11	61283352	61285043	1691	Intergenic	-16670
chr9:120731851-120733705	chr9	120731851	120733705	1854	Intergenic	155447		chr16:42737274-42738574	chr16	42737274	42738574	1300	intron	137663		chr15:85534047-85535347	chr15	85534047	85535347	1300	TTS	-31470		chr6:86598977-86601047	chr6	86598977	86601047	2070	Intergenic	-28162
chr9:120581505-120583505	chr9	120581505	120583505	2000	Intergenic	5174		chr16:42745574-42747283	chr16	42745574	42747283	1709	intron	129158		chr9:33850186-33852362	chr9	33850186	33852362	2176	Intergenic	-191097		chr6:86771933-86773647	chr6	86771933	86773647	1714	intron	2324
chr5:128599676-128601076	chr5	128599676	128601076	1400	promoter-TSS	311		chr1:89574944-89576098	chr1	89574944	89576098	1154	intron	108371		chr9:33891486-33893297	chr9	33891486	33893297	1811	Intergenic	-149979		chr12:80365461-80367135	chr12	80365461	80367135	1674	intron	25379
chr9:58487686-58489662	chr9	58487686	58489662	1976	promoter-TSS	71		chr7:40270902-40272202	chr7	40270902	40272202	1300	Intergenic	-403185		chr2:11378351-11379396	chr2	11378351	11379396	1045	intron	19626		chr12:25164407-25166837	chr12	25164407	25166837	2430	Intergenic	36448
chr5:22609004-22610897	chr5	22609004	22610897	1893	Intergenic	59538		chr14:74217463-74218985	chr14	74217463	74218985	1522	Intergenic	-137303		chr17:83992791-83994309	chr17	83992791	83994309	1518	Intergenic	-5002		chr2:131447221-131449196	chr2	131447221	131449196	1975	intron	-43653
chr15:12738809-12740717	chr15	12738809	12740717	1908	Intergenic	84894		chr14:74326863-74328363	chr14	74326863	74328363	1500	Intergenic	-27914		chr12:35651535-35653235	chr12	35651535	35653235	1700	Intergenic	33919		chr15:38192294-38194051	chr15	38192294	38194051	1757	Intergenic	-26030
chr8:123733283-123734424	chr8	123733283	123734424	1141	promoter-TSS	-104		chr14:74098777-74100563	chr14	74098777	74100563	1786	Intergenic	-255857		chr12:35655825-35657635	chr12	35655825	35657635	1810	Intergenic	29574		chr8:123020822-123023507	chr8	123020822	123023507	2685	intron	20119
chr13:99409973-99411848	chr13	99409973	99411848	1875	TTS	1915		chr7:50595402-50596902	chr7	50595402	50596902	1500	intron	-3038		chr12:35681537-35682637	chr12	35681537	35682637	1100	intron	4217		chr7:79470700-79472354	chr7	79470700	79472354	1654	Intergenic	-5254
chr1:88254884-88258444	chr1	88254884	88258444	3560	exon	12744		chr2:146633196-146634629	chr2	146633196	146634629	1433	Intergenic	90982		chr6:71994647-71996047	chr6	71994647	71996047	1400	Intergenic	47181		chr10:67438545-67440273	chr10	67438545	67440273	1728	Intergenic	-98460
chr1:88267791-88270135	chr1	88267791	88270135	2344	intron	445		chr12:106763693-106765537	chr12	106763693	106765537	1844	Intergenic	-48291		chr15:58026099-58027337	chr15	58026099	58027337	1238	intron	7576		chr13:64387834-64389548	chr13	64387834	64389548	1714	Intergenic	-18171
chr1:88248662-88250584	chr1	88248662	88250584	1922	intron	19785		chr4:124583500-124585300	chr4	124583500	124585300	1800	Intergenic	15221		chr10:110572928-110574673	chr10	110572928	110574673	1745	Intergenic	-26849		chr13:103210921-103212995	chr13	103210921	103212995	2074	intron	122534
chr1:88261562-88263591	chr1	88261562	88263591	2029	TTS	6831		chr9:51908494-51909794	chr9	51908494	51909794	1300	Intergenic	-5285		chr10:120308228-120310273	chr10	120308228	120310273	2045	Intergenic	-80272		chr7:113241354-113243274	chr7	113241354	113243274	1920	intron	34849
chr2:72880929-72882551	chr2	72880929	72882551	1622	Intergenic	-68023		chr10:117984173-117985615	chr10	117984173	117985615	1442	Intergenic	59435		chr13:81181295-81183148	chr13	81181295	81183148	1853	intron	218148		chr12:31302335-31303907	chr12	31302335	31303907	1572	exon	37827
chr3:120647727-120649677	chr3	120647727	120649677	1950	intron	238030		chr10:117987373-117988973	chr10	117987373	117988973	1600	Intergenic	62714		chr13:80962221-80964173	chr13	80962221	80964173	1952	promoter-TSS	-877		chr11:69334165-69335769	chr11	69334165	69335769	1604	Intergenic	-5802
chr8:31401307-31403108	chr8	31401307	31403108	1801	Intergenic	34459		chr10:117940345-117941928	chr10	117940345	117941928	1583	intron	15678		chr18:4656629-4658047	chr18	4656629	4658047	1418	intron	22409		chr5:64579204-64581029	chr5	64579204	64581029	1825	Intergenic	30582
chr8:31300607-31302351	chr8	31300607	31302351	1744	Intergenic	-66270		chr15:60103599-60105047	chr15	60103599	60105047	1448	Intergenic	-87705		chr13:51062395-51063921	chr13	51062395	51063921	1526	Intergenic	37569		chr18:75584007-75586504	chr18	75584007	75586504	2497	intron	70611
chr8:31372324-31374322	chr8	31372324	31374322	1998	intron	5574		chr15:60140899-60142699	chr15	60140899	60142699	1800	Intergenic	-125181		chr6:92940645-92942590	chr6	92940645	92942590	1945	intron	1036		chr2:167386296-167387996	chr2	167386296	167387996	1700	Intergenic	-34564
chr15:85539547-85540047	chr15	85539547	85540047	500	intron	-36570		chr13:15740895-15742821	chr13	15740895	15742821	1926	Intergenic	60772		chr8:10996907-10998251	chr8	10996907	10998251	1344	intron	-10271		chr2:138247351-138249051	chr2	138247351	138249051	1700	Intergenic	-8383
chr15:85420047-85421651	chr15	85420047	85421651	1604	intron	82378		chr13:15776795-15778721	chr13	15776795	15778721	1926	Intergenic	24872		chr9:122571651-122572851	chr9	122571651	122572851	1200	promoter-TSS	-250		chr1:75346862-75348684	chr1	75346862	75348684	1822	Intergenic	-12519
chr9:33891486-33893297	chr9	33891486	33893297	1811	Intergenic	-149979		chr6:128372945-128374577	chr6	128372945	128374577	1632	exon	-1749		chr9:22410686-22412405	chr9	22410686	22412405	1719	promoter-TSS	-31		chr10:21503873-21505528	chr10	21503873	21505528	1655	Intergenic	-88444
chr2:11374896-11376429	chr2	11374896	11376429	1533	intron	22837		chr13:117710495-117711795	chr13	117710495	117711795	1300	intron	8866		chr17:27258654-27259495	chr17	27258654	27259495	841	Intergenic	-11009		chr15:36321637-36323947	chr15	36321637	36323947	2310	Intergenic	-39645
chr11:3442569-3443965	chr11	3442569	3443965	1396	intron	-9170		chr3:55836577-55838069	chr3	55836577	55838069	1492	intron	-9782		chr17:27248500-27249754	chr17	27248500	27249754	1254	Intergenic	-1061		chr7:46838300-46840102	chr7	46838300	46840102	1802	Intergenic	-6603
chr17:83955200-83957109	chr17	83955200	83957109	1909	Intergenic	-42397		chr9:35323551-35325297	chr9	35323551	35325297	1746	Intergenic	43319		chr17:27244600-27246454	chr17	27244600	27246454	1854	intron	2539		chr13:43271095-43272721	chr13	43271095	43272721	1626	intron	32264
chr17:84032654-84034500	chr17	84032654	84034500	1846	Intergenic	35025		chr9:35326586-35328394	chr9	35326586	35328394	1808	Intergenic	46385		chr3:127957434-127958204	chr3	127957434	127958204	770	Intergenic	41648		chr1:86486784-86488698	chr1	86486784	86488698	1914	Intergenic	-38995
chr17:83978529-83980409	chr17	83978529	83980409	1880	Intergenic	-19083		chr9:35330005-35331051	chr9	35330005	35331051	1046	Intergenic	49423		chr15:61241047-61242899	chr15	61241047	61242899	1852	Intergenic	-320703		chr10:79840128-79841845	chr10	79840128	79841845	1717	intron	-13445
chr17:83997209-83998809	chr17	83997209	83998809	1600	promoter-TSS	-543		chr9:35339151-35341105	chr9	35339151	35341105	1954	Intergenic	59023		chr15:61105447-61106799	chr15	61105447	61106799	1352	Intergenic	-184853		chr6:89032933-89034745	chr6	89032933	89034745	1812	Intergenic	-62271
chr12:100778693-100780225	chr12	100778693	100780225	1532	intron	336		chr6:89067720-89069233	chr6	89067720	89069233	1513	Intergenic	-27633		chr9:20846351-20847351	chr9	20846351	20847351	1000	Intergenic	-21791		chr12:58851493-58853235	chr12	58851493	58853235	1742	Intergenic	159653
chr1:55884044-55885391	chr1	55884044	55885391	1347	Intergenic	-46523		chr6:89032933-89034745	chr6	89032933	89034745	1812	Intergenic	-62271		chr14:68123429-68125049	chr14	68123429	68125049	1620	exon	487		chr19:32174178-32176058	chr19	32174178	32176058	1880	intron	35895
chr15:58012747-58013647	chr15	58012747	58013647	900	Intergenic	21097		chr11:97507569-97509263	chr11	97507569	97509263	1694	TTS	-8076		chr15:101223699-101225537	chr15	101223699	101225537	1838	promoter-TSS	159		chr1:39940662-39942291	chr1	39940662	39942291	1629	intron	40564
chr15:58026099-58027337	chr15	58026099	58027337	1238	intron	7576		chr4:62524339-62526104	chr4	62524339	62526104	1765	promoter-TSS	-147		chr13:29218095-29219821	chr13	29218095	29219821	1726	intron	202703		chr10:68038973-68040850	chr10	68038973	68040850	1877	intron	60314
chr2:9955529-9956996	chr2	9955529	9956996	1467	intron	-66723		chr6:72139733-72141420	chr6	72139733	72141420	1687	intron	-17380		chr8:3335951-3337740	chr8	3335951	3337740	1789	Intergenic	-16569		chr13:107710646-107712395	chr13	107710646	107712395	1749	Intergenic	24124
chr2:148856296-148858251	chr2	148856296	148858251	1955	Intergenic	-6340		chr9:118388794-118390662	chr9	118388794	118390662	1868	Intergenic	-40111		chr15:80703794-80704894	chr15	80703794	80704894	1100	Intergenic	-6734		chr2:180304921-180306615	chr2	180304921	180306615	1694	Intergenic	-15889
chr2:148850517-148852229	chr2	148850517	148852229	1712	promoter-TSS	-439		chr13:66983973-66985695	chr13	66983973	66985695	1722	intron	47571		chr2:147703351-147704817	chr2	147703351	147704817	1466	Intergenic	-6609		chr9:7525894-7527597	chr9	7525894	7527597	1703	Intergenic	24404
chr10:120308228-120310273	chr10	120308228	120310273	2045	Intergenic	-80272		chr17:84115595-84117329	chr17	84115595	84117329	1734	Intergenic	37802		chr2:167777021-167778829	chr2	167777021	167778829	1808	Intergenic	86748		chr2:32869596-32871296	chr2	32869596	32871296	1700	Intergenic	-5688
chr18:4656629-4658047	chr18	4656629	4658047	1418	intron	22409		chr17:84112295-84113295	chr17	84112295	84113295	1000	Intergenic	34135		chr2:167697551-167698596	chr2	167697551	167698596	1045	TTS	6897		chr8:64663851-64665683	chr8	64663851	64665683	1832	intron	28342
chr2:162767996-162769396	chr2	162767996	162769396	1400	Intergenic	107533		chr17:84118754-84120595	chr17	84118754	84120595	1841	Intergenic	41015		chr12:112496049-112497241	chr12	112496049	112497241	1192	intron	7197		chr9:67178205-67179805	chr9	67178205	67179805	1600	Intergenic	45444
chr7:137409900-137411813	chr7	137409900	137411813	1913	promoter-TSS	-101		chr7:68373900-68375000	chr7	68373900	68375000	1100	Intergenic	-42974		chr16:14481674-14483980	chr16	14481674	14483980	2306	Intergenic	-79490		chr11:77780752-77782252	chr11	77780752	77782252	1500	intron	4267
chr12:79989807-79991761	chr12	79989807	79991761	1954	Intergenic	-54520		chr5:126723681-126725429	chr5	126723681	126725429	1748	Intergenic	-306234		chr14:34103185-34105449	chr14	34103185	34105449	2264	Intergenic	-1563		chr9:75236105-75238305	chr9	75236105	75238305	2200	intron	5191
chr8:111145307-111146724	chr8	111145307	111146724	1417	promoter-TSS	-518		chr5:126733281-126734581	chr5	126733281	126734581	1300	Intergenic	-296858		chr14:34098363-34099985	chr14	34098363	34099985	1622	intron	3580		chr11:87678052-87679769	chr11	87678052	87679769	1717	intron	15824
chr13:53584295-53585961	chr13	53584295	53585961	1666	Intergenic	54073		chr1:172545437-172546868	chr1	172545437	172546868	1431	TTS	4653		chr10:7662328-7664273	chr10	7662328	7664273	1945	promoter-TSS	-70		chr4:86689500-86691300	chr4	86689500	86691300	1800	Intergenic	-20341
chr6:92940645-92942590	chr6	92940645	92942590	1945	intron	1036		chr10:111714673-111716173	chr10	111714673	111716173	1500	Intergenic	-121150		chr1:186456668-186458184	chr1	186456668	186458184	1516	Intergenic	101255		chr12:116168407-116170435	chr12	116168407	116170435	2028	Intergenic	91695
chr5:28396304-28398104	chr5	28396304	28398104	1800	intron	-69780		chr8:57340583-57341883	chr8	57340583	57341883	1300	intron	8798		chr1:186609262-186611091	chr1	186609262	186611091	1829	Intergenic	-51496		chr3:51651869-51653527	chr3	51651869	51653527	1658	Intergenic	-8481
chr9:122568462-122569762	chr9	122568462	122569762	1300	Intergenic	-3389		chr2:59415715-59417115	chr2	59415715	59417115	1400	Intergenic	-29733		chr1:88272668-88274437	chr1	88272668	88274437	1769	intron	4004		chr7:89711800-89713613	chr7	89711800	89713613	1813	intron	79889
chr9:122571651-122572851	chr9	122571651	122572851	1200	promoter-TSS	-250		chr8:35919607-35921322	chr8	35919607	35921322	1715	Intergenic	-37508		chr12:112375537-112376893	chr12	112375537	112376893	1356	Intergenic	46983		chr6:30355420-30357533	chr6	30355420	30357533	2113	Intergenic	34533
chr4:95909404-95910804	chr4	95909404	95910804	1400	intron	56931		chr7:131186554-131188402	chr7	131186554	131188402	1848	intron	13076		chr6:61241976-61243633	chr6	61241976	61243633	1657	intron	-61995		chr2:128902496-128904451	chr2	128902496	128904451	1955	Intergenic	39542
chr17:27248500-27249754	chr17	27248500	27249754	1254	Intergenic	-1061		chr7:131235300-131237154	chr7	131235300	131237154	1854	intron	61825		chr6:61225047-61226990	chr6	61225047	61226990	1943	intron	-45209		chr4:11146900-11148800	chr4	11146900	11148800	1900	Intergenic	-8591
chr17:27255754-27257409	chr17	27255754	27257409	1655	Intergenic	-8516		chr8:25273907-25275951	chr8	25273907	25275951	2044	Intergenic	31341		chr3:121597177-121599027	chr3	121597177	121599027	1850	Intergenic	45383		chr2:29702329-29704221	chr2	29702329	29704221	1892	intron	-58253
chr17:27240554-27242100	chr17	27240554	27242100	1546	intron	6739		chr13:80935211-80937421	chr13	80935211	80937421	2210	Intergenic	-4087		chr7:73425900-73427674	chr7	73425900	73427674	1774	3'	-51013		chr13:103200673-103202348	chr13	103200673	103202348	1675	intron	132981
chr17:27244600-27246454	chr17	27244600	27246454	1854	intron	2539		chr13:80939895-80941873	chr13	80939895	80941873	1978	intron	481		chr7:115216491-115217960	chr7	115216491	115217960	1469	Intergenic	265952		chr4:47406500-47408004	chr4	47406500	47408004	1504	intron	21036
chr3:127957434-127958204	chr3	127957434	127958204	770	Intergenic	41648		chr12:91069907-91071735	chr12	91069907	91071735	1828	intron	24973		chr9:122420578-122422705	chr9	122420578	122422705	2127	Intergenic	-22841		chr13:54100795-54102748	chr13	54100795	54102748	1953	intron	29927
chr15:61105447-61106799	chr15	61105447	61106799	1352	Intergenic	-184853		chr3:38225733-38227369	chr3	38225733	38227369	1636	Intergenic	-18432		chr9:122436886-122438605	chr9	122436886	122438605	1719	Intergenic	-38945		chr3:122462327-122463977	chr3	122462327	122463977	1650	intron	43372
chr15:61241047-61242899	chr15	61241047	61242899	1852	Intergenic	-320703		chr3:38254469-38256569	chr3	38254469	38256569	2100	Intergenic	-47400		chr3:143151404-143153077	chr3	143151404	143153077	1673	Intergenic	-90814		chr4:150272300-150273804	chr4	150272300	150273804	1504	Intergenic	-8864
chr3:102309333-102311227	chr3	102309333	102311227	1894	Intergenic	47875		chr3:38275404-38278233	chr3	38275404	38278233	2829	Intergenic	-68700		chr3:143155069-143156277	chr3	143155069	143156277	1208	Intergenic	-87382		chr3:27550627-27552277	chr3	27550627	27552277	1650	intron	33543
chr17:10606200-10607900	chr17	10606200	10607900	1700	intron	150834		chr3:38283133-38284933	chr3	38283133	38284933	1800	Intergenic	-75914		chr3:143245677-143247369	chr3	143245677	143247369	1692	intron	3468		chr5:23992588-23994504	chr5	23992588	23994504	1916	intron	36766
chr9:20868305-20870551	chr9	20868305	20870551	2246	exon	786		chr15:5536747-5538347	chr15	5536747	5538347	1600	intron	41229		chr3:81782369-81784077	chr3	81782369	81784077	1708	Intergenic	-18802		chr7:16340474-16341674	chr7	16340474	16341674	1200	intron	31491
chr2:6162196-6164115	chr2	6162196	6164115	1919	Intergenic	-30095		chr15:5538917-5540551	chr15	5538917	5540551	1634	intron	43416		chr3:81481904-81483977	chr3	81481904	81483977	2073	Intergenic	-319084		chr4:132427500-132429200	chr4	132427500	132429200	1700	Intergenic	-5904
chr19:12591178-12592851	chr19	12591178	12592851	1673	intron	4551		chr15:5494547-5496409	chr15	5494547	5496409	1862	promoter-TSS	-840		chr3:14947369-14949233	chr3	14947369	14949233	1864	Intergenic	-22900		chr7:73623402-73625002	chr7	73623402	73625002	1600	Intergenic	62361
chr19:12595151-12597131	chr19	12595151	12597131	1980	non-coding	425		chr9:77463794-77465462	chr9	77463794	77465462	1668	intron	-65212		chr17:35996709-35998554	chr17	35996709	35998554	1845	intron	3128		chr4:41352504-41354200	chr4	41352504	41354200	1696	intron	4356
chr8:120323024-120324624	chr8	120323024	120324624	1600	Intergenic	-95594		chr3:153806027-153807233	chr3	153806027	153807233	1206	Intergenic	-14543		chr10:69212145-69214115	chr10	69212145	69214115	1970	promoter-TSS	-32		chr6:108894690-108896333	chr6	108894690	108896333	1643	Intergenic	66871
chr8:120307324-120309407	chr8	120307324	120309407	2083	Intergenic	-80136		chr4:44644900-44646600	chr4	44644900	44646600	1700	intron	-57050		chr19:52631709-52633651	chr19	52631709	52633651	1942	Intergenic	-290501		chr7:73627554-73629002	chr7	73627554	73629002	1448	Intergenic	58285
chr8:120287884-120290124	chr8	120287884	120290124	2240	Intergenic	-60774		chr3:127887327-127888833	chr3	127887327	127888833	1506	intron	8243		chr14:123242077-123243963	chr14	123242077	123243963	1886	Intergenic	73834		chr2:73552496-73553996	chr2	73552496	73553996	1500	Intergenic	-23759
chr8:120269283-120270983	chr8	120269283	120270983	1700	Intergenic	-41903		chr3:127895327-127897204	chr3	127895327	127897204	1877	promoter-TSS	57		chr14:123299463-123300985	chr14	123299463	123300985	1522	intron	131038		chr2:60504515-60505721	chr2	60504515	60505721	1206	intron	48190
chr10:128504273-128505928	chr10	128504273	128505928	1655	TTS	5854		chr5:64044481-64046344	chr5	64044481	64046344	1863	intron	440		chr8:60547822-60549407	chr8	60547822	60549407	1585	Intergenic	42491		chr12:4496937-4498235	chr12	4496937	4498235	1298	Intergenic	-20404
chr8:3347640-3349407	chr8	3347640	3349407	1767	Intergenic	-4891		chr5:64047097-64048688	chr5	64047097	64048688	1591	non-coding	2920		chr8:60491607-60493324	chr8	60491607	60493324	1717	Intergenic	-13658		chr3:83862227-83863969	chr3	83862227	83863969	1742	Intergenic	-21490
chr19:10757189-10758895	chr19	10757189	10758895	1706	intron	17095		chr9:120581505-120583505	chr9	120581505	120583505	2000	Intergenic	5174		chr2:156511417-156512917	chr2	156511417	156512917	1500	intron	-35409		chr17:5813300-5814709	chr17	5813300	5814709	1409	Intergenic	14515
chr15:83215347-83216994	chr15	83215347	83216994	1647	Intergenic	35560		chr15:12716594-12718747	chr15	12716594	12718747	2153	Intergenic	106986		chr11:120045443-120048052	chr11	120045443	120048052	2609	5'	397		chr1:51814944-51816384	chr1	51814944	51816384	1440	intron	100314
chr2:147850715-147852529	chr2	147850715	147852529	1814	Intergenic	140929		chr8:123736283-123738024	chr8	123736283	123738024	1741	intron	3196		chr11:120055743-120057143	chr11	120055743	120057143	1400	Intergenic	-9298		chr2:68884896-68886496	chr2	68884896	68886496	1600	intron	24255
chr2:167777021-167778829	chr2	167777021	167778829	1808	Intergenic	86748		chr17:23545909-23547609	chr17	23545909	23547609	1700	Intergenic	-4040		chr11:120029498-120030843	chr11	120029498	120030843	1345	intron	11610		chr2:28234651-28236229	chr2	28234651	28236229	1578	Intergenic	29751
chr2:167691915-167693021	chr2	167691915	167693021	1106	intron	1291		chr9:107346551-107347705	chr9	107346551	107347705	1154	intron	6488		chr2:25427929-25429817	chr2	25427929	25429817	1888	intron	199		chr4:102526904-102528700	chr4	102526904	102528700	1796	intron	-42258
chr12:112496049-112497241	chr12	112496049	112497241	1192	intron	7197		chr3:120854477-120855277	chr3	120854477	120855277	800	intron	31855		chr3:122096533-122098477	chr3	122096533	122098477	1944	intron	53045		chr2:109441951-109444296	chr2	109441951	109444296	2345	Intergenic	162386
chr2:113945296-113946696	chr2	113945296	113946696	1400	Intergenic	-67569		chr3:120647727-120649677	chr3	120647727	120649677	1950	intron	238030		chr2:69288317-69290051	chr2	69288317	69290051	1734	intron	53432		chr1:51529462-51531284	chr1	51529462	51531284	1822	Intergenic	-51974
chr13:60047721-60048934	chr13	60047721	60048934	1213	intron	18617		chr8:31435807-31437451	chr8	31435807	31437451	1644	Intergenic	68880		chr5:8718929-8720704	chr5	8718929	8720704	1775	intron	59725		chr16:32696780-32697683	chr16	32696780	32697683	903	Intergenic	24078
chr1:186456668-186458184	chr1	186456668	186458184	1516	Intergenic	101255		chr8:31520507-31522151	chr8	31520507	31522151	1644	Intergenic	153580		chr1:75184898-75186298	chr1	75184898	75186298	1400	intron	-5206		chr7:68373900-68375000	chr7	68373900	68375000	1100	Intergenic	-42974
chr1:186586235-186588168	chr1	186586235	186588168	1933	Intergenic	-28521		chr8:31372324-31374322	chr8	31372324	31374322	1998	intron	5574		chr5:24392281-24395144	chr5	24392281	24395144	2863	promoter-TSS	-443		chr6:115479847-115481347	chr6	115479847	115481347	1500	intron	58531
chr1:88272668-88274437	chr1	88272668	88274437	1769	intron	4004		chr15:85423599-85425251	chr15	85423599	85425251	1652	intron	78802		chr8:86563207-86564622	chr8	86563207	86564622	1415	exon	2675		chr7:25813554-25814654	chr7	25813554	25814654	1100	intron	2426
chr1:88276444-88278491	chr1	88276444	88278491	2047	promoter-TSS	89		chr9:33891486-33893297	chr9	33891486	33893297	1811	Intergenic	-149979		chr8:86500683-86502522	chr8	86500683	86502522	1839	Intergenic	64987		chr4:41077900-41079700	chr4	41077900	41079700	1800	Intergenic	19383
chr3:121603832-121605477	chr3	121603832	121605477	1645	Intergenic	38830		chr9:33929586-33931505	chr9	33929586	33931505	1919	Intergenic	-111825		chr8:86349922-86352440	chr8	86349922	86352440	2518	Intergenic	215409		chr4:145257400-145259104	chr4	145257400	145259104	1704	Intergenic	-11382
chr3:121616927-121618832	chr3	121616927	121618832	1905	Intergenic	25605		chr9:33850186-33852362	chr9	33850186	33852362	2176	Intergenic	-191097		chr17:31073054-31074791	chr17	31073054	31074791	1737	intron	16229		chr6:67169733-67171320	chr6	67169733	67171320	1587	Intergenic	-96452
chr3:121651433-121653169	chr3	121651433	121653169	1736	Intergenic	-5848		chr2:148782196-148783929	chr2	148782196	148783929	1733	intron	1054		chr17:31066391-31067891	chr17	31066391	31067891	1500	intron	9447		chr5:139493404-139495004	chr5	139493404	139495004	1600	Intergenic	-9713
chr2:129211717-129213696	chr2	129211717	129213696	1979	Intergenic	-6262		chr5:52629604-52631444	chr5	52629604	52631444	1840	Intergenic	-11513		chr17:31057091-31058839	chr17	31057091	31058839	1748	intron	271		chr2:125666696-125668351	chr2	125666696	125668351	1655	intron	-5576
chr9:122436886-122438605	chr9	122436886	122438605	1719	Intergenic	-38945		chr5:52616044-52617688	chr5	52616044	52617688	1644	intron	2145		chr5:104959681-104961429	chr5	104959681	104961429	1748	intron	22162		chr10:88892228-88893628	chr10	88892228	88893628	1400	intron	6936
chr3:143151404-143153077	chr3	143151404	143153077	1673	Intergenic	-90814		chr2:11378351-11379396	chr2	11378351	11379396	1045	intron	19626		chr9:44287105-44288862	chr9	44287105	44288862	1757	intron	260		chr8:79600307-79601807	chr8	79600307	79601807	1500	Intergenic	-38619
chr18:32444275-32446055	chr18	32444275	32446055	1780	Intergenic	-66881		chr2:11374896-11376429	chr2	11374896	11376429	1533	intron	22837		chr16:45742074-45743876	chr16	45742074	45743876	1802	promoter-TSS	-20		chr17:4997209-4997900	chr17	4997209	4997900	691	intron	2481
chr19:4419389-4421258	chr19	4419389	4421258	1869	Intergenic	-18999		chr5:148949429-148951244	chr5	148949429	148951244	1815	promoter-TSS	87		chr7:84201602-84203274	chr7	84201602	84203274	1672	Intergenic	-50545		chr15:27596194-27597747	chr15	27596194	27597747	1553	Intergenic	25477
chr19:4431989-4433195	chr19	4431989	4433195	1206	intron	-6731		chr17:83992791-83994309	chr17	83992791	83994309	1518	Intergenic	-5002		chr7:84135300-84137154	chr7	84135300	84137154	1854	intron	15666		chr6:50254220-50255933	chr6	50254220	50255933	1713	intron	6692
chr19:52631709-52633651	chr19	52631709	52633651	1942	Intergenic	-290501		chr17:83972554-83974629	chr17	83972554	83974629	2075	Intergenic	-24960		chr7:79278654-79280491	chr7	79278654	79280491	1837	intron	6307		chr10:121499933-121500868	chr10	121499933	121500868	935	Intergenic	-24151
chr14:123299463-123300985	chr14	123299463	123300985	1522	intron	131038		chr2:35898315-35899321	chr2	35898315	35899321	1006	intron	79628		chr14:54253163-54254985	chr14	54253163	54254985	1822	promoter-TSS	-55		chr11:83077769-83080165	chr11	83077769	83080165	2396	Intergenic	13855
chr5:125480688-125481688	chr5	125480688	125481688	1000	intron	5315		chr2:35840815-35842321	chr2	35840815	35842321	1506	intron	22378		chr14:7997324-7999985	chr14	7997324	7999985	2661	Intergenic	-4233		chr4:88927904-88929900	chr4	88927904	88929900	1996	intron	13140
chr5:125494788-125496388	chr5	125494788	125496388	1600	intron	19715		chr12:35733325-35735361	chr12	35733325	35735361	2036	Intergenic	-39225		chr5:35750588-35751504	chr5	35750588	35751504	916	Intergenic	-6834		chr6:146685320-146687290	chr6	146685320	146687290	1970	Intergenic	29087
chr5:125497681-125498381	chr5	125497681	125498381	700	intron	22158		chr12:35651535-35653235	chr12	35651535	35653235	1700	Intergenic	33919		chr11:76463863-76464963	chr11	76463863	76464963	1100	intron	4052		chr8:79596051-79597640	chr8	79596051	79597640	1589	Intergenic	-42830
chr9:63677286-63679105	chr9	63677286	63679105	1819	intron	75541		chr12:35655825-35657635	chr12	35655825	35657635	1810	Intergenic	29574		chr11:76467998-76470569	chr11	76467998	76470569	2571	promoter-TSS	-819		chr2:84868496-84869296	chr2	84868496	84869296	800	Intergenic	17796
chr2:156511417-156512917	chr2	156511417	156512917	1500	intron	-35409		chr12:35681537-35682637	chr12	35681537	35682637	1100	intron	4217		chr2:103632251-103634029	chr2	103632251	103634029	1778	intron	66830		chr15:53541847-53543694	chr15	53541847	53543694	1847	intron	-196588
chr2:156546851-156548396	chr2	156546851	156548396	1545	promoter-TSS	48		chr2:160075151-160076917	chr2	160075151	160076917	1766	Intergenic	59381		chr2:103661496-103663296	chr2	103661496	103663296	1800	intron	96086		chr10:63127645-63129273	chr10	63127645	63129273	1628	intron	28303
chr15:52029994-52031447	chr15	52029994	52031447	1453	Intergenic	-9386		chr6:72055820-72057590	chr6	72055820	72057590	1770	Intergenic	-14177		chr9:119143078-119144562	chr9	119143078	119144562	1484	intron	13273		chr6:47778047-47778990	chr6	47778047	47778990	943	Intergenic	25133
chr15:52155347-52157147	chr15	52155347	52157147	1800	Intergenic	116140		chr1:55826562-55828291	chr1	55826562	55828291	1729	Intergenic	-103814		chr9:119146005-119147705	chr9	119146005	119147705	1700	intron	10238		chr5:72904204-72906004	chr5	72904204	72906004	1800	Intergenic	-9258
chr11:120055743-120057143	chr11	120055743	120057143	1400	Intergenic	-9298		chr1:55864598-55866435	chr1	55864598	55866435	1837	Intergenic	-65724		chr2:93848996-93850921	chr2	93848996	93850921	1925	promoter-TSS	-16		chr4:148646300-148647604	chr4	148646300	148647604	1304	intron	3635
chr11:120029498-120030843	chr11	120029498	120030843	1345	intron	11610		chr5:66026204-66027188	chr5	66026204	66027188	984	exon	-22411		chr11:105995363-105997563	chr11	105995363	105997563	2200	intron	1788		chr11:69706265-69707852	chr11	69706265	69707852	1587	Intergenic	-10961
chr11:120064443-120067963	chr11	120064443	120067963	3520	intron	-19058		chr15:58028451-58029947	chr15	58028451	58029947	1496	intron	5095		chr4:106838339-106840700	chr4	106838339	106840700	2361	Intergenic	-34513		chr2:167383315-167384315	chr2	167383315	167384315	1000	Intergenic	-34637
chr11:120039743-120043065	chr11	120039743	120043065	3322	intron	377		chr11:66984069-66985865	chr11	66984069	66985865	1796	Intergenic	27073		chr4:106847300-106849200	chr4	106847300	106849200	1900	Intergenic	-43243		chr2:158113396-158114551	chr2	158113396	158114551	1155	Intergenic	-22177
chr2:25427929-25429817	chr2	25427929	25429817	1888	intron	199		chr10:110565373-110567150	chr10	110565373	110567150	1777	Intergenic	-34388		chr12:83986693-83988635	chr12	83986693	83988635	1942	promoter-TSS	-197		chr6:146674445-146676233	chr6	146674445	146676233	1788	Intergenic	18121
chr3:122062369-122063969	chr3	122062369	122063969	1600	intron	18709		chr10:110484245-110485950	chr10	110484245	110485950	1705	Intergenic	-115552		chr4:152211500-152213404	chr4	152211500	152213404	1904	intron	12608		chr15:27340847-27342551	chr15	27340847	27342551	1704	Intergenic	-124978
chr1:75184898-75186298	chr1	75184898	75186298	1400	intron	-5206		chr10:110330973-110332673	chr10	110330973	110332673	1700	Intergenic	-268827		chr9:104352794-104354005	chr9	104352794	104354005	1211	Intergenic	-15678		chr2:145213651-145215021	chr2	145213651	145215021	1370	Intergenic	-28275
chr5:24400688-24402188	chr5	24400688	24402188	1500	intron	7282		chr2:148850517-148852229	chr2	148850517	148852229	1712	promoter-TSS	-439		chr9:104374894-104376805	chr9	104374894	104376805	1911	Intergenic	-38128		chr3:117139177-117140877	chr3	117139177	117140877	1700	Intergenic	-62262
chr17:46327329-46329095	chr17	46327329	46329095	1766	promoter-TSS	-189		chr9:8041894-8043786	chr9	8041894	8043786	1892	promoter-TSS	-17		chr9:104332905-104334594	chr9	104332905	104334594	1689	intron	3972		chr4:82034600-82036200	chr4	82034600	82036200	1600	Intergenic	-29980
chr16:20413480-20415376	chr16	20413480	20415376	1896	intron	11966		chr1:136414484-136416444	chr1	136414484	136416444	1960	promoter-TSS	55		chr9:104320686-104322505	chr9	104320686	104322505	1819	intron	16126		chr5:53934329-53935629	chr5	53934329	53935629	1300	Intergenic	-63544
chr3:121874269-121875977	chr3	121874269	121875977	1708	Intergenic	-59908		chr13:81175621-81176921	chr13	81175621	81176921	1300	intron	212197		chr9:104337094-104339178	chr9	104337094	104339178	2084	promoter-TSS	-414
chr3:121833977-121835577	chr3	121833977	121835577	1600	Intergenic	-19562		chr13:81050521-81052634	chr13	81050521	81052634	2113	intron	87504		chr15:89558209-89559517	chr15	89558209	89559517	1308	3'	-9463
chr17:31073054-31074791	chr17	31073054	31074791	1737	intron	16229		chr12:69196625-69198835	chr12	69196625	69198835	2210	non-coding	519		chr11:94601165-94603069	chr11	94601165	94603069	1904	promoter-TSS	-331
chr17:31066391-31067891	chr17	31066391	31067891	1500	intron	9447		chr8:94425483-94426924	chr8	94425483	94426924	1441	Intergenic	8899		chr8:122766024-122767424	chr8	122766024	122767424	1400	Intergenic	-8762
chr17:31057091-31058839	chr17	31057091	31058839	1748	intron	271		chr3:155875077-155876777	chr3	155875077	155876777	1700	Intergenic	-100427		chr1:78648635-78650335	chr1	78648635	78650335	1700	Intergenic	-8340
chr9:44287105-44288862	chr9	44287105	44288862	1757	intron	260		chr4:156108800-156110804	chr4	156108800	156110804	2004	promoter-TSS	-196		chr11:54306065-54307865	chr11	54306065	54307865	1800	intron	2761
chr5:135012476-135013544	chr5	135012476	135013544	1068	TTS	147		chr6:43433820-43435420	chr6	43433820	43435420	1600	intron	-7809		chr11:54303398-54304598	chr11	54303398	54304598	1200	promoter-TSS	174
chr2:181482996-181484851	chr2	181482996	181484851	1855	Intergenic	-9282		chr6:43381690-43383433	chr6	43381690	43383433	1743	intron	-59867		chr5:142900904-142903144	chr5	142900904	142903144	2240	Intergenic	4730
chr10:80583945-80586868	chr10	80583945	80586868	2923	intron	4934		chr18:4715430-4717304	chr18	4715430	4717304	1874	Intergenic	81438		chr4:56373500-56375400	chr4	56373500	56375400	1900	Intergenic	366975
chr9:122336686-122338605	chr9	122336686	122338605	1919	Intergenic	-13970		chr18:4656629-4658047	chr18	4656629	4658047	1418	intron	22409		chr12:80246635-80247507	chr12	80246635	80247507	872	intron	13300
chr2:22995596-22997251	chr2	22995596	22997251	1655	intron	43817		chr2:162719496-162721017	chr2	162719496	162721017	1521	Intergenic	59094		chr7:28930446-28932500	chr7	28930446	28932500	2054	intron	30807
chr1:60408735-60410691	chr1	60408735	60410691	1956	promoter-TSS	94		chr7:137409900-137411813	chr7	137409900	137411813	1913	promoter-TSS	-101		chr1:36708844-36710891	chr1	36708844	36710891	2047	promoter-TSS	57
chr19:57203558-57205231	chr19	57203558	57205231	1673	intron	-6764		chr13:67571895-67573573	chr13	67571895	67573573	1678	Intergenic	19500		chr11:20037612-20038852	chr11	20037612	20038852	1240	Intergenic	74719
chr19:57154455-57156558	chr19	57154455	57156558	2103	intron	-36483		chr8:111145307-111146724	chr8	111145307	111146724	1417	promoter-TSS	-518		chr11:20106912-20108769	chr11	20106912	20108769	1857	intron	5110
chr5:35750588-35751504	chr5	35750588	35751504	916	Intergenic	-6834		chr6:93256276-93258290	chr6	93256276	93258290	2014	Intergenic	316701		chr1:125449791-125451462	chr1	125449791	125451462	1671	Intergenic	-14900
chr5:35776288-35777204	chr5	35776288	35777204	916	intron	18866		chr6:93266320-93267976	chr6	93266320	93267976	1656	Intergenic	326566		chr1:124804562-124806268	chr1	124804562	124806268	1706	Intergenic	630312
chr5:35813588-35815104	chr5	35813588	35815104	1516	intron	56466		chr6:92940645-92942590	chr6	92940645	92942590	1945	intron	1036		chr9:119379405-119381951	chr9	119379405	119381951	2546	exon	-21500
chr5:35785288-35786888	chr5	35785288	35786888	1600	intron	28208		chr8:11004483-11006322	chr8	11004483	11006322	1839	exon	-2447		chr19:3985995-3988195	chr19	3985995	3988195	2200	exon	525
chr5:35757181-35759576	chr5	35757181	35759576	2395	intron	499		chr9:122571651-122572851	chr9	122571651	122572851	1200	promoter-TSS	-250		chr19:3985051-3985951	chr19	3985051	3985951	900	Intergenic	-1069
chr11:76508063-76510443	chr11	76508063	76510443	2380	5'	166		chr9:68820005-68821594	chr9	68820005	68821594	1589	intron	55454		chr11:102778143-102780363	chr11	102778143	102780363	2220	3'	17818
chr11:76589069-76590469	chr11	76589069	76590469	1400	Intergenic	-12030		chr2:135561917-135563551	chr2	135561917	135563551	1634	Intergenic	20486		chr11:102752643-102754663	chr11	102752643	102754663	2020	Intergenic	-7782
chr11:76463863-76464963	chr11	76463863	76464963	1100	intron	4052		chr2:135524721-135526729	chr2	135524721	135526729	2008	Intergenic	57495		chr11:102760943-102762898	chr11	102760943	102762898	1955	intron	486
chr11:76479212-76480969	chr11	76479212	76480969	1757	intron	-11626		chr17:27236839-27238800	chr17	27236839	27238800	1961	intron	10246		chr7:134114002-134115854	chr7	134114002	134115854	1852	intron	110169
chr11:76467998-76470569	chr11	76467998	76470569	2571	promoter-TSS	-819		chr3:127957434-127958204	chr3	127957434	127958204	770	Intergenic	41648		chr11:46032365-46034498	chr11	46032365	46034498	2133	Intergenic	-21070
chr10:18022045-18023915	chr10	18022045	18023915	1870	intron	272		chr3:127929377-127930927	chr3	127929377	127930927	1550	intron	13981		chr14:68695485-68696963	chr14	68695485	68696963	1478	Intergenic	-40382
chr6:88814945-88815977	chr6	88814945	88815977	1032	intron	26474		chr3:127922127-127924169	chr3	127922127	127924169	2042	intron	6977		chr14:68744063-68745777	chr14	68744063	68745777	1714	Intergenic	-89078
chr9:119143078-119144562	chr9	119143078	119144562	1484	intron	13273		chr14:70158777-70161185	chr14	70158777	70161185	2408	promoter-TSS	-479		chr3:98098133-98099927	chr3	98098133	98099927	1794	intron	-61604
chr9:119146005-119147705	chr9	119146005	119147705	1700	intron	10238		chr15:60427747-60429499	chr15	60427747	60429499	1752	Intergenic	-394342		chr12:113362337-113363437	chr12	113362337	113363437	1100	Intergenic	-126678
chr18:74823559-74825730	chr18	74823559	74825730	2171	Intergenic	45433		chr15:60613499-60615247	chr15	60613499	60615247	1748	Intergenic	-208592		chr12:113421993-113423793	chr12	113421993	113423793	1800	Intergenic	-66672
chr9:104085286-104087294	chr9	104085286	104087294	2008	intron	22587		chr1:193172662-193174591	chr1	193172662	193174591	1929	promoter-TSS	50		chr8:113985207-113987508	chr8	113985207	113987508	2301	Intergenic	-137519
chr9:26998686-27000505	chr9	26998686	27000505	1819	promoter-TSS	-47		chr10:122552828-122554273	chr10	122552828	122554273	1445	Intergenic	16340		chr11:50564865-50566669	chr11	50564865	50566669	1804	Intergenic	-36318
chr4:155905400-155907000	chr4	155905400	155907000	1600	3'	14325		chr15:61241047-61242899	chr15	61241047	61242899	1852	Intergenic	-320703		chr11:50545598-50548643	chr11	50545598	50548643	3045	Intergenic	-54964
chr9:53609486-53611105	chr9	53609486	53611105	1619	promoter-TSS	54		chr17:10551791-10553729	chr17	10551791	10553729	1938	intron	96544		chr11:50559043-50560343	chr11	50559043	50560343	1300	Intergenic	-42392
chr1:155557468-155559484	chr1	155557468	155559484	2016	5'	356		chr17:10462895-10464709	chr17	10462895	10464709	1814	intron	7586		chr16:85949683-85951380	chr16	85949683	85951380	1697	Intergenic	-49407
chr2:93887951-93889496	chr2	93887951	93889496	1545	Intergenic	-19567		chr12:111400637-111402435	chr12	111400637	111402435	1798	Intergenic	-5273		chr16:86365774-86367283	chr16	86365774	86367283	1509	Intergenic	-465404
chr11:105995363-105997563	chr11	105995363	105997563	2200	intron	1788		chr12:111398735-111399407	chr12	111398735	111399407	672	Intergenic	-7738		chr13:104516573-104517773	chr13	104516573	104517773	1200	Intergenic	229338
chr11:100535765-100537465	chr11	100535765	100537465	1700	Intergenic	-8615		chr2:6162196-6164115	chr2	6162196	6164115	1919	Intergenic	-30095		chr13:104446921-104449048	chr13	104446921	104449048	2127	intron	160150
chr2:127894251-127895796	chr2	127894251	127895796	1545	intron	40396		chr2:6167815-6169321	chr2	6167815	6169321	1506	Intergenic	-24683		chr13:104285473-104288573	chr13	104285473	104288573	3100	promoter-TSS	-812
chr7:28645000-28646654	chr7	28645000	28646654	1654	Intergenic	-14812		chr3:65320469-65322077	chr3	65320469	65322077	1608	intron	-18588		chr9:90215662-90217778	chr9	90215662	90217778	2116	intron	53742
chr7:28618754-28620254	chr7	28618754	28620254	1500	intron	11511		chr3:65296369-65298204	chr3	65296369	65298204	1835	intron	5398		chr9:90172286-90174351	chr9	90172286	90174351	2065	intron	10341
chr9:104379494-104380705	chr9	104379494	104380705	1211	Intergenic	-42378		chr5:130411004-130411804	chr5	130411004	130411804	800	intron	-26773		chr9:30966294-30967962	chr9	30966294	30967962	1668	Intergenic	24566
chr9:104337094-104339178	chr9	104337094	104339178	2084	promoter-TSS	-414		chr6:8495120-8496890	chr6	8495120	8496890	1770	Intergenic	13156		chr9:30949305-30951462	chr9	30949305	30951462	2157	intron	7822
chr15:89547509-89549747	chr15	89547509	89549747	2238	exon	-19698		chr10:128504273-128505928	chr10	128504273	128505928	1655	TTS	5854		chr3:95683434-95684604	chr3	95683434	95684604	1170	exon	3898
chr11:94601165-94603069	chr11	94601165	94603069	1904	promoter-TSS	-331		chr2:118764821-118766851	chr2	118764821	118766851	2030	Intergenic	-3175		chr3:95693369-95694377	chr3	95693369	95694377	1008	Intergenic	-5956
chr8:122766024-122767424	chr8	122766024	122767424	1400	Intergenic	-8762		chr2:147706629-147708251	chr2	147706629	147708251	1622	Intergenic	-3253		chr15:76575747-76577394	chr15	76575747	76577394	1647	intron	212
chr1:78648635-78650335	chr1	78648635	78650335	1700	Intergenic	-8340		chr2:167777021-167778829	chr2	167777021	167778829	1808	Intergenic	86748		chr11:6936765-6938365	chr11	6936765	6938365	1600	Intergenic	-125924
chr11:54303398-54304598	chr11	54303398	54304598	1200	promoter-TSS	174		chr13:15806295-15808034	chr13	15806295	15808034	1739	promoter-TSS	-78		chr16:35154376-35157076	chr16	35154376	35157076	2700	promoter-TSS	90
chr5:142900904-142903144	chr5	142900904	142903144	2240	Intergenic	4730		chr13:60019021-60020895	chr13	60019021	60020895	1874	Intergenic	-9753		chr15:98603217-98604609	chr15	98603217	98604609	1392	exon	3720
chr2:154551921-154553115	chr2	154551921	154553115	1194	exon	742		chr13:60047721-60048934	chr13	60047721	60048934	1213	intron	18617		chr8:88279422-88280322	chr8	88279422	88280322	900	intron	-3120
chr4:56483100-56485500	chr4	56483100	56485500	2400	Intergenic	257125		chr4:16383300-16385000	chr4	16383300	16385000	1700	Intergenic	220040		chr15:65041847-65043794	chr15	65041847	65043794	1947	Intergenic	-120525
chr4:56305300-56306904	chr4	56305300	56306904	1604	Intergenic	435323		chr4:16214100-16215800	chr4	16214100	16215800	1700	intron	50840		chr15:64797099-64797899	chr15	64797099	64797899	800	intron	124797
chr4:56418704-56420300	chr4	56418704	56420300	1596	Intergenic	321923		chr4:16211100-16212300	chr4	16211100	16212300	1200	intron	47590		chr15:64745499-64747237	chr15	64745499	64747237	1738	intron	175928
chr4:56668004-56669600	chr4	56668004	56669600	1596	Intergenic	72623		chr16:14481674-14483980	chr16	14481674	14483980	2306	Intergenic	-79490		chr15:64798447-64800317	chr15	64798447	64800317	1870	intron	122914
chr12:70937035-70938825	chr12	70937035	70938825	1790	promoter-TSS	73		chr15:3994947-3996894	chr15	3994947	3996894	1947	promoter-TSS	-118		chr15:64841794-64843347	chr15	64841794	64843347	1553	intron	79725
chr19:46380695-46381989	chr19	46380695	46381989	1294	intron	14393		chr5:110525197-110526897	chr5	110525197	110526897	1700	TTS	11124		chr15:64705547-64707451	chr15	64705547	64707451	1904	intron	215797
chr1:36708844-36710891	chr1	36708844	36710891	2047	promoter-TSS	57		chr1:186456668-186458184	chr1	186456668	186458184	1516	Intergenic	101255		chr6:55431576-55432976	chr6	55431576	55432976	1400	Intergenic	-19702
chr1:124804562-124806268	chr1	124804562	124806268	1706	Intergenic	630312		chr1:186347568-186348768	chr1	186347568	186348768	1200	Intergenic	210513		chr7:139843354-139845200	chr7	139843354	139845200	1846	intron	10103
chr1:125449791-125451462	chr1	125449791	125451462	1671	Intergenic	-14900		chr1:186454184-186455662	chr1	186454184	186455662	1478	Intergenic	103758		chr7:139833002-139835000	chr7	139833002	139835000	1998	promoter-TSS	-173
chr5:25809297-25810704	chr5	25809297	25810704	1407	intron	50028		chr1:186460491-186462491	chr1	186460491	186462491	2000	Intergenic	97190		chr8:27084851-27087083	chr8	27084851	27087083	2232	exon	126
chr9:119379405-119381951	chr9	119379405	119381951	2546	exon	-21500		chr1:186481584-186483335	chr1	186481584	186483335	1751	Intergenic	76221		chr5:49767444-49768929	chr5	49767444	49768929	1485	Intergenic	290809
chr19:3985995-3988195	chr19	3985995	3988195	2200	exon	525		chr1:186448362-186450235	chr1	186448362	186450235	1873	Intergenic	109382		chr17:43219195-43220729	chr17	43219195	43220729	1534	Intergenic	-50385
chr19:3985051-3985951	chr19	3985051	3985951	900	Intergenic	-1069		chr1:186586235-186588168	chr1	186586235	186588168	1933	Intergenic	-28521		chr8:94966707-94968451	chr8	94966707	94968451	1744	Intergenic	-9530
chr8:119614824-119618240	chr8	119614824	119618240	3416	intron	3785		chr1:186567462-186569391	chr1	186567462	186569391	1929	Intergenic	-9746		chr8:95008283-95009783	chr8	95008283	95009783	1500	intron	-8659
chr11:102778143-102780363	chr11	102778143	102780363	2220	3'	17818		chr1:186515291-186517284	chr1	186515291	186517284	1993	intron	42393		chr8:95020240-95022124	chr8	95020240	95022124	1884	intron	3490
chr11:102752643-102754663	chr11	102752643	102754663	2020	Intergenic	-7782		chr6:61241976-61243633	chr6	61241976	61243633	1657	intron	-61995		chr3:148492904-148494104	chr3	148492904	148494104	1200	Intergenic	461131
chr11:102760943-102762898	chr11	102760943	102762898	1955	intron	486		chr6:61938933-61940590	chr6	61938933	61940590	1657	intron	-758952		chr3:149069634-149071369	chr3	149069634	149071369	1735	Intergenic	-115867
chr3:89354427-89356568	chr3	89354427	89356568	2141	intron	-5470		chr6:61912347-61913790	chr6	61912347	61913790	1443	intron	-732259		chr3:148422127-148423969	chr3	148422127	148423969	1842	Intergenic	531587
chr14:66090549-66092329	chr14	66090549	66092329	1780	intron	-13670		chr6:61232620-61234547	chr6	61232620	61234547	1927	intron	-52774		chr3:148428527-148430269	chr3	148428527	148430269	1742	Intergenic	525237
chr8:40660622-40662408	chr8	40660622	40662408	1786	Intergenic	-13562		chr2:129211717-129213696	chr2	129211717	129213696	1979	Intergenic	-6262		chr3:148917733-148919427	chr3	148917733	148919427	1694	intron	36055
chr8:24974607-24976322	chr8	24974607	24976322	1715	intron	-26661		chr7:73411400-73413646	chr7	73411400	73413646	2246	intron	-36749		chr5:80682981-80684897	chr5	80682981	80684897	1916	Intergenic	-336632
chr12:113421993-113423793	chr12	113421993	113423793	1800	Intergenic	-66672		chr7:73415974-73416646	chr7	73415974	73416646	672	intron	-40536		chr5:81083529-81085404	chr5	81083529	81085404	1875	intron	62874
chr16:85800476-85804780	chr16	85800476	85804780	4304	exon	485		chr7:115216491-115217960	chr7	115216491	115217960	1469	Intergenic	265952		chr5:81155097-81157044	chr5	81155097	81157044	1947	intron	134478
chr15:11064299-11065199	chr15	11064299	11065199	900	promoter-TSS	-24		chr9:122436886-122438605	chr9	122436886	122438605	1719	Intergenic	-38945		chr3:151571504-151573177	chr3	151571504	151573177	1673	Intergenic	134459
chr9:30783505-30784405	chr9	30783505	30784405	900	Intergenic	136995		chr3:143155069-143156277	chr3	143155069	143156277	1208	Intergenic	-87382		chr3:151323177-151325269	chr3	151323177	151325269	2092	Intergenic	-113659
chr11:50545598-50548643	chr11	50545598	50548643	3045	Intergenic	-54964		chr3:143151404-143153077	chr3	143151404	143153077	1673	Intergenic	-90814		chr7:110629602-110631500	chr7	110629602	110631500	1898	TTS	2882
chr11:50601743-50603443	chr11	50601743	50603443	1700	intron	508		chr3:143158027-143159633	chr3	143158027	143159633	1606	Intergenic	-84225		chr1:134234162-134236635	chr1	134234162	134236635	2473	promoter-TSS	58
chr5:89882488-89884104	chr5	89882488	89884104	1616	promoter-TSS	38		chr3:143245677-143247369	chr3	143245677	143247369	1692	intron	3468		chr8:13226384-13228424	chr8	13226384	13228424	2040	Intergenic	26758
chr16:85899276-85901176	chr16	85899276	85901176	1900	exon	899		chr3:81782369-81784077	chr3	81782369	81784077	1708	Intergenic	-18802		chr14:66560963-66562685	chr14	66560963	66562685	1722	Intergenic	-73427
chr16:86346874-86348883	chr16	86346874	86348883	2009	Intergenic	-446754		chr3:81481904-81483977	chr3	81481904	81483977	2073	Intergenic	-319084		chr14:66493485-66495085	chr14	66493485	66495085	1600	Intergenic	-140966
chr16:86034174-86035980	chr16	86034174	86035980	1806	Intergenic	-133952		chr18:32427559-32429075	chr18	32427559	32429075	1516	intron	-50033		chr19:54516555-54518158	chr19	54516555	54518158	1603	Intergenic	472175
chr9:90203862-90205705	chr9	90203862	90205705	1843	3'	41806		chr3:15071669-15073533	chr3	15071669	15073533	1864	Intergenic	101400		chr19:54169455-54171178	chr19	54169455	54171178	1723	Intergenic	125135
chr9:90215662-90217778	chr9	90215662	90217778	2116	intron	53742		chr3:14947369-14949233	chr3	14947369	14949233	1864	Intergenic	-22900		chr5:35222288-35223904	chr5	35222288	35223904	1616	Intergenic	-55470
chr9:90200462-90201886	chr9	90200462	90201886	1424	TTS	38196		chr3:14978427-14980333	chr3	14978427	14980333	1906	intron	8179		chr19:56721451-56723995	chr19	56721451	56723995	2544	exon	351
chr7:82404654-82406413	chr7	82404654	82406413	1759	intron	69840		chr19:4419389-4421258	chr19	4419389	4421258	1869	Intergenic	-18999		chr11:5851563-5852843	chr11	5851563	5852843	1280	Intergenic	-9663
chr3:95683434-95684604	chr3	95683434	95684604	1170	exon	3898		chr19:4438389-4442731	chr19	4438389	4442731	4342	intron	1001		chr6:140721947-140723233	chr6	140721947	140723233	1286	Intergenic	95705
chr3:95680227-95681627	chr3	95680227	95681627	1400	intron	6990		chr5:99498988-99500829	chr5	99498988	99500829	1841	intron	229151		chr6:140724776-140726490	chr6	140724776	140726490	1714	Intergenic	98748
chr5:139323988-139326404	chr5	139323988	139326404	2416	intron	268		chr18:44643030-44644804	chr18	44643030	44644804	1774	intron	-17748		chr6:140714747-140715990	chr6	140714747	140715990	1243	Intergenic	88484
chr10:77386873-77388728	chr10	77386873	77388728	1855	intron	30472		chr17:35996709-35998554	chr17	35996709	35998554	1845	intron	3128		chr5:35830376-35831681	chr5	35830376	35831681	1305	intron	-62290
chr8:111991551-111993240	chr8	111991551	111993240	1689	promoter-TSS	-94		chr15:44835951-44836847	chr15	44835951	44836847	896	Intergenic	-44995		chr5:35824976-35827181	chr5	35824976	35827181	2205	intron	-67240
chr12:88359907-88361793	chr12	88359907	88361793	1886	promoter-TSS	68		chr2:146295217-146296796	chr2	146295217	146296796	1579	intron	36721		chr5:35993381-35994481	chr5	35993381	35994481	1100	intron	100612
chr11:7063363-7065443	chr11	7063363	7065443	2080	intron	914		chr19:52631709-52633651	chr19	52631709	52633651	1942	Intergenic	-290501		chr18:61837104-61838659	chr18	61837104	61838659	1555	intron	-51220
chr16:35115783-35117583	chr16	35115783	35117583	1800	Intergenic	-38953		chr14:123242077-123243963	chr14	123242077	123243963	1886	Intergenic	73834		chr19:57007089-57009258	chr19	57007089	57009258	2169	5'	401
chr16:35154376-35157076	chr16	35154376	35157076	2700	promoter-TSS	90		chr14:123299463-123300985	chr14	123299463	123300985	1522	intron	131038		chr17:13708929-13710429	chr17	13708929	13710429	1500	Intergenic	-50862
chr15:98603217-98604609	chr15	98603217	98604609	1392	exon	3720		chr1:130746535-130748291	chr1	130746535	130748291	1756	Intergenic	15437		chr17:13737229-13739129	chr17	13737229	13739129	1900	intron	-22362
chr8:88308724-88309924	chr8	88308724	88309924	1200	intron	15120		chr5:125499104-125500304	chr5	125499104	125500304	1200	intron	23831		chr5:103774097-103775929	chr5	103774097	103775929	1832	intron	20440
chr8:88299983-88302324	chr8	88299983	88302324	2341	intron	6950		chr13:64305621-64307134	chr13	64305621	64307134	1513	intron	6332		chr5:103752804-103754997	chr5	103752804	103754997	2193	promoter-TSS	-261
chr8:88282740-88285951	chr8	88282740	88285951	3211	intron	1354		chr11:101416365-101417969	chr11	101416365	101417969	1604	exon	266		chr1:38547037-38549568	chr1	38547037	38549568	2531	intron	78941
chr15:64920609-64923337	chr15	64920609	64923337	2728	5'	323		chr11:120039743-120043065	chr11	120039743	120043065	3322	intron	377		chr11:20740463-20742565	chr11	20740463	20742565	2102	promoter-TSS	42
chr15:65021147-65022894	chr15	65021147	65022894	1747	Intergenic	-99725		chr3:122009927-122011333	chr3	122009927	122011333	1406	intron	-33830		chr5:24479504-24481088	chr5	24479504	24481088	1584	intron	28119
chr15:65124994-65126694	chr15	65124994	65126694	1700	Intergenic	-203548		chr3:122121527-122123504	chr3	122121527	122123504	1977	intron	78056		chr5:24454976-24455944	chr5	24454976	24455944	968	intron	3283
chr15:64669594-64671247	chr15	64669594	64671247	1653	Intergenic	251875		chr3:122130204-122132227	chr3	122130204	122132227	2023	intron	86756		chr17:34597854-34599600	chr17	34597854	34599600	1746	intron	877
chr15:64745499-64747237	chr15	64745499	64747237	1738	intron	175928		chr11:110267852-110269269	chr11	110267852	110269269	1417	TTS	-16785		chr1:82878484-82880235	chr1	82878484	82880235	1751	intron	39900
chr15:64798447-64800317	chr15	64798447	64800317	1870	intron	122914		chr5:8718929-8720704	chr5	8718929	8720704	1775	intron	59725		chr15:73179051-73180437	chr15	73179051	73180437	1386	intron	5203
chr17:93379391-93381454	chr17	93379391	93381454	2063	Intergenic	181255		chr5:8680497-8682229	chr5	8680497	8682229	1732	intron	21271		chr17:12170591-12172091	chr17	12170591	12172091	1500	intron	52057
chr6:86030847-86032533	chr6	86030847	86032533	1686	intron	3009		chr5:8735804-8738081	chr5	8735804	8738081	2277	intron	-61204		chr17:12050529-12051995	chr17	12050529	12051995	1466	intron	-68022
chr19:53184655-53186458	chr19	53184655	53186458	1803	intron	41560		chr5:8797381-8799104	chr5	8797381	8799104	1723	promoter-TSS	96		chr5:101216304-101218229	chr5	101216304	101218229	1925	Intergenic	371038
chr8:27084851-27087083	chr8	27084851	27087083	2232	exon	126		chr5:24392281-24395144	chr5	24392281	24395144	2863	promoter-TSS	-443		chr5:100860388-100862681	chr5	100860388	100862681	2293	intron	15306
chr5:50057797-50059844	chr5	50057797	50059844	2047	5'	175		chr17:46327329-46329095	chr17	46327329	46329095	1766	promoter-TSS	-189		chr13:59556261-59558248	chr13	59556261	59558248	1987	promoter-TSS	92
chr5:129065597-129066804	chr5	129065597	129066804	1207	Intergenic	-30549		chr8:86563207-86564622	chr8	86563207	86564622	1415	exon	2675		chr1:93137944-93139598	chr1	93137944	93139598	1654	intron	3531
chr5:129159504-129160688	chr5	129159504	129160688	1184	intron	63346		chr8:86349922-86352440	chr8	86349922	86352440	2518	Intergenic	215409		chr19:8996458-8998489	chr19	8996458	8998489	2031	intron	8190
chr5:129177244-129179388	chr5	129177244	129179388	2144	intron	81566		chr8:86500683-86502522	chr8	86500683	86502522	1839	Intergenic	64987		chr12:35291225-35292661	chr12	35291225	35292661	1436	Intergenic	243046
chr5:129189429-129191288	chr5	129189429	129191288	1859	intron	93609		chr12:84605037-84606393	chr12	84605037	84606393	1356	intron	11751		chr12:87278493-87280037	chr12	87278493	87280037	1544	3'	12537
chr17:43385509-43387529	chr17	43385509	43387529	2020	Intergenic	-2947		chr17:31066391-31067891	chr17	31066391	31067891	1500	intron	9447		chr13:107484848-107486695	chr13	107484848	107486695	1847	Intergenic	15950
chr8:95008283-95009783	chr8	95008283	95009783	1500	intron	-8659		chr17:31073054-31074791	chr17	31073054	31074791	1737	intron	16229		chr5:23718197-23720029	chr5	23718197	23720029	1832	Intergenic	-6446
chr8:95020240-95022124	chr8	95020240	95022124	1884	intron	3490		chr5:104959681-104961429	chr5	104959681	104961429	1748	intron	22162		chr5:23706681-23708904	chr5	23706681	23708904	2223	intron	4874
chr8:94922107-94923622	chr8	94922107	94923622	1515	promoter-TSS	-829		chr2:150903796-150905651	chr2	150903796	150905651	1855	promoter-TSS	7		chr9:52528762-52530505	chr9	52528762	52530505	1743	Intergenic	149803
chr3:148981527-148982427	chr3	148981527	148982427	900	Intergenic	-27342		chr7:84201602-84203274	chr7	84201602	84203274	1672	Intergenic	-50545		chr6:122564520-122566220	chr6	122564520	122566220	1700	Intergenic	11561
chr3:149069634-149071369	chr3	149069634	149071369	1735	Intergenic	-115867		chr7:79323113-79324854	chr7	79323113	79324854	1741	intron	50718		chr6:122544790-122546690	chr6	122544790	122546690	1900	Intergenic	-8069
chr3:148986827-148990927	chr3	148986827	148990927	4100	Intergenic	-34242		chr18:10705804-10707675	chr18	10705804	10707675	1871	promoter-TSS	-44		chr10:13868245-13870328	chr10	13868245	13870328	2083	promoter-TSS	-330
chr5:81363744-81365829	chr5	81363744	81365829	2085	intron	343194		chr9:122350862-122352705	chr9	122350862	122352705	1843	5'	168		chr19:4111151-4112109	chr19	4111151	4112109	958	exon	9945
chr3:151323177-151325269	chr3	151323177	151325269	2092	Intergenic	-113659		chr8:71456622-71458824	chr8	71456622	71458824	2202	intron	5934		chr11:72016963-72019065	chr11	72016963	72019065	2102	Intergenic	19495
chr3:151445433-151447277	chr3	151445433	151447277	1844	intron	8473		chr19:57138695-57139595	chr19	57138695	57139595	900	intron	-20121		chr14:54575691-54578777	chr14	54575691	54578777	3086	exon	427
chr7:110658702-110660554	chr7	110658702	110660554	1852	Intergenic	31959		chr5:35773104-35774288	chr5	35773104	35774288	1184	intron	15816		chr14:54572324-54574249	chr14	54572324	54574249	1925	intron	4374
chr7:110665102-110666702	chr7	110665102	110666702	1600	Intergenic	38233		chr18:61920855-61922575	chr18	61920855	61922575	1720	Intergenic	-9863		chr2:32631217-32634115	chr2	32631217	32634115	2898	intron	3166
chr7:110629602-110631500	chr7	110629602	110631500	1898	TTS	2882		chr11:76467998-76470569	chr11	76467998	76470569	2571	promoter-TSS	-819		chr4:129016239-129018104	chr4	129016239	129018104	1865	Intergenic	23948
chr10:67548068-67550150	chr10	67548068	67550150	2082	promoter-TSS	-154		chr9:26998686-27000505	chr9	26998686	27000505	1819	promoter-TSS	-47		chr14:78416185-78417763	chr14	78416185	78417763	1578	Intergenic	105728
chr9:59310294-59313005	chr9	59310294	59313005	2711	intron	20078		chr1:66845262-66847144	chr1	66845262	66847144	1882	intron	17106		chr12:52701607-52703425	chr12	52701607	52703425	1818	intron	3133
chr16:38451774-38453583	chr16	38451774	38453583	1809	promoter-TSS	10		chr3:153943504-153945533	chr3	153943504	153945533	2029	5'	124		chr12:52950107-52951725	chr12	52950107	52951725	1618	intron	251533
chr5:35278388-35281144	chr5	35278388	35281144	2756	5'	1200		chr2:93887951-93889496	chr2	93887951	93889496	1545	Intergenic	-19567		chr7:109707102-109709554	chr7	109707102	109709554	2452	intron	4591
chr5:35222288-35223904	chr5	35222288	35223904	1616	Intergenic	-55470		chr12:83971707-83972807	chr12	83971707	83972807	1100	Intergenic	-15604		chr4:34555300-34557100	chr4	34555300	34557100	1800	intron	5585
chr19:56721451-56723995	chr19	56721451	56723995	2544	exon	351		chr14:8249929-8251329	chr14	8249929	8251329	1400	intron	8210		chr4:63405539-63407304	chr4	63405539	63407304	1765	Intergenic	-2977
chr18:62202830-62204755	chr18	62202830	62204755	1925	Intergenic	-23812		chr7:28652454-28654046	chr7	28652454	28654046	1592	Intergenic	-22235		chr4:62510100-62512039	chr4	62510100	62512039	1939	intron	8839
chr12:112619393-112621125	chr12	112619393	112621125	1732	exon	212		chr9:104374894-104376805	chr9	104374894	104376805	1911	Intergenic	-38128		chr16:52437774-52439380	chr16	52437774	52439380	1606	intron	14504
chr12:112606607-112608837	chr12	112606607	112608837	2230	intron	-12325		chr9:104337094-104339178	chr9	104337094	104339178	2084	promoter-TSS	-414		chr6:90561176-90561976	chr6	90561176	90561976	800	intron	10728
chr10:81563950-81565633	chr10	81563950	81565633	1683	intron	5348		chr5:142900904-142903144	chr5	142900904	142903144	2240	Intergenic	4730		chr11:61283352-61285043	chr11	61283352	61285043	1691	Intergenic	-16670
chr12:109626435-109627935	chr12	109626435	109627935	1500	intron	-8827		chr5:142905388-142907381	chr5	142905388	142907381	1993	intron	369		chr19:3925858-3926958	chr19	3925858	3926958	1100	intron	3308
chr5:35830376-35831681	chr5	35830376	35831681	1305	intron	-62290		chr3:32707769-32709677	chr3	32707769	32709677	1908	5'	177		chr2:94051396-94053151	chr2	94051396	94053151	1755	exon	-41544
chr5:35993381-35994481	chr5	35993381	35994481	1100	intron	100612		chr4:56373500-56375400	chr4	56373500	56375400	1900	Intergenic	366975		chr2:94044996-94046596	chr2	94044996	94046596	1600	intron	-35066
chr5:35824976-35827181	chr5	35824976	35827181	2205	intron	-67240		chr12:80270335-80272207	chr12	80270335	80272207	1872	Intergenic	-10890		chr2:94009917-94011696	chr2	94009917	94011696	1779	promoter-TSS	-77
chr5:35874988-35876304	chr5	35874988	35876304	1316	intron	-17673		chr7:28930446-28932500	chr7	28930446	28932500	2054	intron	30807		chr2:93979029-93980796	chr2	93979029	93980796	1767	promoter-TSS	-121
chr17:13755995-13757529	chr17	13755995	13757529	1534	intron	-3779		chr12:70890407-70892235	chr12	70890407	70892235	1828	intron	-46536		chr12:28597907-28599635	chr12	28597907	28599635	1728	intron	-16288
chr10:127079033-127080933	chr10	127079033	127080933	1900	exon	1076		chr11:20037612-20038852	chr11	20037612	20038852	1240	Intergenic	74719		chr11:69153865-69155069	chr11	69153865	69155069	1204	Intergenic	-2605
chr5:24454976-24455944	chr5	24454976	24455944	968	intron	3283		chr1:125449791-125451462	chr1	125449791	125451462	1671	Intergenic	-14900		chr11:70345143-70346243	chr11	70345143	70346243	1100	intron	6338
chr5:24469388-24471304	chr5	24469388	24471304	1916	intron	18169		chr10:89731445-89733250	chr10	89731445	89733250	1805	promoter-TSS	-53		chr6:116438320-116440033	chr6	116438320	116440033	1713	intron	22001
chr5:24482976-24483781	chr5	24482976	24483781	805	TTS	31202		chr4:154698600-154700339	chr4	154698600	154700339	1739	Intergenic	-31603		chr11:69185863-69187663	chr11	69185863	69187663	1800	exon	11080
chr7:76407554-76409646	chr7	76407554	76409646	2092	intron	178713		chr2:58512751-58514196	chr2	58512751	58514196	1445	intron	53354		chr11:69133243-69135143	chr11	69133243	69135143	1900	exon	7816
chr17:34597854-34599600	chr17	34597854	34599600	1746	intron	877		chr2:47877417-47879051	chr2	47877417	47879051	1634	Intergenic	-935875		chr9:110885178-110885562	chr9	110885178	110885562	384	intron	5048
chr15:73191517-73193509	chr15	73191517	73193509	1992	Intergenic	-7566		chr2:48497651-48500017	chr2	48497651	48500017	2366	Intergenic	-315275		chr10:102828915-102830573	chr10	102828915	102830573	1658	Intergenic	199033
chr15:73179051-73180437	chr15	73179051	73180437	1386	intron	5203		chr2:47396029-47397951	chr2	47396029	47397951	1922	Intergenic	-1417119		chr1:171481491-171483491	chr1	171481491	171483491	2000	Intergenic	-20987
chr15:73148847-73151247	chr15	73148847	73151247	2400	intron	34900		chr2:48455829-48457951	chr2	48455829	48457951	2122	Intergenic	-357219		chr1:171469762-171471868	chr1	171469762	171471868	2106	Intergenic	-32663
chr17:34611200-34612854	chr17	34611200	34612854	1654	intron	3013		chr11:30648465-30650269	chr11	30648465	30650269	1804	promoter-TSS	29		chr4:63068600-63069704	chr4	63068600	63069704	1104	intron	85020
chr17:12028939-12030039	chr17	12028939	12030039	1100	intron	-89795		chr11:46038552-46040469	chr11	46038552	46040469	1917	Intergenic	-14991		chr10:40300615-40303173	chr10	40300615	40303173	2558	5'	292
chr17:12048239-12049391	chr17	12048239	12049391	1152	intron	-70469		chr11:46032365-46034498	chr11	46032365	46034498	2133	Intergenic	-21070		chr14:60427385-60429063	chr14	60427385	60429063	1678	Intergenic	49938
chr5:101249897-101251504	chr5	101249897	101251504	1607	Intergenic	404472		chr11:46055312-46057743	chr11	46055312	46057743	2431	intron	544		chr18:31758904-31761030	chr18	31758904	31761030	2126	promoter-TSS	143
chr8:124563024-124564683	chr8	124563024	124564683	1659	exon	5853		chr14:66090549-66092329	chr14	66090549	66092329	1780	intron	-13670		chr6:149192990-149194647	chr6	149192990	149194647	1657	Intergenic	-5107
chr13:59460421-59462095	chr13	59460421	59462095	1674	intron	83193		chr8:40660622-40662408	chr8	40660622	40662408	1786	Intergenic	-13562		chr9:14585197-14586386	chr9	14585197	14586386	1189	intron	29208
chr13:59455595-59456995	chr13	59455595	59456995	1400	intron	88156		chr14:68744063-68745777	chr14	68744063	68745777	1714	Intergenic	-89078		chr9:102722162-102723578	chr9	102722162	102723578	1416	intron	5066
chr1:93137944-93139598	chr1	93137944	93139598	1654	intron	3531		chr14:68695485-68696963	chr14	68695485	68696963	1478	Intergenic	-40382		chr5:88381004-88382697	chr5	88381004	88382697	1693	intron	5743
chr1:93143944-93145998	chr1	93143944	93145998	2054	intron	9731		chr3:98146732-98148869	chr3	98146732	98148869	2137	3'	-12833		chr5:140740088-140741604	chr5	140740088	140741604	1516	intron	16719
chr4:133061700-133062800	chr4	133061700	133062800	1100	exon	50744		chr2:131061821-131063515	chr2	131061821	131063515	1694	intron	1146		chr11:109417152-109418252	chr11	109417152	109418252	1100	Intergenic	-8244
chr10:20951728-20953515	chr10	20951728	20953515	1787	promoter-TSS	75		chr16:85755574-85757183	chr16	85755574	85757183	1609	Intergenic	46734		chr8:79846422-79848007	chr8	79846422	79848007	1585	Intergenic	135395
chr19:8991795-8993478	chr19	8991795	8993478	1683	intron	3353		chr10:61274633-61275933	chr10	61274633	61275933	1300	Intergenic	-1845		chr9:102643278-102644962	chr9	102643278	102644962	1684	Intergenic	17824
chr13:74300895-74302521	chr13	74300895	74302521	1626	Intergenic	-9377		chr10:61271673-61273750	chr10	61271673	61273750	2077	intron	726		chr9:102636586-102638662	chr9	102636586	102638662	2076	Intergenic	11328
chr12:87278493-87280037	chr12	87278493	87280037	1544	3'	12537		chr9:30793505-30795605	chr9	30793505	30795605	2100	Intergenic	126395		chr7:101895700-101897513	chr7	101895700	101897513	1813	intron	276
chr8:37006522-37008222	chr8	37006522	37008222	1700	intron	13797		chr9:30783505-30784405	chr9	30783505	30784405	900	Intergenic	136995		chr15:42606499-42608299	chr15	42606499	42608299	1800	intron	69578
chr12:76581737-76583593	chr12	76581737	76583593	1856	3'	-34740		chr13:70792895-70795134	chr13	70792895	70795134	2239	intron	47796		chr8:18711122-18712607	chr8	18711122	18712607	1485	intron	29697
chr5:23718197-23720029	chr5	23718197	23720029	1832	Intergenic	-6446		chr13:70788595-70790421	chr13	70788595	70790421	1826	intron	52303		chr8:18772540-18774508	chr8	18772540	18774508	1968	intron	-31962
chr5:23706681-23708904	chr5	23706681	23708904	2223	intron	4874		chr8:113985207-113987508	chr8	113985207	113987508	2301	Intergenic	-137519		chr8:18698408-18700351	chr8	18698408	18700351	1943	intron	42182
chr1:43127462-43129191	chr1	43127462	43129191	1729	exon	29617		chr11:50564865-50566669	chr11	50564865	50566669	1804	Intergenic	-36318		chr9:20877394-20879351	chr9	20877394	20879351	1957	exon	1337
chr11:83220665-83222269	chr11	83220665	83222269	1604	Intergenic	-2109		chr11:50678143-50679263	chr11	50678143	50679263	1120	intron	76618		chr9:21824151-21826005	chr9	21824151	21826005	1854	intron	-10432
chr2:129165851-129167696	chr2	129165851	129167696	1845	Intergenic	13899		chr1:171249835-171251498	chr1	171249835	171251498	1663	5'	538		chr15:27340847-27342551	chr15	27340847	27342551	1704	Intergenic	-124978
chr7:41392700-41394400	chr7	41392700	41394400	1700	promoter-TSS	-171		chr16:85949683-85951380	chr16	85949683	85951380	1697	Intergenic	-49407		chr15:27465494-27467609	chr15	27465494	27467609	2115	promoter-TSS	-125
chr6:122570176-122572020	chr6	122570176	122572020	1844	Intergenic	17289		chr16:86373983-86375483	chr16	86373983	86375483	1500	Intergenic	-473608		chr8:23030783-23031483	chr8	23030783	23031483	700	intron	-3966
chr1:183296362-183298744	chr1	183296362	183298744	2382	promoter-TSS	493		chr16:86232774-86234283	chr16	86232774	86234283	1509	Intergenic	-332404		chr3:127063069-127064877	chr3	127063069	127064877	1808	intron	-65521
chr2:31934596-31936417	chr2	31934596	31936417	1821	intron	-14796		chr16:86302880-86304780	chr16	86302880	86304780	1900	Intergenic	-402705		chr10:69871628-69873368	chr10	69871628	69873368	1740	intron	-53034
chr16:17499676-17500876	chr16	17499676	17500876	1200	intron	8355		chr16:86365774-86367283	chr16	86365774	86367283	1509	Intergenic	-465404		chr2:136485096-136486696	chr2	136485096	136486696	1600	Intergenic	-46425
chr10:13868245-13870328	chr10	13868245	13870328	2083	promoter-TSS	-330		chr16:86515883-86516883	chr16	86515883	86516883	1000	Intergenic	-615258		chr11:89538952-89540765	chr11	89538952	89540765	1813	intron	-120911
chr19:4111151-4112109	chr19	4111151	4112109	958	exon	9945		chr16:86087074-86088574	chr16	86087074	86088574	1500	Intergenic	-186699		chr11:72689265-72691169	chr11	72689265	72691169	1904	intron	215
chr19:4112595-4114851	chr19	4112595	4114851	2256	TTS	7852		chr16:86137774-86139480	chr16	86137774	86139480	1706	Intergenic	-237502		chr9:49426762-49427778	chr9	49426762	49427778	1016	promoter-TSS	-249
chr11:72008365-72009865	chr11	72008365	72009865	1500	Intergenic	28394		chr16:86093874-86095580	chr16	86093874	86095580	1706	Intergenic	-193602		chr8:123020822-123023507	chr8	123020822	123023507	2685	intron	20119
chr14:54568429-54570149	chr14	54568429	54570149	1720	intron	8372		chr16:86034174-86035980	chr16	86034174	86035980	1806	Intergenic	-133952		chr17:66076029-66077995	chr17	66076029	66077995	1966	promoter-TSS	34
chr2:32628129-32629796	chr2	32628129	32629796	1667	promoter-TSS	-537		chr16:86400783-86402380	chr16	86400783	86402380	1597	Intergenic	-500457		chr11:77481943-77483663	chr11	77481943	77483663	1720	intron	6875
chr12:105730535-105732207	chr12	105730535	105732207	1672	intron	25389		chr16:86346874-86348883	chr16	86346874	86348883	2009	Intergenic	-446754		chr19:4286195-4287495	chr19	4286195	4287495	1300	3'	-3708
chr11:88822369-88823965	chr11	88822369	88823965	1596	Intergenic	28336		chr13:104467295-104468973	chr13	104467295	104468973	1678	intron	180299		chr19:4289551-4291689	chr19	4289551	4291689	2138	exon	-7483
chr11:88833743-88834963	chr11	88833743	88834963	1220	intron	17150		chr9:90172286-90174351	chr9	90172286	90174351	2065	intron	10341		chr6:118561420-118563220	chr6	118561420	118563220	1800	promoter-TSS	-64
chr11:88848243-88849443	chr11	88848243	88849443	1200	intron	2660		chr6:92903747-92905147	chr6	92903747	92905147	1400	Intergenic	-3006		chr15:31366417-31368609	chr15	31366417	31368609	2192	5'	246
chr4:57838900-57840304	chr4	57838900	57840304	1404	intron	-5646		chr2:27106515-27108321	chr2	27106515	27108321	1806	exon	28037		chr3:96662777-96664604	chr3	96662777	96664604	1827	3'	-6440
chr4:57734900-57736304	chr4	57734900	57736304	1404	intron	-109646		chr7:82463254-82465313	chr7	82463254	82465313	2059	intron	128590		chr8:45999022-46000940	chr8	45999022	46000940	1918	promoter-TSS	-131
chr12:52782261-52784049	chr12	52782261	52784049	1788	intron	83772		chr3:95674169-95677332	chr3	95674169	95677332	3163	TTS	12166		chr1:54825935-54827784	chr1	54825935	54827784	1849	intron	99527
chr12:52950107-52951725	chr12	52950107	52951725	1618	intron	251533		chr5:139320488-139321004	chr5	139320488	139321004	516	intron	4718		chr15:36419294-36421217	chr15	36419294	36421217	1923	Intergenic	76535
chr10:25252573-25254428	chr10	25252573	25254428	1855	intron	45662		chr10:77386873-77388728	chr10	77386873	77388728	1855	intron	30472		chr15:79053109-79055017	chr15	79053109	79055017	1908	exon	8796
chr17:32333409-32335400	chr17	32333409	32335400	1991	intron	-13167		chr8:111991551-111993240	chr8	111991551	111993240	1689	promoter-TSS	-94		chr13:112365621-112366848	chr13	112365621	112366848	1227	intron	77717
chr4:34410400-34412004	chr4	34410400	34412004	1604	Intergenic	-139413		chr12:88359907-88361793	chr12	88359907	88361793	1886	promoter-TSS	68		chr4:32905004-32907500	chr4	32905004	32907500	2496	intron	17253
chr4:34581700-34583404	chr4	34581700	34583404	1704	intron	31937		chr12:4178393-4179637	chr12	4178393	4179637	1244	intron	44862		chr4:32915304-32917000	chr4	32915304	32917000	1696	intron	7353
chr13:4826221-4827695	chr13	4826221	4827695	1474	Intergenic	-217794		chr16:35192676-35194376	chr16	35192676	35194376	1700	intron	37890		chr2:118702721-118704321	chr2	118702721	118704321	1600	5'	442
chr1:177070191-177071862	chr1	177070191	177071862	1671	intron	177740		chr15:65041847-65043794	chr15	65041847	65043794	1947	Intergenic	-120525		chr10:90809345-90811115	chr10	90809345	90811115	1770	intron	-19424
chr4:62510100-62512039	chr4	62510100	62512039	1939	intron	8839		chr15:65021147-65022894	chr15	65021147	65022894	1747	Intergenic	-99725		chr7:144684002-144685954	chr7	144684002	144685954	1952	intron	53614
chr16:52451376-52454074	chr16	52451376	52454074	2698	5'	356		chr15:64686017-64687999	chr15	64686017	64687999	1982	Intergenic	235288		chr10:89307215-89309673	chr10	89307215	89309673	2458	Intergenic	-50654
chr19:40567989-40569389	chr19	40567989	40569389	1400	intron	19774		chr15:64841794-64843347	chr15	64841794	64843347	1553	intron	79725		chr7:141117260-141117991	chr7	141117260	141117991	731	intron	180
chr5:121573204-121575488	chr5	121573204	121575488	2284	intron	19478		chr15:64740694-64741847	chr15	64740694	64741847	1153	intron	181025		chr9:62347194-62348105	chr9	62347194	62348105	911	intron	6307
chr11:61283352-61285043	chr11	61283352	61285043	1691	Intergenic	-16670		chr15:64798447-64800317	chr15	64798447	64800317	1870	intron	122914		chr5:97878004-97879404	chr5	97878004	97879404	1400	Intergenic	152258
chr19:3925858-3926958	chr19	3925858	3926958	1100	intron	3308		chr15:64797099-64797899	chr15	64797099	64797899	800	intron	124797		chr5:98002304-98003604	chr5	98002304	98003604	1300	intron	28008
chr19:3969089-3970289	chr19	3969089	3970289	1200	intron	-2639		chr17:93161891-93163695	chr17	93161891	93163695	1804	Intergenic	-36224		chr19:20238955-20240358	chr19	20238955	20240358	1403	Intergenic	151014
chr19:3948689-3950195	chr19	3948689	3950195	1506	TTS	-9366		chr17:93525609-93527329	chr17	93525609	93527329	1720	Intergenic	327301		chr14:25869129-25870429	chr14	25869129	25870429	1300	intron	27624
chr17:72274929-72276629	chr17	72274929	72276629	1700	intron	328528		chr17:93379391-93381454	chr17	93379391	93381454	2063	Intergenic	181255		chr5:96804429-96806544	chr5	96804429	96806544	2115	intron	12102
chr17:72338795-72340591	chr17	72338795	72340591	1796	intron	264614		chr6:55431576-55432976	chr6	55431576	55432976	1400	Intergenic	-19702		chr5:96844129-96845529	chr5	96844129	96845529	1400	intron	51444
chr17:72250529-72252691	chr17	72250529	72252691	2162	intron	352697		chr6:55437333-55439147	chr6	55437333	55439147	1814	Intergenic	-13738		chr6:86771933-86773647	chr6	86771933	86773647	1714	intron	2324
chr17:72211395-72213195	chr17	72211395	72213195	1800	intron	392012		chr10:10251915-10253928	chr10	10251915	10253928	2013	Intergenic	219392		chr11:55026852-55028843	chr11	55026852	55028843	1991	intron	5623
chr2:93979029-93980796	chr2	93979029	93980796	1767	promoter-TSS	-121		chr7:139843354-139845200	chr7	139843354	139845200	1846	intron	10103		chr14:34086963-34088849	chr14	34086963	34088849	1886	intron	1927
chr5:136139304-136140788	chr5	136139304	136140788	1484	intron	1265		chr5:50057797-50059844	chr5	50057797	50059844	2047	5'	175		chr14:34089963-34090885	chr14	34089963	34090885	922	intron	4445
chr12:28573493-28575449	chr12	28573493	28575449	1956	intron	8012		chr5:49760281-49762144	chr5	49760281	49762144	1863	Intergenic	297783		chr14:34079863-34081485	chr14	34079863	34081485	1622	intron	-5305
chr6:85586920-85588647	chr6	85586920	85588647	1727	exon	253		chr5:129065597-129066804	chr5	129065597	129066804	1207	Intergenic	-30549		chr11:4946643-4948498	chr11	4946643	4948498	1855	promoter-TSS	50
chr11:69156863-69158343	chr11	69156863	69158343	1480	intron	531		chr8:94954124-94955783	chr8	94954124	94955783	1659	Intergenic	-22155		chr14:55101085-55103591	chr14	55101085	55103591	2506	exon	4255
chr11:70321263-70322743	chr11	70321263	70322743	1480	intron	515		chr8:94989583-94990924	chr8	94989583	94990924	1341	intron	5855		chr14:55109049-55110729	chr14	55109049	55110729	1680	intron	-3296
chr6:116438320-116440033	chr6	116438320	116440033	1713	intron	22001		chr8:94975283-94978324	chr8	94975283	94978324	3041	promoter-TSS	-305		chr11:83301965-83304298	chr11	83301965	83304298	2333	intron	435
chr11:69185863-69187663	chr11	69185863	69187663	1800	exon	11080		chr8:94922107-94923622	chr8	94922107	94923622	1515	promoter-TSS	-829		chr14:21031629-21033085	chr14	21031629	21033085	1456	3'	20085
chr11:69133243-69135143	chr11	69133243	69135143	1900	exon	7816		chr10:14602028-14603715	chr10	14602028	14603715	1687	Intergenic	-57836		chr2:131203929-131205696	chr2	131203929	131205696	1767	intron	-5547
chr1:87045444-87047798	chr1	87045444	87047798	2354	intron	43307		chr8:83914124-83915983	chr8	83914124	83915983	1859	intron	14956		chr5:142476697-142479144	chr5	142476697	142479144	2447	3'	13990
chr9:110885178-110885562	chr9	110885178	110885562	384	intron	5048		chr8:83898908-83901124	chr8	83898908	83901124	2216	promoter-TSS	-82		chr5:142452881-142454276	chr5	142452881	142454276	1395	exon	-10352
chr1:171517598-171518935	chr1	171517598	171518935	1337	exon	14789		chr3:148492904-148494104	chr3	148492904	148494104	1200	Intergenic	461131		chr5:142473988-142475004	chr5	142473988	142475004	1016	exon	10565
chr1:171477391-171479435	chr1	171477391	171479435	2044	Intergenic	-25065		chr3:149056633-149058404	chr3	149056633	149058404	1771	Intergenic	-102884		chr5:142493604-142495404	chr5	142493604	142495404	1800	intron	30573
chr1:171481491-171483491	chr1	171481491	171483491	2000	Intergenic	-20987		chr3:148514333-148516027	chr3	148514333	148516027	1694	Intergenic	439455		chr5:142447504-142448997	chr5	142447504	142448997	1493	intron	-15680
chr2:91729596-91731251	chr2	91729596	91731251	1655	intron	286		chr3:149069634-149071369	chr3	149069634	149071369	1735	Intergenic	-115867		chr19:23892989-23894389	chr19	23892989	23894389	1400	exon	134813
chr17:24157500-24158854	chr17	24157500	24158854	1354	exon	5556		chr3:148630104-148632969	chr3	148630104	148632969	2865	Intergenic	323098		chr7:105580413-105582254	chr7	105580413	105582254	1841	5'	157
chr10:80805050-80806968	chr10	80805050	80806968	1918	intron	761		chr3:148003569-148004977	chr3	148003569	148004977	1408	Intergenic	950362		chr5:66618104-66620929	chr5	66618104	66620929	2825	promoter-TSS	-700
chr18:31704155-31705704	chr18	31704155	31705704	1549	intron	-54894		chr3:148805427-148806633	chr3	148805427	148806633	1206	Intergenic	148605		chr18:62905947-62907504	chr18	62905947	62907504	1557	Intergenic	-15601
chr12:111264749-111266541	chr12	111264749	111266541	1792	3'	-5451		chr3:149076527-149078204	chr3	149076527	149078204	1677	Intergenic	-122731		chr9:108104305-108106778	chr9	108104305	108106778	2473	exon	-11062
chr12:111274141-111276549	chr12	111274141	111276549	2408	exon	4249		chr3:148986827-148990927	chr3	148986827	148990927	4100	Intergenic	-34242		chr2:94463129-94464751	chr2	94463129	94464751	1622	Intergenic	-25754
chr12:111270593-111271893	chr12	111270593	111271893	1300	intron	147		chr3:148428527-148430269	chr3	148428527	148430269	1742	Intergenic	525237		chr2:103072796-103074651	chr2	103072796	103074651	1855	promoter-TSS	49
chr9:102722162-102723578	chr9	102722162	102723578	1416	intron	5066		chr3:148849569-148850977	chr3	148849569	148850977	1408	intron	104362		chr7:30444246-30445974	chr7	30444246	30445974	1728	intron	472
chr7:110701513-110703302	chr7	110701513	110703302	1789	Intergenic	-65798		chr3:148921433-148922927	chr3	148921433	148922927	1494	intron	32455		chr12:7966825-7968849	chr12	7966825	7968849	2024	Intergenic	-9840
chr5:140740088-140741604	chr5	140740088	140741604	1516	intron	16719		chr5:80682981-80684897	chr5	80682981	80684897	1916	Intergenic	-336632		chr12:7776937-7778749	chr12	7776937	7778749	1812	Intergenic	-199834
chr5:140716788-140718004	chr5	140716788	140718004	1216	intron	-6731		chr5:81363744-81365829	chr5	81363744	81365829	2085	intron	343194		chr12:8089325-8090825	chr12	8089325	8090825	1500	Intergenic	112398
chr5:140724544-140726629	chr5	140724544	140726629	2085	intron	1460		chr5:81019204-81021488	chr5	81019204	81021488	2284	promoter-TSS	-225		chr17:48436300-48438509	chr17	48436300	48438509	2209	Intergenic	-4677
chr9:102636586-102638662	chr9	102636586	102638662	2076	Intergenic	11328		chr3:151323177-151325269	chr3	151323177	151325269	2092	Intergenic	-113659		chr9:46233905-46235651	chr9	46233905	46235651	1746	intron	521
chr5:122820444-122822229	chr5	122820444	122822229	1785	promoter-TSS	5		chr3:151430804-151432577	chr3	151430804	151432577	1773	Intergenic	-6191		chr6:134982990-134985047	chr6	134982990	134985047	2057	exon	2018
chr1:190934091-190935791	chr1	190934091	190935791	1700	intron	6436		chr3:151080027-151081469	chr3	151080027	151081469	1442	Intergenic	-357134		chr16:85318576-85320283	chr16	85318576	85320283	1707	Intergenic	-145723
chr9:21824151-21826005	chr9	21824151	21826005	1854	intron	-10432		chr3:151351169-151353027	chr3	151351169	151353027	1858	Intergenic	-85784		chr16:85105274-85107076	chr16	85105274	85107076	1802	intron	67532
chr15:27340847-27342551	chr15	27340847	27342551	1704	Intergenic	-124978		chr3:151407769-151409169	chr3	151407769	151409169	1400	Intergenic	-29413		chr8:122591183-122592224	chr8	122591183	122592224	1041	intron	-14797
chr8:22974124-22975983	chr8	22974124	22975983	1859	5'	218		chr3:151571504-151573177	chr3	151571504	151573177	1673	Intergenic	134459		chr6:55338433-55340220	chr6	55338433	55340220	1787	intron	3028
chr8:23139083-23140524	chr8	23139083	23140524	1441	intron	774		chr3:151116633-151118704	chr3	151116633	151118704	2071	Intergenic	-320213		chr7:97737254-97739091	chr7	97737254	97739091	1837	promoter-TSS	74
chr8:23008507-23010807	chr8	23008507	23010807	2300	intron	-25442		chr3:151297933-151299927	chr3	151297933	151299927	1994	Intergenic	-138952		chr1:93042737-93043468	chr1	93042737	93043468	731	intron	36769
chr10:69670428-69672028	chr10	69670428	69672028	1600	intron	137520		chr3:151459069-151460804	chr3	151459069	151460804	1735	intron	22055		chr4:41077900-41079700	chr4	41077900	41079700	1800	Intergenic	19383
chr10:69756373-69758073	chr10	69756373	69758073	1700	intron	-168309		chr3:151445433-151447277	chr3	151445433	151447277	1844	intron	8473		chr4:41097500-41098939	chr4	41097500	41098939	1439	promoter-TSS	-37
chr13:96431495-96433095	chr13	96431495	96433095	1600	intron	38865		chr1:9563898-9565344	chr1	9563898	9565344	1446	intron	16575		chr7:123445054-123447000	chr7	123445054	123447000	1946	Intergenic	-16267
chr11:72689265-72691169	chr11	72689265	72691169	1904	intron	215		chr14:21051577-21053577	chr14	21051577	21053577	2000	promoter-TSS	3		chr18:38017255-38018404	chr18	38017255	38018404	1149	Intergenic	-18861
chr1:92902835-92904184	chr1	92902835	92904184	1349	promoter-TSS	-604		chr2:168205951-168208196	chr2	168205951	168208196	2245	promoter-TSS	38		chr18:38005407-38006759	chr18	38005407	38006759	1352	Intergenic	-7114
chr19:36236955-36238878	chr19	36236955	36238878	1923	Intergenic	-118073		chr10:67548068-67550150	chr10	67548068	67550150	2082	promoter-TSS	-154		chr11:59217812-59219569	chr11	59217812	59219569	1757	intron	9471
chr8:123020822-123023507	chr8	123020822	123023507	2685	intron	20119		chr3:105894104-105896127	chr3	105894104	105896127	2023	intron	-9305		chr15:83349209-83351151	chr15	83349209	83351151	1942	promoter-TSS	67
chr19:4286195-4287495	chr19	4286195	4287495	1300	3'	-3708		chr8:13244383-13245824	chr8	13244383	13245824	1441	intron	9058		chr2:113893196-113894929	chr2	113893196	113894929	1733	Intergenic	-45402
chr19:4289551-4291689	chr19	4289551	4291689	2138	exon	-7483		chr11:43997643-43999269	chr11	43997643	43999269	1626	Intergenic	-97219		chr19:41801155-41803031	chr19	41801155	41803031	1876	promoter-TSS	-9
chr19:4281309-4284258	chr19	4281309	4284258	2949	intron	353		chr11:43918952-43920843	chr11	43918952	43920843	1891	Intergenic	-18661		chr9:51727294-51728794	chr9	51727294	51728794	1500	Intergenic	-37308
chr19:42033895-42036431	chr19	42033895	42036431	2536	promoter-TSS	-875		chr11:43925865-43927769	chr11	43925865	43927769	1904	Intergenic	-25580		chr2:20752751-20754251	chr2	20752751	20754251	1500	intron	214220
chr1:36530798-36532398	chr1	36530798	36532398	1600	exon	4141		chr11:43819112-43821569	chr11	43819112	43821569	2457	intron	16148		chr14:33287563-33289085	chr14	33287563	33289085	1522	intron	71501
chr6:118561420-118563220	chr6	118561420	118563220	1800	promoter-TSS	-64		chr19:54516555-54518158	chr19	54516555	54518158	1603	Intergenic	472175		chr11:97423763-97424763	chr11	97423763	97424763	1000	Intergenic	-25897
chr14:31780685-31782463	chr14	31780685	31782463	1778	intron	48841		chr5:35247304-35248488	chr5	35247304	35248488	1184	Intergenic	-30670		chr11:97431443-97432598	chr11	97431443	97432598	1155	Intergenic	-18139
chr14:31785285-31787263	chr14	31785285	31787263	1978	intron	44141		chr19:56647058-56648158	chr19	56647058	56648158	1100	Intergenic	-74764		chr5:102576288-102577604	chr5	102576288	102577604	1316	intron	95555
chr15:31366417-31368609	chr15	31366417	31368609	2192	5'	246		chr12:112628193-112630235	chr12	112628193	112630235	2042	intron	9167		chr11:103366363-103367443	chr11	103366363	103367443	1080	exon	-3211
chr15:31344737-31345947	chr15	31344737	31345947	1210	intron	22417		chr11:5867143-5868263	chr11	5867143	5868263	1120	exon	5837		chr11:103356098-103357343	chr11	103356098	103357343	1245	intron	6971
chr3:96597104-96598532	chr3	96597104	96598532	1428	exon	1182		chr11:5855563-5857263	chr11	5855563	5857263	1700	Intergenic	-5453		chr11:103350465-103351869	chr11	103350465	103351869	1404	intron	6414
chr3:96659869-96660769	chr3	96659869	96660769	900	intron	-9812		chr6:140724776-140726490	chr6	140724776	140726490	1714	Intergenic	98748		chr17:67974295-67976500	chr17	67974295	67976500	2205	intron	-24458
chr15:36449317-36451299	chr15	36449317	36451299	1982	Intergenic	46483		chr6:140613276-140615190	chr6	140613276	140615190	1914	Intergenic	-8430		chr17:67978500-67980300	chr17	67978500	67980300	1800	intron	24708
chr15:36455209-36456917	chr15	36455209	36456917	1708	Intergenic	40728		chr6:140721947-140723233	chr6	140721947	140723233	1286	Intergenic	95705		chr16:38694374-38696283	chr16	38694374	38696283	1909	intron	17706
chr15:79053109-79055017	chr15	79053109	79055017	1908	exon	8796		chr6:140620276-140621864	chr6	140620276	140621864	1588	Intergenic	-1593		chr9:32256578-32258562	chr9	32256578	32258562	1984	exon	33321
chr15:79058509-79059917	chr15	79058509	79059917	1408	intron	3646		chr12:109626435-109627935	chr12	109626435	109627935	1500	intron	-8827		chr9:32223397-32225186	chr9	32223397	32225186	1789	promoter-TSS	43
chr4:32905004-32907500	chr4	32905004	32907500	2496	intron	17253		chr5:35972204-35974597	chr5	35972204	35974597	2393	intron	80082		chr2:158518096-158519917	chr2	158518096	158519917	1821	intron	6211
chr4:32915304-32917000	chr4	32915304	32917000	1696	intron	7353		chr17:13668229-13670300	chr17	13668229	13670300	2071	Intergenic	-91276		chr2:158522051-158524029	chr2	158522051	158524029	1978	intron	10244
chr2:173553517-173554818	chr2	173553517	173554818	1301	Intergenic	24173		chr17:13743009-13744895	chr17	13743009	13744895	1886	intron	-16589		chr9:9368086-9369894	chr9	9368086	9369894	1808	Intergenic	-129977
chr2:118702721-118704321	chr2	118702721	118704321	1600	5'	442		chr17:13723229-13724995	chr17	13723229	13724995	1766	intron	-36429		chr11:65214765-65216469	chr11	65214765	65216469	1704	intron	-52656
chr10:90863673-90865228	chr10	90863673	90865228	1555	intron	34608		chr5:103827897-103830029	chr5	103827897	103830029	2132	intron	74390		chr11:65208843-65210569	chr11	65208843	65210569	1726	intron	-46745
chr9:22398605-22399905	chr9	22398605	22399905	1300	Intergenic	-10049		chr1:38547037-38549568	chr1	38547037	38549568	2531	intron	78941		chr11:65128043-65129812	chr11	65128043	65129812	1769	intron	34033
chr7:144684002-144685954	chr7	144684002	144685954	1952	intron	53614		chr8:123461383-123463324	chr8	123461383	123463324	1941	3'	-15508		chr4:154265500-154266600	chr4	154265500	154266600	1100	intron	33845
chr9:122304094-122305905	chr9	122304094	122305905	1811	Intergenic	-10577		chr1:89453962-89457698	chr1	89453962	89457698	3736	intron	1019		chr4:154293204-154295004	chr4	154293204	154295004	1800	intron	5791
chr8:71484408-71486208	chr8	71484408	71486208	1800	intron	759		chr1:89554998-89556498	chr1	89554998	89556498	1500	intron	100937		chr4:154247500-154249700	chr4	154247500	154249700	2200	intron	51295
chr3:95950269-95951977	chr3	95950269	95951977	1708	Intergenic	21866		chr7:76407554-76409646	chr7	76407554	76409646	2092	intron	178713		chr7:100946102-100947691	chr7	100946102	100947691	1589	intron	-14736
chr5:98076004-98077888	chr5	98076004	98077888	1884	Intergenic	-45984		chr5:30887129-30889644	chr5	30887129	30889644	2515	promoter-TSS	-465		chr7:100927560-100929091	chr7	100927560	100929091	1531	intron	3835
chr14:25869129-25870429	chr14	25869129	25870429	1300	intron	27624		chr1:82808135-82809335	chr1	82808135	82809335	1200	Intergenic	-30725		chr8:3392207-3393951	chr8	3392207	3393951	1744	promoter-TSS	71
chr5:96801529-96803697	chr5	96801529	96803697	2168	intron	9228		chr1:82811162-82812762	chr1	82811162	82812762	1600	Intergenic	-27498		chr4:141238700-141240339	chr4	141238700	141240339	1639	Intergenic	-3364
chr6:86771933-86773647	chr6	86771933	86773647	1714	intron	2324		chr13:95374334-95376148	chr13	95374334	95376148	1814	5'	116		chr14:27130963-27132629	chr14	27130963	27132629	1666	Intergenic	-12197
chr14:20478585-20480763	chr14	20478585	20480763	2178	intron	459		chr3:116807327-116809169	chr3	116807327	116809169	1842	promoter-TSS	-82		chr14:27346663-27348424	chr14	27346663	27348424	1761	intron	11507
chr3:127852827-127854233	chr3	127852827	127854233	1406	Intergenic	-16038		chr17:34611200-34612854	chr17	34611200	34612854	1654	intron	3013		chr14:27172885-27175849	chr14	27172885	27175849	2964	intron	30374
chr3:127836568-127838433	chr3	127836568	127838433	1865	promoter-TSS	-9		chr10:78371373-78373733	chr10	78371373	78373733	2360	Intergenic	-20853		chr18:61535407-61537375	chr18	61535407	61537375	1968	5'	145
chr11:5015565-5017343	chr11	5015565	5017343	1778	intron	29630		chr17:12170591-12172091	chr17	12170591	12172091	1500	intron	52057		chr1:34801068-34802891	chr1	34801068	34802891	1823	5'	258
chr11:4946643-4948498	chr11	4946643	4948498	1855	promoter-TSS	50		chr17:12048239-12049391	chr17	12048239	12049391	1152	intron	-70469		chr14:51984124-51986485	chr14	51984124	51986485	2361	intron	472
chr14:55101085-55103591	chr14	55101085	55103591	2506	exon	4255		chr5:101239029-101241904	chr5	101239029	101241904	2875	Intergenic	394238		chr8:11757522-11759407	chr8	11757522	11759407	1885	exon	135
chr14:55109049-55110729	chr14	55109049	55110729	1680	intron	-3296		chr1:93130062-93132144	chr1	93130062	93132144	2082	Intergenic	-4137		chr8:11774424-11775583	chr8	11774424	11775583	1159	intron	16674
chr5:137045097-137047004	chr5	137045097	137047004	1907	promoter-TSS	9		chr1:179862898-179863798	chr1	179862898	179863798	900	Intergenic	-59333		chr17:4997209-4997900	chr17	4997209	4997900	691	intron	2481
chr11:83301965-83304298	chr11	83301965	83304298	2333	intron	435		chr3:107705769-107707833	chr3	107705769	107707833	2064	Intergenic	-10253		chr10:79936451-79938245	chr10	79936451	79938245	1794	intron	10007
chr5:142456981-142459676	chr5	142456981	142459676	2695	3'	-5602		chr4:133011300-133014500	chr4	133011300	133014500	3200	intron	1394		chr10:68279273-68280573	chr10	68279273	68280573	1300	Intergenic	-1197
chr5:142476697-142479144	chr5	142476697	142479144	2447	3'	13990		chr4:133055100-133057204	chr4	133055100	133057204	2104	intron	44646		chr10:88730550-88732528	chr10	88730550	88732528	1978	promoter-TSS	125
chr5:142473988-142475004	chr5	142473988	142475004	1016	exon	10565		chr4:133024500-133026100	chr4	133024500	133026100	1600	intron	13794		chr3:69204977-69206733	chr3	69204977	69206733	1756	Intergenic	-16564
chr5:142452881-142454276	chr5	142452881	142454276	1395	exon	-10352		chr19:8988531-8990851	chr19	8988531	8990851	2320	intron	407		chr19:6140131-6142078	chr19	6140131	6142078	1947	promoter-TSS	32
chr5:142493604-142495404	chr5	142493604	142495404	1800	intron	30573		chr19:8991795-8993478	chr19	8991795	8993478	1683	intron	3353		chr2:52423996-52425851	chr2	52423996	52425851	1855	promoter-TSS	-50
chr5:142486229-142488129	chr5	142486229	142488129	1900	intron	23248		chr19:8996458-8998489	chr19	8996458	8998489	2031	intron	8190		chr10:4431545-4433450	chr10	4431545	4433450	1905	promoter-TSS	-107
chr5:142447504-142448997	chr5	142447504	142448997	1493	intron	-15680		chr12:35562335-35563849	chr12	35562335	35563849	1514	Intergenic	-28103		chr7:84328802-84330102	chr7	84328802	84330102	1300	intron	80586
chr5:66549829-66551497	chr5	66549829	66551497	1668	intron	68154		chr13:74295695-74297373	chr13	74295695	74297373	1678	Intergenic	-4203		chr7:113249213-113251100	chr7	113249213	113251100	1887	intron	42692
chr10:80301815-80302751	chr10	80301815	80302751	936	intron	463		chr3:152621477-152623077	chr3	152621477	152623077	1600	intron	-44636		chr7:113241354-113243274	chr7	113241354	113243274	1920	intron	34849
chr9:108104305-108106778	chr9	108104305	108106778	2473	exon	-11062		chr13:107484848-107486695	chr13	107484848	107486695	1847	Intergenic	15950		chr2:24927551-24929621	chr2	24927551	24929621	2070	intron	6695
chr2:94436951-94439017	chr2	94436951	94439017	2066	exon	202		chr13:107562095-107563595	chr13	107562095	107563595	1500	Intergenic	93023		chr8:70832624-70834408	chr8	70832624	70834408	1784	Intergenic	6204
chr2:94736817-94738751	chr2	94736817	94738751	1934	Intergenic	-299598		chr13:107460748-107462248	chr13	107460748	107462248	1500	Intergenic	-8324		chr17:56296400-56297200	chr17	56296400	56297200	800	intron	3486
chr4:149136600-149138404	chr4	149136600	149138404	1804	promoter-TSS	98		chr17:27560800-27562709	chr17	27560800	27562709	1909	intron	3972		chr15:89480099-89481847	chr15	89480099	89481847	1748	intron	-3549
chr7:30444246-30445974	chr7	30444246	30445974	1728	intron	472		chr17:27564500-27566554	chr17	27564500	27566554	2054	intron	200		chr13:93771021-93772895	chr13	93771021	93772895	1874	exon	279
chr9:46206251-46208194	chr9	46206251	46208194	1943	intron	-21407		chr7:127104002-127106146	chr7	127104002	127106146	2144	Intergenic	13638		chr18:60890730-60892575	chr18	60890730	60892575	1845	Intergenic	-20587
chr17:48436300-48438509	chr17	48436300	48438509	2209	Intergenic	-4677		chr5:23706681-23708904	chr5	23706681	23708904	2223	intron	4874		chr3:126273104-126274269	chr3	126273104	126274269	1165	Intergenic	-90165
chr15:79891347-79893151	chr15	79891347	79893151	1804	promoter-TSS	-159		chr5:23712497-23714204	chr5	23712497	23714204	1707	promoter-TSS	-684		chr16:18400474-18401080	chr16	18400474	18401080	606	intron	8214
chr10:128255628-128257345	chr10	128255628	128257345	1717	TTS	2356		chr9:52528762-52530505	chr9	52528762	52530505	1743	Intergenic	149803		chr15:64388417-64389517	chr15	64388417	64389517	1100	Intergenic	-6048
chr16:85297074-85298783	chr16	85297074	85298783	1709	Intergenic	-124222		chr1:43127462-43129191	chr1	43127462	43129191	1729	exon	29617		chr15:64617537-64619217	chr15	64617537	64619217	1680	Intergenic	-235458
chr16:85318576-85320283	chr16	85318576	85320283	1707	Intergenic	-145723		chr2:147307429-147308596	chr2	147307429	147308596	1167	non-coding	54780		chr15:64412737-64414247	chr15	64412737	64414247	1510	Intergenic	-30573
chr16:85193480-85194883	chr16	85193480	85194883	1403	Intergenic	-20475		chr19:5429158-5430909	chr19	5429158	5430909	1751	Intergenic	4890		chr15:64534737-64536309	chr15	64534737	64536309	1572	Intergenic	-152604
chr16:85133276-85134576	chr16	85133276	85134576	1300	intron	39781		chr5:31575897-31577788	chr5	31575897	31577788	1891	Intergenic	-5446		chr15:64421009-64422899	chr15	64421009	64422899	1890	Intergenic	-39035
chr8:122591183-122592224	chr8	122591183	122592224	1041	intron	-14797		chr5:31581488-31582704	chr5	31581488	31582704	1216	Intergenic	-10699		chr15:64338499-64339599	chr15	64338499	64339599	1100	intron	-26376
chr6:55338433-55340220	chr6	55338433	55340220	1787	intron	3028		chr7:41392700-41394400	chr7	41392700	41394400	1700	promoter-TSS	-171		chr15:64330647-64332851	chr15	64330647	64332851	2204	intron	-19076
chr1:93042737-93043468	chr1	93042737	93043468	731	intron	36769		chr10:44015273-44016928	chr10	44015273	44016928	1655	Intergenic	-11255		chr15:64356909-64359247	chr15	64356909	64359247	2338	intron	24841
chr1:93034668-93036798	chr1	93034668	93036798	2130	intron	29399		chr10:43977151-43978051	chr10	43977151	43978051	900	intron	27245		chr15:64345299-64347237	chr15	64345299	64347237	1938	intron	-33595
chr15:99553347-99555151	chr15	99553347	99555151	1804	Intergenic	-24807		chr4:134061000-134062900	chr4	134061000	134062900	1900	Intergenic	-6502		chr15:64376494-64378647	chr15	64376494	64378647	2153	intron	5348
chr15:99559847-99561347	chr15	99559847	99561347	1500	Intergenic	-18459		chr19:4112595-4114851	chr19	4112595	4114851	2256	TTS	7852		chr15:64225194-64226947	chr15	64225194	64226947	1753	intron	86602
chr4:41077900-41079700	chr4	41077900	41079700	1800	Intergenic	19383		chr11:71995343-71997243	chr11	71995343	71997243	1900	Intergenic	41216		chr12:21135449-21137125	chr12	21135449	21137125	1676	intron	24531
chr4:41097500-41098939	chr4	41097500	41098939	1439	promoter-TSS	-37		chr17:12745354-12746354	chr17	12745354	12746354	1000	intron	4543		chr12:21159493-21161235	chr12	21159493	21161235	1742	intron	48608
chr7:123445054-123447000	chr7	123445054	123447000	1946	Intergenic	-16267		chr17:69440629-69441839	chr17	69440629	69441839	1210	intron	1908		chr1:91615098-91616944	chr1	91615098	91616944	1846	Intergenic	74941
chr5:91109697-91111804	chr5	91109697	91111804	2107	Intergenic	-28848		chr5:3927444-3929429	chr5	3927444	3929429	1985	5'	251		chr8:54547607-54549422	chr8	54547607	54549422	1815	Intergenic	-1816
chr12:84929107-84930861	chr12	84929107	84930861	1754	intron	40902		chr5:3989204-3990697	chr5	3989204	3990697	1493	intron	61765		chr2:30822821-30824521	chr2	30822821	30824521	1700	TTS	4629
chr7:105636500-105637513	chr7	105636500	105637513	1013	intron	3409		chr13:4770834-4772646	chr13	4770834	4772646	1812	Intergenic	-162576		chr10:85927650-85929445	chr10	85927650	85929445	1795	promoter-TSS	57
chr10:24972228-24974073	chr10	24972228	24974073	1845	Intergenic	-45681		chr13:4608321-4610095	chr13	4608321	4610095	1774	promoter-TSS	-44		chr8:83932208-83933884	chr8	83932208	83933884	1676	intron	-22648
chr8:77517051-77518951	chr8	77517051	77518951	1900	promoter-TSS	-94		chr12:112673149-112675825	chr12	112673149	112675825	2676	promoter-TSS	-211		chr8:25839940-25841924	chr8	25839940	25841924	1984	promoter-TSS	-145
chr7:123346402-123347854	chr7	123346402	123347854	1452	intron	22787		chr7:27591000-27593091	chr7	27591000	27593091	2091	intron	494		chr7:126949191-126950560	chr7	126949191	126950560	1369	promoter-TSS	-295
chr10:26854073-26855673	chr10	26854073	26855673	1600	intron	82361		chr1:177070191-177071862	chr1	177070191	177071862	1671	intron	177740		chr5:112381004-112382188	chr5	112381004	112382188	1184	Intergenic	10617
chr2:20961151-20962929	chr2	20961151	20962929	1778	intron	5681		chr16:52378676-52380083	chr16	52378676	52380083	1407	intron	73701		chr6:86598977-86601047	chr6	86598977	86601047	2070	Intergenic	-28162
chr11:97449198-97451443	chr11	97449198	97451443	2245	5'	161		chr16:52384976-52386576	chr16	52384976	52386576	1600	intron	67305		chr6:86610247-86611747	chr6	86610247	86611747	1500	Intergenic	-17177
chr11:97423763-97424763	chr11	97423763	97424763	1000	Intergenic	-25897		chr16:52292076-52293876	chr16	52292076	52293876	1800	intron	160105		chr12:3425935-3428025	chr12	3425935	3428025	2090	promoter-TSS	123
chr11:97431443-97432598	chr11	97431443	97432598	1155	Intergenic	-18139		chr6:90507233-90509276	chr6	90507233	90509276	2043	Intergenic	-42593		chr12:4916707-4918637	chr12	4916707	4918637	1930	5'	319
chr11:97463263-97465343	chr11	97463263	97465343	2080	intron	14143		chr6:90561176-90561976	chr6	90561176	90561976	800	intron	10728		chr12:5122361-5124025	chr12	5122361	5124025	1664	intron	205840
chr18:39050447-39052404	chr18	39050447	39052404	1957	intron	58281		chr11:61283352-61285043	chr11	61283352	61285043	1691	Intergenic	-16670		chr4:155760100-155762204	chr4	155760100	155762204	2104	promoter-TSS	-40
chr17:67974295-67976500	chr17	67974295	67976500	2205	intron	-24458		chr1:167349268-167351144	chr1	167349268	167351144	1876	5'	215		chr2:73867696-73869351	chr2	73867696	73869351	1655	intron	24115
chr17:67988391-67990300	chr17	67988391	67990300	1909	intron	14762		chr4:72842800-72845100	chr4	72842800	72845100	2300	Intergenic	8684		chr1:191204262-191205998	chr1	191204262	191205998	1736	Intergenic	-21797
chr16:38712083-38714076	chr16	38712083	38714076	1993	promoter-TSS	-45		chr15:90108899-90110551	chr15	90108899	90110551	1652	Intergenic	-114586		chr1:170852935-170854662	chr1	170852935	170854662	1727	intron	13972
chr9:32186186-32187197	chr9	32186186	32187197	1011	intron	-37557		chr15:90184394-90186347	chr15	90184394	90186347	1953	Intergenic	-38940		chr1:170867091-170869184	chr1	170867091	170869184	2093	promoter-TSS	-367
chr9:9245051-9247005	chr9	9245051	9247005	1954	intron	-7015		chr2:93979029-93980796	chr2	93979029	93980796	1767	promoter-TSS	-121		chr6:136486647-136488033	chr6	136486647	136488033	1386	Intergenic	-31511
chr11:65128043-65129812	chr11	65128043	65129812	1769	intron	34033		chr11:60536712-60538998	chr11	60536712	60538998	2286	5'	172		chr6:136518090-136519847	chr6	136518090	136519847	1757	intron	118
chr8:14930151-14931840	chr8	14930151	14931840	1689	intron	19333		chr9:3334505-3336397	chr9	3334505	3336397	1892	intron	220		chr7:101310013-101311754	chr7	101310013	101311754	1741	Intergenic	-8796
chr4:154265500-154266600	chr4	154265500	154266600	1100	intron	33845		chr11:69168463-69170243	chr11	69168463	69170243	1780	exon	12281		chr19:6249651-6251689	chr19	6249651	6251689	2038	exon	9002
chr4:154268300-154270439	chr4	154268300	154270439	2139	intron	30525		chr5:149228429-149230344	chr5	149228429	149230344	1915	Intergenic	-35617		chr3:103639327-103641077	chr3	103639327	103641077	1750	intron	5866
chr4:154299000-154302139	chr4	154299000	154302139	3139	promoter-TSS	-675		chr11:69125069-69126743	chr11	69125069	69126743	1674	promoter-TSS	-471		chr4:99158000-99159500	chr4	99158000	99159500	1500	Intergenic	-35184
chr7:100927560-100929091	chr7	100927560	100929091	1531	intron	3835		chr9:110888605-110891097	chr9	110888605	110891097	2492	intron	9529		chr9:21274962-21276678	chr9	21274962	21276678	1716	TTS	10535
chr14:27248585-27250263	chr14	27248585	27250263	1678	intron	11414		chr10:102828915-102830573	chr10	102828915	102830573	1658	Intergenic	199033		chr5:24382729-24384604	chr5	24382729	24384604	1875	TTS	8476
chr8:11757522-11759407	chr8	11757522	11759407	1885	exon	135		chr1:171481491-171483491	chr1	171481491	171483491	2000	Intergenic	-20987		chr12:69878407-69880435	chr12	69878407	69880435	2028	intron	-13684
chr8:11766607-11768540	chr8	11766607	11768540	1933	intron	9244		chr1:171469762-171471868	chr1	171469762	171471868	2106	Intergenic	-32663		chr10:63127645-63129273	chr10	63127645	63129273	1628	intron	28303
chr17:4860495-4861895	chr17	4860495	4861895	1400	Intergenic	-133879		chr1:171506998-171508398	chr1	171506998	171508398	1400	Intergenic	4220		chr7:58843600-58845113	chr7	58843600	58845113	1513	Intergenic	186155
chr17:4997209-4997900	chr17	4997209	4997900	691	intron	2481		chr17:24161409-24163854	chr17	24161409	24163854	2445	intron	1101		chr7:58749402-58751100	chr7	58749402	58751100	1698	intron	92049
chr12:71029707-71031335	chr12	71029707	71031335	1628	intron	14554		chr14:60427385-60429063	chr14	60427385	60429063	1678	Intergenic	49938		chr11:42903043-42904852	chr11	42903043	42904852	1809	Intergenic	-245929
chr1:36302735-36304484	chr1	36302735	36304484	1749	Intergenic	-4123		chr6:149187820-149189647	chr6	149187820	149189647	1827	promoter-TSS	-22		chr11:43174165-43175565	chr11	43174165	43175565	1400	intron	24988
chr13:54574448-54576195	chr13	54574448	54576195	1747	intron	309		chr9:14585197-14586386	chr9	14585197	14586386	1189	intron	29208		chr8:69799024-69800624	chr8	69799024	69800624	1600	exon	8661
chr16:62845974-62847883	chr16	62845974	62847883	1909	5'	111		chr9:102672594-102674505	chr9	102672594	102674505	1911	Intergenic	-44254		chr4:140982800-140984400	chr4	140982800	140984400	1600	Intergenic	-3273
chr13:113971895-113973521	chr13	113971895	113973521	1626	intron	178200		chr7:110779746-110781600	chr7	110779746	110781600	1854	intron	8069		chr16:30438980-30440483	chr16	30438980	30440483	1503	Intergenic	-51202
chr12:40009307-40010835	chr12	40009307	40010835	1528	Intergenic	27305		chr5:88381004-88382697	chr5	88381004	88382697	1693	intron	5743		chr16:29489774-29491880	chr16	29489774	29491880	2106	intron	50656
chr1:88638835-88640791	chr1	88638835	88640791	1956	Intergenic	62378		chr5:140721488-140722504	chr5	140721488	140722504	1016	Intergenic	-2131		chr16:29544174-29545883	chr16	29544174	29545883	1709	promoter-TSS	-165
chr11:101687069-101688869	chr11	101687069	101688869	1800	Intergenic	22428		chr8:79846422-79848007	chr8	79846422	79848007	1585	Intergenic	135395		chr1:164461568-164463137	chr1	164461568	164463137	1569	Intergenic	-3998
chr2:52471351-52472796	chr2	52471351	52472796	1445	intron	-47200		chr9:102643278-102644962	chr9	102643278	102644962	1684	Intergenic	17824		chr5:122546697-122548304	chr5	122546697	122548304	1607	Intergenic	-45276
chr2:53190615-53192729	chr2	53190615	53192729	2114	promoter-TSS	-412		chr8:18772540-18774508	chr8	18772540	18774508	1968	intron	-31962		chr10:128082328-128084150	chr10	128082328	128084150	1822	promoter-TSS	-68
chr6:108723077-108724077	chr6	108723077	108724077	1000	Intergenic	-59482		chr2:151913496-151915096	chr2	151913496	151915096	1600	intron	3089		chr10:80141150-80143150	chr10	80141150	80143150	2000	promoter-TSS	-125
chr1:86150762-86152191	chr1	86150762	86152191	1429	Intergenic	-3303		chr2:33215051-33217021	chr2	33215051	33217021	1970	promoter-TSS	75		chr16:84838576-84839674	chr16	84838576	84839674	1098	exon	-3500
chr7:113241354-113243274	chr7	113241354	113243274	1920	intron	34849		chr17:33783000-33784854	chr17	33783000	33784854	1854	Intergenic	-2352		chr5:145190597-145192429	chr5	145190597	145192429	1832	promoter-TSS	79
chr6:146776120-146777720	chr6	146776120	146777720	1600	3'	-28610		chr9:20877394-20879351	chr9	20877394	20879351	1957	exon	1337		chr8:105565307-105567324	chr8	105565307	105567324	2017	promoter-TSS	-276
chr1:152778544-152780191	chr1	152778544	152780191	1647	Intergenic	12826		chr15:27340847-27342551	chr15	27340847	27342551	1704	Intergenic	-124978		chr17:26620800-26622309	chr17	26620800	26622309	1509	intron	-54841
chr7:99518602-99519954	chr7	99518602	99519954	1352	Intergenic	-16208		chr3:126847569-126849177	chr3	126847569	126849177	1608	Intergenic	95013		chr17:26675795-26677609	chr17	26675795	26677609	1814	intron	306
chr2:24927551-24929621	chr2	24927551	24929621	2070	intron	6695		chr3:126771034-126772433	chr3	126771034	126772433	1399	intron	171652		chr6:83743777-83745264	chr6	83743777	83745264	1487	intron	1504
chr8:70832624-70834408	chr8	70832624	70834408	1784	Intergenic	6204		chr3:126968133-126969804	chr3	126968133	126969804	1671	intron	-25583		chr8:69037383-69039322	chr8	69037383	69039322	1939	3'	-50383
chr13:80885034-80886921	chr13	80885034	80886921	1887	intron	2556		chr3:127063069-127064877	chr3	127063069	127064877	1808	intron	-65521		chr15:38661047-38663017	chr15	38661047	38663017	1970	5'	128
chr7:68716774-68718346	chr7	68716774	68718346	1572	Intergenic	31678		chr3:126826869-126828733	chr3	126826869	126828733	1864	intron	115585		chr12:17302949-17304893	chr12	17302949	17304893	1944	intron	20809
chr17:56296400-56297200	chr17	56296400	56297200	800	intron	3486		chr3:127004233-127005869	chr3	127004233	127005869	1636	intron	-6599		chr6:120797820-120800490	chr6	120797820	120800490	2670	intron	23530
chr13:93771021-93772895	chr13	93771021	93772895	1874	exon	279		chr3:126830777-126832504	chr3	126830777	126832504	1727	intron	111745		chr1:138326491-138327162	chr1	138326491	138327162	671	Intergenic	53089
chr3:126273104-126274269	chr3	126273104	126274269	1165	Intergenic	-90165		chr3:126919869-126921927	chr3	126919869	126921927	2058	TTS	22488		chr14:60148085-60149829	chr14	60148085	60149829	1744	Intergenic	-62123
chr3:126275727-126277377	chr3	126275727	126277377	1650	Intergenic	-87300		chr13:96486673-96488395	chr13	96486673	96488395	1722	intron	-16374		chr13:45882521-45883995	chr13	45882521	45883995	1474	intron	81733
chr3:126384269-126386177	chr3	126384269	126386177	1908	intron	21371		chr2:136619896-136621451	chr2	136619896	136621451	1555	Intergenic	88353		chr14:14011885-14014063	chr14	14011885	14014063	2178	intron	483
chr7:101537354-101539054	chr7	101537354	101539054	1700	Intergenic	17598		chr11:89538952-89540765	chr11	89538952	89540765	1813	intron	-120911		chr12:33180625-33182949	chr12	33180625	33182949	2324	intron	34101
chr16:18400474-18401080	chr16	18400474	18401080	606	intron	8214		chr11:89616065-89617465	chr11	89616065	89617465	1400	intron	80171		chr12:33244807-33246525	chr12	33244807	33246525	1718	intron	-56849
chr16:18395874-18397076	chr16	18395874	18397076	1202	intron	3912		chr11:89630752-89632469	chr11	89630752	89632469	1717	intron	65325		chr12:33169707-33171635	chr12	33169707	33171635	1928	intron	22985
chr15:64190851-64192299	chr15	64190851	64192299	1448	exon	121098		chr11:89579043-89581012	chr11	89579043	89581012	1969	intron	116908		chr10:112928150-112929973	chr10	112928150	112929973	1823	promoter-TSS	-36
chr15:64388417-64389517	chr15	64388417	64389517	1100	Intergenic	-6048		chr8:71405307-71407451	chr8	71405307	71407451	2144	intron	367		chr9:50631797-50633286	chr9	50631797	50633286	1489	Intergenic	-15078
chr15:64480299-64481499	chr15	64480299	64481499	1200	Intergenic	-97980		chr13:98262321-98264095	chr13	98262321	98264095	1774	promoter-TSS	132		chr2:132606929-132608629	chr2	132606929	132608629	1700	intron	9583
chr15:64534737-64536309	chr15	64534737	64536309	1572	Intergenic	-152604		chr8:11634751-11636951	chr8	11634751	11636951	2200	promoter-TSS	-94		chr5:132542876-132544376	chr5	132542876	132544376	1500	Intergenic	-1283
chr15:64397051-64398399	chr15	64397051	64398399	1348	Intergenic	-14806		chr8:123020822-123023507	chr8	123020822	123023507	2685	intron	20119		chr19:42119889-42121495	chr19	42119889	42121495	1606	3'	8301
chr15:64500794-64502609	chr15	64500794	64502609	1815	Intergenic	-118783		chr3:157946269-157948377	chr3	157946269	157948377	2108	promoter-TSS	-143		chr19:42124609-42126251	chr19	42124609	42126251	1642	intron	3563
chr15:64338499-64339599	chr15	64338499	64339599	1100	intron	-26376		chr19:4289551-4291689	chr19	4289551	4291689	2138	exon	-7483		chr10:122291545-122293250	chr10	122291545	122293250	1705	Intergenic	-156101
chr15:64230799-64232199	chr15	64230799	64232199	1400	intron	81174		chr19:4281309-4284258	chr19	4281309	4284258	2949	intron	353		chr8:57610651-57612140	chr8	57610651	57612140	1489	intron	-40357
chr15:64371509-64373617	chr15	64371509	64373617	2108	intron	10356		chr6:118621220-118622833	chr6	118621220	118622833	1613	intron	-59771		chr11:108980098-108981643	chr11	108980098	108981643	1545	Intergenic	60522
chr15:64295117-64296417	chr15	64295117	64296417	1300	intron	16906		chr14:31785285-31787263	chr14	31785285	31787263	1978	intron	44141		chr7:25787313-25789791	chr7	25787313	25789791	2478	5'	181
chr15:64341909-64343109	chr15	64341909	64343109	1200	intron	-29836		chr15:31297509-31298409	chr15	31297509	31298409	900	exon	69800		chr7:25783454-25784654	chr7	25783454	25784654	1200	intron	4679
chr15:64356909-64359247	chr15	64356909	64359247	2338	intron	24841		chr15:31349147-31350747	chr15	31349147	31350747	1600	intron	17812		chr4:128949300-128950900	chr4	128949300	128950900	1600	intron	12355
chr15:64345299-64347237	chr15	64345299	64347237	1938	intron	-33595		chr1:36546391-36548184	chr1	36546391	36548184	1793	promoter-TSS	-36		chr1:97976268-97978084	chr1	97976268	97978084	1816	5'	70617
chr15:64225194-64226947	chr15	64225194	64226947	1753	intron	86602		chr1:54825935-54827784	chr1	54825935	54827784	1849	intron	99527		chr1:98028435-98030298	chr1	98028435	98030298	1863	intron	18426
chr1:91615098-91616944	chr1	91615098	91616944	1846	Intergenic	74941		chr3:38566504-38567304	chr3	38566504	38567304	800	Intergenic	-82088		chr1:98002235-98003635	chr1	98002235	98003635	1400	intron	44858
chr2:30818921-30820421	chr2	30818921	30820421	1500	exon	8629		chr3:38496627-38497633	chr3	38496627	38497633	1006	Intergenic	-12314		chr1:97982835-97984135	chr1	97982835	97984135	1300	intron	64308
chr2:30822821-30824521	chr2	30822821	30824521	1700	TTS	4629		chr3:38561204-38562404	chr3	38561204	38562404	1200	Intergenic	-76988		chr1:98046991-98048768	chr1	98046991	98048768	1777	promoter-TSS	-87
chr10:85927650-85929445	chr10	85927650	85929445	1795	promoter-TSS	57		chr3:38382169-38383869	chr3	38382169	38383869	1700	Intergenic	101797		chr11:97824965-97828012	chr11	97824965	97828012	3047	intron	-14291
chr8:83937583-83939924	chr8	83937583	83939924	2341	exon	-16940		chr17:27907909-27910254	chr17	27907909	27910254	2345	promoter-TSS	-224		chr13:55692248-55694146	chr13	55692248	55694146	1898	promoter-TSS	73
chr8:83927724-83928883	chr8	83927724	83928883	1159	intron	-27390		chr10:90809345-90811115	chr10	90809345	90811115	1770	intron	-19424		chr4:141558600-141560504	chr4	141558600	141560504	1904	Intergenic	13390
chr8:83932208-83933884	chr8	83932208	83933884	1676	intron	-22648		chr10:90074128-90075673	chr10	90074128	90075673	1545	intron	201392		chr3:69479569-69480869	chr3	69479569	69480869	1300	intron	118741
chr15:99669309-99672037	chr15	99669309	99672037	2728	promoter-TSS	-45		chr9:22398605-22399905	chr9	22398605	22399905	1300	Intergenic	-10049		chr13:13968221-13969773	chr13	13968221	13969773	1552	intron	14323
chr11:73319165-73320369	chr11	73319165	73320369	1204	intron	4870		chr10:89307215-89309673	chr10	89307215	89309673	2458	Intergenic	-50654		chr2:68223951-68224551	chr2	68223951	68224551	600	intron	119579
chr5:112381004-112382188	chr5	112381004	112382188	1184	Intergenic	10617		chr5:98076004-98077888	chr5	98076004	98077888	1884	Intergenic	-45984		chr2:68273829-68275329	chr2	68273829	68275329	1500	intron	169907
chr5:112402704-112404988	chr5	112402704	112404988	2284	Intergenic	-11633		chr5:97878004-97879404	chr5	97878004	97879404	1400	Intergenic	152258		chr1:143536191-143537991	chr1	143536191	143537991	1800	Intergenic	-103606
chr1:139453991-139455891	chr1	139453991	139455891	1900	exon	168		chr5:98002304-98003604	chr5	98002304	98003604	1300	intron	28008		chr19:8919731-8921789	chr19	8919731	8921789	2058	intron	367
chr6:86598977-86601047	chr6	86598977	86601047	2070	Intergenic	-28162		chr14:25852529-25854129	chr14	25852529	25854129	1600	intron	11174		chr1:86301391-86304184	chr1	86301391	86304184	2793	promoter-TSS	-433
chr9:105394486-105396405	chr9	105394486	105396405	1919	promoter-TSS	54		chr9:69431205-69432994	chr9	69431205	69432994	1789	exon	-21583		chr11:121685065-121687069	chr11	121685065	121687069	2004	Intergenic	-12916
chr12:5108049-5109807	chr12	5108049	5109807	1758	intron	191575		chr5:96619597-96621344	chr5	96619597	96621344	1747	intron	-172914		chr11:121596665-121598269	chr11	121596665	121598269	1604	intron	75684
chr10:81190433-81193515	chr10	81190433	81193515	3082	intron	-2717		chr5:96844129-96845529	chr5	96844129	96845529	1400	intron	51444		chr11:121646165-121648798	chr11	121646165	121648798	2633	intron	25669
chr2:73867696-73869351	chr2	73867696	73869351	1655	intron	24115		chr5:96801529-96803697	chr5	96801529	96803697	2168	intron	9228		chr11:121672269-121674252	chr11	121672269	121674252	1983	promoter-TSS	-110
chr1:170852935-170854662	chr1	170852935	170854662	1727	intron	13972		chr6:86771933-86773647	chr6	86771933	86773647	1714	intron	2324		chr6:120262620-120265333	chr6	120262620	120265333	2713	intron	30582
chr1:170807391-170808862	chr1	170807391	170808862	1471	intron	59644		chr11:55021663-55023643	chr11	55021663	55023643	1980	intron	10818		chr2:167383315-167384315	chr2	167383315	167384315	1000	Intergenic	-34637
chr1:170829162-170830791	chr1	170829162	170830791	1629	intron	37794		chr14:20478585-20480763	chr14	20478585	20480763	2178	intron	459		chr16:17833376-17834476	chr16	17833376	17834476	1100	intron	807
chr1:170867091-170869184	chr1	170867091	170869184	2093	promoter-TSS	-367		chr11:101331743-101333143	chr11	101331743	101333143	1400	exon	1837		chr8:34621883-34623751	chr8	34621883	34623751	1868	intron	17499
chr6:136518090-136519847	chr6	136518090	136519847	1757	intron	118		chr3:127847469-127849233	chr3	127847469	127849233	1764	Intergenic	-10859		chr9:61326805-61329094	chr9	61326805	61329094	2289	Intergenic	-34141
chr14:47567563-47569377	chr14	47567563	47569377	1814	promoter-TSS	-36		chr3:127836568-127838433	chr3	127836568	127838433	1865	promoter-TSS	-9		chr9:61321494-61323451	chr9	61321494	61323451	1957	Intergenic	-28664
chr1:87755191-87756984	chr1	87755191	87756984	1793	promoter-TSS	77		chr1:79639662-79641391	chr1	79639662	79641391	1729	intron	31445		chr7:25679954-25681800	chr7	25679954	25681800	1846	promoter-TSS	-281
chr19:6249651-6251689	chr19	6249651	6251689	2038	exon	9002		chr8:22807451-22809283	chr8	22807451	22809283	1832	Intergenic	-2713		chr9:45838262-45840605	chr9	45838262	45840605	2343	intron	889
chr19:6246695-6247989	chr19	6246695	6247989	1294	intron	5674		chr19:5566951-5569195	chr19	5566951	5569195	2244	promoter-TSS	-1		chr16:97285374-97286683	chr16	97285374	97286683	1309	Intergenic	-70699
chr4:99407100-99408404	chr4	99407100	99408404	1304	Intergenic	213605		chr5:142476697-142479144	chr5	142476697	142479144	2447	3'	13990		chr16:97288274-97289883	chr16	97288274	97289883	1609	Intergenic	-67649
chr9:21274962-21276678	chr9	21274962	21276678	1716	TTS	10535		chr5:66542004-66544144	chr5	66542004	66544144	2140	intron	75743		chr4:32319200-32321000	chr4	32319200	32321000	1800	Intergenic	-97335
chr6:114659420-114660933	chr6	114659420	114660933	1513	intron	17080		chr5:66384804-66386004	chr5	66384804	66386004	1200	intron	-47739		chr4:32390700-32392204	chr4	32390700	32392204	1504	Intergenic	-25983
chr6:114752620-114754545	chr6	114752620	114754545	1925	intron	110486		chr5:66618104-66620929	chr5	66618104	66620929	2825	promoter-TSS	-700		chr4:40947400-40949304	chr4	40947400	40949304	1904	promoter-TSS	-58
chr5:24379688-24380804	chr5	24379688	24380804	1116	exon	11897		chr18:62917247-62918804	chr18	62917247	62918804	1557	Intergenic	-4301		chr7:128531213-128533000	chr7	128531213	128533000	1787	intron	8524
chr17:79810695-79812395	chr17	79810695	79812395	1700	Intergenic	84578		chr18:62905947-62907504	chr18	62905947	62907504	1557	Intergenic	-15601		chr11:120274543-120275243	chr11	120274543	120275243	700	exon	41946
chr10:63127645-63129273	chr10	63127645	63129273	1628	intron	28303		chr9:31217094-31218705	chr9	31217094	31218705	1611	Intergenic	-6085		chr11:120251952-120253943	chr11	120251952	120253943	1991	intron	20001
chr7:58843600-58845113	chr7	58843600	58845113	1513	Intergenic	186155		chr12:7966825-7968849	chr12	7966825	7968849	2024	Intergenic	-9840		chr11:120236569-120238343	chr11	120236569	120238343	1774	intron	4509
chr11:42943865-42945652	chr11	42943865	42945652	1787	Intergenic	-205118		chr12:7918349-7920393	chr12	7918349	7920393	2044	Intergenic	-58306		chr11:120260952-120263165	chr11	120260952	120263165	2213	intron	29112
chr11:43174165-43175565	chr11	43174165	43175565	1400	intron	24988		chr12:8089325-8090825	chr12	8089325	8090825	1500	Intergenic	112398		chr15:79288617-79290117	chr15	79288617	79290117	1500	intron	-3858
chr8:69799024-69800624	chr8	69799024	69800624	1600	exon	8661		chr6:122601747-122603420	chr6	122601747	122603420	1673	promoter-TSS	-140		chr15:79303009-79304517	chr15	79303009	79304517	1508	intron	-18254
chr16:30438980-30440483	chr16	30438980	30440483	1503	Intergenic	-51202		chr7:19703346-19704746	chr7	19703346	19704746	1400	intron	-4858		chr15:79297909-79301317	chr15	79297909	79301317	3408	intron	-14104
chr16:30408180-30409583	chr16	30408180	30409583	1403	Intergenic	-20352		chr6:134993676-134995247	chr6	134993676	134995247	1571	Intergenic	12461		chr15:79284599-79286737	chr15	79284599	79286737	2138	promoter-TSS	-159
chr3:101699727-101701732	chr3	101699727	101701732	2005	Intergenic	-96023		chr16:85297074-85298783	chr16	85297074	85298783	1709	Intergenic	-124222		chr1:70999584-71001398	chr1	70999584	71001398	1814	Intergenic	102481
chr1:172302244-172303398	chr1	172302244	172303398	1154	Intergenic	-4757		chr16:85133276-85134576	chr16	85133276	85134576	1300	intron	39781		chr9:31997205-31998762	chr9	31997205	31998762	1557	Intergenic	-84699
chr1:172288562-172290498	chr1	172288562	172290498	1936	intron	8534		chr16:85136874-85138583	chr16	85136874	85138583	1709	intron	35978		chr15:25321947-25323694	chr15	25321947	25323694	1747	Intergenic	90943
chr1:164418891-164421435	chr1	164418891	164421435	2544	intron	38192		chr16:85148074-85149883	chr16	85148074	85149883	1809	intron	24728		chr12:85703293-85705837	chr12	85703293	85705837	2544	intron	17845
chr1:164457391-164459544	chr1	164457391	164459544	2153	promoter-TSS	-113		chr6:55338433-55340220	chr6	55338433	55340220	1787	intron	3028		chr12:54995407-54996741	chr12	54995407	54996741	1334	Intergenic	-9738
chr11:72925563-72926843	chr11	72925563	72926843	1280	3'	-34966		chr6:55344020-55345645	chr6	55344020	55345645	1625	intron	8534		chr2:60093229-60094796	chr2	60093229	60094796	1567	intron	31727
chr11:72945943-72947743	chr11	72945943	72947743	1800	Intergenic	-14326		chr4:41077900-41079700	chr4	41077900	41079700	1800	Intergenic	19383		chr7:16340474-16341674	chr7	16340474	16341674	1200	intron	31491
chr6:113947145-113948177	chr6	113947145	113948177	1032	intron	-12980		chr2:114174396-114176196	chr2	114174396	114176196	1800	promoter-TSS	43		chr19:4897089-4898189	chr19	4897089	4898189	1100	exon	8988
chr1:133798344-133800098	chr1	133798344	133800098	1754	Intergenic	-45474		chr18:38071059-38071959	chr18	38071059	38071959	900	Intergenic	-72540		chr8:94097551-94099422	chr8	94097551	94099422	1871	5'	324
chr8:119722924-119724324	chr8	119722924	119724324	1400	intron	23615		chr14:26637163-26639185	chr14	26637163	26639185	2022	promoter-TSS	-23		chr9:22679886-22681762	chr9	22679886	22681762	1876	intron	205109
chr2:174463251-174465129	chr2	174463251	174465129	1878	promoter-TSS	-89		chr1:10263462-10264891	chr1	10263462	10264891	1429	Intergenic	-31507		chr13:24799895-24802161	chr13	24799895	24802161	2266	promoter-TSS	-629
chr9:44920097-44921905	chr9	44920097	44921905	1808	promoter-TSS	-259		chr8:8840507-8842222	chr8	8840507	8842222	1715	Intergenic	-150828		chr11:112302569-112303969	chr11	112302569	112303969	1400	Intergenic	408087
chr16:91850776-91852076	chr16	91850776	91852076	1300	intron	80204		chr18:5989130-5990975	chr18	5989130	5990975	1845	Intergenic	146045		chr11:112154365-112156998	chr11	112154365	112156998	2633	Intergenic	555674
chr13:90871073-90872473	chr13	90871073	90872473	1400	Intergenic	33582		chr2:44151851-44153496	chr2	44151851	44153496	1645	intron	-87350		chr12:112804525-112806635	chr12	112804525	112806635	2110	Intergenic	-3395
chr13:90796434-90798348	chr13	90796434	90798348	1914	Intergenic	107964		chr10:26892573-26893873	chr10	26892573	26893873	1300	intron	120711		chr2:155809451-155812521	chr2	155809451	155812521	3070	intron	8217
chr11:101008452-101010665	chr11	101008452	101010665	2213	5'	107		chr9:51727294-51728794	chr9	51727294	51728794	1500	Intergenic	-37308		chr2:145656029-145657596	chr2	145656029	145657596	1567	Intergenic	-44382
chr17:26675795-26677609	chr17	26675795	26677609	1814	intron	306		chr2:20752751-20754251	chr2	20752751	20754251	1500	intron	214220		chr2:145742451-145744329	chr2	145742451	145744329	1878	intron	42195
chr6:83743777-83745264	chr6	83743777	83745264	1487	intron	1504		chr2:20961151-20962929	chr2	20961151	20962929	1778	intron	5681		chr2:115605151-115606629	chr2	115605151	115606629	1478	intron	24174
chr8:69034122-69035222	chr8	69034122	69035222	1100	Intergenic	-54064		chr14:33257229-33259324	chr14	33257229	33259324	2095	intron	41454		chr12:31633735-31635625	chr12	31633735	31635625	1890	promoter-TSS	-22
chr17:86937095-86938895	chr17	86937095	86938895	1800	Intergenic	9892		chr11:97449198-97451443	chr11	97449198	97451443	2245	5'	161		chr8:111712840-111714908	chr8	111712840	111714908	2068	exon	18262
chr4:63521400-63522804	chr4	63521400	63522804	1404	Intergenic	-22663		chr11:97439843-97442443	chr11	97439843	97442443	2600	Intergenic	-9017		chr3:122418977-122421033	chr3	122418977	122421033	2056	5'	225
chr1:138328235-138330184	chr1	138328235	138330184	1949	Intergenic	55472		chr11:103311452-103313363	chr11	103311452	103313363	1911	Intergenic	32294		chr3:122408233-122410227	chr3	122408233	122410227	1994	Intergenic	-10550
chr1:138355562-138356862	chr1	138355562	138356862	1300	Intergenic	82474		chr17:68089191-68090995	chr17	68089191	68090995	1804	Intergenic	-85985		chr3:122462327-122463977	chr3	122462327	122463977	1650	intron	43372
chr4:43266500-43268100	chr4	43266500	43268100	1600	intron	141		chr3:121967032-121968977	chr3	121967032	121968977	1945	intron	14679		chr2:170321915-170322996	chr2	170321915	170322996	1081	Intergenic	-33905
chr19:57574855-57576555	chr19	57574855	57576555	1700	Intergenic	-35329		chr9:32186186-32187197	chr9	32186186	32187197	1011	intron	-37557		chr2:170364529-170366396	chr2	170364529	170366396	1867	intron	9102
chr19:57626658-57628351	chr19	57626658	57628351	1693	intron	16471		chr9:32223397-32225186	chr9	32223397	32225186	1789	promoter-TSS	43		chr3:103171027-103172869	chr3	103171027	103172869	1842	exon	237
chr19:57824951-57826655	chr19	57824951	57826655	1704	intron	214769		chr7:16618313-16619646	chr7	16618313	16619646	1333	intron	-3987		chr11:85685765-85687365	chr11	85685765	85687365	1600	intron	33179
chr19:57822755-57824158	chr19	57822755	57824158	1403	intron	212423		chr9:9368086-9369894	chr9	9368086	9369894	1808	Intergenic	-129977		chr7:45567400-45568813	chr7	45567400	45568813	1413	TTS	-2046
chr13:46097721-46099421	chr13	46097721	46099421	1700	Intergenic	-133580		chr9:9264997-9266305	chr9	9264997	9266305	1308	Intergenic	-26638		chr9:83882178-83884062	chr9	83882178	83884062	1884	Intergenic	-42017
chr13:46042748-46044621	chr13	46042748	46044621	1873	Intergenic	-78694		chr11:65214765-65216469	chr11	65214765	65216469	1704	intron	-52656		chr9:84295762-84297497	chr9	84295762	84297497	1735	Intergenic	347849
chr15:85281694-85282947	chr15	85281694	85282947	1253	intron	-54060		chr11:65208843-65210569	chr11	65208843	65210569	1726	intron	-46745		chr9:84322486-84324297	chr9	84322486	84324297	1811	Intergenic	374611
chr12:33235007-33236849	chr12	33235007	33236849	1842	intron	-66587		chr4:154424400-154426339	chr4	154424400	154426339	1939	intron	-125475		chr12:108005041-108006749	chr12	108005041	108006749	1708	Intergenic	-2481
chr2:132606929-132608629	chr2	132606929	132608629	1700	intron	9583		chr4:154247500-154249700	chr4	154247500	154249700	2200	intron	51295		chr2:152810096-152812196	chr2	152810096	152812196	2100	intron	19571
chr9:113018305-113019994	chr9	113018305	113019994	1689	Intergenic	568002		chr8:3429351-3431108	chr8	3429351	3431108	1757	intron	37222		chr2:152830296-152832329	chr2	152830296	152832329	2033	promoter-TSS	415
chr9:113037794-113039294	chr9	113037794	113039294	1500	Intergenic	548608		chr4:141244700-141247200	chr4	141244700	141247200	2500	intron	3066		chr6:120835347-120837277	chr6	120835347	120837277	1930	promoter-TSS	82
chr4:134510400-134512004	chr4	134510400	134512004	1604	TTS	203		chr3:88620527-88622677	chr3	88620527	88622677	2150	intron	208		chr7:19830313-19832674	chr7	19830313	19832674	2361	Intergenic	-8739
chr5:132542876-132544376	chr5	132542876	132544376	1500	Intergenic	-1283		chr14:27340829-27342649	chr14	27340829	27342649	1820	intron	5702		chr11:70229098-70231643	chr11	70229098	70231643	2545	promoter-TSS	-573
chr19:42119889-42121495	chr19	42119889	42121495	1606	3'	8301		chr14:27346663-27348424	chr14	27346663	27348424	1761	intron	11507		chr9:44505362-44507151	chr9	44505362	44507151	1789	exon	7121
chr19:42124609-42126251	chr19	42124609	42126251	1642	intron	3563		chr14:27198485-27200163	chr14	27198485	27200163	1678	intron	-38686		chr16:31450276-31452076	chr16	31450276	31452076	1800	intron	22423
chr9:39600462-39601562	chr9	39600462	39601562	1100	intron	2640		chr14:27181849-27183829	chr14	27181849	27183829	1980	intron	38846		chr12:105597037-105598341	chr12	105597037	105598341	1304	Intergenic	-6402
chr17:26142095-26143729	chr17	26142095	26143729	1634	exon	4226		chr3:133188704-133190104	chr3	133188704	133190104	1400	intron	45485		chr2:109676851-109678829	chr2	109676851	109678829	1978	intron	808
chr11:108885812-108887252	chr11	108885812	108887252	1440	Intergenic	-33817		chr8:11757522-11759407	chr8	11757522	11759407	1885	exon	135		chr12:109033241-109035541	chr12	109033241	109035541	2300	intron	33826
chr11:108980098-108981643	chr11	108980098	108981643	1545	Intergenic	60522		chr8:11774424-11775583	chr8	11774424	11775583	1159	intron	16674		chr12:109038893-109040237	chr12	109038893	109040237	1344	intron	28652
chr11:108920452-108922352	chr11	108920452	108922352	1900	intron	1053		chr17:4997209-4997900	chr17	4997209	4997900	691	intron	2481		chr12:109052349-109054241	chr12	109052349	109054241	1892	intron	14922
chr7:25787313-25789791	chr7	25787313	25789791	2478	5'	181		chr10:79936451-79938245	chr10	79936451	79938245	1794	intron	10007		chr12:109067049-109068741	chr12	109067049	109068741	1692	intron	322
chr15:38538247-38539594	chr15	38538247	38539594	1347	Intergenic	-19655		chr10:79933333-79934845	chr10	79933333	79934845	1512	intron	6748		chr10:43451773-43453273	chr10	43451773	43453273	1500	intron	-26617
chr2:101628029-101629917	chr2	101628029	101629917	1888	promoter-TSS	13		chr1:36307135-36309737	chr1	36307135	36309737	2602	intron	703		chr2:143867196-143868329	chr2	143867196	143868329	1133	Intergenic	-4590
chr13:55692248-55694146	chr13	55692248	55694146	1898	promoter-TSS	73		chr10:68279273-68280573	chr10	68279273	68280573	1300	Intergenic	-1197		chr2:143846296-143847629	chr2	143846296	143847629	1333	intron	16210
chr4:141569204-141570600	chr4	141569204	141570600	1396	Intergenic	23740		chr14:61309585-61311385	chr14	61309585	61311385	1800	intron	732		chr5:144206081-144206981	chr5	144206081	144206981	900	exon	16245
chr1:143474762-143476491	chr1	143474762	143476491	1729	Intergenic	-165070		chr3:69199769-69201277	chr3	69199769	69201277	1508	Intergenic	-21896		chr6:145862545-145864076	chr6	145862545	145864076	1531	exon	2109
chr5:149666897-149668504	chr5	149666897	149668504	1607	Intergenic	-10556		chr2:106973596-106975329	chr2	106973596	106975329	1733	promoter-TSS	-66		chr10:71072128-71073673	chr10	71072128	71073673	1545	intron	86789
chr5:149677481-149679488	chr5	149677481	149679488	2007	intron	228		chr13:113867595-113868195	chr13	113867595	113868195	600	intron	73387		chr10:71057950-71059828	chr10	71057950	71059828	1878	intron	100801
chr11:22850712-22853169	chr11	22850712	22853169	2457	intron	7794		chr19:6140131-6142078	chr19	6140131	6142078	1947	promoter-TSS	32		chr14:70090363-70091963	chr14	70090363	70091963	1600	Intergenic	-8982
chr8:105258883-105260683	chr8	105258883	105260683	1800	exon	-4630		chr12:39723761-39725907	chr12	39723761	39725907	2146	Intergenic	312542		chr19:40962251-40963651	chr19	40962251	40963651	1400	intron	31584
chr2:167383315-167384315	chr2	167383315	167384315	1000	Intergenic	-34637		chr12:39694725-39696325	chr12	39694725	39696325	1600	Intergenic	341851		chr5:36761988-36763704	chr5	36761988	36763704	1716	Intergenic	-14167
chr18:20745204-20747230	chr18	20745204	20747230	2026	5'	187		chr12:39912335-39914125	chr12	39912335	39914125	1790	Intergenic	124146		chr2:118528829-118530621	chr2	118528829	118530621	1792	non-coding	14862
chr8:34621883-34623751	chr8	34621883	34623751	1868	intron	17499		chr12:40009307-40010835	chr12	40009307	40010835	1528	Intergenic	27305		chr2:118543896-118546251	chr2	118543896	118546251	2355	promoter-TSS	-487
chr8:34635707-34637122	chr8	34635707	34637122	1415	intron	3901		chr2:15054396-15056351	chr2	15054396	15056351	1955	promoter-TSS	12		chr14:70515363-70517685	chr14	70515363	70517685	2322	intron	3736
chr8:10645907-10647451	chr8	10645907	10647451	1544	Intergenic	235775		chr3:19162177-19164069	chr3	19162177	19164069	1892	promoter-TSS	-58		chr2:133474417-133475717	chr2	133474417	133475717	1300	Intergenic	-77092
chr11:61512143-61513963	chr11	61512143	61513963	1820	TTS	7909		chr10:42134468-42136228	chr10	42134468	42136228	1760	Intergenic	-116966		chr5:98890044-98891729	chr5	98890044	98891729	1685	Intergenic	36472
chr9:45838262-45840605	chr9	45838262	45840605	2343	intron	889		chr7:84446513-84447613	chr7	84446513	84447613	1100	Intergenic	-37025		chr5:98781529-98783229	chr5	98781529	98783229	1700	intron	-72036
chr16:97285374-97286683	chr16	97285374	97286683	1309	Intergenic	-70699		chr7:84328802-84330102	chr7	84328802	84330102	1300	intron	80586		chr13:38319848-38321348	chr13	38319848	38321348	1500	Intergenic	-25118
chr16:87754274-87755874	chr16	87754274	87755874	1600	Intergenic	56120		chr7:113241354-113243274	chr7	113241354	113243274	1920	intron	34849		chr9:23485162-23486905	chr9	23485162	23486905	1743	TTS	262958
chr4:40947400-40949304	chr4	40947400	40949304	1904	promoter-TSS	-58		chr5:145120588-145122229	chr5	145120588	145122229	1641	intron	7153		chr3:142278704-142281177	chr3	142278704	142281177	2473	intron	-110713
chr17:35141700-35143054	chr17	35141700	35143054	1354	exon	6663		chr7:99534900-99537046	chr7	99534900	99537046	2146	intron	487		chr7:82023002-82024754	chr7	82023002	82024754	1752	Intergenic	-31579
chr11:120274543-120275243	chr11	120274543	120275243	700	exon	41946		chr11:70431565-70433469	chr11	70431565	70433469	1904	promoter-TSS	-63		chr7:82029102-82030754	chr7	82029102	82030754	1652	Intergenic	-37629
chr11:119966843-119971052	chr11	119966843	119971052	4209	intron	25856		chr2:24927551-24929621	chr2	24927551	24929621	2070	intron	6695		chr7:138918700-138920554	chr7	138918700	138920554	1854	Intergenic	-10121
chr15:79288617-79290117	chr15	79288617	79290117	1500	intron	-3858		chr8:70838840-70840740	chr8	70838840	70840740	1900	promoter-TSS	-70		chr7:138885000-138887713	chr7	138885000	138887713	2713	Intergenic	23149
chr15:79303009-79304517	chr15	79303009	79304517	1508	intron	-18254		chr13:80556573-80558348	chr13	80556573	80558348	1775	Intergenic	-325961		chr14:66972824-66974891	chr14	66972824	66974891	2067	Intergenic	35019
chr15:79297909-79301317	chr15	79297909	79301317	3408	intron	-14104		chr7:68708646-68710274	chr7	68708646	68710274	1628	Intergenic	39778		chr1:93688244-93688744	chr1	93688244	93688744	500	intron	2919
chr15:79284599-79286737	chr15	79284599	79286737	2138	promoter-TSS	-159		chr3:126273104-126274269	chr3	126273104	126274269	1165	Intergenic	-90165		chr6:83368277-83369345	chr6	83368277	83369345	1068	exon	19327
chr17:25262900-25264454	chr17	25262900	25264454	1554	intron	-7313		chr3:126275727-126277377	chr3	126275727	126277377	1650	Intergenic	-87300		chr6:83348490-83350347	chr6	83348490	83350347	1857	promoter-TSS	-65
chr17:27027395-27029939	chr17	27027395	27029939	2544	promoter-TSS	-41		chr3:126253577-126254977	chr3	126253577	126254977	1400	Intergenic	-109575		chr14:99053163-99054685	chr14	99053163	99054685	1522	intron	7547
chr19:5358651-5360251	chr19	5358651	5360251	1600	Intergenic	6912		chr3:126291804-126293977	chr3	126291804	126293977	2173	Intergenic	-70961		chr19:46689355-46691031	chr19	46689355	46691031	1676	intron	287
chr9:31912905-31914705	chr9	31912905	31914705	1800	promoter-TSS	-520		chr3:126384269-126386177	chr3	126384269	126386177	1908	intron	21371		chr2:154185651-154186551	chr2	154185651	154186551	900	Intergenic	-4717
chr15:25143247-25144751	chr15	25143247	25144751	1504	Intergenic	269765		chr16:18395874-18397076	chr16	18395874	18397076	1202	intron	3912		chr1:185331735-185333168	chr1	185331735	185333168	1433	intron	293
chr15:25146147-25147547	chr15	25146147	25147547	1400	Intergenic	266917		chr19:46727795-46728889	chr19	46727795	46728889	1094	intron	20899		chr17:34109200-34110754	chr17	34109200	34110754	1554	Intergenic	9923
chr15:25412099-25415051	chr15	25412099	25415051	2952	promoter-TSS	189		chr15:64412737-64414247	chr15	64412737	64414247	1510	Intergenic	-30573		chr17:32283409-32285400	chr17	32283409	32285400	1991	promoter-TSS	-272
chr19:6170795-6172589	chr19	6170795	6172589	1794	exon	7234		chr15:64557417-64559509	chr15	64557417	64559509	2092	Intergenic	-175544		chr8:88339607-88341340	chr8	88339607	88341340	1733	intron	21717
chr19:6161295-6162889	chr19	6161295	6162889	1594	Intergenic	-2366		chr15:64421009-64422899	chr15	64421009	64422899	1890	Intergenic	-39035		chr5:31754604-31756097	chr5	31754604	31756097	1493	intron	57301
chr1:191102391-191103662	chr1	191102391	191103662	1271	intron	4613		chr15:64219899-64224247	chr15	64219899	64224247	4348	intron	90600		chr5:31697181-31699097	chr5	31697181	31699097	1916	promoter-TSS	89
chr12:54998535-55000235	chr12	54998535	55000235	1700	Intergenic	-13049		chr12:21139235-21140235	chr12	21139235	21140235	1000	intron	27979		chr8:27134183-27135922	chr8	27134183	27135922	1739	Intergenic	-6421
chr2:60093229-60094796	chr2	60093229	60094796	1567	intron	31727		chr12:21159493-21161235	chr12	21159493	21161235	1742	intron	48608		chr8:27106440-27108622	chr8	27106440	27108622	2182	intron	21101
chr7:16340474-16341674	chr7	16340474	16341674	1200	intron	31491		chr12:21144335-21146061	chr12	21144335	21146061	1726	intron	33442		chr1:158255468-158256968	chr1	158255468	158256968	1500	intron	100042
chr2:110185796-110187621	chr2	110185796	110187621	1825	Intergenic	119016		chr4:136213600-136214300	chr4	136213600	136214300	700	intron	7585		chr1:147802098-147803768	chr1	147802098	147803768	1670	Intergenic	1305246
chr19:4897089-4898189	chr19	4897089	4898189	1100	exon	8988		chr5:24539488-24541704	chr5	24539488	24541704	2216	promoter-TSS	-139		chr1:147308962-147310191	chr1	147308962	147310191	1229	Intergenic	811890
chr9:59352586-59354205	chr9	59352586	59354205	1619	intron	112		chr13:3700034-3701695	chr13	3700034	3701695	1661	Intergenic	66833		chr10:79707233-79708473	chr10	79707233	79708473	1240	intron	3495
chr13:24785595-24787121	chr13	24785595	24787121	1526	Intergenic	-15299		chr13:3694295-3696048	chr13	3694295	3696048	1753	Intergenic	61140		chr9:40877462-40879178	chr9	40877462	40879178	1716	TTS	4193
chr13:24799895-24802161	chr13	24799895	24802161	2266	promoter-TSS	-629		chr13:3633248-3635195	chr13	3633248	3635195	1947	intron	190		chr10:85371328-85373173	chr10	85371328	85373173	1845	Intergenic	-14563
chr11:112620412-112622369	chr11	112620412	112622369	1957	Intergenic	89965		chr8:54547607-54549422	chr8	54547607	54549422	1815	Intergenic	-1816		chr10:80664228-80666168	chr10	80664228	80666168	1940	TTS	-8127
chr11:112642769-112644469	chr11	112642769	112644469	1700	Intergenic	67737		chr8:54565151-54566907	chr8	54565151	54566907	1756	intron	15698		chr2:138503151-138504929	chr2	138503151	138504929	1778	Intergenic	225547
chr11:112406069-112407569	chr11	112406069	112407569	1500	Intergenic	304537		chr11:70043543-70044863	chr11	70043543	70044863	1320	intron	-9921		chr2:138247351-138249051	chr2	138247351	138249051	1700	Intergenic	-8383
chr11:112636265-112637769	chr11	112636265	112637769	1504	Intergenic	74339		chr8:25839940-25841924	chr8	25839940	25841924	1984	promoter-TSS	-145		chr14:31668385-31670585	chr14	31668385	31670585	2200	Intergenic	28428
chr12:112800637-112801993	chr12	112800637	112801993	1356	Intergenic	-7660		chr11:81940998-81941743	chr11	81940998	81941743	745	intron	27025		chr10:96458873-96461315	chr10	96458873	96461315	2442	Intergenic	-156907
chr1:157437691-157439162	chr1	157437691	157439162	1471	Intergenic	-20155		chr5:24404204-24406388	chr5	24404204	24406388	2184	intron	-8155		chr1:134066484-134067884	chr1	134066484	134067884	1400	Intergenic	11971
chr15:4168447-4170094	chr15	4168447	4170094	1647	Intergenic	-141865		chr11:73326043-73327443	chr11	73326043	73327443	1400	Intergenic	-2106		chr16:78450983-78452974	chr16	78450983	78452974	1991	Intergenic	-74798
chr15:4025851-4027994	chr15	4025851	4027994	2143	non-coding	483		chr6:86598977-86601047	chr6	86598977	86601047	2070	Intergenic	-28162		chr17:50678200-50680629	chr17	50678200	50680629	2429	intron	-19266
chr4:153939500-153940404	chr4	153939500	153940404	904	Intergenic	10524		chr6:86605033-86607047	chr6	86605033	86607047	2014	Intergenic	-22134		chr13:23453048-23454321	chr13	23453048	23454321	1273	Intergenic	12216
chr7:65609854-65611802	chr7	65609854	65611802	1948	non-coding	28797		chr2:31430915-31432621	chr2	31430915	31432621	1706	Intergenic	-38502		chr10:45397528-45399350	chr10	45397528	45399350	1822	intron	62677
chr11:118326643-118328469	chr11	118326643	118328469	1826	intron	14978		chr9:105394486-105396405	chr9	105394486	105396405	1919	promoter-TSS	54		chr1:58366162-58367891	chr1	58366162	58367891	1729	intron	-26109
chr8:111712840-111714908	chr8	111712840	111714908	2068	exon	18262		chr4:66336600-66338439	chr4	66336600	66338439	1839	intron	66963		chr11:80528765-80530269	chr11	80528765	80530269	1504	intron	-20411
chr8:111719724-111721407	chr8	111719724	111721407	1683	intron	11570		chr4:66127000-66128400	chr4	66127000	66128400	1400	intron	276783		chr11:80628563-80630469	chr11	80628563	80630469	1906	intron	-120410
chr8:111742583-111744084	chr8	111742583	111744084	1501	intron	515		chr12:5122361-5124025	chr12	5122361	5124025	1664	intron	205840		chr3:9499932-9501633	chr3	9499932	9501633	1701	intron	97705
chr8:111781522-111783440	chr8	111781522	111783440	1918	intron	-38632		chr10:81190433-81193515	chr10	81190433	81193515	3082	intron	-2717		chr5:111573381-111574876	chr5	111573381	111574876	1495	Intergenic	-7432
chr3:122462327-122463977	chr3	122462327	122463977	1650	intron	43372		chr1:191192944-191194991	chr1	191192944	191194991	2047	Intergenic	-10635		chr5:111553904-111555588	chr5	111553904	111555588	1684	Intergenic	-26815
chr2:170342696-170343996	chr2	170342696	170343996	1300	Intergenic	-13015		chr15:80254294-80256347	chr15	80254294	80256347	2053	5'	137		chr10:49191128-49192773	chr10	49191128	49192773	1645	intron	-96108
chr2:170257996-170259517	chr2	170257996	170259517	1521	Intergenic	-97604		chr1:170770584-170772491	chr1	170770584	170772491	1907	intron	96233		chr13:83726834-83728034	chr13	83726834	83728034	1200	promoter-TSS	-672
chr3:103171027-103172869	chr3	103171027	103172869	1842	exon	237		chr17:34654054-34656839	chr17	34654054	34656839	2785	TTS	8301		chr6:7843947-7845847	chr6	7843947	7845847	1900	promoter-TSS	-327
chr11:85352052-85353969	chr11	85352052	85353969	1917	promoter-TSS	-153		chr16:10192174-10193883	chr16	10192174	10193883	1709	intron	123		chr11:118445465-118446943	chr11	118445465	118446943	1478	intron	2670
chr15:99473694-99475551	chr15	99473694	99475551	1857	exon	107		chr13:91164634-91166421	chr13	91164634	91166421	1787	intron	58459		chr11:118433269-118434543	chr11	118433269	118434543	1274	intron	105
chr9:84343086-84344697	chr9	84343086	84344697	1611	Intergenic	395111		chr13:91205648-91207321	chr13	91205648	91207321	1673	intron	17502		chr11:118429943-118432012	chr11	118429943	118432012	2069	intron	2521
chr9:84280394-84282405	chr9	84280394	84282405	2011	Intergenic	332619		chr19:6241031-6243395	chr19	6241031	6243395	2364	intron	545		chr9:44101478-44103262	chr9	44101478	44103262	1784	intron	600
chr9:83893205-83894994	chr9	83893205	83894994	1789	Intergenic	-31037		chr4:99197800-99199100	chr4	99197800	99199100	1300	intron	4303		chr9:44104894-44106705	chr9	44104894	44106705	1811	intron	-1445
chr3:145891533-145893377	chr3	145891533	145893377	1844	3'	-31807		chr4:99193200-99195004	chr4	99193200	99195004	1804	promoter-TSS	-45		chr1:153735562-153737091	chr1	153735562	153737091	1529	intron	1502
chr3:145875377-145877169	chr3	145875377	145877169	1792	intron	-47989		chr5:24382729-24384604	chr5	24382729	24384604	1875	TTS	8476		chr6:143099020-143100990	chr6	143099020	143100990	1970	5'	147
chr12:108005041-108006749	chr12	108005041	108006749	1708	Intergenic	-2481		chr6:124755677-124757845	chr6	124755677	124757845	2168	promoter-TSS	-274		chr2:26139118-26141396	chr2	26139118	26141396	2278	promoter-TSS	249
chr12:108041425-108044361	chr12	108041425	108044361	2936	Intergenic	-39479		chr10:63127645-63129273	chr10	63127645	63129273	1628	intron	28303		chr17:51582929-51584395	chr17	51582929	51584395	1466	intron	-135393
chr12:107951061-107951725	chr12	107951061	107951725	664	intron	52021		chr7:58442500-58444254	chr7	58442500	58444254	1754	Intergenic	-214825		chr17:87174300-87176429	chr17	87174300	87176429	2129	Intergenic	19577
chr12:107979937-107981037	chr12	107979937	107981037	1100	intron	22927		chr7:58398200-58400191	chr7	58398200	58400191	1991	Intergenic	-259006		chr4:116596700-116598704	chr4	116596700	116598704	2004	promoter-TSS	-72
chr2:128217351-128218996	chr2	128217351	128218996	1645	Intergenic	90599		chr7:58821700-58823502	chr7	58821700	58823502	1802	intron	164399		chr5:76857288-76858988	chr5	76857288	76858988	1700	exon	17539
chr6:120835347-120837277	chr6	120835347	120837277	1930	promoter-TSS	82		chr7:58800391-58802402	chr7	58800391	58802402	2011	intron	143195		chr1:151222891-151224398	chr1	151222891	151224398	1507	Intergenic	85611
chr6:134472633-134474320	chr6	134472633	134474320	1687	intron	77148		chr11:42943865-42945652	chr11	42943865	42945652	1787	Intergenic	-205118		chr4:129222400-129224800	chr4	129222400	129224800	2400	exon	4311
chr14:54882663-54884396	chr14	54882663	54884396	1733	intron	105		chr11:42903043-42904852	chr11	42903043	42904852	1809	Intergenic	-245929		chr4:129271800-129273700	chr4	129271800	129273700	1900	Intergenic	-11346
chr11:70229098-70231643	chr11	70229098	70231643	2545	promoter-TSS	-573		chr11:43174165-43175565	chr11	43174165	43175565	1400	intron	24988		chr3:95870833-95872333	chr3	95870833	95872333	1500	promoter-TSS	61
chr9:44505362-44507151	chr9	44505362	44507151	1789	exon	7121		chr8:12752722-12754224	chr8	12752722	12754224	1502	Intergenic	-3543		chr14:59440029-59441885	chr14	59440029	59441885	1856	promoter-TSS	-24
chr9:44486686-44490262	chr9	44486686	44490262	3576	Intergenic	-10662		chr8:12755883-12757951	chr8	12755883	12757951	2068	promoter-TSS	-99		chr10:75763573-75765450	chr10	75763573	75765450	1877	promoter-TSS	-155
chr9:44482578-44484594	chr9	44482578	44484594	2016	Intergenic	-15550		chr3:35753327-35755204	chr3	35753327	35755204	1877	5'	128		chr5:115181388-115182604	chr5	115181388	115182604	1216	intron	4125
chr9:44509497-44511286	chr9	44509497	44511286	1789	TTS	11256		chr4:140982800-140984400	chr4	140982800	140984400	1600	Intergenic	-3273		chr2:27009196-27011051	chr2	27009196	27011051	1855	TTS	198
chr10:75103828-75105773	chr10	75103828	75105773	1945	intron	43905		chr16:30408180-30409583	chr16	30408180	30409583	1403	Intergenic	-20352		chr4:100775800-100777800	chr4	100775800	100777800	2000	5'	121
chr16:31450276-31452076	chr16	31450276	31452076	1800	intron	22423		chr16:29489774-29491880	chr16	29489774	29491880	2106	intron	50656		chr1:154528362-154529891	chr1	154528362	154529891	1529	intron	196793
chr12:105597037-105598341	chr12	105597037	105598341	1304	Intergenic	-6402		chr3:101699727-101701732	chr3	101699727	101701732	2005	Intergenic	-96023		chr17:25407491-25409039	chr17	25407491	25409039	1548	intron	25518
chr12:105589807-105592393	chr12	105589807	105592393	2586	intron	-12991		chr1:172288562-172290498	chr1	172288562	172290498	1936	intron	8534		chr17:25432700-25434754	chr17	25432700	25434754	2054	promoter-TSS	56
chr2:109764151-109765551	chr2	109764151	109765551	1400	Intergenic	41930		chr1:172241762-172243598	chr1	172241762	172243598	1836	intron	15744		chr11:98010643-98013063	chr11	98010643	98013063	2420	intron	6519
chr2:109693117-109695351	chr2	109693117	109695351	2234	promoter-TSS	-175		chr1:164480962-164482591	chr1	164480962	164482591	1629	Intergenic	-23422		chr19:60616358-60618055	chr19	60616358	60618055	1697	Intergenic	-36184
chr11:101301265-101302965	chr11	101301265	101302965	1700	intron	152		chr1:164621884-164623691	chr1	164621884	164623691	1807	Intergenic	-164433		chr5:31072888-31074104	chr5	31072888	31074104	1216	exon	18716
chr12:109033241-109035541	chr12	109033241	109035541	2300	intron	33826		chr11:72951352-72954763	chr11	72951352	72954763	3411	Intergenic	-8111		chr9:47327205-47328994	chr9	47327205	47328994	1789	Intergenic	-202070
chr12:109052349-109054241	chr12	109052349	109054241	1892	intron	14922		chr11:72959643-72961563	chr11	72959643	72961563	1920	promoter-TSS	-566		chr9:47283205-47284905	chr9	47283205	47284905	1700	Intergenic	-246115
chr12:109067049-109068741	chr12	109067049	109068741	1692	intron	322		chr10:98683573-98685145	chr10	98683573	98685145	1572	Intergenic	-230793		chr9:47529951-47532105	chr9	47529951	47532105	2154	intron	676
chr12:109022293-109024337	chr12	109022293	109024337	2044	intron	44902		chr10:98943345-98944915	chr10	98943345	98944915	1570	intron	28978		chr9:47589105-47590962	chr9	47589105	47590962	1857	intron	59682
chr10:43451773-43453273	chr10	43451773	43453273	1500	intron	-26617		chr1:133771291-133773068	chr1	133771291	133773068	1777	Intergenic	-18433		chr15:102707399-102708637	chr15	102707399	102708637	1238	intron	14160
chr5:67393229-67395204	chr5	67393229	67395204	1975	3'	33582		chr9:105461578-105462586	chr9	105461578	105462586	1008	intron	33051		chr6:34609490-34611347	chr6	34609490	34611347	1857	intron	11915
chr4:111414200-111416204	chr4	111414200	111416204	2004	exon	196		chr9:105457805-105459862	chr9	105457805	105459862	2057	intron	36299		chr6:34707720-34710047	chr6	34707720	34710047	2327	promoter-TSS	-560
chr4:111424300-111426239	chr4	111424300	111426239	1939	intron	10264		chr8:13393283-13395724	chr8	13393283	13395724	2441	intron	2274		chr13:3742548-3746921	chr13	3742548	3746921	4373	Intergenic	59583
chr2:143852351-143854329	chr2	143852351	143854329	1978	intron	9833		chr10:80141150-80143150	chr10	80141150	80143150	2000	promoter-TSS	-125		chr5:130345397-130346944	chr5	130345397	130346944	1547	Intergenic	-23287
chr2:143838621-143839221	chr2	143838621	143839221	600	intron	24252		chr9:44920097-44921905	chr9	44920097	44921905	1808	promoter-TSS	-259		chr4:109213304-109214900	chr4	109213304	109214900	1596	Intergenic	-4311
chr5:144206081-144206981	chr5	144206081	144206981	900	exon	16245		chr16:91924376-91925176	chr16	91924376	91925176	800	TTS	6854		chr6:29347133-29349020	chr6	29347133	29349020	1887	promoter-TSS	-29
chr11:76646369-76648465	chr11	76646369	76648465	2096	Intergenic	-25053		chr13:90574821-90576434	chr13	90574821	90576434	1613	Intergenic	329727		chr7:140080591-140082160	chr7	140080591	140082160	1569	intron	925
chr2:180813551-180815196	chr2	180813551	180815196	1645	Intergenic	-37474		chr13:90513221-90515173	chr13	90513221	90515173	1952	Intergenic	391158		chr2:5713251-5715196	chr2	5713251	5715196	1945	exon	538
chr13:93604195-93605821	chr13	93604195	93605821	1626	Intergenic	32750		chr13:90796434-90798348	chr13	90796434	90798348	1914	Intergenic	107964		chr1:193412898-193414991	chr1	193412898	193414991	2093	Intergenic	-43663
chr6:120903290-120904090	chr6	120903290	120904090	800	intron	13130		chr4:117886300-117888204	chr4	117886300	117888204	1904	promoter-TSS	77		chr11:6024865-6026969	chr11	6024865	6026969	2104	intron	39831
chr18:32376355-32378607	chr18	32376355	32378607	2252	exon	264		chr8:105565307-105567324	chr8	105565307	105567324	2017	promoter-TSS	-276		chr3:126726869-126728504	chr3	126726869	126728504	1635	intron	130736
chr18:32335104-32336804	chr18	32335104	32336804	1700	Intergenic	-41263		chr17:26675795-26677609	chr17	26675795	26677609	1814	intron	306		chr14:20790591-20792263	chr14	20790591	20792263	1672	intron	2661
chr14:63408863-63411491	chr14	63408863	63411491	2628	intron	7010		chr17:26638200-26639200	chr17	26638200	26639200	1000	intron	-37696		chr4:138453800-138456139	chr4	138453800	138456139	2339	promoter-TSS	-178
chr19:44145558-44147455	chr19	44145558	44147455	1897	promoter-TSS	-61		chr17:26620800-26622309	chr17	26620800	26622309	1509	intron	-54841		chr11:118409443-118411098	chr11	118409443	118411098	1655	intron	5529
chr5:36738604-36739804	chr5	36738604	36739804	1200	Intergenic	9475		chr12:17302949-17304893	chr12	17302949	17304893	1944	intron	20809		chr11:118415798-118416398	chr11	118415798	118416398	600	promoter-TSS	-298
chr5:36761988-36763704	chr5	36761988	36763704	1716	Intergenic	-14167		chr17:86937095-86938895	chr17	86937095	86938895	1800	Intergenic	9892		chr19:6014531-6016595	chr19	6014531	6016595	2064	promoter-TSS	262
chr13:38634195-38635895	chr13	38634195	38635895	1700	promoter-TSS	64		chr6:29455977-29457477	chr6	29455977	29457477	1500	intron	-11056		chr17:73252891-73254629	chr17	73252891	73254629	1738	Intergenic	145536
chr11:102382769-102384565	chr11	102382769	102384565	1796	Intergenic	-6647		chr1:138326491-138327162	chr1	138326491	138327162	671	Intergenic	53089		chr17:25959200-25960639	chr17	25959200	25960639	1439	exon	5585
chr14:70515363-70517685	chr14	70515363	70517685	2322	intron	3736		chr1:138288291-138290884	chr1	138288291	138290884	2593	TTS	15850		chr1:182511262-182512662	chr1	182511262	182512662	1400	intron	5521
chr2:133474417-133475717	chr2	133474417	133475717	1300	Intergenic	-77092		chr8:22047607-22049022	chr8	22047607	22049022	1415	intron	11759		chr1:182506062-182507362	chr1	182506062	182507362	1300	intron	10771
chr5:98854676-98855981	chr5	98854676	98855981	1305	exon	914		chr18:64699130-64700855	chr18	64699130	64700855	1725	Intergenic	-38993		chr1:182591762-182593691	chr1	182591762	182593691	1929	intron	27720
chr5:98943129-98945004	chr5	98943129	98945004	1875	intron	89652		chr10:80537968-80540015	chr10	80537968	80540015	2047	intron	132		chr7:30198500-30199400	chr7	30198500	30199400	900	Intergenic	-3902
chr2:172841117-172842017	chr2	172841117	172842017	900	Intergenic	98754		chr9:109073197-109075094	chr9	109073197	109075094	1897	promoter-TSS	-22		chr6:17636333-17638190	chr6	17636333	17638190	1857	intron	164
chr2:172905717-172907351	chr2	172905717	172907351	1634	intron	33787		chr19:57580555-57582058	chr19	57580555	57582058	1503	Intergenic	-29727		chr4:139191900-139194000	chr4	139191900	139194000	2100	promoter-TSS	51
chr9:23485162-23486905	chr9	23485162	23486905	1743	TTS	262958		chr19:57824951-57826655	chr19	57824951	57826655	1704	intron	214769		chr3:14647504-14649733	chr3	14647504	14649733	2229	intron	6892
chr3:142116704-142119034	chr3	142116704	142119034	2330	intron	51359		chr12:33201207-33203335	chr12	33201207	33203335	2128	intron	54585		chr3:14658977-14660833	chr3	14658977	14660833	1856	intron	18178
chr17:26780395-26782029	chr17	26780395	26782029	1634	intron	133		chr12:33301725-33303835	chr12	33301725	33303835	2110	intron	265		chr16:17843880-17844880	chr16	17843880	17844880	1000	intron	-6194
chr9:69886105-69887894	chr9	69886105	69887894	1789	Intergenic	-102466		chr12:33173849-33176825	chr12	33173849	33176825	2976	intron	27651		chr16:17857176-17859176	chr16	17857176	17859176	2000	intron	-19990
chr14:66972824-66974891	chr14	66972824	66974891	2067	Intergenic	35019		chr12:33169707-33171635	chr12	33169707	33171635	1928	intron	22985		chr4:8217700-8219904	chr4	8217700	8219904	2204	intron	20239
chr11:31671052-31672843	chr11	31671052	31672843	1791	promoter-TSS	-86		chr9:113632351-113634105	chr9	113632351	113634105	1754	Intergenic	-46076		chr4:8210100-8211600	chr4	8210100	8211600	1500	intron	28191
chr6:83368277-83369345	chr6	83368277	83369345	1068	exon	19327		chr11:69039612-69041769	chr11	69039612	69041769	2157	Intergenic	-4946		chr4:8206400-8207900	chr4	8206400	8207900	1500	intron	31891
chr14:99070963-99071863	chr14	99070963	99071863	900	intron	25036		chr10:127001968-127004150	chr10	127001968	127004150	2182	intron	2350		chr15:78789699-78791237	chr15	78789699	78791237	1538	intron	12574
chr8:70145383-70146983	chr8	70145383	70146983	1600	TTS	5906		chr10:122452915-122454515	chr10	122452915	122454515	1600	TTS	5216		chr15:78795309-78798509	chr15	78795309	78798509	3200	intron	6133
chr2:154337551-154339696	chr2	154337551	154339696	2145	intron	31380		chr8:57610651-57612140	chr8	57610651	57612140	1489	intron	-40357		chr11:119307163-119308263	chr11	119307163	119308263	1100	Intergenic	-7074
chr5:31754604-31756097	chr5	31754604	31756097	1493	intron	57301		chr9:39600462-39601562	chr9	39600462	39601562	1100	intron	2640		chr11:119329969-119331943	chr11	119329969	119331943	1974	intron	16169
chr5:31697181-31699097	chr5	31697181	31699097	1916	promoter-TSS	89		chr11:108885812-108887252	chr11	108885812	108887252	1440	Intergenic	-33817		chr16:8656576-8657676	chr16	8656576	8657676	1100	3'	15027
chr12:113004549-113005961	chr12	113004549	113005961	1412	Intergenic	-4634		chr11:108980098-108981643	chr11	108980098	108981643	1545	Intergenic	60522		chr8:105693483-105695124	chr8	105693483	105695124	1641	intron	3398
chr8:27120208-27122383	chr8	27120208	27122383	2175	exon	7336		chr2:101628029-101629917	chr2	101628029	101629917	1888	promoter-TSS	13		chr14:55490785-55492029	chr14	55490785	55492029	1244	intron	314
chr8:27134183-27135922	chr8	27134183	27135922	1739	Intergenic	-6421		chr1:98046991-98048768	chr1	98046991	98048768	1777	promoter-TSS	-87		chr19:18657951-18659531	chr19	18657951	18659531	1580	Intergenic	-12039
chr1:158255468-158256968	chr1	158255468	158256968	1500	intron	100042		chr11:97838943-97840043	chr11	97838943	97840043	1100	TTS	-1287		chr17:24504809-24507954	chr17	24504809	24507954	3145	intron	17599
chr6:113604033-113605745	chr6	113604033	113605745	1712	exon	117		chr6:83441190-83443845	chr6	83441190	83443845	2655	promoter-TSS	763		chr11:115806798-115810143	chr11	115806798	115810143	3345	intron	5121
chr12:55905935-55907307	chr12	55905935	55907307	1372	Intergenic	70255		chr2:122146715-122148696	chr2	122146715	122148696	1981	promoter-TSS	19		chr4:32614600-32616304	chr4	32614600	32616304	1704	promoter-TSS	-18
chr16:96104180-96105483	chr16	96104180	96105483	1303	Intergenic	-22404		chr4:141571100-141574100	chr4	141571100	141574100	3000	Intergenic	26438		chr13:74863021-74864734	chr13	74863021	74864734	1713	Intergenic	-55118
chr9:108207605-108209405	chr9	108207605	108209405	1800	exon	-18122		chr4:141569204-141570600	chr4	141569204	141570600	1396	Intergenic	23740		chr4:148938500-148940200	chr4	148938500	148940200	1700	intron	134958
chr9:40873662-40875078	chr9	40873662	40875078	1416	exon	243		chr3:69479569-69480869	chr3	69479569	69480869	1300	intron	118741		chr6:17280547-17282533	chr6	17280547	17282533	1986	intron	355
chr9:40871351-40872897	chr9	40871351	40872897	1546	Intergenic	-2003		chr2:68223951-68224551	chr2	68223951	68224551	600	intron	119579		chr8:122676807-122679040	chr8	122676807	122679040	2233	5'	251
chr9:40877462-40879178	chr9	40877462	40879178	1716	TTS	4193		chr2:68221196-68223496	chr2	68221196	68223496	2300	intron	117674		chr8:105185907-105187640	chr8	105185907	105187640	1733	intron	16100
chr7:81828300-81830354	chr7	81828300	81830354	2054	exon	104		chr1:143474762-143476491	chr1	143474762	143476491	1729	Intergenic	-165070		chr16:52034880-52036880	chr16	52034880	52036880	2000	intron	4331
chr10:85371328-85373173	chr10	85371328	85373173	1845	Intergenic	-14563		chr1:143536191-143537991	chr1	143536191	143537991	1800	Intergenic	-103606		chr7:19796100-19798013	chr7	19796100	19798013	1913	promoter-TSS	-248
chr10:85420328-85421973	chr10	85420328	85421973	1645	intron	34337		chr17:33950200-33952329	chr17	33950200	33952329	2129	TTS	223		chr11:119026763-119028663	chr11	119026763	119028663	1900	intron	4692
chr4:117117304-117118500	chr4	117117304	117118500	1196	Intergenic	7823		chr19:8919731-8921789	chr19	8919731	8921789	2058	intron	367		chr11:119056343-119057943	chr11	119056343	119057943	1600	Intergenic	-16230
chr10:80642945-80644850	chr10	80642945	80644850	1905	exon	13173		chr11:22791365-22792865	chr11	22791365	22792865	1500	Intergenic	67620		chr8:84139524-84140983	chr8	84139524	84140983	1459	exon	7499
chr2:137756318-137758329	chr2	137756318	137758329	2011	Intergenic	-499260		chr5:123499297-123501229	chr5	123499297	123501229	1932	exon	-10197		chr4:108618804-108620839	chr4	108618804	108620839	2035	promoter-TSS	-134
chr2:138039996-138041829	chr2	138039996	138041829	1833	Intergenic	-215671		chr1:86294098-86295444	chr1	86294098	86295444	1346	Intergenic	-8450		chr10:62791345-62793233	chr10	62791345	62793233	1888	promoter-TSS	79
chr2:138247351-138249051	chr2	138247351	138249051	1700	Intergenic	-8383		chr1:86261744-86264398	chr1	86261744	86264398	2654	intron	-40150		chr14:70152796-70154763	chr14	70152796	70154763	1967	promoter-TSS	11
chr2:138099296-138100996	chr2	138099296	138100996	1700	Intergenic	-156438		chr11:121596665-121598269	chr11	121596665	121598269	1604	intron	75684		chr18:66327804-66329630	chr18	66327804	66329630	1826	Intergenic	-36879
chr2:138255917-138257896	chr2	138255917	138257896	1979	intron	323		chr11:121672269-121674252	chr11	121672269	121674252	1983	promoter-TSS	-110		chr18:66290975-66293155	chr18	66290975	66293155	2180	promoter-TSS	-227
chr5:107449697-107451304	chr5	107449697	107451304	1607	intron	12504		chr9:92560994-92563305	chr9	92560994	92563305	2311	intron	-19281		chr10:78751968-78753233	chr10	78751968	78753233	1265	exon	466
chr17:30555500-30556609	chr17	30555500	30556609	1109	intron	20232		chr2:167383315-167384315	chr2	167383315	167384315	1000	Intergenic	-34637		chr1:74925898-74927998	chr1	74925898	74927998	2100	intron	8651
chr17:30558600-30560109	chr17	30558600	30560109	1509	intron	16932		chr18:20745204-20747230	chr18	20745204	20747230	2026	5'	187		chr3:129968933-129970877	chr3	129968933	129970877	1944	intron	301
chr1:134064691-134066262	chr1	134064691	134066262	1571	Intergenic	13678		chr8:10664183-10666207	chr8	10664183	10666207	2024	Intergenic	217259		chr3:129940627-129942027	chr3	129940627	129942027	1400	intron	28879
chr17:50678200-50680629	chr17	50678200	50680629	2429	intron	-19266		chr8:10629122-10630807	chr8	10629122	10630807	1685	intron	252489		chr18:46311104-46312859	chr18	46311104	46312859	1755	promoter-TSS	-54
chr13:23453048-23454321	chr13	23453048	23454321	1273	Intergenic	12216		chr9:61280662-61282394	chr9	61280662	61282394	1732	intron	12281		chr13:100668821-100670846	chr13	100668821	100670846	2025	5'	353
chr19:45307295-45308395	chr19	45307295	45308395	1100	Intergenic	-55889		chr9:61283805-61285086	chr9	61283805	61285086	1281	intron	9363		chr13:74349395-74351173	chr13	74349395	74351173	1778	promoter-TSS	-33
chr18:61625830-61627555	chr18	61625830	61627555	1725	Intergenic	-12960		chr11:61504143-61506143	chr11	61504143	61506143	2000	promoter-TSS	-1		chr9:121836751-121838351	chr9	121836751	121838351	1600	intron	1910
chr18:61636530-61641204	chr18	61636530	61641204	4674	promoter-TSS	-786		chr7:25679954-25681800	chr7	25679954	25681800	1846	promoter-TSS	-281		chr6:29395745-29397677	chr6	29395745	29397677	1932	exon	127
chr11:87774798-87775963	chr11	87774798	87775963	1165	intron	14840		chr9:45838262-45840605	chr9	45838262	45840605	2343	intron	889		chr16:34689874-34691676	chr16	34689874	34691676	1802	exon	159
chr15:76764151-76766047	chr15	76764151	76766047	1896	intron	-41254		chr16:97285374-97286683	chr16	97285374	97286683	1309	Intergenic	-70699		chr9:37321597-37323086	chr9	37321597	37323086	1489	intron	26050
chr1:89412444-89413798	chr1	89412444	89413798	1354	Intergenic	-6988		chr16:97288274-97289883	chr16	97288274	97289883	1609	Intergenic	-67649		chr1:54249884-54251744	chr1	54249884	54251744	1860	5'	131
chr1:89392191-89393798	chr1	89392191	89393798	1607	intron	13138		chr16:97307180-97308283	chr16	97307180	97308283	1103	Intergenic	-48996		chr17:25165629-25166895	chr17	25165629	25166895	1266	intron	3801
chr11:80528765-80530269	chr11	80528765	80530269	1504	intron	-20411		chr16:87688674-87690383	chr16	87688674	87690383	1709	Intergenic	-9425		chr15:75974499-75978217	chr15	75974499	75978217	3718	TTS	5927
chr11:80504465-80505969	chr11	80504465	80505969	1504	intron	3889		chr16:87662374-87663683	chr16	87662374	87663683	1309	Intergenic	-35925		chr1:182670162-182672091	chr1	182670162	182672091	1929	Intergenic	78053
chr5:111553904-111555588	chr5	111553904	111555588	1684	Intergenic	-26815		chr16:87634874-87636780	chr16	87634874	87636780	1906	Intergenic	-63127		chr1:169839562-169841291	chr1	169839562	169841291	1729	Intergenic	-88512
chr5:139397576-139399304	chr5	139397576	139399304	1728	intron	-7947		chr16:87754274-87755874	chr16	87754274	87755874	1600	Intergenic	56120		chr14:65862424-65863985	chr14	65862424	65863985	1561	intron	25903
chr13:83720595-83722573	chr13	83720595	83722573	1978	Intergenic	-6522		chr4:32465139-32467100	chr4	32465139	32467100	1961	intron	48685		chr4:119377839-119379800	chr4	119377839	119379800	1961	intron	5014
chr13:83726834-83728034	chr13	83726834	83728034	1200	promoter-TSS	-672		chr19:6950631-6952889	chr19	6950631	6952889	2258	3'	9198		chr9:58117051-58118451	chr9	58117051	58118451	1400	intron	1072
chr2:114086751-114088429	chr2	114086751	114088429	1678	Intergenic	33194		chr19:6940809-6943078	chr19	6940809	6943078	2269	promoter-TSS	83		chr9:58099294-58100894	chr9	58099294	58100894	1600	intron	2131
chr11:17467943-17469869	chr11	17467943	17469869	1926	Intergenic	211218		chr12:111697307-111699235	chr12	111697307	111699235	1928	Intergenic	14682		chr3:33843604-33844904	chr3	33843604	33844904	1300	promoter-TSS	56
chr6:7847690-7849047	chr6	7847690	7849047	1357	intron	3145		chr17:35134509-35136529	chr17	35134509	35136529	2020	promoter-TSS	-195		chr15:98713647-98715551	chr15	98713647	98715551	1904	intron	6372
chr1:120305135-120306891	chr1	120305135	120306891	1756	Intergenic	-34569		chr2:118912315-118914121	chr2	118912315	118914121	1806	intron	11603		chr18:69918707-69920159	chr18	69918707	69920159	1452	Intergenic	-6126
chr11:43484298-43486198	chr11	43484298	43486198	1900	intron	10942		chr11:119936543-119937363	chr11	119936543	119937363	820	Intergenic	-6139		chr18:69924575-69926559	chr18	69924575	69926559	1984	promoter-TSS	8
chr9:44101478-44103262	chr9	44101478	44103262	1784	intron	600		chr11:119966843-119971052	chr11	119966843	119971052	4209	intron	25856		chr16:17651974-17653780	chr16	17651974	17653780	1806	intron	6407
chr15:78526117-78526809	chr15	78526117	78526809	692	intron	3188		chr11:119948043-119949243	chr11	119948043	119949243	1200	intron	5551		chr16:45076974-45078680	chr16	45076974	45078680	1706	Intergenic	-16226
chr2:34149996-34151851	chr2	34149996	34151851	1855	Intergenic	-43189		chr15:79280009-79281817	chr15	79280009	79281817	1808	intron	4596		chr16:45123880-45125783	chr16	45123880	45125783	1903	intron	30779
chr9:44313705-44315751	chr9	44313705	44315751	2046	intron	5554		chr17:25257795-25259395	chr17	25257795	25259395	1600	Intergenic	-2231		chr7:89884002-89885454	chr7	89884002	89885454	1452	intron	18901
chr10:79619433-79620833	chr10	79619433	79620833	1400	intron	-6108		chr2:122467017-122468696	chr2	122467017	122468696	1679	promoter-TSS	-60		chr6:147412690-147414620	chr6	147412690	147414620	1930	Intergenic	-62216
chr10:79612433-79614468	chr10	79612433	79614468	2035	intron	567		chr15:25272037-25272599	chr15	25272037	25272599	562	Intergenic	141446		chr5:124835181-124836876	chr5	124835181	124836876	1695	exon	26192
chr6:143131820-143133433	chr6	143131820	143133433	1613	Intergenic	-32475		chr15:25143247-25144751	chr15	25143247	25144751	1504	Intergenic	269765		chr11:82066312-82068052	chr11	82066312	82068052	1740	Intergenic	9350
chr17:51582929-51584395	chr17	51582929	51584395	1466	intron	-135393		chr7:16308800-16310674	chr7	16308800	16310674	1874	5'	154		chr8:94800383-94801724	chr8	94800383	94801724	1341	Intergenic	-9399
chr17:87174300-87176429	chr17	87174300	87176429	2129	Intergenic	19577		chr7:16312446-16314554	chr7	16312446	16314554	2108	intron	3917		chr11:82014643-82016312	chr11	82014643	82016312	1669	Intergenic	-20099
chr9:96799794-96801005	chr9	96799794	96801005	1211	Intergenic	34838		chr7:16340474-16341674	chr7	16340474	16341674	1200	intron	31491		chr11:82011043-82012643	chr11	82011043	82012643	1600	Intergenic	-23734
chr1:130647662-130649291	chr1	130647662	130649291	1629	intron	13141		chr2:110185796-110187621	chr2	110185796	110187621	1825	Intergenic	119016		chr11:82032143-82033698	chr11	82032143	82033698	1555	Intergenic	-2656
chr4:116596700-116598704	chr4	116596700	116598704	2004	promoter-TSS	-72		chr10:111373573-111374973	chr10	111373573	111374973	1400	Intergenic	75594		chr11:82034743-82036252	chr11	82034743	82036252	1509	promoter-TSS	-79
chr5:76857288-76858988	chr5	76857288	76858988	1700	exon	17539		chr3:36612477-36614269	chr3	36612477	36614269	1792	promoter-TSS	16		chr1:83119368-83121084	chr1	83119368	83121084	1716	Intergenic	3460
chr12:29771635-29773307	chr12	29771635	29773307	1672	intron	-86026		chr9:22679886-22681762	chr9	22679886	22681762	1876	intron	205109		chr11:82115343-82116843	chr11	82115343	82116843	1500	exon	908
chr1:151171391-151173091	chr1	151171391	151173091	1700	Intergenic	34207		chr16:50308874-50310474	chr16	50308874	50310474	1600	intron	122715		chr14:50795124-50796885	chr14	50795124	50796885	1761	promoter-TSS	-277
chr1:151098062-151099491	chr1	151098062	151099491	1429	Intergenic	-39257		chr13:24815946-24817061	chr13	24815946	24817061	1115	Intergenic	14847		chr17:47596091-47596939	chr17	47596091	47596939	848	intron	3048
chr4:129222400-129224800	chr4	129222400	129224800	2400	exon	4311		chr13:24799895-24802161	chr13	24799895	24802161	2266	promoter-TSS	-629		chr7:38127700-38129113	chr7	38127700	38129113	1413	Intergenic	-20917
chr6:86437620-86439547	chr6	86437620	86439547	1927	promoter-TSS	-62		chr11:112302569-112303969	chr11	112302569	112303969	1400	Intergenic	408087		chr11:40972669-40974965	chr11	40972669	40974965	2296	Intergenic	-218531
chr10:22305850-22307933	chr10	22305850	22307933	2083	intron	172		chr11:112730169-112731943	chr11	112730169	112731943	1774	Intergenic	-19700		chr5:93321697-93323829	chr5	93321697	93323829	2132	Intergenic	55190
chr5:115181388-115182604	chr5	115181388	115182604	1216	intron	4125		chr11:112736543-112737898	chr11	112736543	112737898	1355	Intergenic	-25865		chr12:108226041-108228049	chr12	108226041	108228049	2008	intron	47307
chr19:4082831-4085478	chr19	4082831	4085478	2647	exon	636		chr11:112172865-112174712	chr11	112172865	112174712	1847	Intergenic	537567		chr12:108220649-108221749	chr12	108220649	108221749	1100	intron	41461
chr19:4138589-4140395	chr19	4138589	4140395	1806	promoter-TSS	117		chr11:112154365-112156998	chr11	112154365	112156998	2633	Intergenic	555674		chr3:65863027-65864977	chr3	65863027	65864977	1950	Intergenic	94223
chr11:4746343-4747463	chr11	4746343	4747463	1120	promoter-TSS	-125		chr11:112636265-112637769	chr11	112636265	112637769	1504	Intergenic	74339		chr3:65843627-65845777	chr3	65843627	65845777	2150	Intergenic	113523
chr2:27009196-27011051	chr2	27009196	27011051	1855	TTS	198		chr16:45646776-45648183	chr16	45646776	45648183	1407	intron	6638		chr9:123928478-123930962	chr9	123928478	123930962	2484	Intergenic	38972
chr4:100752000-100752704	chr4	100752000	100752704	704	Intergenic	-24327		chr16:45662876-45664576	chr16	45662876	45664576	1700	intron	-9608		chr9:123935762-123937478	chr9	123935762	123937478	1716	Intergenic	32072
chr14:30217363-30219149	chr14	30217363	30219149	1786	intron	135230		chr11:121221143-121222543	chr11	121221143	121222543	1400	TTS	7097		chr11:99131643-99132843	chr11	99131643	99132843	1200	Intergenic	22834
chr11:94449743-94451863	chr11	94449743	94451863	2120	intron	23395		chr12:112796449-112798735	chr12	112796449	112798735	2286	Intergenic	-11383		chr14:36808691-36809785	chr14	36808691	36809785	1094	Intergenic	110297
chr11:94473143-94475552	chr11	94473143	94475552	2409	promoter-TSS	-150		chr2:145729129-145731317	chr2	145729129	145731317	2188	intron	29028		chr14:36559185-36560685	chr14	36559185	36560685	1500	Intergenic	359600
chr17:25414900-25416654	chr17	25414900	25416654	1754	intron	18006		chr11:118326643-118328469	chr11	118326643	118328469	1826	intron	14978		chr14:36610463-36612624	chr14	36610463	36612624	2161	Intergenic	307991
chr17:25407491-25409039	chr17	25407491	25409039	1548	intron	25518		chr8:111745507-111748408	chr8	111745507	111748408	2901	Intergenic	-3109		chr14:36805363-36806863	chr14	36805363	36806863	1500	Intergenic	113422
chr17:25432700-25434754	chr17	25432700	25434754	2054	promoter-TSS	56		chr3:122365327-122366027	chr3	122365327	122366027	700	Intergenic	-54103		chr11:22989763-22991652	chr11	22989763	22991652	1889	5'	115
chr11:98010643-98013063	chr11	98010643	98013063	2420	intron	6519		chr3:122457527-122459777	chr3	122457527	122459777	2250	intron	38872		chr9:78622686-78624105	chr9	78622686	78624105	1419	intron	7850
chr15:98641009-98643117	chr15	98641009	98643117	2108	exon	7296		chr3:122462327-122463977	chr3	122462327	122463977	1650	intron	43372		chr16:44950974-44952780	chr16	44950974	44952780	1806	intron	8199
chr15:98625447-98627194	chr15	98625447	98627194	1747	Intergenic	-6007		chr2:170401129-170402029	chr2	170401129	170402029	900	intron	26266		chr1:171551035-171552537	chr1	171551035	171552537	1502	Intergenic	-7407
chr7:122497654-122499402	chr7	122497654	122499402	1748	intron	-173216		chr2:170257996-170259517	chr2	170257996	170259517	1521	Intergenic	-97604		chr1:171547584-171549362	chr1	171547584	171549362	1778	Intergenic	-10720
chr7:122506002-122507502	chr7	122506002	122507502	1500	intron	-164992		chr2:170384096-170385696	chr2	170384096	170385696	1600	intron	28535		chr1:171554062-171556435	chr1	171554062	171556435	2373	Intergenic	-3944
chr7:3446354-3447854	chr7	3446354	3447854	1500	Intergenic	22442		chr2:170354429-170356151	chr2	170354429	170356151	1722	intron	-1071		chr1:171558337-171560535	chr1	171558337	171560535	2198	intron	243
chr5:31072888-31074104	chr5	31072888	31074104	1216	exon	18716		chr11:85367112-85368752	chr11	85367112	85368752	1640	intron	14768		chr1:171567884-171570144	chr1	171567884	171570144	2260	intron	9821
chr5:31060404-31062188	chr5	31060404	31062188	1784	exon	6516		chr11:85352052-85353969	chr11	85352052	85353969	1917	promoter-TSS	-153		chr1:171573235-171576037	chr1	171573235	171576037	2802	intron	15443
chr1:173391268-173392768	chr1	173391268	173392768	1500	Intergenic	-24323		chr15:99497109-99499494	chr15	99497109	99499494	2385	3'	-23572		chr1:165844068-165846135	chr1	165844068	165846135	2067	intron	56421
chr7:24485374-24486946	chr7	24485374	24486946	1572	intron	4137		chr9:84194062-84195705	chr9	84194062	84195705	1643	Intergenic	246103		chr19:5067451-5069489	chr19	5067451	5069489	2038	exon	392
chr15:102721451-102724294	chr15	102721451	102724294	2843	promoter-TSS	-695		chr9:84359086-84361005	chr9	84359086	84361005	1919	Intergenic	411265		chr10:43577628-43580345	chr10	43577628	43580345	2717	promoter-TSS	-182
chr6:34597520-34599547	chr6	34597520	34599547	2027	promoter-TSS	30		chr9:83882178-83884062	chr9	83882178	83884062	1884	Intergenic	-42017		chr9:58534751-58537751	chr9	58534751	58537751	3000	intron	4689
chr19:47129195-47130295	chr19	47129195	47130295	1100	exon	8549		chr9:84295762-84297497	chr9	84295762	84297497	1735	Intergenic	347849		chr1:194885184-194886884	chr1	194885184	194886884	1700	Intergenic	-52787
chr5:130448776-130450481	chr5	130448776	130450481	1705	intron	837		chr9:84322486-84324297	chr9	84322486	84324297	1811	Intergenic	374611		chr1:194781362-194783591	chr1	194781362	194783591	2229	intron	-156344
chr1:193362562-193364991	chr1	193362562	193364991	2429	intron	6505		chr9:84353494-84355397	chr9	84353494	84355397	1903	Intergenic	405665		chr2:102900596-102902551	chr2	102900596	102902551	1955	promoter-TSS	91
chr11:6063643-6066263	chr11	6063643	6066263	2620	intron	795		chr9:84280394-84282405	chr9	84280394	84282405	2011	Intergenic	332619		chr1:195091435-195093291	chr1	195091435	195093291	1856	promoter-TSS	-115
chr3:126554069-126555577	chr3	126554069	126555577	1508	Intergenic	-42128		chr9:83921605-83922651	chr9	83921605	83922651	1046	Intergenic	-3009		chr19:10719695-10721189	chr19	10719695	10721189	1494	intron	18532
chr4:138453800-138456139	chr4	138453800	138456139	2339	promoter-TSS	-178		chr9:83967005-83968662	chr9	83967005	83968662	1657	intron	19053		chr1:130473862-130475291	chr1	130473862	130475291	1429	Intergenic	-11833
chr17:85348829-85350329	chr17	85348829	85350329	1500	intron	258879		chr9:84093362-84095186	chr9	84093362	84095186	1824	intron	145493		chr19:10798995-10801089	chr19	10798995	10801089	2094	intron	30016
chr11:70686843-70688752	chr11	70686843	70688752	1909	TTS	307		chr3:145885427-145888204	chr3	145885427	145888204	2777	intron	-37446		chr18:60802930-60804230	chr18	60802930	60804230	1300	promoter-TSS	-269
chr6:115767733-115769320	chr6	115767733	115769320	1587	Intergenic	-6030		chr12:107951061-107951725	chr12	107951061	107951725	664	intron	52021		chr2:148521351-148523029	chr2	148521351	148523029	1678	Intergenic	-78655
chr11:118409443-118411098	chr11	118409443	118411098	1655	intron	5529		chr2:152792421-152793521	chr2	152792421	152793521	1100	intron	37746		chr2:148528951-148531096	chr2	148528951	148531096	2145	Intergenic	-86489
chr11:118415798-118416398	chr11	118415798	118416398	600	promoter-TSS	-298		chr2:128264521-128266415	chr2	128264521	128266415	1894	Intergenic	137893		chr2:148524951-148526451	chr2	148524951	148526451	1500	Intergenic	-82166
chr6:72543845-72544945	chr6	72543845	72544945	1100	promoter-TSS	4		chr6:134276320-134277933	chr6	134276320	134277933	1613	Intergenic	-119202		chr16:46093974-46095476	chr16	46093974	46095476	1502	intron	25523
chr17:45662739-45663839	chr17	45662739	45663839	1100	intron	-3980		chr6:134297620-134299347	chr6	134297620	134299347	1727	Intergenic	-97845		chr14:59555449-59557285	chr14	59555449	59557285	1836	Intergenic	41592
chr17:73377195-73378895	chr17	73377195	73378895	1700	intron	21251		chr7:19830313-19832674	chr7	19830313	19832674	2361	Intergenic	-8739		chr10:40871350-40873073	chr10	40871350	40873073	1723	intron	10931
chr17:25959200-25960639	chr17	25959200	25960639	1439	exon	5585		chr7:19815891-19818402	chr7	19815891	19818402	2511	intron	5608		chr1:179959062-179961168	chr1	179959062	179961168	2106	promoter-TSS	-645
chr17:25962754-25965200	chr17	25962754	25965200	2446	intron	1528		chr5:123343644-123346004	chr5	123343644	123346004	2360	intron	376		chr19:6315689-6317895	chr19	6315689	6317895	2206	intron	10335
chr1:182511262-182512662	chr1	182511262	182512662	1400	intron	5521		chr3:97213369-97215377	chr3	97213369	97215377	2008	intron	12991		chr15:78839137-78840309	chr15	78839137	78840309	1172	Intergenic	-2924
chr6:17631133-17632533	chr6	17631133	17632533	1400	Intergenic	-5265		chr9:44486686-44490262	chr9	44486686	44490262	3576	Intergenic	-10662		chr11:113802565-113803969	chr11	113802565	113803969	1404	exon	-51452
chr4:139213400-139215300	chr4	139213400	139215300	1900	intron	20239		chr9:44493797-44495805	chr9	44493797	44495805	2008	Intergenic	-4335		chr17:45265554-45266454	chr17	45265554	45266454	900	Intergenic	167703
chr16:17843880-17844880	chr16	17843880	17844880	1000	intron	-6194		chr9:44497794-44499905	chr9	44497794	44499905	2111	promoter-TSS	-286		chr17:45358991-45360629	chr17	45358991	45360629	1638	Intergenic	73897
chr16:17857176-17859176	chr16	17857176	17859176	2000	intron	-19990		chr8:117115283-117116907	chr8	117115283	117116907	1624	intron	20230		chr1:143705662-143706891	chr1	143705662	143706891	1229	Intergenic	-3384
chr3:14885704-14887334	chr3	14885704	14887334	1630	promoter-TSS	93		chr8:117096983-117098424	chr8	117096983	117098424	1441	intron	1839		chr14:67642324-67643124	chr14	67642324	67643124	800	Intergenic	72886
chr4:150187000-150188704	chr4	150187000	150188704	1704	intron	13283		chr10:75071673-75072673	chr10	75071673	75072673	1000	intron	11277		chr9:123200886-123203397	chr9	123200886	123203397	2511	intron	13896
chr15:78792047-78793551	chr15	78792047	78793551	1504	intron	10243		chr16:31459274-31461376	chr16	31459274	31461376	2102	Intergenic	31572		chr8:122864483-122865324	chr8	122864483	122865324	841	intron	16530
chr15:78789699-78791237	chr15	78789699	78791237	1538	intron	12574		chr2:109725296-109727129	chr2	109725296	109727129	1833	3'	3292		chr8:122816024-122817783	chr8	122816024	122817783	1759	intron	-31470
chr15:78795309-78798509	chr15	78795309	78798509	3200	intron	6133		chr2:109680717-109682229	chr2	109680717	109682229	1512	intron	4441		chr8:122850422-122853383	chr8	122850422	122853383	2961	intron	3529
chr11:119316269-119318063	chr11	119316269	119318063	1794	exon	2379		chr2:109693117-109695351	chr2	109693117	109695351	2234	promoter-TSS	-175		chr8:104625422-104627307	chr8	104625422	104627307	1885	Intergenic	-1969
chr11:119307163-119308263	chr11	119307163	119308263	1100	Intergenic	-7074		chr1:175935868-175937262	chr1	175935868	175937262	1394	Intergenic	16236		chr4:11827300-11829004	chr4	11827300	11829004	1704	Intergenic	69995
chr11:119325843-119327063	chr11	119325843	119327063	1220	intron	11666		chr4:111414200-111416204	chr4	111414200	111416204	2004	exon	196		chr15:23580894-23582794	chr15	23580894	23582794	1900	Intergenic	545381
chr8:105693483-105695124	chr8	105693483	105695124	1641	intron	3398		chr4:111495500-111496500	chr4	111495500	111496500	1000	intron	80994		chr2:179648015-179650151	chr2	179648015	179650151	2136	intron	206652
chr19:4174995-4175995	chr19	4174995	4175995	1000	promoter-TSS	-16		chr4:111424300-111426239	chr4	111424300	111426239	1939	intron	10264		chr15:13366147-13368551	chr15	13366147	13368551	2404	Intergenic	-193674
chr7:143599046-143601002	chr7	143599046	143601002	1956	promoter-TSS	66		chr2:143864017-143865451	chr2	143864017	143865451	1434	Intergenic	-1561		chr16:4789076-4790983	chr16	4789076	4790983	1907	promoter-TSS	-95
chr17:24495300-24497000	chr17	24495300	24497000	1700	exon	7367		chr9:103463405-103464705	chr9	103463405	103464705	1300	intron	16273		chr10:40371228-40373350	chr10	40371228	40373350	2122	intron	22981
chr17:24504809-24507954	chr17	24504809	24507954	3145	intron	17599		chr5:144150504-144152244	chr5	144150504	144152244	1740	intron	-38912		chr10:40348145-40350273	chr10	40348145	40350273	2128	promoter-TSS	-99
chr17:24488154-24490300	chr17	24488154	24490300	2146	intron	444		chr10:71072128-71073673	chr10	71072128	71073673	1545	intron	86789		chr1:74854535-74856337	chr1	74854535	74856337	1802	exon	407
chr11:115806798-115810143	chr11	115806798	115810143	3345	intron	5121		chr6:149408347-149410220	chr6	149408347	149410220	1873	5'	300		chr11:96892143-96893763	chr11	96892143	96893763	1620	Intergenic	23561
chr9:5344862-5346362	chr9	5344862	5346362	1500	intron	136		chr6:149412733-149414220	chr6	149412733	149414220	1487	intron	4493		chr5:146272304-146274204	chr5	146272304	146274204	1900	intron	41579
chr4:148786200-148786900	chr4	148786200	148786900	700	Intergenic	-17842		chr9:7871897-7873894	chr9	7871897	7873894	1997	5'	274		chr13:29830595-29832395	chr13	29830595	29832395	1800	intron	24178
chr4:148938500-148940200	chr4	148938500	148940200	1700	intron	134958		chr19:40964655-40966258	chr19	40964655	40966258	1603	intron	29078		chr17:29098400-29099800	chr17	29098400	29099800	1400	intron	5331
chr1:74361744-74363798	chr1	74361744	74363798	2054	exon	663		chr2:118548696-118550396	chr2	118548696	118550396	1700	exon	140		chr6:134919433-134921564	chr6	134919433	134921564	2131	promoter-TSS	98
chr12:101343507-101345435	chr12	101343507	101345435	1928	Intergenic	-60202		chr2:118528829-118530621	chr2	118528829	118530621	1792	non-coding	14862		chr7:143463102-143465460	chr7	143463102	143465460	2358	Intergenic	-3231
chr8:122676807-122679040	chr8	122676807	122679040	2233	5'	251		chr2:118543896-118546251	chr2	118543896	118546251	2355	promoter-TSS	-487		chr4:89257300-89258800	chr4	89257300	89258800	1500	Intergenic	24142
chr8:122724922-122726522	chr8	122724922	122726522	1600	Intergenic	-26613		chr2:133505651-133506496	chr2	133505651	133506496	845	Intergenic	-46085		chr4:89234100-89235904	chr4	89234100	89235904	1804	Intergenic	47190
chr16:52222280-52223983	chr16	52222280	52223983	1703	Intergenic	191583		chr2:133474417-133475717	chr2	133474417	133475717	1300	Intergenic	-77092		chr11:51949043-51950165	chr11	51949043	51950165	1122	Intergenic	-18027
chr16:51999674-52001680	chr16	51999674	52001680	2006	Intergenic	-30872		chr2:172841117-172842017	chr2	172841117	172842017	900	Intergenic	98754		chr4:89478200-89480039	chr4	89478200	89480039	1839	intron	-168088
chr16:52030674-52032583	chr16	52030674	52032583	1909	promoter-TSS	80		chr2:172905717-172907351	chr2	172905717	172907351	1634	intron	33787		chr4:89485504-89487839	chr4	89485504	89487839	2335	intron	-175640
chr14:55881685-55882785	chr14	55881685	55882785	1100	3'	2021		chr2:172939351-172941329	chr2	172939351	172941329	1978	promoter-TSS	-19		chr4:89469500-89471100	chr4	89469500	89471100	1600	intron	-159268
chr11:120731969-120734065	chr11	120731969	120734065	2096	promoter-TSS	-996		chr9:23024786-23026194	chr9	23024786	23026194	1408	Intergenic	-197586		chr4:89439800-89441800	chr4	89439800	89441800	2000	intron	-129768
chr8:61496822-61498322	chr8	61496822	61498322	1500	intron	9838		chr9:22970405-22972194	chr9	22970405	22972194	1789	Intergenic	-251776		chr9:35463405-35464605	chr9	35463405	35464605	1200	exon	11929
chr11:119026763-119028663	chr11	119026763	119028663	1900	intron	4692		chr9:23368894-23370405	chr9	23368894	23370405	1511	intron	146574		chr9:35369151-35371262	chr9	35369151	35371262	2111	Intergenic	-81869
chr15:103220547-103222351	chr15	103220547	103222351	1804	intron	-6097		chr9:23303862-23305594	chr9	23303862	23305594	1732	intron	81652		chr15:85810747-85812594	chr15	85810747	85812594	1847	promoter-TSS	26
chr11:119047163-119048563	chr11	119047163	119048563	1400	Intergenic	-6950		chr9:23299705-23301594	chr9	23299705	23301594	1889	intron	77574		chr11:62929563-62931343	chr11	62929563	62931343	1780	Intergenic	-20740
chr11:119056343-119057943	chr11	119056343	119057943	1600	Intergenic	-16230		chr9:23249897-23251894	chr9	23249897	23251894	1997	intron	27820		chr8:122571451-122572583	chr8	122571451	122572583	1132	exon	4002
chr8:84139524-84140983	chr8	84139524	84140983	1459	exon	7499		chr9:23485162-23486905	chr9	23485162	23486905	1743	TTS	262958		chr9:103371794-103373505	chr9	103371794	103373505	1711	Intergenic	-6870
chr18:66327804-66329630	chr18	66327804	66329630	1826	Intergenic	-36879		chr3:141830804-141832004	chr3	141830804	141832004	1200	3'	100184		chr16:15886374-15888876	chr16	15886374	15888876	2502	exon	339
chr18:66307730-66309755	chr18	66307730	66309755	2025	Intergenic	-16905		chr3:141862169-141863833	chr3	141862169	141863833	1664	exon	68587		chr7:35055513-35057402	chr7	35055513	35057402	1889	5'	108
chr8:94899283-94901324	chr8	94899283	94901324	2041	Intergenic	17794		chr3:142251369-142253127	chr3	142251369	142253127	1758	intron	-83020		chr7:35036646-35038374	chr7	35036646	35038374	1728	intron	19056
chr3:129940627-129942027	chr3	129940627	129942027	1400	intron	28879		chr3:141873369-141875033	chr3	141873369	141875033	1664	intron	57387		chr7:35034254-35036260	chr7	35034254	35036260	2006	intron	21309
chr18:46324555-46326104	chr18	46324555	46326104	1549	Intergenic	-13402		chr3:142278704-142281177	chr3	142278704	142281177	2473	intron	-110713		chr18:25629730-25631404	chr18	25629730	25631404	1674	intron	123416
chr1:181552035-181553962	chr1	181552035	181553962	1927	Intergenic	-41548		chr3:142127827-142128877	chr3	142127827	142128877	1050	intron	40876		chr18:25662775-25664475	chr18	25662775	25664475	1700	intron	90358
chr13:100668821-100670846	chr13	100668821	100670846	2025	5'	353		chr3:142116704-142119034	chr3	142116704	142119034	2330	intron	51359		chr10:81487851-81488751	chr10	81487851	81488751	900	exon	-5592
chr9:121819378-121820651	chr9	121819378	121820651	1273	intron	19446		chr3:141973769-141975333	chr3	141973769	141975333	1564	intron	7713		chr10:81464351-81466215	chr10	81464351	81466215	1864	intron	7848
chr9:121836751-121838351	chr9	121836751	121838351	1600	intron	1910		chr3:142048927-142051669	chr3	142048927	142051669	2742	intron	-68034		chr9:59601951-59604405	chr9	59601951	59604405	2454	intron	13864
chr8:84335707-84337451	chr8	84335707	84337451	1744	Intergenic	-66177		chr3:141887369-141888877	chr3	141887369	141888877	1508	intron	43465		chr9:108825878-108827962	chr9	108825878	108827962	2084	exon	600
chr11:120457143-120459165	chr11	120457143	120459165	2022	promoter-TSS	25		chr7:82023002-82024754	chr7	82023002	82024754	1752	Intergenic	-31579		chr9:108832151-108833405	chr9	108832151	108833405	1254	exon	6458
chr17:25153154-25154354	chr17	25153154	25154354	1200	exon	-8707		chr7:82029102-82030754	chr7	82029102	82030754	1652	Intergenic	-37629		chr7:84117013-84118854	chr7	84117013	84118854	1841	intron	-31429
chr15:75980609-75982617	chr15	75980609	75982617	2008	exon	672		chr7:138906454-138907302	chr7	138906454	138907302	848	intron	2628		chr1:189627335-189629191	chr1	189627335	189629191	1856	Intergenic	59823
chr15:75974499-75978217	chr15	75974499	75978217	3718	TTS	5927		chr14:66972824-66974891	chr14	66972824	66974891	2067	Intergenic	35019		chr13:100775021-100776846	chr13	100775021	100776846	1825	promoter-TSS	-35
chr17:29709154-29711900	chr17	29709154	29711900	2746	intron	6490		chr11:31671052-31672843	chr11	31671052	31672843	1791	promoter-TSS	-86		chr14:56570985-56572724	chr14	56570985	56572724	1739	promoter-TSS	-9
chr19:58495555-58497158	chr19	58495555	58497158	1603	Intergenic	-15645		chr14:99053163-99054685	chr14	99053163	99054685	1522	intron	7547		chr15:82243647-82245394	chr15	82243647	82245394	1747	promoter-TSS	-185
chr6:91877420-91879033	chr6	91877420	91879033	1613	intron	174		chr11:69062569-69064452	chr11	69062569	69064452	1883	Intergenic	3736		chr11:120703265-120705563	chr11	120703265	120705563	2298	intron	9353
chr12:80757537-80759493	chr12	80757537	80759493	1956	exon	2200		chr2:153934917-153936317	chr2	153934917	153936317	1400	Intergenic	-5245		chr11:108751812-108754343	chr11	108751812	108754343	2531	intron	70460
chr4:117872000-117873500	chr4	117872000	117873500	1500	promoter-TSS	-280		chr11:107123652-107125369	chr11	107123652	107125369	1717	intron	7411		chr11:108757152-108758965	chr11	108757152	108758965	1813	intron	75441
chr10:18234345-18236273	chr10	18234345	18236273	1928	promoter-TSS	-328		chr17:34109200-34110754	chr17	34109200	34110754	1554	Intergenic	9923		chr12:91262125-91263807	chr12	91262125	91263807	1682	intron	121443
chr4:119377839-119379800	chr4	119377839	119379800	1961	intron	5014		chr17:34118500-34120254	chr17	34118500	34120254	1754	non-coding	523		chr11:120071163-120072963	chr11	120071163	120072963	1800	intron	14764
chr9:58117051-58118451	chr9	58117051	58118451	1400	intron	1072		chr2:27474896-27476796	chr2	27474896	27476796	1900	promoter-TSS	-173		chr5:76588029-76589904	chr5	76588029	76589904	1875	Intergenic	-2747
chr16:27388074-27390276	chr16	27388074	27390276	2202	intron	219		chr5:31697181-31699097	chr5	31697181	31699097	1916	promoter-TSS	89		chr9:87434162-87435905	chr9	87434162	87435905	1743	Intergenic	-179502
chr10:70120128-70121873	chr10	70120128	70121873	1745	intron	23880		chr8:27134183-27135922	chr8	27134183	27135922	1739	Intergenic	-6421		chr9:45762751-45764505	chr9	45762751	45764505	1754	Intergenic	65010
chr17:23660600-23661900	chr17	23660600	23661900	1300	intron	744		chr5:144254597-144256581	chr5	144254597	144256581	1984	intron	364		chr9:45798205-45799305	chr9	45798205	45799305	1100	intron	29883
chr15:98713647-98715551	chr15	98713647	98715551	1904	intron	6372		chr19:5040995-5042255	chr19	5040995	5042255	1260	TTS	221		chr2:155978629-155980296	chr2	155978629	155980296	1667	intron	22905
chr18:69757755-69759404	chr18	69757755	69759404	1649	Intergenic	-166979		chr12:55905935-55907307	chr12	55905935	55907307	1372	Intergenic	70255		chr13:74061521-74063561	chr13	74061521	74063561	2040	promoter-TSS	-256
chr16:17655176-17657176	chr16	17655176	17657176	2000	intron	9706		chr5:43807381-43809044	chr5	43807381	43809044	1663	Intergenic	-10680		chr18:67609975-67611759	chr18	67609975	67611759	1784	Intergenic	30469
chr16:17651974-17653780	chr16	17651974	17653780	1806	intron	6407		chr7:130781500-130783613	chr7	130781500	130783613	2113	intron	8488		chr2:29856815-29858921	chr2	29856815	29858921	2106	Intergenic	-11626
chr7:17006913-17008400	chr7	17006913	17008400	1487	intron	13069		chr4:117117304-117118500	chr4	117117304	117118500	1196	Intergenic	7823		chr8:70315783-70317808	chr8	70315783	70317808	2025	intron	1021
chr9:13303951-13304605	chr9	13303951	13304605	654	Intergenic	57322		chr10:80664228-80666168	chr10	80664228	80666168	1940	TTS	-8127		chr2:68843896-68845529	chr2	68843896	68845529	1633	Intergenic	-16728
chr9:13295994-13300097	chr9	13295994	13300097	4103	Intergenic	51090		chr2:138503151-138504929	chr2	138503151	138504929	1778	Intergenic	225547		chr2:68982551-68984396	chr2	68982551	68984396	1845	intron	122033
chr12:108249141-108250725	chr12	108249141	108250725	1584	intron	25484		chr2:137715296-137717051	chr2	137715296	137717051	1755	Intergenic	-540410		chr2:68884896-68886496	chr2	68884896	68886496	1600	intron	24255
chr11:29344465-29346069	chr11	29344465	29346069	1604	Intergenic	-28905		chr2:138039996-138041829	chr2	138039996	138041829	1833	Intergenic	-215671		chr8:93030207-93031622	chr8	93030207	93031622	1415	intron	17277
chr19:6853295-6855295	chr19	6853295	6855295	2000	exon	3916		chr2:137721396-137722951	chr2	137721396	137722951	1555	Intergenic	-534410		chr19:47815009-47816451	chr19	47815009	47816451	1442	intron	21631
chr7:92463154-92465002	chr7	92463154	92465002	1848	Intergenic	-97071		chr2:138026829-138028451	chr2	138026829	138028451	1622	Intergenic	-228944		chr16:44391674-44393176	chr16	44391674	44393176	1502	Intergenic	-2374
chr5:124835181-124836876	chr5	124835181	124836876	1695	exon	26192		chr2:137756318-137758329	chr2	137756318	137758329	2011	Intergenic	-499260		chr1:172518962-172520798	chr1	172518962	172520798	1836	Intergenic	-1250
chr9:121540294-121542005	chr9	121540294	121542005	1711	Intergenic	-45456		chr2:138247351-138249051	chr2	138247351	138249051	1700	Intergenic	-8383		chr7:139646960-139648891	chr7	139646960	139648891	1931	intron	35889
chr7:105431754-105433502	chr7	105431754	105433502	1748	intron	6897		chr17:30570595-30572209	chr17	30570595	30572209	1614	intron	4885		chr18:74347204-74349255	chr18	74347204	74349255	2051	intron	65130
chr11:82066312-82068052	chr11	82066312	82068052	1740	Intergenic	9350		chr14:31661649-31663891	chr14	31661649	31663891	2242	intron	21713		chr10:93094445-93096173	chr10	93094445	93096173	1728	Intergenic	-13713
chr11:82032143-82033698	chr11	82032143	82033698	1555	Intergenic	-2656		chr10:96458873-96461315	chr10	96458873	96461315	2442	Intergenic	-156907		chr19:47928455-47930089	chr19	47928455	47930089	1634	Intergenic	-8440
chr11:82014643-82016312	chr11	82014643	82016312	1669	Intergenic	-20099		chr1:134066484-134067884	chr1	134066484	134067884	1400	Intergenic	11971		chr2:146026296-146028051	chr2	146026296	146028051	1755	Intergenic	92390
chr11:82011043-82012643	chr11	82011043	82012643	1600	Intergenic	-23734		chr1:134064691-134066262	chr1	134064691	134066262	1571	Intergenic	13678		chr2:145933851-145935696	chr2	145933851	145935696	1845	promoter-TSS	-10
chr11:82006243-82008152	chr11	82006243	82008152	1909	Intergenic	-28379		chr17:50678200-50680629	chr17	50678200	50680629	2429	intron	-19266		chr5:5624904-5626504	chr5	5624904	5626504	1600	intron	38528
chr11:82034743-82036252	chr11	82034743	82036252	1509	promoter-TSS	-79		chr17:50794909-50796329	chr17	50794909	50796329	1420	intron	96938		chr5:5647904-5649944	chr5	5647904	5649944	2040	intron	15308
chr1:83090644-83092262	chr1	83090644	83092262	1618	Intergenic	-25313		chr9:51151562-51153097	chr9	51151562	51153097	1535	Intergenic	36329		chr8:111853407-111855251	chr8	111853407	111855251	1844	promoter-TSS	-19
chr1:83099191-83100662	chr1	83099191	83100662	1471	Intergenic	-16839		chr10:45397528-45399350	chr10	45397528	45399350	1822	intron	62677		chr19:5490278-5491795	chr19	5490278	5491795	1517	intron	582
chr8:4324222-4326151	chr8	4324222	4326151	1929	promoter-TSS	-23		chr18:61636530-61641204	chr18	61636530	61641204	4674	promoter-TSS	-786		chr12:54874225-54875835	chr12	54874225	54875835	1610	Intergenic	-12153
chr11:83549643-83551063	chr11	83549643	83551063	1420	Intergenic	-19835		chr1:58366162-58367891	chr1	58366162	58367891	1729	intron	-26109		chr12:54862007-54863825	chr12	54862007	54863825	1818	promoter-TSS	-39
chr11:83615952-83617669	chr11	83615952	83617669	1717	intron	-23724		chr15:76736109-76737417	chr15	76736109	76737417	1308	exon	-12918		chr1:58760762-58762491	chr1	58760762	58762491	1729	Intergenic	31075
chr7:144963802-144965402	chr7	144963802	144965402	1600	Intergenic	-24677		chr1:89412444-89413798	chr1	89412444	89413798	1354	Intergenic	-6988		chr2:119350196-119351929	chr2	119350196	119351929	1733	promoter-TSS	-179
chr7:144970646-144972602	chr7	144970646	144972602	1956	Intergenic	-31699		chr11:80628563-80630469	chr11	80628563	80630469	1906	intron	-120410		chr8:13869008-13870740	chr8	13869008	13870740	1732	intron	233
chr7:145000802-145002554	chr7	145000802	145002554	1752	Intergenic	-61753		chr19:27488655-27489955	chr19	27488655	27489955	1300	Intergenic	59268		chr6:33059420-33061190	chr6	33059420	33061190	1770	promoter-TSS	-153
chr17:47596091-47596939	chr17	47596091	47596939	848	intron	3048		chr19:27429055-27430951	chr19	27429055	27430951	1896	promoter-TSS	-34		chr2:129132829-129134329	chr2	129132829	129134329	1500	3'	3879
chr11:41339869-41341952	chr11	41339869	41341952	2083	Intergenic	-585625		chr5:64508097-64509629	chr5	64508097	64509629	1532	Intergenic	31855		chr3:97609133-97610977	chr3	97609133	97610977	1844	intron	135
chr11:40754263-40756169	chr11	40754263	40756169	1906	promoter-TSS	70		chr5:64500188-64501904	chr5	64500188	64501904	1716	Intergenic	24038		chr7:73537054-73538813	chr7	73537054	73538813	1759	intron	3812
chr12:108226041-108228049	chr12	108226041	108228049	2008	intron	47307		chr7:135999374-136000646	chr7	135999374	136000646	1272	Intergenic	-268314		chr7:73540954-73542700	chr7	73540954	73542700	1746	promoter-TSS	-81
chr12:108220649-108221749	chr12	108220649	108221749	1100	intron	41461		chr3:9397604-9399377	chr3	9397604	9399377	1773	Intergenic	-4587		chr11:69334165-69335769	chr11	69334165	69335769	1604	Intergenic	-5802
chr12:108217225-108218725	chr12	108217225	108218725	1500	intron	38237		chr13:83651448-83653334	chr13	83651448	83653334	1886	intron	-75715		chr11:69339663-69341163	chr11	69339663	69341163	1500	promoter-TSS	-356
chr12:108208793-108210149	chr12	108208793	108210149	1356	intron	29733		chr1:184911362-184912984	chr1	184911362	184912984	1622	exon	-29137		chr4:152347700-152348939	chr4	152347700	152348939	1239	intron	9669
chr12:108204837-108207461	chr12	108204837	108207461	2624	TTS	26411		chr1:120322098-120323744	chr1	120322098	120323744	1646	Intergenic	-17661		chr4:152353600-152355400	chr4	152353600	152355400	1800	intron	15849
chr3:65863027-65864977	chr3	65863027	65864977	1950	Intergenic	94223		chr1:120356998-120358244	chr1	120356998	120358244	1246	Intergenic	17039		chr4:152343600-152346400	chr4	152343600	152346400	2800	intron	6349
chr13:112986961-112988721	chr13	112986961	112988721	1760	promoter-TSS	39		chr11:118423152-118425469	chr11	118423152	118425469	2317	Intergenic	-4146		chr2:161127017-161128417	chr2	161127017	161128417	1400	Intergenic	-18631
chr15:98566947-98568751	chr15	98566947	98568751	1804	promoter-TSS	-213		chr2:34149996-34151851	chr2	34149996	34151851	1855	Intergenic	-43189		chr2:161349817-161351851	chr2	161349817	161351851	2034	Intergenic	-241748
chr9:123935762-123937478	chr9	123935762	123937478	1716	Intergenic	32072		chr7:136380891-136382502	chr7	136380891	136382502	1611	Intergenic	-32282		chr4:8942504-8944000	chr4	8942504	8944000	1496	Intergenic	252846
chr9:123928478-123930962	chr9	123928478	123930962	2484	Intergenic	38972		chr7:136377191-136379046	chr7	136377191	136379046	1855	Intergenic	-28704		chr4:8944600-8946104	chr4	8944600	8946104	1504	Intergenic	254946
chr17:8226295-8227729	chr17	8226295	8227729	1434	Intergenic	-9031		chr10:79607168-79608668	chr10	79607168	79608668	1500	3'	6100		chr4:8913004-8914600	chr4	8913004	8914600	1596	Intergenic	223396
chr11:99131643-99132843	chr11	99131643	99132843	1200	Intergenic	22834		chr6:143131820-143133433	chr6	143131820	143133433	1613	Intergenic	-32475		chr8:90954440-90956308	chr8	90954440	90956308	1868	intron	23125
chr14:36808691-36809785	chr14	36808691	36809785	1094	Intergenic	110297		chr6:143072433-143074033	chr6	143072433	143074033	1600	intron	26919		chr14:30129349-30131249	chr14	30129349	30131249	1900	intron	107666
chr14:36884663-36886485	chr14	36884663	36886485	1822	intron	33961		chr17:57227095-57228929	chr17	57227095	57228929	1834	exon	124		chr14:30136763-30138663	chr14	30136763	30138663	1900	intron	115080
chr16:87494880-87496874	chr16	87494880	87496874	1994	promoter-TSS	-8		chr17:51582929-51584395	chr17	51582929	51584395	1466	intron	-135393		chr9:36734894-36736505	chr9	36734894	36736505	1611	intron	-9042
chr5:144014081-144015744	chr5	144014081	144015744	1663	promoter-TSS	-60		chr17:87202191-87204200	chr17	87202191	87204200	2009	Intergenic	-8254		chr12:102585835-102587635	chr12	102585835	102587635	1800	intron	31794
chr3:101050877-101052377	chr3	101050877	101052377	1500	intron	-22132		chr17:87174300-87176429	chr17	87174300	87176429	2129	Intergenic	19577		chr1:134106384-134108035	chr1	134106384	134108035	1651	Intergenic	-4032
chr1:171551035-171552537	chr1	171551035	171552537	1502	Intergenic	-7407		chr6:122855476-122856876	chr6	122855476	122856876	1400	promoter-TSS	-19		chr15:89428794-89430751	chr15	89428794	89430751	1957	non-coding	154
chr1:171547584-171549362	chr1	171547584	171549362	1778	Intergenic	-10720		chr12:29748607-29750461	chr12	29748607	29750461	1854	intron	-63089		chr8:123201184-123203008	chr8	123201184	123203008	1824	TTS	10692
chr1:171573235-171576037	chr1	171573235	171576037	2802	intron	15443		chr1:151167962-151169584	chr1	151167962	151169584	1622	Intergenic	30739		chr3:10395227-10396833	chr3	10395227	10396833	1606	Intergenic	29057
chr1:171558337-171560535	chr1	171558337	171560535	2198	intron	243		chr15:6491851-6493499	chr15	6491851	6493499	1648	intron	47342		chr2:73774451-73776151	chr2	73774451	73776151	1700	promoter-TSS	45
chr1:171567884-171570144	chr1	171567884	171570144	2260	intron	9821		chr4:94190600-94192004	chr4	94190600	94192004	1404	Intergenic	365494		chr15:73099709-73100917	chr15	73099709	73100917	1208	Intergenic	9901
chr1:171580684-171582537	chr1	171580684	171582537	1853	intron	22418		chr14:59440029-59441885	chr14	59440029	59441885	1856	promoter-TSS	-24		chr15:73110237-73111237	chr15	73110237	73111237	1000	intron	20325
chr1:171577644-171579298	chr1	171577644	171579298	1654	intron	19278		chr2:180276021-180277321	chr2	180276021	180277321	1300	TTS	-3206		chr15:73122199-73123899	chr15	73122199	73123899	1700	intron	32637
chr1:165856944-165858698	chr1	165856944	165858698	1754	intron	69140		chr11:4767263-4769043	chr11	4767263	4769043	1780	3'	-21375		chr15:73117109-73120117	chr15	73117109	73120117	3008	intron	28201
chr19:5067451-5069489	chr19	5067451	5069489	2038	exon	392		chr6:118731420-118732947	chr6	118731420	118732947	1527	intron	25790		chr3:89751504-89753232	chr3	89751504	89753232	1728	3'	12264
chr9:58534751-58537751	chr9	58534751	58537751	3000	intron	4689		chr1:154528362-154529891	chr1	154528362	154529891	1529	intron	196793		chr9:95391305-95392994	chr9	95391305	95392994	1689	Intergenic	15120
chr11:114876152-114878012	chr11	114876152	114878012	1860	Intergenic	-12959		chr15:80327317-80328217	chr15	80327317	80328217	900	intron	40529		chr9:95150986-95152894	chr9	95150986	95152894	1908	intron	255330
chr1:194944937-194946568	chr1	194944937	194946568	1631	intron	6932		chr2:14632496-14634196	chr2	14632496	14634196	1700	intron	29040		chr10:60217868-60219673	chr10	60217868	60219673	1805	intron	489
chr2:102947829-102949851	chr2	102947829	102949851	2022	Intergenic	-47175		chr2:14645596-14647251	chr2	14645596	14647251	1655	intron	42118		chr10:60208945-60211028	chr10	60208945	60211028	2083	intron	9273
chr2:102980596-102982451	chr2	102980596	102982451	1855	Intergenic	-79859		chr7:122561954-122563700	chr7	122561954	122563700	1746	intron	-108917		chr5:30545497-30546704	chr5	30545497	30546704	1207	promoter-TSS	-265
chr2:102894696-102896251	chr2	102894696	102896251	1555	intron	6191		chr7:3444760-3445191	chr7	3444760	3445191	431	Intergenic	20314		chr16:10510176-10512276	chr16	10510176	10512276	2100	exon	21445
chr19:10719695-10721189	chr19	10719695	10721189	1494	intron	18532		chr19:60616358-60618055	chr19	60616358	60618055	1697	Intergenic	-36184		chr8:69870583-69871983	chr8	69870583	69871983	1400	intron	16109
chr1:130485462-130487191	chr1	130485462	130487191	1729	Intergenic	-23583		chr9:47327205-47328994	chr9	47327205	47328994	1789	Intergenic	-202070		chr8:69887151-69889583	chr8	69887151	69889583	2432	promoter-TSS	-975
chr19:10787389-10789195	chr19	10787389	10789195	1806	Intergenic	41766		chr9:47283205-47284905	chr9	47283205	47284905	1700	Intergenic	-246115		chr5:115851897-115853804	chr5	115851897	115853804	1907	intron	7195
chr19:10798995-10801089	chr19	10798995	10801089	2094	intron	30016		chr9:47444394-47446305	chr9	47444394	47446305	1911	Intergenic	-84820		chr2:91526051-91527829	chr2	91526051	91527829	1778	Intergenic	-19382
chr19:10828189-10829495	chr19	10828189	10829495	1306	intron	1216		chr9:47608062-47609562	chr9	47608062	47609562	1500	intron	78460		chr13:91915595-91917734	chr13	91915595	91917734	2139	intron	-39780
chr2:93509551-93511496	chr2	93509551	93511496	1945	Intergenic	-47574		chr9:47589105-47590962	chr9	47589105	47590962	1857	intron	59682		chr9:113731186-113732905	chr9	113731186	113732905	1719	Intergenic	-9427
chr6:125492864-125495390	chr6	125492864	125495390	2526	intron	628		chr9:47574594-47576005	chr9	47574594	47576005	1411	intron	44948		chr19:4220195-4222789	chr19	4220195	4222789	2594	intron	7103
chr2:148491796-148493451	chr2	148491796	148493451	1655	Intergenic	-49089		chr16:67619780-67621783	chr16	67619780	67621783	2003	5'	126		chr19:4207195-4209655	chr19	4207195	4209655	2460	Intergenic	-5813
chr1:179944284-179946791	chr1	179944284	179946791	2507	Intergenic	-15222		chr16:67466380-67468083	chr16	67466380	67468083	1703	intron	153676		chr8:60953824-60955651	chr8	60953824	60955651	1827	promoter-TSS	61
chr1:179969262-179970991	chr1	179969262	179970991	1729	intron	9038		chr1:173391268-173392768	chr1	173391268	173392768	1500	Intergenic	-24323		chr7:7295260-7295991	chr7	7295260	7295991	731	intron	3210
chr12:111385693-111387749	chr12	111385693	111387749	2056	Intergenic	-9003		chr7:24480246-24482600	chr7	24480246	24482600	2354	promoter-TSS	-600		chr14:118750163-118752196	chr14	118750163	118752196	2033	Intergenic	-36691
chr19:6315689-6317895	chr19	6315689	6317895	2206	intron	10335		chr14:13022077-13023896	chr14	13022077	13023896	1819	Intergenic	-199908		chr14:118763577-118767263	chr14	118763577	118767263	3686	Intergenic	-22451
chr15:78839137-78840309	chr15	78839137	78840309	1172	Intergenic	-2924		chr19:47136195-47139109	chr19	47136195	47139109	2914	intron	642		chr14:118767724-118768724	chr14	118767724	118768724	1000	Intergenic	-19647
chr15:78831309-78836637	chr15	78831309	78836637	5328	Intergenic	-8674		chr17:87501329-87503054	chr17	87501329	87503054	1725	Intergenic	-55257		chr5:134917681-134918981	chr5	134917681	134918981	1300	Intergenic	-2801
chr17:79350109-79351995	chr17	79350109	79351995	1886	intron	4039		chr13:3742548-3746921	chr13	3742548	3746921	4373	Intergenic	59583		chr16:93961780-93963783	chr16	93961780	93963783	2003	intron	-32965
chr11:113738765-113740112	chr11	113738765	113740112	1347	intron	11721		chr1:193412898-193414991	chr1	193412898	193414991	2093	Intergenic	-43663		chr5:136965476-136967281	chr5	136965476	136967281	1805	TTS	-1490
chr11:113834512-113836169	chr11	113834512	113836169	1657	intron	-83526		chr18:60925059-60926159	chr18	60925059	60926159	1100	promoter-TSS	-23		chr8:47906308-47907924	chr8	47906308	47907924	1616	intron	82634
chr11:113815165-113816665	chr11	113815165	113816665	1500	intron	-64100		chr3:126570033-126571777	chr3	126570033	126571777	1744	Intergenic	-26046		chr16:18776474-18777980	chr16	18776474	18777980	1506	exon	380
chr17:45358991-45360629	chr17	45358991	45360629	1638	Intergenic	73897		chr3:126560533-126562869	chr3	126560533	126562869	2336	Intergenic	-35250		chr17:23680100-23682654	chr17	23680100	23682654	2554	exon	2012
chr1:143701884-143703835	chr1	143701884	143703835	1951	promoter-TSS	33		chr3:126726869-126728504	chr3	126726869	126728504	1635	intron	130736		chr11:69965043-69967063	chr11	69965043	69967063	2020	exon	632
chr2:72438496-72439851	chr2	72438496	72439851	1355	intron	-37045		chr3:126743927-126745577	chr3	126743927	126745577	1650	intron	147801		chr8:114406084-114407822	chr8	114406084	114407822	1738	Intergenic	-11081
chr2:72419996-72421596	chr2	72419996	72421596	1600	intron	-55423		chr3:126659669-126661877	chr3	126659669	126661877	2208	intron	63822		chr9:123156178-123157462	chr9	123156178	123157462	1284	exon	5874
chr4:124936100-124937704	chr4	124936100	124937704	1604	promoter-TSS	15		chr5:122769904-122771997	chr5	122769904	122771997	2093	intron	8459		chr4:135272000-135274004	chr4	135272000	135274004	2004	promoter-TSS	-242
chr8:122864483-122865324	chr8	122864483	122865324	841	intron	16530		chr6:72543845-72544945	chr6	72543845	72544945	1100	promoter-TSS	4		chr16:92572474-92574383	chr16	92572474	92574383	1909	Intergenic	75282
chr8:122816024-122817783	chr8	122816024	122817783	1759	intron	-31470		chr19:6029089-6030989	chr19	6029089	6030989	1900	Intergenic	-14214		chr5:134521804-134523888	chr5	134521804	134523888	2084	exon	29588
chr4:11766100-11767604	chr4	11766100	11767604	1504	intron	8695		chr19:6014531-6016595	chr19	6014531	6016595	2064	promoter-TSS	262		chr5:134539781-134541888	chr5	134539781	134541888	2107	intron	11599
chr2:165233415-165235115	chr2	165233415	165235115	1700	intron	472		chr7:28901446-28904174	chr7	28901446	28904174	2728	intron	21154		chr17:71829600-71830809	chr17	71829600	71830809	1209	intron	48258
chr10:60691268-60692868	chr10	60691268	60692868	1600	intron	4422		chr17:73252891-73254629	chr17	73252891	73254629	1738	Intergenic	145536		chr12:104916825-104918107	chr12	104916825	104918107	1282	Intergenic	-52390
chr2:179705196-179706996	chr2	179705196	179706996	1800	intron	263665		chr17:25978700-25980654	chr17	25978700	25980654	1954	intron	6197		chr12:104864249-104865649	chr12	104864249	104865649	1400	non-coding	127
chr12:33026925-33028837	chr12	33026925	33028837	1912	Intergenic	64994		chr7:98162000-98164046	chr7	98162000	98164046	2046	promoter-TSS	-681		chr9:40611594-40613505	chr9	40611594	40613505	1911	Intergenic	-73414
chr16:4776880-4778580	chr16	4776880	4778580	1700	intron	12205		chr1:182591762-182593691	chr1	182591762	182593691	1929	intron	27720		chr9:40637862-40639262	chr9	40637862	40639262	1400	Intergenic	-47402
chr16:4789076-4790983	chr16	4789076	4790983	1907	promoter-TSS	-95		chr7:30198500-30199400	chr7	30198500	30199400	900	Intergenic	-3902		chr9:40600197-40601905	chr9	40600197	40601905	1708	Intergenic	-84913
chr10:40416428-40417973	chr10	40416428	40417973	1545	intron	67893		chr6:148895290-148897247	chr6	148895290	148897247	1957	promoter-TSS	-32		chr9:40741594-40742705	chr9	40741594	40742705	1111	intron	56186
chr13:64431621-64433595	chr13	64431621	64433595	1974	promoter-TSS	55		chr4:139231200-139233700	chr4	139231200	139233700	2500	intron	38339		chr9:40685562-40687851	chr9	40685562	40687851	2289	intron	743
chr11:80489143-80490443	chr11	80489143	80490443	1300	intron	12747		chr4:139213400-139215300	chr4	139213400	139215300	1900	intron	20239		chr9:40693494-40694605	chr9	40693494	40694605	1111	intron	8086
chr1:74854535-74856337	chr1	74854535	74856337	1802	exon	407		chr11:93217043-93218543	chr11	93217043	93218543	1500	intron	118503		chr9:40730597-40734194	chr9	40730597	40734194	3597	intron	46432
chr2:154371851-154373596	chr2	154371851	154373596	1745	promoter-TSS	-5		chr3:14640869-14642677	chr3	14640869	14642677	1808	promoter-TSS	46		chr9:40715762-40718205	chr9	40715762	40718205	2443	intron	31020
chr11:96892143-96893763	chr11	96892143	96893763	1620	Intergenic	23561		chr16:17843880-17844880	chr16	17843880	17844880	1000	intron	-6194		chr9:62827986-62829786	chr9	62827986	62829786	1800	Intergenic	-9901
chr5:146307076-146308181	chr5	146307076	146308181	1105	Intergenic	75954		chr3:14916769-14918277	chr3	14916769	14918277	1508	Intergenic	31097		chr8:14729507-14733224	chr8	14729507	14733224	3717	intron	-157170
chr17:29098400-29099800	chr17	29098400	29099800	1400	intron	5331		chr3:14885704-14887334	chr3	14885704	14887334	1630	promoter-TSS	93		chr2:84726629-84728329	chr2	84726629	84728329	1700	promoter-TSS	-211
chr4:89234100-89235904	chr4	89234100	89235904	1804	Intergenic	47190		chr11:84959663-84960443	chr11	84959663	84960443	780	intron	2299		chr7:101662900-101664713	chr7	101662900	101664713	1813	promoter-TSS	39
chr11:51950752-51952869	chr11	51950752	51952869	2117	Intergenic	-15820		chr8:121947024-121947483	chr8	121947024	121947483	459	Intergenic	-2342		chr7:19664146-19666200	chr7	19664146	19666200	2054	promoter-TSS	-143
chr4:89439800-89441800	chr4	89439800	89441800	2000	intron	-129768		chr8:104564508-104566240	chr8	104564508	104566240	1732	Intergenic	24065		chr5:45467381-45468904	chr5	45467381	45468904	1523	Intergenic	14392
chr9:35463405-35464605	chr9	35463405	35464605	1200	exon	11929		chr4:8217700-8219904	chr4	8217700	8219904	2204	intron	20239		chr4:149592900-149594704	chr4	149592900	149594704	1804	intron	7334
chr9:35466786-35468605	chr9	35466786	35468605	1819	intron	15620		chr4:8199200-8201100	chr4	8199200	8201100	1900	intron	38891		chr13:54610321-54612173	chr13	54610321	54612173	1852	exon	126
chr9:35473705-35475951	chr9	35473705	35475951	2246	intron	22752		chr15:78809347-78810694	chr15	78809347	78810694	1347	Intergenic	-6979		chr14:65967863-65969629	chr14	65967863	65969629	1766	intron	263
chr5:147304981-147307076	chr5	147304981	147307076	2095	intron	1220		chr15:78806547-78808699	chr15	78806547	78808699	2152	Intergenic	-4581		chr11:74664763-74666143	chr11	74664763	74666143	1380	intron	15958
chr8:116731824-116733783	chr8	116731824	116733783	1959	exon	187		chr15:78795309-78798509	chr15	78795309	78798509	3200	intron	6133		chr15:31560794-31562451	chr15	31560794	31562451	1657	Intergenic	-7289
chr7:35117900-35120074	chr7	35117900	35120074	2174	promoter-TSS	-306		chr15:78792047-78793551	chr15	78792047	78793551	1504	intron	10243		chr8:116905107-116906951	chr8	116905107	116906951	1844	intron	15407
chr16:15990574-15993083	chr16	15990574	15993083	2509	intron	104543		chr2:26359321-26360821	chr2	26359321	26360821	1500	promoter-TSS	-524		chr8:117389983-117391383	chr8	117389983	117391383	1400	intron	41513
chr16:15957980-15959683	chr16	15957980	15959683	1703	intron	71546		chr9:21545497-21547651	chr9	21545497	21547651	2154	promoter-TSS	-320		chr16:57649076-57650783	chr16	57649076	57650783	1707	intron	-43063
chr16:15983780-15985576	chr16	15983780	15985576	1796	intron	97392		chr8:105689424-105690783	chr8	105689424	105690783	1359	promoter-TSS	-802		chr8:104374451-104376307	chr8	104374451	104376307	1856	intron	20428
chr7:35036646-35038374	chr7	35036646	35038374	1728	intron	19056		chr13:99920821-99922495	chr13	99920821	99922495	1674	Intergenic	-20975		chr14:54935963-54937285	chr14	54935963	54937285	1322	TTS	127
chr4:137387600-137389504	chr4	137387600	137389504	1904	Intergenic	21239		chr9:5344862-5346362	chr9	5344862	5346362	1500	intron	136		chr9:114843151-114845162	chr9	114843151	114845162	2011	promoter-TSS	-5
chr2:7088829-7091317	chr2	7088829	7091317	2488	intron	-8771		chr3:129907327-129907927	chr3	129907327	129907927	600	intron	6212		chr17:29659795-29661629	chr17	29659795	29661629	1834	5'	117
chr18:25713704-25715759	chr18	25713704	25715759	2055	intron	39251		chr3:129904233-129905604	chr3	129904233	129905604	1371	intron	3504		chr5:72629329-72631029	chr5	72629329	72631029	1700	intron	12573
chr10:81487851-81488751	chr10	81487851	81488751	900	exon	-5592		chr13:74863021-74864734	chr13	74863021	74864734	1713	Intergenic	-55118		chr4:18795300-18797039	chr4	18795300	18797039	1739	Intergenic	-484680
chr10:81456633-81458068	chr10	81456633	81458068	1435	Intergenic	15780		chr13:74821448-74822973	chr13	74821448	74822973	1525	Intergenic	-13451		chr19:5093489-5095555	chr19	5093489	5095555	2066	intron	3999
chr10:81464351-81466215	chr10	81464351	81466215	1864	intron	7848		chr4:148774400-148775800	chr4	148774400	148775800	1400	Intergenic	-29292		chr19:5097531-5100195	chr19	5097531	5100195	2664	promoter-TSS	-342
chr10:81472733-81474468	chr10	81472733	81474468	1735	promoter-TSS	-470		chr4:148867500-148869800	chr4	148867500	148869800	2300	intron	64258		chr1:132538462-132542068	chr1	132538462	132542068	3606	intron	2675
chr9:59601951-59604405	chr9	59601951	59604405	2454	intron	13864		chr19:5339095-5340195	chr19	5339095	5340195	1100	intron	3904		chr1:114747468-114748968	chr1	114747468	114748968	1500	Intergenic	-936919
chr9:108825878-108827962	chr9	108825878	108827962	2084	exon	600		chr6:17353433-17355176	chr6	17353433	17355176	1743	Intergenic	46665		chr1:114673384-114675044	chr1	114673384	114675044	1660	Intergenic	-1010923
chr9:108832151-108833405	chr9	108832151	108833405	1254	exon	6458		chr8:122724922-122726522	chr8	122724922	122726522	1600	Intergenic	-26613		chr4:108327000-108329139	chr4	108327000	108329139	2139	promoter-TSS	-82
chr7:84087802-84089754	chr7	84087802	84089754	1952	Intergenic	-2273		chr16:51662383-51664180	chr16	51662383	51664180	1797	Intergenic	-368267		chr11:12420752-12422343	chr11	12420752	12422343	1591	intron	-9408
chr7:84117013-84118854	chr7	84117013	84118854	1841	intron	-31429		chr16:51649674-51651183	chr16	51649674	51651183	1509	Intergenic	-381120		chr11:12412469-12413743	chr11	12412469	12413743	1274	promoter-TSS	-966
chr15:82243647-82245394	chr15	82243647	82245394	1747	promoter-TSS	-185		chr16:52179276-52181080	chr16	52179276	52181080	1804	intron	148629		chr2:65284729-65286429	chr2	65284729	65286429	1700	Intergenic	-46953
chr11:108757152-108758965	chr11	108757152	108758965	1813	intron	75441		chr14:55881685-55882785	chr14	55881685	55882785	1100	3'	2021		chr3:53016327-53017977	chr3	53016327	53017977	1650	promoter-TSS	71
chr11:108751812-108754343	chr11	108751812	108754343	2531	intron	70460		chr8:61474840-61476324	chr8	61474840	61476324	1484	Intergenic	-12152		chr17:34058691-34060839	chr17	34058691	34060839	2148	exon	20627
chr11:108444765-108446269	chr11	108444765	108446269	1504	intron	20251		chr11:119047163-119048563	chr11	119047163	119048563	1400	Intergenic	-6950		chr9:79632594-79634205	chr9	79632594	79634205	1611	exon	85322
chr9:8162105-8163794	chr9	8162105	8163794	1689	Intergenic	-28656		chr8:94908183-94909751	chr8	94908183	94909751	1568	intron	9131		chr9:79680194-79681986	chr9	79680194	79681986	1792	intron	37632
chr12:91383407-91385261	chr12	91383407	91385261	1854	promoter-TSS	75		chr8:94904524-94905924	chr8	94904524	94905924	1400	intron	12874		chr15:55244737-55246699	chr15	55244737	55246699	1962	intron	-62032
chr11:120071163-120072963	chr11	120071163	120072963	1800	intron	14764		chr3:129953269-129954777	chr3	129953269	129954777	1508	intron	16183		chr15:55379447-55381051	chr15	55379447	55381051	1604	intron	72499
chr9:87463362-87465205	chr9	87463362	87465205	1843	Intergenic	-208752		chr7:45939602-45942874	chr7	45939602	45942874	3272	intron	12840		chr19:47653309-47655351	chr19	47653309	47655351	2042	intron	37712
chr9:87323205-87324505	chr9	87323205	87324505	1300	Intergenic	-68323		chr1:181552035-181553962	chr1	181552035	181553962	1927	Intergenic	-41548		chr19:47658178-47660158	chr19	47658178	47660158	1980	intron	32874
chr9:45798205-45799305	chr9	45798205	45799305	1100	intron	29883		chr8:70879524-70881351	chr8	70879524	70881351	1827	Intergenic	-6948		chr10:77110568-77112233	chr10	77110568	77112233	1665	intron	2304
chr9:45667751-45669405	chr9	45667751	45669405	1654	intron	160060		chr8:70877751-70878651	chr8	70877751	70878651	900	Intergenic	-4711		chr6:4496847-4498320	chr6	4496847	4498320	1473	Intergenic	-8034
chr9:45778451-45779805	chr9	45778451	45779805	1354	intron	49510		chr8:70872722-70874640	chr8	70872722	70874640	1918	promoter-TSS	-191		chr15:72108347-72109294	chr15	72108347	72109294	947	Intergenic	-74594
chr9:45783251-45785805	chr9	45783251	45785805	2554	intron	44110		chr13:100668821-100670846	chr13	100668821	100670846	2025	5'	353		chr15:72116051-72117994	chr15	72116051	72117994	1943	Intergenic	-82796
chr2:155978629-155980296	chr2	155978629	155980296	1667	intron	22905		chr5:52515029-52516981	chr5	52515029	52516981	1952	Intergenic	-44462		chr3:145419877-145421677	chr3	145419877	145421677	1800	intron	128305
chr6:30686533-30687933	chr6	30686533	30687933	1400	intron	6516		chr9:37347394-37349351	chr9	37347394	37349351	1957	promoter-TSS	19		chr10:76729915-76731151	chr10	76729915	76731151	1236	Intergenic	-4489
chr4:134186100-134188104	chr4	134186100	134188104	2004	promoter-TSS	-17		chr1:54249884-54251744	chr1	54249884	54251744	1860	5'	131		chr9:105923162-105925305	chr9	105923162	105925305	2143	intron	36409
chr7:35415454-35417102	chr7	35415454	35417102	1648	intron	19185		chr17:25171600-25173454	chr17	25171600	25173454	1854	TTS	10066		chr9:105880105-105881794	chr9	105880105	105881794	1689	intron	-52865
chr16:55933674-55935583	chr16	55933674	55935583	1909	intron	219		chr17:29773400-29774454	chr17	29773400	29774454	1054	Intergenic	-56910		chr9:108952194-108954286	chr9	108952194	108954286	2092	promoter-TSS	-505
chr8:70315783-70317808	chr8	70315783	70317808	2025	intron	1021		chr4:45905400-45907000	chr4	45905400	45907000	1600	intron	15897		chr9:57156151-57158705	chr9	57156151	57158705	2554	intron	871
chr2:68843896-68845529	chr2	68843896	68845529	1633	Intergenic	-16728		chr1:182734662-182736091	chr1	182734662	182736091	1429	Intergenic	13803		chr2:153596921-153598496	chr2	153596921	153598496	1575	Intergenic	35072
chr2:68910296-68911796	chr2	68910296	68911796	1500	intron	49605		chr1:169839562-169841291	chr1	169839562	169841291	1729	Intergenic	-88512		chr8:70396824-70397883	chr8	70396824	70397883	1059	intron	23806
chr2:68884896-68886496	chr2	68884896	68886496	1600	intron	24255		chr14:65862424-65863985	chr14	65862424	65863985	1561	intron	25903		chr8:70379224-70380324	chr8	70379224	70380324	1100	intron	6226
chr2:68935251-68936815	chr2	68935251	68936815	1564	intron	74592		chr3:33843604-33844904	chr3	33843604	33844904	1300	promoter-TSS	56		chr14:21847363-21849624	chr14	21847363	21849624	2261	5'	416
chr6:90422347-90423147	chr6	90422347	90423147	800	intron	5733		chr16:27388074-27390276	chr16	27388074	27390276	2202	intron	219		chr8:13889222-13891051	chr8	13889222	13891051	1829	intron	134
chr19:47815009-47816451	chr19	47815009	47816451	1442	intron	21631		chr16:50600074-50601883	chr16	50600074	50601883	1809	intron	-9825		chr1:86586491-86588062	chr1	86586491	86588062	1571	intron	177
chr7:139711254-139712802	chr7	139711254	139712802	1548	Intergenic	-28213		chr17:23657191-23658829	chr17	23657191	23658829	1638	Intergenic	-2496		chr2:29787396-29788796	chr2	29787396	29788796	1400	promoter-TSS	-167
chr19:47967595-47969889	chr19	47967595	47969889	2294	intron	31030		chr17:23653700-23655200	chr17	23653700	23655200	1500	Intergenic	-6056		chr7:118518100-118519800	chr7	118518100	118519800	1700	intron	14406
chr19:5495289-5496389	chr19	5495289	5496389	1100	intron	5384		chr17:23664654-23667600	chr17	23664654	23667600	2946	intron	5621		chr11:77445612-77447469	chr11	77445612	77447469	1857	intron	-17372
chr12:54859207-54860207	chr12	54859207	54860207	1000	3'	3170		chr15:98708109-98708917	chr15	98708109	98708917	808	exon	286		chr12:81484207-81485835	chr12	81484207	81485835	1628	promoter-TSS	116
chr12:54834035-54835907	chr12	54834035	54835907	1872	Intergenic	27906		chr18:69918707-69920159	chr18	69918707	69920159	1452	Intergenic	-6126		chr8:120700683-120703007	chr8	120700683	120703007	2324	Intergenic	33525
chr12:54862007-54863825	chr12	54862007	54863825	1818	promoter-TSS	-39		chr18:69924575-69926559	chr18	69924575	69926559	1984	promoter-TSS	8		chr9:79758897-79760762	chr9	79758897	79760762	1865	promoter-TSS	23
chr1:58741944-58743591	chr1	58741944	58743591	1647	intron	12216		chr16:45109974-45111776	chr16	45109974	45111776	1802	intron	16822		chr17:83513595-83515495	chr17	83513595	83515495	1900	promoter-TSS	-212
chr16:64850974-64852976	chr16	64850974	64852976	2002	promoter-TSS	-110		chr7:89884002-89885454	chr7	89884002	89885454	1452	intron	18901		chr3:19953227-19954727	chr3	19953227	19954727	1500	Intergenic	-3077
chr19:34423555-34426209	chr19	34423555	34426209	2654	Intergenic	50253		chr12:108234135-108236007	chr12	108234135	108236007	1872	intron	40346		chr8:64692008-64693851	chr8	64692008	64693851	1843	exon	179
chr2:119343896-119345551	chr2	119343896	119345551	1655	Intergenic	-6518		chr12:108244337-108246425	chr12	108244337	108246425	2088	intron	30036		chr8:64705307-64707151	chr8	64705307	64707151	1844	Intergenic	-13120
chr8:13869008-13870740	chr8	13869008	13870740	1732	intron	233		chr12:108238707-108240593	chr12	108238707	108240593	1886	intron	35767		chr8:64687407-64689124	chr8	64687407	64689124	1717	intron	4843
chr3:97533777-97535369	chr3	97533777	97535369	1592	Intergenic	75617		chr19:10943489-10944795	chr19	10943489	10944795	1306	intron	5124		chr8:64614907-64616624	chr8	64614907	64616624	1717	intron	77343
chr3:97609133-97610977	chr3	97609133	97610977	1844	intron	135		chr19:6871189-6872595	chr19	6871189	6872595	1406	Intergenic	-13681		chr8:64663851-64665683	chr8	64663851	64665683	1832	intron	28342
chr7:73540954-73542700	chr7	73540954	73542700	1746	promoter-TSS	-81		chr7:92463154-92465002	chr7	92463154	92465002	1848	Intergenic	-97071		chr8:64643107-64645040	chr8	64643107	64645040	1933	intron	49035
chr11:69356843-69358463	chr11	69356843	69358463	1620	intron	11773		chr7:92441500-92442600	chr7	92441500	92442600	1100	intron	-119099		chr5:42987029-42988744	chr5	42987029	42988744	1715	Intergenic	-245576
chr11:69334165-69335769	chr11	69334165	69335769	1604	Intergenic	-5802		chr6:147412690-147414620	chr6	147412690	147414620	1930	Intergenic	-62216		chr9:57600594-57602394	chr9	57600594	57602394	1800	3'	4787
chr11:69339663-69341163	chr11	69339663	69341163	1500	promoter-TSS	-356		chr6:147389847-147391620	chr6	147389847	147391620	1773	Intergenic	-85137		chr16:30259076-30260476	chr16	30259076	30260476	1400	exon	7756
chr6:125088577-125090477	chr6	125088577	125090477	1900	Intergenic	-6454		chr7:25728874-25730346	chr7	25728874	25730346	1472	intron	-10557		chr16:30273176-30275483	chr16	30273176	30275483	2307	exon	-6798
chr4:152347700-152348939	chr4	152347700	152348939	1239	intron	9669		chr7:25718254-25720113	chr7	25718254	25720113	1859	promoter-TSS	-131		chr8:94551108-94553324	chr8	94551108	94553324	2216	intron	19188
chr2:161349817-161351851	chr2	161349817	161351851	2034	Intergenic	-241748		chr7:28758446-28759546	chr7	28758446	28759546	1100	TTS	2822		chr17:29188054-29189754	chr17	29188054	29189754	1700	intron	48886
chr4:8913004-8914600	chr4	8913004	8914600	1596	Intergenic	223396		chr11:82066312-82068052	chr11	82066312	82068052	1740	Intergenic	9350		chr14:55516049-55517249	chr14	55516049	55517249	1200	exon	5289
chr14:30129349-30131249	chr14	30129349	30131249	1900	intron	107666		chr11:82014643-82016312	chr11	82014643	82016312	1669	Intergenic	-20099		chr14:55510749-55512029	chr14	55510749	55512029	1280	promoter-TSS	29
chr14:30016529-30017449	chr14	30016529	30017449	920	intron	-4314		chr11:82032143-82033698	chr11	82032143	82033698	1555	Intergenic	-2656		chr11:113702098-113704343	chr11	113702098	113704343	2245	intron	6305
chr5:110839029-110841004	chr5	110839029	110841004	1975	promoter-TSS	0		chr11:82006243-82008152	chr11	82006243	82008152	1909	Intergenic	-28379		chr7:141461060-141462954	chr7	141461060	141462954	1894	intron	913
chr12:102578907-102580549	chr12	102578907	102580549	1642	intron	24787		chr11:82011043-82012643	chr11	82011043	82012643	1600	Intergenic	-23734		chr6:134816745-134818290	chr6	134816745	134818290	1545	Intergenic	-12681
chr7:141538960-141541254	chr7	141538960	141541254	2294	promoter-TSS	-250		chr11:82034743-82036252	chr11	82034743	82036252	1509	promoter-TSS	-79		chr6:134825547-134826947	chr6	134825547	134826947	1400	Intergenic	-3952
chr1:134106384-134108035	chr1	134106384	134108035	1651	Intergenic	-4032		chr1:83115962-83117462	chr1	83115962	83117462	1500	promoter-TSS	-54		chr6:134813247-134814590	chr6	134813247	134814590	1343	Intergenic	-16280
chr7:13029174-13030774	chr7	13029174	13030774	1600	exon	4803		chr13:119631295-119632673	chr13	119631295	119632673	1378	intron	8165		chr6:134829233-134831220	chr6	134829233	134831220	1987	promoter-TSS	28
chr16:65561676-65563580	chr16	65561676	65563580	1904	promoter-TSS	69		chr11:83665663-83666663	chr11	83665663	83666663	1000	Intergenic	3579		chr7:90442091-90444213	chr7	90442091	90444213	2122	non-coding	371
chr6:71543176-71545147	chr6	71543176	71545147	1971	intron	308		chr11:83549643-83551063	chr11	83549643	83551063	1420	Intergenic	-19835		chr3:19757969-19759577	chr3	19757969	19759577	1608	Intergenic	-63377
chr2:154656296-154658421	chr2	154656296	154658421	2125	exon	333		chr7:145024500-145026554	chr7	145024500	145026554	2054	Intergenic	-85602		chr11:104131143-104134198	chr11	104131143	104134198	3055	promoter-TSS	-110
chr11:119899952-119901612	chr11	119899952	119901612	1660	intron	-13028		chr7:144970646-144972602	chr7	144970646	144972602	1956	Intergenic	-31699		chr12:113151137-113152849	chr12	113151137	113152849	1712	promoter-TSS	-19
chr11:119904269-119906143	chr11	119904269	119906143	1874	intron	-8604		chr11:40754263-40756169	chr11	40754263	40756169	1906	promoter-TSS	70		chr12:113139307-113141261	chr12	113139307	113141261	1954	promoter-TSS	48
chr2:73774451-73776151	chr2	73774451	73776151	1700	promoter-TSS	45		chr5:93298304-93299597	chr5	93298304	93299597	1293	Intergenic	31378		chr5:109550576-109554244	chr5	109550576	109554244	3668	Intergenic	6583
chr6:54115720-54117547	chr6	54115720	54117547	1827	intron	76702		chr13:85188695-85190548	chr13	85188695	85190548	1853	exon	237		chr5:37241304-37243088	chr5	37241304	37243088	1784	exon	138
chr6:54160620-54161620	chr6	54160620	54161620	1000	intron	-103738		chr13:84790495-84792095	chr13	84790495	84792095	1600	Intergenic	-398090		chr3:93159077-93160769	chr3	93159077	93160769	1692	Intergenic	15136
chr9:18291394-18293297	chr9	18291394	18293297	1903	promoter-TSS	79		chr13:85068021-85069795	chr13	85068021	85069795	1774	Intergenic	-120477		chr19:42374355-42375755	chr19	42374355	42375755	1400	intron	56728
chr15:73099709-73100917	chr15	73099709	73100917	1208	Intergenic	9901		chr13:85123095-85124621	chr13	85123095	85124621	1526	Intergenic	-65527		chr8:70438683-70440622	chr8	70438683	70440622	1939	promoter-TSS	-80
chr15:73110237-73111237	chr15	73110237	73111237	1000	intron	20325		chr3:65863027-65864977	chr3	65863027	65864977	1950	Intergenic	94223		chr7:80687702-80689702	chr7	80687702	80689702	2000	exon	175
chr15:73135709-73137217	chr15	73135709	73137217	1508	intron	46051		chr3:65843627-65845777	chr3	65843627	65845777	2150	Intergenic	113523		chr5:112253929-112256344	chr5	112253929	112256344	2415	promoter-TSS	-683
chr15:73122199-73123899	chr15	73122199	73123899	1700	intron	32637		chr3:65884304-65886477	chr3	65884304	65886477	2173	Intergenic	72834		chr5:24757088-24758488	chr5	24757088	24758488	1400	promoter-TSS	55
chr15:73113417-73114417	chr15	73113417	73114417	1000	intron	23505		chr3:65973833-65975804	chr3	65973833	65975804	1971	Intergenic	-16594		chr14:57316524-57318363	chr14	57316524	57318363	1839	intron	81039
chr15:73129999-73132417	chr15	73129999	73132417	2418	intron	40796		chr3:66079504-66082069	chr3	66079504	66082069	2565	intron	-122562		chr14:57290885-57292563	chr14	57290885	57292563	1678	intron	106759
chr15:73117109-73120117	chr15	73117109	73120117	3008	intron	28201		chr9:123935762-123937478	chr9	123935762	123937478	1716	Intergenic	32072		chr14:57397663-57399485	chr14	57397663	57399485	1822	promoter-TSS	-91
chr15:73093809-73095617	chr15	73093809	73095617	1808	TTS	4301		chr9:124067894-124069462	chr9	124067894	124069462	1568	Intergenic	-33505		chr3:107772233-107773627	chr3	107772233	107773627	1394	Intergenic	-12461
chr7:100012054-100012954	chr7	100012054	100012954	900	intron	2586		chr9:124032986-124034497	chr9	124032986	124034497	1511	Intergenic	11771		chr11:54248265-54250469	chr11	54248265	54250469	2204	intron	532
chr19:8678331-8680378	chr19	8678331	8680378	2047	3'	15350		chr9:114502462-114503762	chr9	114502462	114503762	1300	Intergenic	-6568		chr19:61224851-61228609	chr19	61224851	61228609	3758	intron	1688
chr2:181038415-181040115	chr2	181038415	181040115	1700	promoter-TSS	-88		chr9:114501051-114501805	chr9	114501051	114501805	754	Intergenic	-4884		chr11:98704869-98707143	chr11	98704869	98707143	2274	intron	4693
chr3:89751504-89753232	chr3	89751504	89753232	1728	3'	12264		chr14:36559185-36560685	chr14	36559185	36560685	1500	Intergenic	359600		chr11:98695798-98696743	chr11	98695798	98696743	945	TTS	-5042
chr2:92677729-92679596	chr2	92677729	92679596	1867	Intergenic	78956		chr14:36610463-36612624	chr14	36610463	36612624	2161	Intergenic	307991		chr8:68552707-68554407	chr8	68552707	68554407	1700	intron	181589
chr2:92750251-92752296	chr2	92750251	92752296	2045	Intergenic	151567		chr14:36799263-36800696	chr14	36799263	36800696	1433	Intergenic	119555		chr9:57655678-57657097	chr9	57655678	57657097	1419	Intergenic	-2757
chr2:118972151-118973596	chr2	118972151	118973596	1445	Intergenic	46377		chr14:36805363-36806863	chr14	36805363	36806863	1500	Intergenic	113422		chr11:120989963-120992212	chr11	120989963	120992212	2249	5'	245
chr9:95192562-95194905	chr9	95192562	95194905	2343	intron	213536		chr9:78656986-78658505	chr9	78656986	78658505	1519	intron	42200		chr9:56865105-56867105	chr9	56865105	56867105	2000	intron	1001
chr9:95150986-95152894	chr9	95150986	95152894	1908	intron	255330		chr13:102450621-102452134	chr13	102450621	102452134	1513	Intergenic	-242180		chr9:56870397-56874005	chr9	56870397	56874005	3608	intron	7097
chr9:95406351-95408594	chr9	95406351	95408594	2243	promoter-TSS	-203		chr13:102572695-102574448	chr13	102572695	102574448	1753	Intergenic	-119986		chr1:135667868-135670362	chr1	135667868	135670362	2494	Intergenic	-60082
chr17:25722491-25724400	chr17	25722491	25724400	1909	exon	3969		chr13:102583248-102585121	chr13	102583248	102585121	1873	Intergenic	-109373		chr1:135728384-135730135	chr1	135728384	135730135	1751	promoter-TSS	63
chr7:80215374-80216974	chr7	80215374	80216974	1600	intron	16631		chr16:45378880-45380480	chr16	45378880	45380480	1600	Intergenic	29373		chr2:148795229-148796929	chr2	148795229	148796929	1700	Intergenic	-2760
chr5:30545497-30546704	chr5	30545497	30546704	1207	promoter-TSS	-265		chr19:5071451-5073589	chr19	5071451	5073589	2138	Intergenic	4442		chr2:148800896-148802629	chr2	148800896	148802629	1733	intron	2924
chr8:69881324-69882983	chr8	69881324	69882983	1659	exon	5238		chr10:43577628-43580345	chr10	43577628	43580345	2717	promoter-TSS	-182		chr2:104589451-104591329	chr2	104589451	104591329	1878	promoter-TSS	-94
chr8:69875983-69877524	chr8	69875983	69877524	1541	Intergenic	10638		chr19:29366451-29368358	chr19	29366451	29368358	1907	promoter-TSS	-33		chr8:105635707-105637751	chr8	105635707	105637751	2044	intron	191
chr8:69870583-69871983	chr8	69870583	69871983	1400	intron	16109		chr11:114876152-114878012	chr11	114876152	114878012	1860	Intergenic	-12959		chr18:80468875-80470904	chr18	80468875	80470904	2029	promoter-TSS	-223
chr8:69867222-69868722	chr8	69867222	69868722	1500	intron	19420		chr11:114964852-114966452	chr11	114964852	114966452	1600	Intergenic	-5235		chr10:126971768-126973433	chr10	126971768	126973433	1665	Intergenic	-6116
chr8:69887151-69889583	chr8	69887151	69889583	2432	promoter-TSS	-975		chr11:115071043-115072843	chr11	115071043	115072843	1800	Intergenic	-9904		chr9:118919751-118921794	chr9	118919751	118921794	2043	Intergenic	-5763
chr9:107300678-107302262	chr9	107300678	107302262	1584	3'	4811		chr1:194908362-194910035	chr1	194908362	194910035	1673	Intergenic	-29622		chr9:118907686-118908886	chr9	118907686	118908886	1200	Intergenic	-18250
chr5:115851897-115853804	chr5	115851897	115853804	1907	intron	7195		chr1:194944937-194946568	chr1	194944937	194946568	1631	intron	6932		chr18:35100607-35103059	chr18	35100607	35103059	2452	Intergenic	-17079
chr2:91526051-91527829	chr2	91526051	91527829	1778	Intergenic	-19382		chr1:194781362-194783591	chr1	194781362	194783591	2229	intron	-156344		chr18:35118030-35119930	chr18	35118030	35119930	1900	promoter-TSS	68
chr13:91915595-91917734	chr13	91915595	91917734	2139	intron	-39780		chr1:194816184-194818068	chr1	194816184	194818068	1884	TTS	-121695		chr10:63570973-63572573	chr10	63570973	63572573	1600	intron	114262
chr7:19594946-19595874	chr7	19594946	19595874	928	intron	8951		chr1:195079662-195080884	chr1	195079662	195080884	1222	intron	11975		chr10:63428773-63430845	chr10	63428773	63430845	2072	promoter-TSS	-289
chr3:144996269-144997677	chr3	144996269	144997677	1408	Intergenic	-21928		chr16:49839376-49841274	chr16	49839376	49841274	1898	Intergenic	-15329		chr2:84618229-84620296	chr2	84618229	84620296	2067	intron	31247
chr19:4220195-4222789	chr19	4220195	4222789	2594	intron	7103		chr1:130473862-130475291	chr1	130473862	130475291	1429	Intergenic	-11833		chr4:120573600-120575000	chr4	120573600	120575000	1400	Intergenic	-4024
chr8:60968007-60969522	chr8	60968007	60969522	1515	intron	-13966		chr11:69665363-69666965	chr11	69665363	69666965	1602	promoter-TSS	6		chr7:88198846-88201091	chr7	88198846	88201091	2245	Intergenic	-78116
chr7:7295260-7295991	chr7	7295260	7295991	731	intron	3210		chr18:60802930-60804230	chr18	60802930	60804230	1300	promoter-TSS	-269		chr7:142395991-142397202	chr7	142395991	142397202	1211	Intergenic	-8727
chr7:7297854-7299754	chr7	7297854	7299754	1900	promoter-TSS	32		chr6:125512345-125513477	chr6	125512345	125513477	1132	Intergenic	-18156		chr9:90035205-90037294	chr9	90035205	90037294	2089	Intergenic	-18017
chr17:25146754-25148354	chr17	25146754	25148354	1600	intron	10923		chr2:148477751-148479296	chr2	148477751	148479296	1545	Intergenic	-34989		chr13:64387834-64389548	chr13	64387834	64389548	1714	Intergenic	-18171
chr5:134917681-134918981	chr5	134917681	134918981	1300	Intergenic	-2801		chr2:148521351-148523029	chr2	148521351	148523029	1678	Intergenic	-78655		chr3:81916733-81918904	chr3	81916733	81918904	2171	Intergenic	-14782
chr16:93911780-93913083	chr16	93911780	93913083	1303	Intergenic	17135		chr2:148537196-148539051	chr2	148537196	148539051	1855	Intergenic	-94589		chr3:81931933-81933733	chr3	81931933	81933733	1800	intron	232
chr5:136965476-136967281	chr5	136965476	136967281	1805	TTS	-1490		chr2:148491796-148493451	chr2	148491796	148493451	1655	Intergenic	-49089		chr3:105058527-105060633	chr3	105058527	105060633	2106	Intergenic	-6434
chr8:35777107-35778822	chr8	35777107	35778822	1715	Intergenic	48594		chr16:46074974-46076683	chr16	46074974	46076683	1709	intron	44419		chr18:57499430-57501204	chr18	57499430	57501204	1774	Intergenic	31831
chr5:134989204-134991004	chr5	134989204	134991004	1800	intron	3890		chr3:116379769-116381533	chr3	116379769	116381533	1764	intron	43381		chr2:13413317-13414417	chr2	13413317	13414417	1100	intron	78009
chr5:134985888-134987504	chr5	134985888	134987504	1616	TTS	482		chr3:116340633-116341833	chr3	116340633	116341833	1200	intron	82799		chr2:13416351-13417896	chr2	13416351	13417896	1545	intron	74752
chr5:134940388-134941304	chr5	134940388	134941304	916	3'	6088		chr9:109861862-109863694	chr9	109861862	109863694	1832	Intergenic	-12801		chr5:136531204-136532804	chr5	136531204	136532804	1600	intron	33977
chr16:18776474-18777980	chr16	18776474	18777980	1506	exon	380		chr12:111385693-111387749	chr12	111385693	111387749	2056	Intergenic	-9003		chr9:14534397-14536005	chr9	14534397	14536005	1608	Intergenic	34582
chr16:18704476-18706483	chr16	18704476	18706483	2007	Intergenic	-71367		chr19:6305631-6307789	chr19	6305631	6307789	2158	5'	253		chr9:3403186-3405097	chr9	3403186	3405097	1911	promoter-TSS	57
chr11:69965043-69967063	chr11	69965043	69967063	2020	exon	632		chr19:6300055-6301278	chr19	6300055	6301278	1223	TTS	-5790		chr5:73372129-73374004	chr5	73372129	73374004	1875	Intergenic	-33011
chr16:10569374-10571076	chr16	10569374	10571076	1702	intron	24886		chr15:78842051-78846009	chr15	78842051	78846009	3958	intron	1383		chr8:94787383-94789151	chr8	94787383	94789151	1768	Intergenic	16087
chr6:38736120-38737733	chr6	38736120	38737733	1613	intron	73858		chr19:5923658-5925751	chr19	5923658	5925751	2093	intron	111		chr16:78286274-78287983	chr16	78286274	78287983	1709	Intergenic	-14542
chr9:123156178-123157462	chr9	123156178	123157462	1284	exon	5874		chr19:5939931-5941689	chr19	5939931	5941689	1758	TTS	-15994		chr5:92368181-92370129	chr5	92368181	92370129	1948	intron	-5859
chr6:40594420-40595933	chr6	40594420	40595933	1513	intron	-9372		chr17:79298654-79300829	chr17	79298654	79300829	2175	Intergenic	55349		chr6:117267420-117269233	chr6	117267420	117269233	1813	Intergenic	99792
chr17:44193029-44194195	chr17	44193029	44194195	1166	intron	5040		chr11:113872543-113874443	chr11	113872543	113874443	1900	intron	-121678		chr1:128831984-128833584	chr1	128831984	128833584	1600	Intergenic	-240485
chr17:44204529-44205629	chr17	44204529	44205629	1100	intron	16507		chr17:45338109-45341154	chr17	45338109	45341154	3045	Intergenic	94075		chr3:134014227-134015933	chr3	134014227	134015933	1706	Intergenic	-221415
chr16:92572474-92574383	chr16	92572474	92574383	1909	Intergenic	75282		chr5:107119429-107120744	chr5	107119429	107120744	1315	intron	155526		chr3:134159027-134160027	chr3	134159027	134160027	1000	Intergenic	-76968
chr5:134521804-134523888	chr5	134521804	134523888	2084	exon	29588		chr1:143705662-143706891	chr1	143705662	143706891	1229	Intergenic	-3384		chr11:105947765-105949563	chr11	105947765	105949563	1798	Intergenic	-4517
chr5:134531804-134533404	chr5	134531804	134533404	1600	intron	19830		chr14:67642324-67643124	chr14	67642324	67643124	800	Intergenic	72886		chr8:122436783-122438324	chr8	122436783	122438324	1541	intron	-4614
chr17:72117795-72119395	chr17	72117795	72119395	1600	intron	336648		chr12:117887907-117889007	chr12	117887907	117889007	1100	intron	44596		chr6:50535647-50537520	chr6	50535647	50537520	1873	Intergenic	29890
chr12:104896835-104899261	chr12	104896835	104899261	2426	Intergenic	-32972		chr12:117741461-117743435	chr12	117741461	117743435	1974	intron	-101413		chr11:46325643-46327569	chr11	46325643	46327569	1926	3'	-13747
chr12:104903507-104905593	chr12	104903507	104905593	2086	Intergenic	-39474		chr12:117992593-117994549	chr12	117992593	117994549	1956	intron	149710		chr11:116642869-116644443	chr11	116642869	116644443	1574	Intergenic	10657
chr12:104919007-104920007	chr12	104919007	104920007	1000	Intergenic	-54431		chr9:123237105-123238997	chr9	123237105	123238997	1892	Intergenic	-22013		chr11:116648543-116650398	chr11	116648543	116650398	1855	intron	4842
chr12:104916825-104918107	chr12	104916825	104918107	1282	Intergenic	-52390		chr4:107117704-107119700	chr4	107117704	107119700	1996	Intergenic	21811		chr11:116652763-116654443	chr11	116652763	116654443	1680	intron	710
chr12:104849293-104851337	chr12	104849293	104851337	2044	intron	14761		chr8:106611324-106612583	chr8	106611324	106612583	1259	intron	8604		chr9:57988694-57990786	chr9	57988694	57990786	2092	Intergenic	-8284
chr12:104864249-104865649	chr12	104864249	104865649	1400	non-coding	127		chr8:106618983-106620707	chr8	106618983	106620707	1724	intron	16495		chr19:37697209-37699095	chr19	37697209	37699095	1886	intron	344
chr9:40637862-40639262	chr9	40637862	40639262	1400	Intergenic	-47402		chr8:106614840-106616851	chr8	106614840	106616851	2011	intron	12496		chr6:84572864-84574176	chr6	84572864	84574176	1312	3'	20290
chr9:40590151-40592105	chr9	40590151	40592105	1954	Intergenic	-94836		chr15:23580894-23582794	chr15	23580894	23582794	1900	Intergenic	545381		chr19:37678409-37679051	chr19	37678409	37679051	642	intron	-6950
chr9:40611594-40613505	chr9	40611594	40613505	1911	Intergenic	-73414		chr15:23451551-23453247	chr15	23451551	23453247	1696	intron	415936		chr19:37686089-37687695	chr19	37686089	37687695	1606	intron	1212
chr9:40685562-40687851	chr9	40685562	40687851	2289	intron	743		chr14:54640449-54642485	chr14	54640449	54642485	2036	promoter-TSS	-103		chr16:20315876-20317576	chr16	20315876	20317576	1700	intron	8678
chr9:40715762-40718205	chr9	40715762	40718205	2443	intron	31020		chr15:13243547-13245394	chr15	13243547	13245394	1847	Intergenic	-70796		chr7:25813554-25814654	chr7	25813554	25814654	1100	intron	2426
chr9:40693494-40694605	chr9	40693494	40694605	1111	intron	8086		chr15:13366147-13368551	chr15	13366147	13368551	2404	Intergenic	-193674		chr12:108327193-108329237	chr12	108327193	108329237	2044	TTS	-6166
chr8:14879840-14882051	chr8	14879840	14882051	2211	Intergenic	-7590		chr7:141275500-141276646	chr7	141275500	141276646	1146	intron	713		chr8:45332440-45334351	chr8	45332440	45334351	1911	promoter-TSS	-200
chr2:84726629-84728329	chr2	84726629	84728329	1700	promoter-TSS	-211		chr16:4776880-4778580	chr16	4776880	4778580	1700	intron	12205		chr9:121913305-121915494	chr9	121913305	121915494	2189	TTS	1905
chr7:101662900-101664713	chr7	101662900	101664713	1813	promoter-TSS	39		chr19:4096378-4098095	chr19	4096378	4098095	1717	promoter-TSS	-114		chr3:145617827-145619333	chr3	145617827	145619333	1506	Intergenic	31405
chr7:135523854-135525502	chr7	135523854	135525502	1648	intron	3976		chr11:116217869-116219952	chr11	116217869	116219952	2083	intron	2909		chr3:145665877-145667377	chr3	145665877	145667377	1500	Intergenic	-16642
chr13:54610321-54612173	chr13	54610321	54612173	1852	exon	126		chr5:24422781-24425744	chr5	24422781	24425744	2963	promoter-TSS	-733		chr3:145645269-145647177	chr3	145645269	145647177	1908	TTS	3762
chr11:74652663-74653743	chr11	74652663	74653743	1080	intron	3708		chr11:96915612-96917269	chr11	96915612	96917269	1657	promoter-TSS	73		chr18:36347755-36349759	chr18	36347755	36349759	2004	5'	133
chr11:74634152-74635352	chr11	74634152	74635352	1200	intron	-14743		chr5:3354729-3356444	chr5	3354729	3356444	1715	intron	11694		chr18:36327955-36329830	chr18	36327955	36329830	1875	Intergenic	-19731
chr4:9202604-9204500	chr4	9202604	9204500	1896	Intergenic	-65765		chr5:146307076-146308181	chr5	146307076	146308181	1105	Intergenic	75954		chr15:61600547-61601994	chr15	61600547	61601994	1447	Intergenic	173180
chr8:116892322-116894107	chr8	116892322	116894107	1785	intron	28221		chr13:29830595-29832395	chr13	29830595	29832395	1800	intron	24178		chr15:61592109-61594617	chr15	61592109	61594617	2508	Intergenic	181088
chr8:117332483-117334224	chr8	117332483	117334224	1741	intron	-15816		chr11:52003412-52005069	chr11	52003412	52005069	1657	promoter-TSS	20		chr15:61503517-61504517	chr15	61503517	61504517	1000	Intergenic	270434
chr8:117290451-117292624	chr8	117290451	117292624	2173	intron	34519		chr11:51949043-51950165	chr11	51949043	51950165	1122	Intergenic	-18027		chr15:61613999-61615447	chr15	61613999	61615447	1448	Intergenic	159728
chr5:113684888-113686604	chr5	113684888	113686604	1716	Intergenic	-35356		chr11:51915169-51917312	chr11	51915169	51917312	2143	Intergenic	-51390		chr15:61540837-61541337	chr15	61540837	61541337	500	Intergenic	233364
chr8:104408207-104409683	chr8	104408207	104409683	1476	Intergenic	-13138		chr4:89469500-89471100	chr4	89469500	89471100	1600	intron	-159268		chr15:61506499-61507409	chr15	61506499	61507409	910	Intergenic	267497
chr9:114843151-114845162	chr9	114843151	114845162	2011	promoter-TSS	-5		chr4:89474700-89476200	chr4	89474700	89476200	1500	intron	-164418		chr15:61622599-61624337	chr15	61622599	61624337	1738	Intergenic	150983
chr2:156277996-156279051	chr2	156277996	156279051	1055	intron	-33949		chr9:35466786-35468605	chr9	35466786	35468605	1819	intron	15620		chr15:61538899-61539817	chr15	61538899	61539817	918	Intergenic	235093
chr2:156280896-156282251	chr2	156280896	156282251	1355	intron	-30899		chr8:122566707-122568751	chr8	122566707	122568751	2044	promoter-TSS	-286		chr15:61437999-61440351	chr15	61437999	61440351	2352	Intergenic	335276
chr18:84688429-84689230	chr18	84688429	84689230	801	Intergenic	-3128		chr2:167684296-167685915	chr2	167684296	167685915	1619	Intergenic	-3809		chr15:61608247-61610599	chr15	61608247	61610599	2352	Intergenic	165028
chr18:84684255-84686375	chr18	84684255	84686375	2120	intron	387		chr16:15983780-15985576	chr16	15983780	15985576	1796	intron	97392		chr15:61441947-61443937	chr15	61441947	61443937	1990	Intergenic	331509
chr5:72629329-72631029	chr5	72629329	72631029	1700	intron	12573		chr2:8275696-8277351	chr2	8275696	8277351	1655	Intergenic	-880326		chr15:61542717-61543717	chr15	61542717	61543717	1000	Intergenic	231234
chr1:37215491-37217091	chr1	37215491	37217091	1600	Intergenic	-1987		chr2:6902917-6904818	chr2	6902917	6904818	1901	intron	-18872		chr15:61618909-61620217	chr15	61618909	61620217	1308	Intergenic	154888
chr19:5093489-5095555	chr19	5093489	5095555	2066	intron	3999		chr2:7088829-7091317	chr2	7088829	7091317	2488	intron	-8771		chr15:61433909-61434617	chr15	61433909	61434617	708	Intergenic	340188
chr19:5097531-5100195	chr19	5097531	5100195	2664	promoter-TSS	-342		chr18:26014630-26016404	chr18	26014630	26016404	1774	Intergenic	-261534		chr15:61629409-61630409	chr15	61629409	61630409	1000	Intergenic	144542
chr19:43468289-43470289	chr19	43468289	43470289	2000	intron	28853		chr18:26180459-26181659	chr18	26180459	26181659	1200	Intergenic	-427076		chr15:61509699-61510899	chr15	61509699	61510899	1200	Intergenic	264152
chr11:49746165-49747769	chr11	49746165	49747769	1604	Intergenic	-34245		chr18:25563004-25563904	chr18	25563004	25563904	900	intron	190529		chr15:61499499-61501309	chr15	61499499	61501309	1810	Intergenic	274047
chr1:179565991-179567491	chr1	179565991	179567491	1500	intron	20212		chr18:25574447-25575647	chr18	25574447	25575647	1200	intron	178936		chr15:61551147-61554017	chr15	61551147	61554017	2870	Intergenic	221869
chr9:10493397-10494597	chr9	10493397	10494597	1200	intron	410729		chr18:25662775-25664475	chr18	25662775	25664475	1700	intron	90358		chr15:61648837-61650299	chr15	61648837	61650299	1462	Intergenic	124883
chr6:47327720-47329190	chr6	47327720	47329190	1470	Intergenic	84059		chr1:121013435-121015091	chr1	121013435	121015091	1656	Intergenic	-73142		chr15:61482117-61484347	chr15	61482117	61484347	2230	Intergenic	291219
chr6:47326345-47327020	chr6	47326345	47327020	675	Intergenic	82287		chr3:108422933-108425868	chr3	108422933	108425868	2935	TTS	-8907		chr15:61521794-61524709	chr15	61521794	61524709	2915	Intergenic	251199
chr1:114747468-114748968	chr1	114747468	114748968	1500	Intergenic	-936919		chr7:84086160-84087091	chr7	84086160	84087091	931	promoter-TSS	-121		chr15:61535694-61536951	chr15	61535694	61536951	1257	Intergenic	238128
chr1:114038735-114040684	chr1	114038735	114040684	1949	Intergenic	-1645427		chr3:135211627-135213577	chr3	135211627	135213577	1950	promoter-TSS	39		chr15:61445594-61447551	chr15	61445594	61447551	1957	Intergenic	327878
chr2:35131496-35133129	chr2	35131496	35133129	1633	promoter-TSS	79		chr1:189687291-189689235	chr1	189687291	189689235	1944	promoter-TSS	-177		chr15:61596351-61598247	chr15	61596351	61598247	1896	Intergenic	177152
chr11:12234452-12235969	chr11	12234452	12235969	1517	Intergenic	176929		chr11:108484252-108485843	chr11	108484252	108485843	1591	intron	59782		chr15:61587699-61589537	chr15	61587699	61589537	1838	Intergenic	185833
chr11:12479765-12481265	chr11	12479765	12481265	1500	Intergenic	-15555		chr11:108757152-108758965	chr11	108757152	108758965	1813	intron	75441		chr15:61531647-61533751	chr15	61531647	61533751	2104	Intergenic	241752
chr11:12420752-12422343	chr11	12420752	12422343	1591	intron	-9408		chr11:108751812-108754343	chr11	108751812	108754343	2531	intron	70460		chr15:61561451-61564194	chr15	61561451	61564194	2743	Intergenic	211628
chr11:12409165-12411852	chr11	12409165	12411852	2687	intron	1631		chr12:91290607-91292925	chr12	91290607	91292925	2318	intron	92643		chr15:61572294-61577037	chr15	61572294	61577037	4743	Intergenic	199785
chr2:65191096-65193929	chr2	65191096	65193929	2833	intron	46113		chr12:91305007-91306825	chr12	91305007	91306825	1818	intron	78493		chr15:61415499-61418394	chr15	61415499	61418394	2895	Intergenic	357504
chr3:53016327-53017977	chr3	53016327	53017977	1650	promoter-TSS	71		chr12:91383407-91385261	chr12	91383407	91385261	1854	promoter-TSS	75		chr8:109087108-109088907	chr8	109087108	109088907	1799	intron	12786
chr17:34058691-34060839	chr17	34058691	34060839	2148	exon	20627		chr9:87434162-87435905	chr9	87434162	87435905	1743	Intergenic	-179502		chr10:83359350-83361173	chr10	83359350	83361173	1823	promoter-TSS	41
chr9:79680194-79681986	chr9	79680194	79681986	1792	intron	37632		chr9:87463362-87465205	chr9	87463362	87465205	1843	Intergenic	-208752		chr16:78737180-78738983	chr16	78737180	78738983	1803	Intergenic	-161394
chr9:79717586-79719862	chr9	79717586	79719862	2276	promoter-TSS	-2		chr12:112720993-112723161	chr12	112720993	112723161	2168	promoter-TSS	-97		chr16:78630974-78633283	chr16	78630974	78633283	2309	Intergenic	-55441
chr15:55255447-55257094	chr15	55255447	55257094	1647	3'	-51479		chr6:30686533-30687933	chr6	30686533	30687933	1400	intron	6516		chr16:70505876-70507474	chr16	70505876	70507474	1598	intron	-109750
chr15:55267999-55269747	chr15	55267999	55269747	1748	Intergenic	-38877		chr10:53378833-53380728	chr10	53378833	53380728	1895	promoter-TSS	70		chr17:27819400-27821654	chr17	27819400	27821654	2254	promoter-TSS	15
chr4:47151200-47152700	chr4	47151200	47152700	1500	Intergenic	-56062		chr3:106546869-106548777	chr3	106546869	106548777	1908	promoter-TSS	-21		chr1:97613268-97615098	chr1	97613268	97615098	1830	Intergenic	47835
chr4:130074404-130076239	chr4	130074404	130076239	1835	intron	27482		chr2:68884896-68886496	chr2	68884896	68886496	1600	intron	24255		chr12:118547207-118548949	chr12	118547207	118548949	1742	Intergenic	-17885
chr19:47709758-47711478	chr19	47709758	47711478	1720	Intergenic	-18576		chr2:68935251-68936815	chr2	68935251	68936815	1564	intron	74592		chr1:93824435-93826444	chr1	93824435	93826444	2009	5'	200
chr19:47653309-47655351	chr19	47653309	47655351	2042	intron	37712		chr8:93030207-93031622	chr8	93030207	93031622	1415	intron	17277		chr14:46670463-46671929	chr14	46670463	46671929	1466	intron	2579
chr10:77110568-77112233	chr10	77110568	77112233	1665	intron	2304		chr6:90422347-90423147	chr6	90422347	90423147	800	intron	5733		chr19:5381509-5383251	chr19	5381509	5383251	1742	intron	-5956
chr3:130137233-130138433	chr3	130137233	130138433	1200	Intergenic	-43012		chr16:44391674-44393176	chr16	44391674	44393176	1502	Intergenic	-2374		chr5:147417904-147419697	chr5	147417904	147419697	1793	intron	181
chr5:136882004-136884088	chr5	136882004	136884088	2084	promoter-TSS	61		chr7:139646960-139648891	chr7	139646960	139648891	1931	intron	35889		chr5:45291897-45292904	chr5	45291897	45292904	1007	intron	131999
chr8:11322207-11324022	chr8	11322207	11324022	1815	intron	-10289		chr18:74285504-74287004	chr18	74285504	74287004	1500	intron	3154		chr2:158232496-158234096	chr2	158232496	158234096	1600	Intergenic	-4072
chr8:11258224-11260651	chr8	11258224	11260651	2427	intron	-53367		chr19:48039058-48040755	chr19	48039058	48040755	1697	Intergenic	102195		chr10:70901315-70903415	chr10	70901315	70903415	2100	Intergenic	-246402
chr2:27844151-27845651	chr2	27844151	27845651	1500	Intergenic	-41524		chr19:47928455-47930089	chr19	47928455	47930089	1634	Intergenic	-8440		chr11:31795752-31797352	chr11	31795752	31797352	1600	Intergenic	27995
chr1:90834084-90835937	chr1	90834084	90835937	1853	intron	8960		chr2:146026296-146028051	chr2	146026296	146028051	1755	Intergenic	92390		chr6:38253164-38255233	chr6	38253164	38255233	2069	promoter-TSS	-190
chr9:108948497-108950105	chr9	108948497	108950105	1608	intron	-4444		chr2:145948129-145949596	chr2	145948129	145949596	1467	intron	14079		chr6:143332833-143334776	chr6	143332833	143334776	1943	Intergenic	87917
chr2:180606017-180607818	chr2	180606017	180607818	1801	intron	8696		chr14:20422485-20424085	chr14	20422485	20424085	1600	intron	28940		chr6:143373647-143374447	chr6	143373647	143374447	800	Intergenic	128159
chr18:46958130-46959904	chr18	46958130	46959904	1774	intron	141		chr8:46162708-46164683	chr8	46162708	46164683	1975	Intergenic	-5860		chr18:73947447-73948955	chr18	73947447	73948955	1508	intron	-69706
chr9:57156151-57158705	chr9	57156151	57158705	2554	intron	871		chr10:79890868-79893533	chr10	79890868	79893533	2665	exon	1348		chr6:17142347-17144090	chr6	17142347	17144090	1743	Intergenic	-54532
chr15:76899294-76901294	chr15	76899294	76901294	2000	intron	353		chr19:5495289-5496389	chr19	5495289	5496389	1100	intron	5384		chr6:17224220-17225747	chr6	17224220	17225747	1527	Intergenic	26877
chr2:153608651-153610396	chr2	153608651	153610396	1745	Intergenic	23257		chr19:5490278-5491795	chr19	5490278	5491795	1517	intron	582		chr19:28623751-28625658	chr19	28623751	28625658	1907	intron	-53519
chr2:153591896-153593621	chr2	153591896	153593621	1725	Intergenic	40022		chr12:54862007-54863825	chr12	54862007	54863825	1818	promoter-TSS	-39		chr12:71882549-71883749	chr12	71882549	71883749	1200	intron	-6394
chr2:153596921-153598496	chr2	153596921	153598496	1575	Intergenic	35072		chr6:18270420-18272147	chr6	18270420	18272147	1727	intron	100597		chr15:6390047-6391794	chr15	6390047	6391794	1747	intron	4173
chr2:101861996-101863751	chr2	101861996	101863751	1755	Intergenic	-23388		chr19:34441689-34442695	chr19	34441689	34442695	1006	Intergenic	32943		chr14:97447363-97449377	chr14	97447363	97449377	2014	Intergenic	721395
chr8:70379224-70380324	chr8	70379224	70380324	1100	intron	6226		chr2:119354021-119355915	chr2	119354021	119355915	1894	TTS	3726		chr17:14196454-14198000	chr17	14196454	14198000	1546	exon	6604
chr8:70396824-70397883	chr8	70396824	70397883	1059	intron	23806		chr15:81694109-81695509	chr15	81694109	81695509	1400	exon	2478		chr14:54221624-54223529	chr14	54221624	54223529	1905	Intergenic	31352
chr8:70372483-70375508	chr8	70372483	70375508	3025	intron	448		chr11:69365212-69369143	chr11	69365212	69369143	3931	intron	2248		chr19:10343351-10344809	chr19	10343351	10344809	1458	Intergenic	-39203
chr16:18403076-18404176	chr16	18403076	18404176	1100	intron	9868		chr11:69334165-69335769	chr11	69334165	69335769	1604	Intergenic	-5802		chr19:10285551-10287009	chr19	10285551	10287009	1458	intron	18597
chr7:114202502-114204454	chr7	114202502	114204454	1952	Intergenic	51202		chr4:152347700-152348939	chr4	152347700	152348939	1239	intron	9669		chr15:31239594-31240694	chr15	31239594	31240694	1100	intron	15759
chr7:114253802-114255454	chr7	114253802	114255454	1652	promoter-TSS	52		chr4:152343600-152346400	chr4	152343600	152346400	2800	intron	6349		chr15:31253499-31255509	chr15	31253499	31255509	2010	intron	30119
chr2:125858196-125859951	chr2	125858196	125859951	1755	promoter-TSS	8		chr2:161214518-161215718	chr2	161214518	161215718	1200	Intergenic	-106032		chr15:31264499-31266209	chr15	31264499	31266209	1710	intron	40969
chr7:118526402-118528002	chr7	118526402	118528002	1600	intron	6154		chr2:161349817-161351851	chr2	161349817	161351851	2034	Intergenic	-241748		chr15:31249994-31251447	chr15	31249994	31251447	1453	intron	26336
chr1:180178444-180179398	chr1	180178444	180179398	954	exon	14564		chr2:161569915-161570921	chr2	161569915	161570921	1006	intron	-461332		chr2:59437596-59439351	chr2	59437596	59439351	1755	Intergenic	-46179
chr5:113945104-113946981	chr5	113945104	113946981	1877	intron	-37337		chr4:8906200-8907804	chr4	8906200	8907804	1604	Intergenic	216596		chr3:137961569-137963004	chr3	137961569	137963004	1435	intron	19262
chr4:46604900-46606200	chr4	46604900	46606200	1300	3'	-3621		chr4:8944600-8946104	chr4	8944600	8946104	1504	Intergenic	254946		chr1:128398484-128400191	chr1	128398484	128400191	1707	intron	18078
chr9:62490962-62492678	chr9	62490962	62492678	1716	intron	45224		chr4:8913004-8914600	chr4	8913004	8914600	1596	Intergenic	223396		chr10:80264345-80265850	chr10	80264345	80265850	1505	5'	107
chr11:77471463-77473163	chr11	77471463	77473163	1700	exon	8400		chr8:90893608-90895140	chr8	90893608	90895140	1532	intron	-37875		chr11:76216643-76218652	chr11	76216643	76218652	2009	promoter-TSS	35
chr12:81484207-81485835	chr12	81484207	81485835	1628	promoter-TSS	116		chr14:30041849-30042949	chr14	30041849	30042949	1100	intron	19766		chr8:123514524-123516222	chr8	123514524	123516222	1698	promoter-TSS	82
chr5:90076604-90077804	chr5	90076604	90077804	1200	Intergenic	146792		chr9:36734894-36736505	chr9	36734894	36736505	1611	intron	-9042		chr4:41314000-41316000	chr4	41314000	41316000	2000	promoter-TSS	-99
chr5:139338204-139340488	chr5	139338204	139340488	2284	intron	5820		chr12:102562993-102564737	chr12	102562993	102564737	1744	intron	8924		chr2:71054851-71056696	chr2	71054851	71056696	1845	promoter-TSS	30
chr7:4745974-4747146	chr7	4745974	4747146	1172	exon	6342		chr1:134106384-134108035	chr1	134106384	134108035	1651	Intergenic	-4032		chr12:83519537-83521507	chr12	83519537	83521507	1970	promoter-TSS	56
chr1:10591962-10593835	chr1	10591962	10593835	1873	intron	127046		chr19:3838758-3840889	chr19	3838758	3840889	2131	Intergenic	-11949		chr10:52219345-52220850	chr10	52219345	52220850	1505	Intergenic	-13521
chr3:20274169-20276033	chr3	20274169	20276033	1864	intron	632		chr19:3850655-3852689	chr19	3850655	3852689	2034	promoter-TSS	-101		chr10:52277650-52278950	chr10	52277650	52278950	1300	intron	44681
chr8:64705307-64707151	chr8	64705307	64707151	1844	Intergenic	-13120		chr7:13029174-13030774	chr7	13029174	13030774	1600	exon	4803		chr16:58151676-58152776	chr16	58151676	58152776	1100	Intergenic	-256309
chr8:64663851-64665683	chr8	64663851	64665683	1832	intron	28342		chr16:65559074-65560180	chr16	65559074	65560180	1106	intron	3070		chr12:28173725-28175225	chr12	28173725	28175225	1500	Intergenic	373862
chr5:43062104-43064204	chr5	43062104	43064204	2100	Intergenic	-170309		chr3:10366204-10368768	chr3	10366204	10368768	2564	intron	513		chr3:55460968-55462769	chr3	55460968	55462769	1801	5'	111
chr5:43052097-43053529	chr5	43052097	43053529	1432	Intergenic	-180650		chr3:10386733-10388527	chr3	10386733	10388527	1794	intron	20657		chr3:55592904-55594377	chr3	55592904	55594377	1473	Intergenic	131883
chr5:43109597-43111104	chr5	43109597	43111104	1507	Intergenic	-123112		chr11:119912669-119914412	chr11	119912669	119914412	1743	promoter-TSS	-269		chr15:39730817-39732799	chr15	39730817	39732799	1982	Intergenic	-14122
chr5:42990797-42991804	chr5	42990797	42991804	1007	Intergenic	-242162		chr6:54202676-54204633	chr6	54202676	54204633	1957	intron	-61203		chr7:127259954-127261713	chr7	127259954	127261713	1759	promoter-TSS	-167
chr11:31917165-31918769	chr11	31917165	31918769	1604	intron	47027		chr9:18291394-18293297	chr9	18291394	18293297	1903	promoter-TSS	79		chr3:145728104-145730669	chr3	145728104	145730669	2565	Intergenic	-29305
chr9:57605251-57606905	chr9	57605251	57606905	1654	TTS	203		chr15:73093809-73095617	chr15	73093809	73095617	1808	TTS	4301		chr11:11939012-11940669	chr11	11939012	11940669	1657	intron	-41697
chr16:30259076-30260476	chr16	30259076	30260476	1400	exon	7756		chr7:100045974-100047546	chr7	100045974	100047546	1572	Intergenic	36842		chr10:59920450-59921950	chr10	59920450	59921950	1500	Intergenic	30570
chr17:29188054-29189754	chr17	29188054	29189754	1700	intron	48886		chr9:55044105-55045705	chr9	55044105	55045705	1600	intron	3639		chr10:59917828-59918828	chr10	59917828	59918828	1000	Intergenic	33442
chr14:55510749-55512029	chr14	55510749	55512029	1280	promoter-TSS	29		chr1:87198344-87199698	chr1	87198344	87199698	1354	3'	-6790		chr10:59948145-59949845	chr10	59948145	59949845	1700	TTS	2775
chr8:123116724-123119383	chr8	123116724	123119383	2659	intron	680		chr10:82961973-82963673	chr10	82961973	82963673	1700	Intergenic	-22674		chr4:138288200-138289800	chr4	138288200	138289800	1600	intron	-15738
chr16:58669574-58671583	chr16	58669574	58671583	2009	exon	371		chr10:83151673-83153350	chr10	83151673	83153350	1677	intron	167015		chr17:35703991-35705439	chr17	35703991	35705439	1448	promoter-TSS	-576
chr11:113702098-113704343	chr11	113702098	113704343	2245	intron	6305		chr9:95187894-95189705	chr9	95187894	95189705	1811	intron	218470		chr12:13207349-13208749	chr12	13207349	13208749	1400	Intergenic	41125
chr11:113729098-113731112	chr11	113729098	113731112	2014	intron	-20088		chr9:95150986-95152894	chr9	95150986	95152894	1908	intron	255330		chr12:13211941-13214207	chr12	13211941	13214207	2266	Intergenic	36100
chr15:89424317-89425809	chr15	89424317	89425809	1492	intron	799		chr19:44106651-44108358	chr19	44106651	44108358	1707	promoter-TSS	-28		chr17:66237995-66239195	chr17	66237995	66239195	1200	Intergenic	115075
chr5:35536204-35538204	chr5	35536204	35538204	2000	Intergenic	-11578		chr5:30545497-30546704	chr5	30545497	30546704	1207	promoter-TSS	-265		chr17:66123009-66124700	chr17	66123009	66124700	1691	intron	335
chr1:195130291-195132235	chr1	195130291	195132235	1944	exon	307		chr7:25278400-25280446	chr7	25278400	25280446	2046	intron	-2756		chr9:35509762-35511551	chr9	35509762	35511551	1789	Intergenic	47813
chr9:54802294-54804194	chr9	54802294	54804194	1900	Intergenic	38496		chr8:69867222-69868722	chr8	69867222	69868722	1500	intron	19420		chr2:167014529-167016296	chr2	167014529	167016296	1767	promoter-TSS	100
chr1:139179462-139180791	chr1	139179462	139180791	1329	Intergenic	196949		chr12:86940707-86942537	chr12	86940707	86942537	1830	Intergenic	-5419		chr2:28839618-28841451	chr2	28839618	28841451	1833	promoter-TSS	129
chr2:37800421-37802521	chr2	37800421	37802521	2100	intron	25222		chr10:80167073-80168933	chr10	80167073	80168933	1860	intron	162		chr6:135010890-135012533	chr6	135010890	135012533	1643	promoter-TSS	100
chr6:37427720-37428833	chr6	37427720	37428833	1113	intron	13871		chr10:80158728-80161550	chr10	80158728	80161550	2822	intron	-7702		chr11:83926165-83927869	chr11	83926165	83927869	1704	Intergenic	-15073
chr6:53572476-53574347	chr6	53572476	53574347	1871	promoter-TSS	38		chr10:80163815-80165528	chr10	80163815	80165528	1713	intron	-3169		chr5:120618588-120619988	chr5	120618588	120619988	1400	intron	6158
chr6:134848420-134850633	chr6	134848420	134850633	2213	intron	19328		chr3:135404369-135405677	chr3	135404369	135405677	1308	Intergenic	18410		chr17:26089600-26091500	chr17	26089600	26091500	1900	promoter-TSS	-386
chr1:39635591-39637462	chr1	39635591	39637462	1871	intron	14655		chr3:135401677-135403127	chr3	135401677	135403127	1450	Intergenic	21031		chr17:28200639-28202791	chr17	28200639	28202791	2152	intron	-6063
chr18:3336604-3338555	chr18	3336604	3338555	1951	promoter-TSS	9		chr5:115890629-115892297	chr5	115890629	115892297	1668	intron	45807		chr8:123426407-123429622	chr8	123426407	123429622	3215	Intergenic	-14941
chr3:19779969-19781677	chr3	19779969	19781677	1708	Intergenic	-85427		chr5:115861188-115862704	chr5	115861188	115862704	1516	intron	16290		chr8:123431584-123433022	chr8	123431584	123433022	1438	Intergenic	-10653
chr11:104131143-104134198	chr11	104131143	104134198	3055	promoter-TSS	-110		chr5:115868704-115869188	chr5	115868704	115869188	484	intron	23290		chr14:62990885-62993291	chr14	62990885	62993291	2406	Intergenic	-5989
chr17:78240491-78242254	chr17	78240491	78242254	1763	intron	41125		chr2:129257096-129259229	chr2	129257096	129259229	2133	Intergenic	39049		chr14:62940063-62941685	chr14	62940063	62941685	1622	intron	43636
chr12:113151137-113152849	chr12	113151137	113152849	1712	promoter-TSS	-19		chr3:144979877-144981832	chr3	144979877	144981832	1955	Intergenic	-5810		chr1:182250162-182251691	chr1	182250162	182251691	1529	Intergenic	31832
chr12:113118761-113120993	chr12	113118761	113120993	2232	intron	-20359		chr3:144996269-144997677	chr3	144996269	144997677	1408	Intergenic	-21928		chr3:103101569-103103633	chr3	103101569	103103633	2064	Intergenic	-24955
chr8:70492224-70494083	chr8	70492224	70494083	1859	promoter-TSS	23		chr19:4220195-4222789	chr19	4220195	4222789	2594	intron	7103		chr15:73477209-73478617	chr15	73477209	73478617	1408	Intergenic	-34647
chr5:109550576-109554244	chr5	109550576	109554244	3668	Intergenic	6583		chr19:4212855-4215231	chr19	4212855	4215231	2376	promoter-TSS	-195		chr15:73539209-73541317	chr15	73539209	73541317	2108	intron	27703
chr5:37241304-37243088	chr5	37241304	37243088	1784	exon	138		chr16:20715776-20718276	chr16	20715776	20718276	2500	promoter-TSS	-390		chr15:73518009-73519717	chr15	73518009	73519717	1708	intron	6303
chr5:37245804-37247388	chr5	37245804	37247388	1584	intron	832		chr8:60968007-60969522	chr8	60968007	60969522	1515	intron	-13966		chr15:73535899-73537337	chr15	73535899	73537337	1438	intron	24058
chr4:141047000-141048400	chr4	141047000	141048400	1400	intron	5961		chr7:7295260-7295991	chr7	7295260	7295991	731	intron	3210		chr7:109959400-109961274	chr7	109959400	109961274	1874	promoter-TSS	85
chr19:42356789-42359095	chr19	42356789	42359095	2306	intron	73841		chr14:118750163-118752196	chr14	118750163	118752196	2033	Intergenic	-36691		chr2:104741729-104743796	chr2	104741729	104743796	2067	promoter-TSS	38
chr19:42430695-42432751	chr19	42430695	42432751	2056	promoter-TSS	60		chr14:118763577-118767263	chr14	118763577	118767263	3686	Intergenic	-22451		chr15:55134251-55136299	chr15	55134251	55136299	2048	intron	1839
chr9:41053197-41055162	chr9	41053197	41055162	1965	intron	-49552		chr5:134917681-134918981	chr5	134917681	134918981	1300	Intergenic	-2801		chr15:57821617-57823699	chr15	57821617	57823699	2082	exon	69760
chr9:41072705-41074051	chr9	41072705	41074051	1346	intron	-68750		chr16:26439383-26441376	chr16	26439383	26441376	1993	Intergenic	-22755		chr15:57832099-57833537	chr15	57832099	57833537	1438	intron	59600
chr9:41067305-41069051	chr9	41067305	41069051	1746	intron	-63550		chr5:134989204-134991004	chr5	134989204	134991004	1800	intron	3890		chr15:57835399-57836599	chr15	57835399	57836599	1200	intron	56419
chr9:41027605-41029486	chr9	41027605	41029486	1881	intron	-23918		chr5:134985888-134987504	chr5	134985888	134987504	1616	TTS	482		chr15:57811999-57813737	chr15	57811999	57813737	1738	intron	79550
chr9:41063594-41065086	chr9	41063594	41065086	1492	intron	-59712		chr5:134940388-134941304	chr5	134940388	134941304	916	3'	6088		chr1:75344398-75345798	chr1	75344398	75345798	1400	Intergenic	-15194
chr9:41048486-41051378	chr9	41048486	41051378	2892	intron	-45304		chr5:134950581-134952444	chr5	134950581	134952444	1863	Intergenic	-4579		chr1:75346862-75348684	chr1	75346862	75348684	1822	Intergenic	-12519
chr7:80687702-80689702	chr7	80687702	80689702	2000	exon	175		chr5:134943004-134944429	chr5	134943004	134944429	1425	Intergenic	3217		chr6:50254220-50255933	chr6	50254220	50255933	1713	intron	6692
chr5:112253929-112256344	chr5	112253929	112256344	2415	promoter-TSS	-683		chr5:134946204-134948288	chr5	134946204	134948288	2084	promoter-TSS	-312		chr16:18288076-18290083	chr16	18288076	18290083	2007	promoter-TSS	88
chr5:113091204-113093088	chr5	113091204	113093088	1884	intron	-10562		chr17:23680100-23682654	chr17	23680100	23682654	2554	exon	2012		chr1:87852562-87854698	chr1	87852562	87854698	2136	non-coding	343
chr5:24757088-24758488	chr5	24757088	24758488	1400	promoter-TSS	55		chr8:114406084-114407822	chr8	114406084	114407822	1738	Intergenic	-11081		chr11:89030712-89032465	chr11	89030712	89032465	1753	Intergenic	29159
chr3:107813927-107815777	chr3	107813927	107815777	1850	Intergenic	-54383		chr9:123181905-123183105	chr9	123181905	123183105	1200	intron	31559		chr6:37215833-37217476	chr6	37215833	37217476	1643	intron	83321
chr3:107801777-107803533	chr3	107801777	107803533	1756	Intergenic	-42186		chr4:135297500-135299339	chr4	135297500	135299339	1839	Intergenic	-25660		chr6:83506020-83507790	chr6	83506020	83507790	1770	promoter-TSS	64
chr11:54256663-54257563	chr11	54256663	54257563	900	Intergenic	-7214		chr4:135309000-135310200	chr4	135309000	135310200	1200	Intergenic	-36840		chr14:55207663-55209263	chr14	55207663	55209263	1600	Intergenic	-13544
chr19:61224851-61228609	chr19	61224851	61228609	3758	intron	1688		chr4:135272000-135274004	chr4	135272000	135274004	2004	promoter-TSS	-242		chr4:144929300-144931300	chr4	144929300	144931300	2000	Intergenic	37163
chr11:98704869-98707143	chr11	98704869	98707143	2274	intron	4693		chr9:57764194-57766605	chr9	57764194	57766605	2411	exon	460		chr4:144948800-144950800	chr4	144948800	144950800	2000	Intergenic	56663
chr11:98695798-98696743	chr11	98695798	98696743	945	TTS	-5042		chr12:104840361-104842307	chr12	104840361	104842307	1946	intron	23742		chr2:69379829-69381596	chr2	69379829	69381596	1767	intron	251
chr9:57655678-57657097	chr9	57655678	57657097	1419	Intergenic	-2757		chr9:40600197-40601905	chr9	40600197	40601905	1708	Intergenic	-84913		chr17:35879009-35880795	chr17	35879009	35880795	1786	5'	124
chr9:57633405-57634751	chr9	57633405	57634751	1346	intron	11575		chr8:14679708-14681222	chr8	14679708	14681222	1514	intron	-208071		chr7:133869454-133871302	chr7	133869454	133871302	1848	intron	-87593
chr9:57639705-57641497	chr9	57639705	57641497	1792	intron	5052		chr8:14832024-14833283	chr8	14832024	14833283	1259	intron	-55882		chr7:133846600-133848213	chr7	133846600	133848213	1613	intron	-64622
chr11:121014163-121015865	chr11	121014163	121015865	1702	Intergenic	-23681		chr5:39217481-39218381	chr5	39217481	39218381	900	Intergenic	-341238		chr14:86825485-86827685	chr14	86825485	86827685	2200	intron	314529
chr10:80638033-80640651	chr10	80638033	80640651	2618	intron	9686		chr7:19664146-19666200	chr7	19664146	19666200	2054	promoter-TSS	-143		chr13:106946148-106948021	chr13	106946148	106948021	1873	promoter-TSS	-44
chr9:56891478-56893451	chr9	56891478	56893451	1973	exon	27361		chr3:58882369-58883933	chr3	58882369	58883933	1564	intron	2061		chr12:90780807-90782735	chr12	90780807	90782735	1928	Intergenic	-42734
chr9:56870397-56874005	chr9	56870397	56874005	3608	intron	7097		chr5:45467381-45468904	chr5	45467381	45468904	1523	Intergenic	14392		chr12:90739061-90741125	chr12	90739061	90741125	2064	Intergenic	-1056
chr9:110244705-110247005	chr9	110244705	110247005	2300	intron	2072		chr4:149570804-149572800	chr4	149570804	149572800	1996	Intergenic	-14666		chr13:9275895-9277748	chr13	9275895	9277748	1853	5'	297
chr2:65938896-65941296	chr2	65938896	65941296	2400	intron	8231		chr4:9103204-9105100	chr4	9103204	9105100	1896	Intergenic	-165165		chr16:35768574-35770974	chr16	35768574	35770974	2400	promoter-TSS	-418
chr2:148874396-148876229	chr2	148874396	148876229	1833	exon	199		chr14:122180763-122182477	chr14	122180763	122182477	1714	promoter-TSS	-74		chr14:99133763-99135485	chr14	99133763	99135485	1722	intron	-34854
chr19:5348489-5349678	chr19	5348489	5349678	1189	intron	490		chr6:142756020-142757890	chr6	142756020	142757890	1870	exon	269		chr9:50740962-50742705	chr9	50740962	50742705	1743	intron	-4099
chr19:31135655-31137158	chr19	31135655	31137158	1503	intron	53566		chr15:31560794-31562451	chr15	31560794	31562451	1657	Intergenic	-7289		chr3:132021469-132023069	chr3	132021469	132023069	1600	Intergenic	-63023
chr11:69015265-69016969	chr11	69015265	69016969	1704	5'	206		chr9:118149205-118151086	chr9	118149205	118151086	1881	promoter-TSS	50		chr3:132117269-132118877	chr3	132117269	132118877	1608	intron	32781
chr8:105635707-105637751	chr8	105635707	105637751	2044	intron	191		chr8:116905107-116906951	chr8	116905107	116906951	1844	intron	15407		chr8:36744322-36745840	chr8	36744322	36745840	1518	intron	-12027
chr10:126971768-126973433	chr10	126971768	126973433	1665	Intergenic	-6116		chr4:114986039-114987904	chr4	114986039	114987904	1865	exon	256		chr12:31374407-31375207	chr12	31374407	31375207	800	Intergenic	-23336
chr10:126984028-126985473	chr10	126984028	126985473	1445	intron	6034		chr8:104410308-104412383	chr8	104410308	104412383	2075	Intergenic	-15539		chr12:31350335-31352161	chr12	31350335	31352161	1826	intron	223
chr9:118919751-118921794	chr9	118919751	118921794	2043	Intergenic	-5763		chr9:114843151-114845162	chr9	114843151	114845162	2011	promoter-TSS	-5		chr9:119125762-119126462	chr9	119125762	119126462	700	intron	23634
chr10:24588628-24589973	chr10	24588628	24589973	1345	Intergenic	-6141		chr18:84688429-84689230	chr18	84688429	84689230	801	Intergenic	-3128		chr14:61736824-61738685	chr14	61736824	61738685	1861	Intergenic	-55382
chr10:24491873-24494528	chr10	24491873	24494528	2655	Intergenic	-102241		chr4:18795300-18797039	chr4	18795300	18797039	1739	Intergenic	-484680		chr14:61686624-61687529	chr14	61686624	61687529	905	Intergenic	-4704
chr3:157924277-157926033	chr3	157924277	157926033	1756	promoter-TSS	-92		chr19:5097531-5100195	chr19	5097531	5100195	2664	promoter-TSS	-342		chr14:61808763-61810263	chr14	61808763	61810263	1500	Intergenic	-127140
chr1:60916062-60917762	chr1	60916062	60917762	1700	Intergenic	7887		chr9:114639162-114641005	chr9	114639162	114641005	1843	5'	116		chr14:61863185-61864663	chr14	61863185	61864663	1478	Intergenic	-181551
chr18:35100607-35103059	chr18	35100607	35103059	2452	Intergenic	-17079		chr4:33894639-33896304	chr4	33894639	33896304	1665	Intergenic	-29160		chr7:91153454-91155113	chr7	91153454	91155113	1659	intron	63498
chr4:149526400-149528704	chr4	149526400	149528704	2304	intron	9311		chr1:179569862-179571491	chr1	179569862	179571491	1629	intron	24148		chr14:24206049-24208063	chr14	24206049	24208063	2014	intron	38864
chr2:84632418-84636629	chr2	84632418	84636629	4211	intron	15986		chr6:47326345-47327020	chr6	47326345	47327020	675	Intergenic	82287		chr17:70413795-70415795	chr17	70413795	70415795	2000	intron	-9997
chr2:84618229-84620296	chr2	84618229	84620296	2067	intron	31247		chr1:114747468-114748968	chr1	114747468	114748968	1500	Intergenic	-936919		chr8:14095483-14097324	chr8	14095483	14097324	1841	intron	529
chr15:30172199-30173909	chr15	30172199	30173909	1710	5'	461		chr1:114038735-114040684	chr1	114038735	114040684	1949	Intergenic	-1645427		chr8:14324522-14325824	chr8	14324522	14325824	1302	intron	229298
chr4:120573600-120575000	chr4	120573600	120575000	1400	Intergenic	-4024		chr1:114673384-114675044	chr1	114673384	114675044	1660	Intergenic	-1010923		chr2:156613415-156615321	chr2	156613415	156615321	1906	promoter-TSS	671
chr7:111028054-111029846	chr7	111028054	111029846	1792	promoter-TSS	-1		chr11:101081669-101083665	chr11	101081669	101083665	1996	5'	102		chr12:109417049-109418749	chr12	109417049	109418749	1700	Intergenic	-34924
chr8:105929924-105932740	chr8	105929924	105932740	2816	TTS	2530		chr11:12420752-12422343	chr11	12420752	12422343	1591	intron	-9408		chr17:46305591-46307439	chr17	46305591	46307439	1848	intron	8587
chr14:63102663-63104585	chr14	63102663	63104585	1922	Intergenic	-18838		chr11:12409165-12411852	chr11	12409165	12411852	2687	intron	1631		chr2:71545817-71547296	chr2	71545817	71547296	1479	5'	197
chr9:90053686-90055597	chr9	90053686	90055597	1911	intron	375		chr11:12395565-12397343	chr11	12395565	12397343	1778	intron	15686		chr6:6829820-6831433	chr6	6829820	6831433	1613	intron	-32707
chr9:90068897-90070862	chr9	90068897	90070862	1965	intron	15613		chr11:12412469-12413743	chr11	12412469	12413743	1274	promoter-TSS	-966		chr4:117681200-117683004	chr4	117681200	117683004	1804	intron	123
chr13:64387834-64389548	chr13	64387834	64389548	1714	Intergenic	-18171		chr9:79632594-79634205	chr9	79632594	79634205	1611	exon	85322		chr4:115939000-115940839	chr4	115939000	115940839	1839	promoter-TSS	6
chr13:64364148-64365048	chr13	64364148	64365048	900	intron	5922		chr15:55267999-55269747	chr15	55267999	55269747	1748	Intergenic	-38877		chr15:79604417-79605817	chr15	79604417	79605817	1400	promoter-TSS	-8
chr7:144468913-144471302	chr7	144468913	144471302	2389	intron	827		chr15:55244737-55246699	chr15	55244737	55246699	1962	intron	-62032		chr4:89529100-89531200	chr4	89529100	89531200	2100	Intergenic	-158048
chr8:122510983-122512424	chr8	122510983	122512424	1441	intron	35561		chr4:47151200-47152700	chr4	47151200	47152700	1500	Intergenic	-56062		chr4:89507300-89509000	chr4	89507300	89509000	1700	intron	-180048
chr8:122500283-122501624	chr8	122500283	122501624	1341	intron	24811		chr4:130074404-130076239	chr4	130074404	130076239	1835	intron	27482		chr4:89504800-89506000	chr4	89504800	89506000	1200	intron	-182798
chr18:57499430-57501204	chr18	57499430	57501204	1774	Intergenic	31831		chr10:77089028-77090768	chr10	77089028	77090768	1740	intron	23807		chr4:110050339-110051400	chr4	110050339	110051400	1061	Intergenic	72845
chr2:13413317-13414417	chr2	13413317	13414417	1100	intron	78009		chr1:24552862-24554591	chr1	24552862	24554591	1729	intron	33710		chr15:28158247-28159951	chr15	28158247	28159951	1704	Intergenic	-44667
chr11:88137663-88139443	chr11	88137663	88139443	1780	intron	-31012		chr6:4418520-4420247	chr6	4418520	4420247	1727	Intergenic	-86234		chr16:4683174-4684983	chr16	4683174	4684983	1809	promoter-TSS	9
chr1:80361962-80363562	chr1	80361962	80363562	1600	Intergenic	-22072		chr15:72116051-72117994	chr15	72116051	72117994	1943	Intergenic	-82796		chr8:83601651-83603451	chr8	83601651	83603451	1800	Intergenic	-5624
chr5:122058804-122059888	chr5	122058804	122059888	1084	Intergenic	-9495		chr3:130359477-130361177	chr3	130359477	130361177	1700	intron	179482		chr10:59878750-59880645	chr10	59878750	59880645	1895	exon	107
chr9:14546805-14548778	chr9	14546805	14548778	1973	exon	47173		chr4:63232900-63234700	chr4	63232900	63234700	1800	intron	18388		chr10:59824668-59826473	chr10	59824668	59826473	1805	intron	-54020
chr9:14534397-14536005	chr9	14534397	14536005	1608	Intergenic	34582		chr8:11381207-11383251	chr8	11381207	11383251	2044	intron	-69403		chr3:152191669-152194604	chr3	152191669	152194604	2935	intron	708
chr5:73372129-73374004	chr5	73372129	73374004	1875	Intergenic	-33011		chr8:11392022-11394151	chr8	11392022	11394151	2129	intron	-80261		chr5:29702529-29704104	chr5	29702529	29704104	1575	Intergenic	-32581
chr6:117267420-117269233	chr6	117267420	117269233	1813	Intergenic	99792		chr8:11172783-11174651	chr8	11172783	11174651	1868	Intergenic	-139088		chr6:88242464-88243164	chr6	88242464	88243164	700	Intergenic	20546
chr11:70464043-70465443	chr11	70464043	70465443	1400	intron	-4759		chr8:11258224-11260651	chr8	11258224	11260651	2427	intron	-53367		chr2:119207929-119209729	chr2	119207929	119209729	1800	promoter-TSS	-34
chr7:25410654-25412302	chr7	25410654	25412302	1648	intron	1408		chr1:82598762-82600091	chr1	82598762	82600091	1329	intron	12506		chr2:106002496-106004196	chr2	106002496	106004196	1700	non-coding	203
chr7:25429554-25431202	chr7	25429554	25431202	1648	intron	-17492		chr2:27842151-27843717	chr2	27842151	27843717	1566	Intergenic	-43491		chr14:119006763-119008585	chr14	119006763	119008585	1822	intron	69742
chr9:123818405-123819605	chr9	123818405	123819605	1200	intron	12528		chr9:106038494-106040105	chr9	106038494	106040105	1611	intron	57391		chr5:135049104-135050804	chr5	135049104	135050804	1700	non-coding	-14252
chr9:123808694-123810605	chr9	123808694	123810605	1911	intron	3173		chr9:105981162-105982462	chr9	105981162	105982462	1300	Intergenic	-21169		chr3:19508827-19510233	chr3	19508827	19510233	1406	intron	935
chr18:35838807-35840759	chr18	35838807	35840759	1952	intron	9965		chr9:105916694-105918351	chr9	105916694	105918351	1657	intron	43120		chr12:84113625-84115335	chr12	84113625	84115335	1710	intron	152
chr11:105883165-105884769	chr11	105883165	105884769	1604	intron	60180		chr9:105886994-105888786	chr9	105886994	105888786	1792	intron	-59805		chr14:7993549-7995229	chr14	7993549	7995229	1680	promoter-TSS	-207
chr3:108203733-108205627	chr3	108203733	108205627	1894	intron	-3846		chr9:105880105-105881794	chr9	105880105	105881794	1689	intron	-52865		chr9:20943178-20945405	chr9	20943178	20945405	2227	intron	8331
chr18:84850430-84852407	chr18	84850430	84852407	1977	promoter-TSS	5		chr4:126300400-126302504	chr4	126300400	126302504	2104	intron	14658		chr12:3763661-3765335	chr12	3763661	3765335	1674	intron	-42482
chr11:69382112-69383869	chr11	69382112	69383869	1757	Intergenic	12355		chr1:24170991-24172291	chr1	24170991	24172291	1300	Intergenic	-5969		chr12:3729035-3730607	chr12	3729035	3730607	1572	intron	-77159
chr1:134405162-134407198	chr1	134405162	134407198	2036	intron	190		chr15:54386347-54388047	chr15	54386347	54388047	1700	Intergenic	-23577		chr19:41030331-41032078	chr19	41030331	41032078	1747	intron	1930
chr8:122436783-122438324	chr8	122436783	122438324	1541	intron	-4614		chr18:47143555-47145204	chr18	47143555	47145204	1649	Intergenic	185504		chr19:4003409-4005351	chr19	4003409	4005351	1942	exon	995
chr6:50535647-50537520	chr6	50535647	50537520	1873	Intergenic	29890		chr2:101986029-101987751	chr2	101986029	101987751	1722	intron	100628		chr1:80605662-80607262	chr1	80605662	80607262	1600	intron	58890
chr11:46325643-46327569	chr11	46325643	46327569	1926	3'	-13747		chr16:18403076-18404176	chr16	18403076	18404176	1100	intron	9868		chr12:40558137-40560061	chr12	40558137	40560061	1924	intron	113046
chr11:46275152-46277212	chr11	46275152	46277212	2060	intron	36176		chr9:98562786-98564605	chr9	98562786	98564605	1819	promoter-TSS	-35		chr19:24993851-24995931	chr19	24993851	24995931	2080	Intergenic	-4638
chr11:116652763-116654443	chr11	116652763	116654443	1680	intron	710		chr1:90518491-90520462	chr1	90518491	90520462	1971	Intergenic	-83948		chr19:25021855-25023778	chr19	25021855	25023778	1923	intron	23288
chr11:116648543-116650398	chr11	116648543	116650398	1855	intron	4842		chr1:90650398-90651744	chr1	90650398	90651744	1346	Intergenic	47646		chr19:25074055-25075731	chr19	25074055	25075731	1676	intron	75364
chr9:57971962-57974605	chr9	57971962	57974605	2643	Intergenic	-24740		chr5:72528281-72529929	chr5	72528281	72529929	1648	exon	-24565		chr14:121678463-121680224	chr14	121678463	121680224	1761	intron	19073
chr19:37697209-37699095	chr19	37697209	37699095	1886	intron	344		chr9:62559386-62561105	chr9	62559386	62561105	1719	Intergenic	-23202		chr14:121610477-121612285	chr14	121610477	121612285	1808	intron	87036
chr6:84572864-84574176	chr6	84572864	84574176	1312	3'	20290		chr9:62525051-62526705	chr9	62525051	62526705	1654	intron	11166		chr14:121709263-121711224	chr14	121709263	121711224	1961	intron	-11827
chr19:37678409-37679051	chr19	37678409	37679051	642	intron	-6950		chr11:77440865-77443169	chr11	77440865	77443169	2304	exon	-21896		chr14:121752177-121754063	chr14	121752177	121754063	1886	intron	-14191
chr19:37686089-37687695	chr19	37686089	37687695	1606	intron	1212		chr11:77461843-77463312	chr11	77461843	77463312	1469	Intergenic	-1335		chr6:83014120-83015720	chr6	83014120	83015720	1600	intron	18551
chr10:127048833-127051168	chr10	127048833	127051168	2335	exon	1755		chr11:77464352-77465963	chr11	77464352	77465963	1611	intron	1245		chr5:35062388-35063488	chr5	35062388	35063488	1100	intron	5854
chr4:96030604-96032104	chr4	96030604	96032104	1500	Intergenic	46186		chr11:77445612-77447469	chr11	77445612	77447469	1857	intron	-17372		chr9:86466762-86468305	chr9	86466762	86468305	1543	intron	380
chr4:96552700-96554504	chr4	96552700	96554504	1804	promoter-TSS	49		chr11:64065269-64067065	chr11	64065269	64067065	1796	intron	13305		chr19:45591895-45593495	chr19	45591895	45593495	1600	intron	32080
chr7:25813554-25814654	chr7	25813554	25814654	1100	intron	2426		chr11:90649665-90651512	chr11	90649665	90651512	1847	intron	12405		chr19:5917295-5918789	chr19	5917295	5918789	1494	exon	-5171
chr5:139355129-139357444	chr5	139355129	139357444	2315	exon	3670		chr1:178291091-178292868	chr1	178291091	178292868	1777	Intergenic	-27173		chr2:114848329-114850717	chr2	114848329	114850717	2388	Intergenic	-194595
chr12:108350941-108353049	chr12	108350941	108353049	2108	exon	17614		chr8:120694083-120695483	chr8	120694083	120695483	1400	Intergenic	26463		chr1:124452662-124454191	chr1	124452662	124454191	1529	Intergenic	-407868
chr12:108338125-108339637	chr12	108338125	108339637	1512	intron	4500		chr13:85790995-85792621	chr13	85790995	85792621	1626	Intergenic	254987		chr19:4931195-4932909	chr19	4931195	4932909	1714	3'	-3765
chr12:108327193-108329237	chr12	108327193	108329237	2044	TTS	-6166		chr13:86045895-86047673	chr13	86045895	86047673	1778	promoter-TSS	11		chr17:56205895-56207529	chr17	56205895	56207529	1634	intron	12177
chr8:45332440-45334351	chr8	45332440	45334351	1911	promoter-TSS	-200		chr3:19960304-19961627	chr3	19960304	19961627	1323	intron	3912		chr1:164644068-164645562	chr1	164644068	164645562	1494	Intergenic	-151917
chr3:145627827-145628833	chr3	145627827	145628833	1006	Intergenic	21655		chr1:10591962-10593835	chr1	10591962	10593835	1873	intron	127046		chr4:11321439-11323500	chr4	11321439	11323500	2061	promoter-TSS	-339
chr3:145680427-145682133	chr3	145680427	145682133	1706	Intergenic	-31295		chr3:20274169-20276033	chr3	20274169	20276033	1864	intron	632		chr14:66844249-66848277	chr14	66844249	66848277	4028	intron	22337
chr3:145692433-145694177	chr3	145692433	145694177	1744	Intergenic	-43320		chr8:64672107-64673922	chr8	64672107	64673922	1815	intron	20094		chr6:83057547-83058790	chr6	83057547	83058790	1243	TTS	325
chr3:145665877-145667377	chr3	145665877	145667377	1500	Intergenic	-16642		chr8:64614907-64616624	chr8	64614907	64616624	1717	intron	77343		chr4:148128800-148131000	chr4	148128800	148131000	2200	intron	798
chr11:118211643-118213569	chr11	118211643	118213569	1926	intron	136		chr8:64663851-64665683	chr8	64663851	64665683	1832	intron	28342		chr16:96842480-96843280	chr16	96842480	96843280	800	intron	327855
chr5:143609044-143610797	chr5	143609044	143610797	1753	Intergenic	-12526		chr6:21984790-21986476	chr6	21984790	21986476	1686	promoter-TSS	-277		chr15:55089447-55091351	chr15	55089447	55091351	1904	promoter-TSS	79
chr15:61511047-61511951	chr15	61511047	61511951	904	Intergenic	262952		chr8:94556607-94558351	chr8	94556607	94558351	1744	exon	24451		chr10:34206115-34208050	chr10	34206115	34208050	1935	5'	468
chr15:61600547-61601994	chr15	61600547	61601994	1447	Intergenic	173180		chr8:123122424-123123883	chr8	123122424	123123883	1459	intron	5780		chr1:113163084-113164084	chr1	113163084	113164084	1000	Intergenic	-1298666
chr15:61592109-61594617	chr15	61592109	61594617	2508	Intergenic	181088		chr15:90767494-90769251	chr15	90767494	90769251	1757	Intergenic	-88985		chr18:20516604-20518204	chr18	20516604	20518204	1600	intron	7130
chr15:61499499-61501309	chr15	61499499	61501309	1810	Intergenic	274047		chr15:90678447-90680699	chr15	90678447	90680699	2252	promoter-TSS	-185		chr1:34005184-34007698	chr1	34005184	34007698	2514	intron	-5384
chr15:61506499-61507409	chr15	61506499	61507409	910	Intergenic	267497		chr11:113702098-113704343	chr11	113702098	113704343	2245	intron	6305		chr2:144599196-144601051	chr2	144599196	144601051	1855	intron	171
chr15:61622599-61624337	chr15	61622599	61624337	1738	Intergenic	150983		chr19:10524531-10526458	chr19	10524531	10526458	1927	promoter-TSS	251		chr5:62815197-62816829	chr5	62815197	62816829	1632	intron	2190
chr15:61509699-61510899	chr15	61509699	61510899	1200	Intergenic	264152		chr19:3322555-3326078	chr19	3322555	3326078	3523	intron	1016		chr1:191528884-191530798	chr1	191528884	191530798	1914	Intergenic	45703
chr15:61433909-61434617	chr15	61433909	61434617	708	Intergenic	340188		chr1:195130291-195132235	chr1	195130291	195132235	1944	exon	307		chr12:3571449-3573493	chr12	3571449	3573493	2044	promoter-TSS	80
chr15:61538899-61539817	chr15	61538899	61539817	918	Intergenic	235093		chr6:127640620-127642447	chr6	127640620	127642447	1827	Intergenic	63559		chr13:45000821-45002773	chr13	45000821	45002773	1952	intron	299
chr15:61527499-61528737	chr15	61527499	61528737	1238	Intergenic	246333		chr6:127560847-127562447	chr6	127560847	127562447	1600	Intergenic	-16328		chr2:126231096-126232696	chr2	126231096	126232696	1600	Intergenic	79755
chr15:61596351-61598247	chr15	61596351	61598247	1896	Intergenic	177152		chr2:37800421-37802521	chr2	37800421	37802521	2100	intron	25222		chr5:120697181-120698481	chr5	120697181	120698481	1300	intron	13838
chr15:61503517-61504517	chr15	61503517	61504517	1000	Intergenic	270434		chr17:57059354-57063300	chr17	57059354	57063300	3946	promoter-TSS	-904		chr5:120704781-120705876	chr5	120704781	120705876	1095	intron	6340
[truncated: 5,447 more rows]

## Sheet: Fig5.E-H
Fig5.E- relative RNA expression of candidate genes using qPCR
	IL6	IDO1	Jak3	Ccl2
4T1C1	1.10197	1.00074	1.16007	0.880917
	0.907463	0.999259	0.862015	0.974643
	0.9902	1.028	0.9774	1.078
[truncated: 54 more rows]

## Sheet: Fig. S5D-G
Fig. S5D- Cytek analysis of functional markers in myeloid cells from primary tumor									Fig. S5E-F- quantitative data for CODEX images
[truncated: 49 more rows]
