# Supplementary material for: Loss of tumor suppressors promotes inflammatory tumor microenvironment and enhances LAG3+T cell mediated immune suppression
Source: Nat Commun. 2024 Jul 12;15:5873. doi: 10.1038/s41467-024-50262-8 (PMC11245525; doi:10.1038/s41467-024-50262-8)
Supplement: Supplementary file 4 — Source Data [file 41467_2024_50262_MOESM4_ESM.zip › Source Data Fig6.xlsx]

## Sheet: Fig. 6A-C
Fig. 6A-C- DEGs common in sgNF1/Tsc1/Tgfbr2 vs 4T1C1 in primary tumors used in pathway analysis
common	ID	sgNF1_log2fc	sgTSC1_log2fc	sgTGFBR2_log2fc	fdr	fdr	fdr		GeneName	Cas_PT_C1_1_TPM	Cas_PT_C1_2_TPM	Cas_PT_NF1_1_TPM	Cas_PT_NF1_2_TPM	Cas_PT_TSC1_1_TPM	Cas_PT_TSC1_2_TPM	Cas_PT_TGFBR2_1_TPM	Cas_PT_TGFBR2_2_TPM		common	ID	sgNF1_log2fc	sgTSC1_log2fc	sgTGFBR2_log2fc	fdr	fdr	fdr
1500011B03Rik	ENSMUSG00000072694.7	-1.0836	-1.13216	-1.69152	0.0305605	0.0325357	0.00774762		1500011B03Rik	43.64	39.56	18.86	16.9	20.38	18.92	9.88	13.12		1500011B03Rik	ENSMUSG00000072694.7	-1.0836	-1.13216	-1.69152	0.0305605	0.0325357	0.00774762
1600019K03Rik	ENSMUSG00000099429.1	-2.16615	-2.16615	-2.16615	0.00570413	0.0087955	0.00911849		1600019K03Rik	0.2	0.12	0	0	0	0	0	0		1600019K03Rik	ENSMUSG00000099429.1	-2.16615	-2.16615	-2.16615	0.00570413	0.0087955	0.00911849
Acsl4	ENSMUSG00000031278.12	0.85113	1.06262	1.35655	0.0368083	0.0181024	0.00589465		Acsl4	52.19	59.45	101.87	117.02	120.77	136.08	143.73	158.44		Acsl4	ENSMUSG00000031278.12	0.85113	1.06262	1.35655	0.0368083	0.0181024	0.00589465
Adamts17	ENSMUSG00000058145.16	-2.92042	-1.73546	-0.920154	0.00048545	0.00416208	0.036429		Adamts17	1.11	1.68	0.18	0.16	0.23	0.39	0.58	0.6		Adamts17	ENSMUSG00000058145.16	-2.92042	-1.73546	-0.920154	0.00048545	0.00416208	0.036429
Ap1s2	ENSMUSG00000031367.15	1.87547	0.684646	1.39507	0.00013802	0.0340181	0.0011653		Ap1s2	4.22	4.27	14.91	17.99	7.13	7.46	13.39	13.47		Ap1s2	ENSMUSG00000031367.15	1.87547	0.684646	1.39507	0.00013802	0.0340181	0.0011653
Arhgdig	ENSMUSG00000073433.10	-0.836648	-0.65826	-0.985437	0.00431421	0.0163539	0.00288138		Arhgdig	41.18	35.09	20.65	21.49	26.09	25.85	20.64	19.84		Arhgdig	ENSMUSG00000073433.10	-0.836648	-0.65826	-0.985437	0.00431421	0.0163539	0.00288138
Arhgef33	ENSMUSG00000054901.5	-2.53052	-1.29295	-1.90658	0.0030463	0.0495131	0.0138043		Arhgef33	0.14	0.18	0.03	0.03	0.05	0.08	0.05	0.04		Arhgef33	ENSMUSG00000054901.5	-2.53052	-1.29295	-1.90658	0.0030463	0.0495131	0.0138043
Atp11c	ENSMUSG00000062949.13	0.877818	0.806098	1.20103	0.0229919	0.0414861	0.00727378		Atp11c	4.46	5.18	8.32	10.04	8.5	10.37	12.45	13.38		Atp11c	ENSMUSG00000062949.13	0.877818	0.806098	1.20103	0.0229919	0.0414861	0.00727378
Atp7a	ENSMUSG00000033792.12	0.855422	0.897517	1.23593	0.00804514	0.0092451	0.00190334		Atp7a	5.49	6.64	11.23	12.01	12.92	13.25	15.32	16.11		Atp7a	ENSMUSG00000033792.12	0.855422	0.897517	1.23593	0.00804514	0.0092451	0.00190334
Atrx	ENSMUSG00000031229.16	0.837138	0.801226	1.38476	0.00312479	0.00604228	0.000350894		Atrx	18.55	25.16	41.9	40.41	43.53	45.69	53.41	57.42		Atrx	ENSMUSG00000031229.16	0.837138	0.801226	1.38476	0.00312479	0.00604228	0.000350894
Bhlha15	ENSMUSG00000052271.7	-5.35172	-1.8519	-1.92826	0.000728458	0.0296329	0.0245242		Bhlha15	0.62	0.79	0.02	0.01	0.32	0.11	0.12	0.25		Bhlha15	ENSMUSG00000052271.7	-5.35172	-1.8519	-1.92826	0.000728458	0.0296329	0.0245242
Btn2a2	ENSMUSG00000053216.14	-1.99709	-3.09438	-1.25833	0.00274788	0.000953639	0.0199218		Btn2a2	0.55	0.54	0.17	0.14	0.08	0.06	0.2	0.26		Btn2a2	ENSMUSG00000053216.14	-1.99709	-3.09438	-1.25833	0.00274788	0.000953639	0.0199218
C1qtnf5	ENSMUSG00000079592.9	-0.692337	-1.05814	-1.15842	0.0158406	0.00404375	0.00248647		C1qtnf5	41.67	33.27	22.83	26.33	19.27	18.35	19.57	14.81		C1qtnf5	ENSMUSG00000079592.9	-0.692337	-1.05814	-1.15842	0.0158406	0.00404375	0.00248647
Ccdc116	ENSMUSG00000022768.15	-1.60589	-0.955119	-1.11785	0.00264514	0.0263184	0.0146706		Ccdc116	1.88	2.27	0.61	0.69	1.09	1.06	0.89	1.52		Ccdc116	ENSMUSG00000022768.15	-1.60589	-0.955119	-1.11785	0.00264514	0.0263184	0.0146706
Cd40	ENSMUSG00000017652.16	-1.20075	-1.32772	-1.99815	0.0177854	0.0163995	0.0035273		Cd244	0.55	0.48	0.97	1.06	0.61	0.64	0.81	0.94		Cd40	ENSMUSG00000017652.16	-1.20075	-1.32772	-1.99815	0.0177854	0.0163995	0.0035273
Cdh10	ENSMUSG00000022321.15	-1.8648	-1.13338	-1.47081	0.00684885	0.0482995	0.0196806		Cd40	51.9	48.4	19.08	23.62	21.85	19.22	12.63	11.77		Cdh10	ENSMUSG00000022321.15	-1.8648	-1.13338	-1.47081	0.00684885	0.0482995	0.0196806
Cers1	ENSMUSG00000087408.10	-2.03785	-2.43724	-1.78603	0.0122314	0.00959636	0.0227538		Cdh10	1.19	1.08	0.3	0.48	0.43	0.69	0.36	0.44		Cers1	ENSMUSG00000087408.10	-2.03785	-2.43724	-1.78603	0.0122314	0.00959636	0.0227538
Chml	ENSMUSG00000078185.3	0.769431	0.677223	0.737454	0.00919559	0.0221546	0.0153076		Cers1	0.74	0.95	0.25	0.17	0.1	0.26	0.18	0.39		Chml	ENSMUSG00000078185.3	0.769431	0.677223	0.737454	0.00919559	0.0221546	0.0153076
Clybl	ENSMUSG00000025545.9	-1.34892	-0.817869	-1.05191	0.00167405	0.0186139	0.00686748		Chml	1.52	2.35	3.18	3.59	3.53	4.23	3.44	3.2		Clybl	ENSMUSG00000025545.9	-1.34892	-0.817869	-1.05191	0.00167405	0.0186139	0.00686748
Cryl1	ENSMUSG00000021947.10	-1.12896	-0.654446	-0.986612	0.00174111	0.0243799	0.00460498		Clybl	18.73	16.9	7.41	6.06	9.48	11.49	9.92	7.65		common	ID	sgNF1_log2fc	sgTSC1_log2fc	sgTGFBR2_log2fc	fdr	fdr	fdr
Cul4b	ENSMUSG00000031095.15	0.590705	0.665823	0.737546	0.036615	0.0279738	0.018537		Cryl1	31.35	30.78	12.79	15.91	19.51	24.17	16.12	17.05		Cryl1	ENSMUSG00000021947.10	-1.12896	-0.654446	-0.986612	0.00174111	0.0243799	0.00460498
Diaph2	ENSMUSG00000034480.18	0.600202	0.758734	0.806676	0.0177854	0.00877803	0.0061903		Cul4b	17.38	19.31	27.47	31.9	33.35	34.85	32.28	34.25		Cul4b	ENSMUSG00000031095.15	0.590705	0.665823	0.737546	0.036615	0.0279738	0.018537
Dlx2	ENSMUSG00000023391.8	-4.05679	-1.65029	-2.38364	0.00102255	0.0204069	0.00589465		Diaph2	3.01	4.02	5	5.36	6.77	6.59	5.92	6.11		Diaph2	ENSMUSG00000034480.18	0.600202	0.758734	0.806676	0.0177854	0.00877803	0.0061903
Dnajc6	ENSMUSG00000028528.16	-3.962	-1.71574	-2.13337	0.000233856	0.00405957	0.00181571		Dlx2	1.24	1.85	0.1	0.09	0.63	0.35	0.23	0.34		Dlx2	ENSMUSG00000023391.8	-4.05679	-1.65029	-2.38364	0.00102255	0.0204069	0.00589465
Edar	ENSMUSG00000003227.4	-4.01469	-3.22808	-2.78474	0.00611372	0.0240147	0.0451224		Dnajc6	1.46	1.52	0.11	0.06	0.53	0.28	0.32	0.24		Dnajc6	ENSMUSG00000028528.16	-3.962	-1.71574	-2.13337	0.000233856	0.00405957	0.00181571
Edaradd	ENSMUSG00000095105.1	-2.06651	-2.05899	-1.41535	0.0059591	0.00900375	0.0278517		Edar	0.12	0.19	0.03	0	0.02	0.01	0.02	0.03		Edar	ENSMUSG00000003227.4	-4.01469	-3.22808	-2.78474	0.00611372	0.0240147	0.0451224
F8a	ENSMUSG00000078317.6	0.589266	0.887958	0.619956	0.047726	0.0104923	0.0467704		Edaradd	0.14	0.18	0.03	0.05	0.05	0.03	0.05	0.06		Edaradd	ENSMUSG00000095105.1	-2.06651	-2.05899	-1.41535	0.0059591	0.00900375	0.0278517
Fam132a	ENSMUSG00000023571.4	-1.7141	-2.05662	-1.14681	0.0044815	0.00350867	0.0245896		F8a	2.05	2.11	2.89	3.7	4.12	4.29	3.49	3.36		F8a	ENSMUSG00000078317.6	0.589266	0.887958	0.619956	0.047726	0.0104923	0.0467704
Fam199x	ENSMUSG00000042595.7	1.02591	0.860037	1.36483	0.00147046	0.00595381	0.000578305		Fam132a	15.36	13.71	4.4	4.04	3.88	3.75	6.23	5.96		Fam132a	ENSMUSG00000023571.4	-1.7141	-2.05662	-1.14681	0.0044815	0.00350867	0.0245896
Fez1	ENSMUSG00000032118.16	-1.26163	-1.12499	-1.47887	0.0118733	0.0235545	0.00865476		Fam199x	1.32	1.66	3.07	3.44	3.09	3.01	4.33	4.3		Fam199x	ENSMUSG00000042595.7	1.02591	0.860037	1.36483	0.00147046	0.00595381	0.000578305
Fmr1	ENSMUSG00000000838.17	0.678837	0.674501	0.633222	0.0252996	0.0330048	0.0424333		Fez1	1.49	1.25	0.5	0.61	0.6	0.54	0.48	0.46		Fez1	ENSMUSG00000032118.16	-1.26163	-1.12499	-1.47887	0.0118733	0.0235545	0.00865476
Foxo4	ENSMUSG00000042903.8	0.633501	0.647827	0.757705	0.0149429	0.0179313	0.00901349		Fmr1	12.92	14.26	22.34	26.52	25.66	25.26	24.01	22.81		Fmr1	ENSMUSG00000000838.17	0.678837	0.674501	0.633222	0.0252996	0.0330048	0.0424333
Fzd9	ENSMUSG00000049551.2	-2.33614	-1.17653	-1.04199	0.00154368	0.0256274	0.0360439		Foxo4	10.52	11.66	18.87	17.08	18.77	21.74	19.83	20.36		Foxo4	ENSMUSG00000042903.8	0.633501	0.647827	0.757705	0.0149429	0.0179313	0.00901349
G6pc	ENSMUSG00000078650.2	-1.82477	-1.82477	-1.82477	0.0318649	0.0403609	0.0432002		Fzd9	1.77	1.51	0.27	0.41	0.66	0.79	0.81	0.77		Fzd9	ENSMUSG00000049551.2	-2.33614	-1.17653	-1.04199	0.00154368	0.0256274	0.0360439
Gm10053	ENSMUSG00000058927.5	1.3657	1.01034	1.12035	0.00507721	0.029669	0.0189753		G6pc	0.01	0.02	0	0	0	0	0	0		G6pc	ENSMUSG00000078650.2	-1.82477	-1.82477	-1.82477	0.0318649	0.0403609	0.0432002
Gm10558	ENSMUSG00000073656.4	-2.21353	-2.21353	-2.21353	0.00706742	0.0104923	0.0115457		Gm10053	1.86	1.75	4.33	5.46	4.17	3.39	4.48	3.68		Gm10053	ENSMUSG00000058927.5	1.3657	1.01034	1.12035	0.00507721	0.029669	0.0189753
Gm11668	ENSMUSG00000081392.1	-2.41004	-3.36302	-3.36302	0.038422	0.0116887	0.012866		Gm10558	0.02	0.05	0	0	0	0	0	0		Gm10558	ENSMUSG00000073656.4	-2.21353	-2.21353	-2.21353	0.00706742	0.0104923	0.0115457
Gm13408	ENSMUSG00000081992.1	-0.812869	-1.32641	-0.593222	0.00923681	0.00165346	0.0401552		Gm11668	0.28	0.2	0	0.08	0	0	0	0		Gm11668	ENSMUSG00000081392.1	-2.41004	-3.36302	-3.36302	0.038422	0.0116887	0.012866
Gm13478	ENSMUSG00000083510.1	-1.82477	-1.82477	-1.82477	0.0138874	0.0187625	0.020065		Gm13408	88.89	71.31	51.35	43.96	34.15	35.22	55.85	61.29		Gm13408	ENSMUSG00000081992.1	-0.812869	-1.32641	-0.593222	0.00923681	0.00165346	0.0401552
Gm14776	ENSMUSG00000083421.1	-2.21353	-2.21353	-2.21353	0.0276864	0.0353928	0.0376972		Gm13478	0.13	0.15	0	0	0	0	0	0		Gm13478	ENSMUSG00000083510.1	-1.82477	-1.82477	-1.82477	0.0138874	0.0187625	0.020065
Gm15998	ENSMUSG00000086389.1	-1.6389	-1.79221	-1.50439	0.0083374	0.00881437	0.014805		Gm14776	0.04	0.1	0	0	0	0	0	0		Gm14776	ENSMUSG00000083421.1	-2.21353	-2.21353	-2.21353	0.0276864	0.0353928	0.0376972
Gm16237	ENSMUSG00000086694.1	-2.16615	-2.16615	-2.16615	0.00570413	0.0087955	0.00911849		Gm15998	1.08	1.21	0.37	0.36	0.26	0.38	0.33	0.45		Gm15998	ENSMUSG00000086389.1	-1.6389	-1.79221	-1.50439	0.0083374	0.00881437	0.014805
Gm17841	ENSMUSG00000109843.1	-2.59477	-2.59477	-2.59477	0.00835086	0.0121806	0.0132582		Gm16237	0.05	0.03	0	0	0	0	0	0		Gm16237	ENSMUSG00000086694.1	-2.16615	-2.16615	-2.16615	0.00570413	0.0087955	0.00911849
Gm19410	ENSMUSG00000109372.1	-2.97066	-2.97066	-2.97066	0.0311442	0.0394884	0.0424015		Gm17841	0.05	0.02	0	0	0	0	0	0		Gm17841	ENSMUSG00000109843.1	-2.59477	-2.59477	-2.59477	0.00835086	0.0121806	0.0132582
Gm19931	ENSMUSG00000104972.1	-1.82477	-1.82477	-1.82477	0.0159546	0.0213165	0.0233811		Gm19410	0.01	0.02	0	0	0	0	0	0		Gm19410	ENSMUSG00000109372.1	-2.97066	-2.97066	-2.97066	0.0311442	0.0394884	0.0424015
Gm20402	ENSMUSG00000092405.1	-4.7286	-3.18363	-4.7286	0.00188808	0.0215783	0.00335231		Gm19931	0.16	0.19	0	0	0	0	0	0		Gm19931	ENSMUSG00000104972.1	-1.82477	-1.82477	-1.82477	0.0159546	0.0213165	0.0233811
Gm27855	ENSMUSG00000098956.1	-1.82477	-1.82477	-1.82477	0.0318649	0.0403609	0.0432002		Gm20402	0.56	0.79	0	0	0	0.21	0	0		Gm20402	ENSMUSG00000092405.1	-4.7286	-3.18363	-4.7286	0.00188808	0.0215783	0.00335231
Gm28438	ENSMUSG00000101939.1	0.657569	0.724937	0.698403	0.0129452	0.0114998	0.0136537		Gm27855	5.12	6.27	0	0	0	0	0	0		Gm27855	ENSMUSG00000098956.1	-1.82477	-1.82477	-1.82477	0.0318649	0.0403609	0.0432002
Gm28439	ENSMUSG00000100131.1	2.89919	2.84782	2.78294	0.0301389	0.0408466	0.0458876		Gm28439	0.44	0.81	3.34	7.79	5.13	4.33	5.27	3.88		Gm28438	ENSMUSG00000101939.1	0.657569	0.724937	0.698403	0.0129452	0.0114998	0.0136537
Gm28727	ENSMUSG00000093514.3	-1.34532	-1.37613	-1.29998	0.0155289	0.0185765	0.0212488		Gm28727	12.36	9.99	5.42	3.54	3.6	5.25	4.63	4.29		Gm28439	ENSMUSG00000100131.1	2.89919	2.84782	2.78294	0.0301389	0.0408466	0.0458876
Gm29246	ENSMUSG00000102062.1	-2.59477	-2.59477	-2.59477	0.0083374	0.0121806	0.0132242		Gm29246	0.69	0.21	0	0	0.04	0	0	0		Gm28727	ENSMUSG00000093514.3	-1.34532	-1.37613	-1.29998	0.0155289	0.0185765	0.0212488
Gm29483	ENSMUSG00000100546.1	-1.82477	-1.82477	-1.82477	0.00959093	0.0138207	0.014805		Gm29483	0.03	0.04	0	0	0	0	0	0		Gm29246	ENSMUSG00000102062.1	-2.59477	-2.59477	-2.59477	0.0083374	0.0121806	0.0132242
Gm29539	ENSMUSG00000099472.1	-2.58722	-3.54019	-2.64103	0.0363493	0.0119392	0.0451386		Gm29539	0.25	0.24	0	0.07	0	0	0.05	0		Gm29483	ENSMUSG00000100546.1	-1.82477	-1.82477	-1.82477	0.00959093	0.0138207	0.014805
Gm32158	ENSMUSG00000105633.1	-2.21353	-2.21353	-2.21353	0.00706742	0.0104923	0.0115457		Gm32158	0.13	0.32	0	0	0	0	0	0		Gm29539	ENSMUSG00000099472.1	-2.58722	-3.54019	-2.64103	0.0363493	0.0119392	0.0451386
Gm37423	ENSMUSG00000104436.1	2.35432	2.18759	2.07552	0.010997	0.0208404	0.0276466		Gm37423	0	0	0.03	0.01	0.02	0.01	0.01	0.02		Gm32158	ENSMUSG00000105633.1	-2.21353	-2.21353	-2.21353	0.00706742	0.0104923	0.0115457
Gm37903	ENSMUSG00000103070.1	-1.82477	-1.82477	-1.82477	0.00959093	0.0138207	0.014805		Gm37903	0.01	0.02	0	0	0	0	0	0		Gm37423	ENSMUSG00000104436.1	2.35432	2.18759	2.07552	0.010997	0.0208404	0.0276466
Gm42994	ENSMUSG00000106364.1	-1.82477	-1.82477	-1.82477	0.0274791	0.0350167	0.0374285		Gm42994	0.01	0.01	0	0	0	0	0	0		Gm37903	ENSMUSG00000103070.1	-1.82477	-1.82477	-1.82477	0.00959093	0.0138207	0.014805
Gm44228	ENSMUSG00000107996.1	-2.5549	-2.5549	-2.5549	0.0234794	0.0310628	0.0326333		Gm44228	0.03	0.04	0	0	0	0	0	0		Gm42994	ENSMUSG00000106364.1	-1.82477	-1.82477	-1.82477	0.0274791	0.0350167	0.0374285
Gm44453	ENSMUSG00000106368.1	-1.82477	-1.82477	-1.82477	0.0137125	0.0185951	0.0199997		Gm44453	6.63	8.06	0	0	0	0	0	0		Gm44228	ENSMUSG00000107996.1	-2.5549	-2.5549	-2.5549	0.0234794	0.0310628	0.0326333
Gm44790	ENSMUSG00000107539.1	4.09528	5.63437	4.51326	0.0418363	0.00915583	0.0307877		Gm45499	0.28	0.68	0	0	0	0	0	0		Gm44453	ENSMUSG00000106368.1	-1.82477	-1.82477	-1.82477	0.0137125	0.0185951	0.0199997
Gm45499	ENSMUSG00000110174.1	-2.21353	-2.21353	-2.21353	0.00706742	0.0104923	0.0115457		Gm45650	0.01	0.02	0	0	0	0	0	0		Gm44790	ENSMUSG00000107539.1	4.09528	5.63437	4.51326	0.0418363	0.00915583	0.0307877
Gm45650	ENSMUSG00000109992.1	-1.82477	-1.82477	-1.82477	0.00959093	0.0138207	0.014805		Gm4779	0	0	0.37	0.73	0.4	1.07	0.11	0.12		Gm45499	ENSMUSG00000110174.1	-2.21353	-2.21353	-2.21353	0.00706742	0.0104923	0.0115457
Gm4779	ENSMUSG00000045010.14	5.13024	5.62957	3.06616	0.000480875	0.00039423	0.0183486		Gm5700	0.04	0.09	0	0	0	0	0	0		Gm45650	ENSMUSG00000109992.1	-1.82477	-1.82477	-1.82477	0.00959093	0.0138207	0.014805
Gm5700	ENSMUSG00000100966.1	-2.21353	-2.21353	-2.21353	0.0342257	0.0426855	0.0458461		Gm6838	0.04	0.16	0	0	0	0	0	0		Gm4779	ENSMUSG00000045010.14	5.13024	5.62957	3.06616	0.000480875	0.00039423	0.0183486
Gm6838	ENSMUSG00000095344.1	-2.44849	-2.44849	-2.44849	0.00992665	0.0140787	0.0151664		Gm7841	0.02	0.02	0	0	0	0	0	0		Gm5700	ENSMUSG00000100966.1	-2.21353	-2.21353	-2.21353	0.0342257	0.0426855	0.0458461
Gm7841	ENSMUSG00000080788.1	-1.82477	-1.82477	-1.82477	0.00959093	0.0138207	0.014805		Gm8744	0.01	0.01	0	0	0	0	0	0		Gm6838	ENSMUSG00000095344.1	-2.44849	-2.44849	-2.44849	0.00992665	0.0140787	0.0151664
Gm8744	ENSMUSG00000108078.1	-1.82477	-1.82477	-1.82477	0.0215235	0.0284143	0.0305264		Gm8815	0.14	0.08	0	0	0	0	0	0		Gm7841	ENSMUSG00000080788.1	-1.82477	-1.82477	-1.82477	0.00959093	0.0138207	0.014805
Gm8815	ENSMUSG00000092224.2	-2.16615	-2.16615	-2.16615	0.0222656	0.0295961	0.0315651		Gm8874	0.39	0.84	0	0	0.14	0	0	0		Gm8744	ENSMUSG00000108078.1	-1.82477	-1.82477	-1.82477	0.0215235	0.0284143	0.0305264
Gm8874	ENSMUSG00000106477.1	-2.44849	-2.44849	-2.44849	0.0161743	0.021553	0.0234956		Gm8921	0.06	0.08	0	0	0	0	0	0		Gm8815	ENSMUSG00000092224.2	-2.16615	-2.16615	-2.16615	0.0222656	0.0295961	0.0315651
Gm8921	ENSMUSG00000107694.1	-1.82477	-1.82477	-1.82477	0.00959093	0.0138207	0.014805		Gm8974	0.1	0.12	0	0	0	0	0	0		Gm8874	ENSMUSG00000106477.1	-2.44849	-2.44849	-2.44849	0.0161743	0.021553	0.0234956
Gm8974	ENSMUSG00000093525.1	-1.82477	-1.82477	-1.82477	0.0160006	0.0213779	0.0234376		Gm9132	0.14	0.06	0	0	0	0	0	0		Gm8921	ENSMUSG00000107694.1	-1.82477	-1.82477	-1.82477	0.00959093	0.0138207	0.014805
Gm9132	ENSMUSG00000110102.1	-2.41502	-2.41502	-2.41502	0.0208316	0.0277278	0.0295063		Gulo	0.03	0.05	0	0	0	0	0	0		Gm8974	ENSMUSG00000093525.1	-1.82477	-1.82477	-1.82477	0.0160006	0.0213779	0.0234376
Gulo	ENSMUSG00000034450.7	-2.78987	-2.78987	-2.78987	0.00237337	0.00402367	0.00406741		H2-M1	0.03	0.04	0	0	0	0	0	0		Gm9132	ENSMUSG00000110102.1	-2.41502	-2.41502	-2.41502	0.0208316	0.0277278	0.0295063
H2-M1	ENSMUSG00000037334.2	-1.82477	-1.82477	-1.82477	0.0138874	0.0187625	0.020065		Havcr2	4.96	4.55	6.23	5.96	6.6	5.78	6.98	7.98		Gulo	ENSMUSG00000034450.7	-2.78987	-2.78987	-2.78987	0.00237337	0.00402367	0.00406741
Hdac11	ENSMUSG00000034245.10	-1.57107	-0.656185	-0.791319	0.000284892	0.0156938	0.00722781		Hdac11	22.64	23.07	8.62	8.08	16.95	17.6	15.38	13.52		H2-M1	ENSMUSG00000037334.2	-1.82477	-1.82477	-1.82477	0.0138874	0.0187625	0.020065
Huwe1	ENSMUSG00000025261.17	0.807594	0.812237	1.67526	0.0015781	0.00264443	5.83145e-05		Huwe1	22.68	33.44	51.99	53.93	53.91	50.61	86.37	93.52		Hdac11	ENSMUSG00000034245.10	-1.57107	-0.656185	-0.791319	0.000284892	0.0156938	0.00722781
Il17rd	ENSMUSG00000040717.5	-1.70231	-1.61973	-1.61357	0.00188012	0.00373356	0.00346544		Ido1	0.06	0.1	1.3	1.09	0.85	0.66	0.36	0.43		Huwe1	ENSMUSG00000025261.17	0.807594	0.812237	1.67526	0.0015781	0.00264443	5.83145e-05
Iqgap2	ENSMUSG00000021676.9	-0.932354	-2.11766	-1.02588	0.0243538	0.00152792	0.0209247		Il17rd	11.43	15.18	3.43	5.03	4.29	5.32	4.37	4.85		Il17rd	ENSMUSG00000040717.5	-1.70231	-1.61973	-1.61357	0.00188012	0.00373356	0.00346544
Ism2	ENSMUSG00000050671.12	-3.46383	-2.86024	-2.32983	0.00470492	0.0105513	0.0173773		Iqgap2	2.6	3.23	1.4	1.56	0.46	0.86	1.31	1.53		Iqgap2	ENSMUSG00000021676.9	-0.932354	-2.11766	-1.02588	0.0243538	0.00152792	0.0209247
Jag2	ENSMUSG00000002799.5	-0.652735	-0.911942	-0.782333	0.0453371	0.0163995	0.0285354		Ism2	0.84	1.67	0.16	0.05	0.18	0.24	0.3	0.13		Ism2	ENSMUSG00000050671.12	-3.46383	-2.86024	-2.32983	0.00470492	0.0105513	0.0173773
Kdm1b	ENSMUSG00000038080.16	0.661737	0.946439	0.893718	0.00629553	0.00142326	0.00220533		Jag2	14.07	17.55	10.66	10.06	9.71	8.95	10.74	8.91		Jag2	ENSMUSG00000002799.5	-0.652735	-0.911942	-0.782333	0.0453371	0.0163995	0.0285354
Kdm5c	ENSMUSG00000025332.14	0.658694	0.591506	0.865099	0.0131134	0.0277278	0.00498494		Kdm1b	3.6	3.74	6.39	6.36	7.95	8.45	7.84	7.56		Kdm1b	ENSMUSG00000038080.16	0.661737	0.946439	0.893718	0.00629553	0.00142326	0.00220533
Lef1	ENSMUSG00000027985.14	-1.60562	-3.06309	-1.19057	0.00844246	0.00155245	0.0302361		Kdm5c	16.86	20.02	32.85	35.12	34.17	35.19	35.37	36.56		Kdm5c	ENSMUSG00000025332.14	0.658694	0.591506	0.865099	0.0131134	0.0277278	0.00498494
Lingo3	ENSMUSG00000051067.7	-2.05461	-2.02234	-1.27834	0.000507334	0.000801324	0.0046713		Lef1	4.28	5.71	1.21	2.14	0.51	0.72	1.63	3.54		Lef1	ENSMUSG00000027985.14	-1.60562	-3.06309	-1.19057	0.00844246	0.00155245	0.0302361
Lrfn1	ENSMUSG00000030600.15	-1.36007	-0.792183	-0.934297	0.000848556	0.0128573	0.00625869		Lingo3	7.59	8.93	2.11	1.55	1.99	1.86	4.13	2.78		Lingo3	ENSMUSG00000051067.7	-2.05461	-2.02234	-1.27834	0.000507334	0.000801324	0.0046713
Lrig3	ENSMUSG00000020105.8	-1.11267	-1.04794	-1.14885	0.00102255	0.00231562	0.00154599		Lrfn1	6.04	7.99	2.3	2.74	4.24	4.22	4.5	3.85		Lrfn1	ENSMUSG00000030600.15	-1.36007	-0.792183	-0.934297	0.000848556	0.0128573	0.00625869
Lyplal1	ENSMUSG00000039246.8	-1.61205	-1.36939	-1.05225	0.000760199	0.00254026	0.00655723		Lrig3	6	7.62	3.06	3.03	3.04	3.69	3.17	3		Lrig3	ENSMUSG00000020105.8	-1.11267	-1.04794	-1.14885	0.00102255	0.00231562	0.00154599
Mael	ENSMUSG00000040629.8	-2.21353	-2.21353	-2.21353	0.0106552	0.0150617	0.0162877		Lyplal1	5.43	6.55	1.87	2.04	2.24	2.39	3.5	2.42		Lyplal1	ENSMUSG00000039246.8	-1.61205	-1.36939	-1.05225	0.000760199	0.00254026	0.00655723
Mcts1	ENSMUSG00000000355.13	0.720226	0.68525	0.628925	0.00802543	0.0140086	0.020059		Mael	0.02	0.05	0	0	0	0	0	0		Mael	ENSMUSG00000040629.8	-2.21353	-2.21353	-2.21353	0.0106552	0.0150617	0.0162877
Mdfi	ENSMUSG00000032717.14	-1.49337	-1.10999	-1.65025	0.00112363	0.00625171	0.00123748		Mcts1	28.99	30.57	50.87	55.41	55.92	55.56	48.39	56.41		Mcts1	ENSMUSG00000000355.13	0.720226	0.68525	0.628925	0.00802543	0.0140086	0.020059
Med12	ENSMUSG00000079487.11	0.833278	0.670046	0.664575	0.00832074	0.0298646	0.0307481		Mdfi	20.05	20.98	6.7	7.98	11.78	11.19	7.27	7.61		Mdfi	ENSMUSG00000032717.14	-1.49337	-1.10999	-1.65025	0.00112363	0.00625171	0.00123748
Morc4	ENSMUSG00000031434.15	1.07024	0.782791	0.844386	0.00594772	0.0333813	0.0246559		Med12	11.25	14.73	26.14	22.8	23.61	21.14	19.92	24.26		Med12	ENSMUSG00000079487.11	0.833278	0.670046	0.664575	0.00832074	0.0298646	0.0307481
Msx3	ENSMUSG00000025469.10	-2.54697	-3.25755	-5.05039	0.0199334	0.0141088	0.00406741		Morc4	17.14	21.23	40.74	44.36	36.55	36.42	34.27	39.79		Morc4	ENSMUSG00000031434.15	1.07024	0.782791	0.844386	0.00594772	0.0333813	0.0246559
mt-Nd2	ENSMUSG00000064345.1	1.85465	1.55105	1.12173	0.00327141	0.0121806	0.0482571		Msx3	1.3	0.92	0.24	0.17	0.09	0.15	0.01	0.05		Msx3	ENSMUSG00000025469.10	-2.54697	-3.25755	-5.05039	0.0199334	0.0141088	0.00406741
mt-Nd5	ENSMUSG00000064367.1	1.41938	1.1365	0.950365	0.00517836	0.0209398	0.0441001		mt-Nd2	290.5	527.39	1335.76	1906.89	1274.35	1192.8	812.49	1004.34		mt-Nd2	ENSMUSG00000064345.1	1.85465	1.55105	1.12173	0.00327141	0.0121806	0.0482571
mt-Nd6	ENSMUSG00000064368.1	1.34917	0.996892	0.926651	0.0044815	0.0258415	0.0347756		mt-Nd5	150.19	256.75	526.79	645.79	489.02	471.85	336.55	476.34		mt-Nd5	ENSMUSG00000064367.1	1.41938	1.1365	0.950365	0.00517836	0.0209398	0.0441001
Myf5	ENSMUSG00000000435.1	-1.82477	-1.82477	-1.82477	0.0209589	0.0277729	0.0297019		mt-Nd6	201.14	321.08	656.52	779.94	610.95	587	439.22	639.68		mt-Nd6	ENSMUSG00000064368.1	1.34917	0.996892	0.926651	0.0044815	0.0258415	0.0347756
Myh7b	ENSMUSG00000074652.3	-0.954899	-2.1852	-0.84443	0.00611372	0.00039423	0.0136171		Myf5	0.02	0.02	0	0	0	0	0	0		Myf5	ENSMUSG00000000435.1	-1.82477	-1.82477	-1.82477	0.0209589	0.0277729	0.0297019
Nkrf	ENSMUSG00000044149.6	0.744479	0.811849	0.967741	0.0209933	0.0186139	0.0084726		Myh7b	5.09	6.25	1.99	3.06	1.06	0.71	2.82	2.65		Myh7b	ENSMUSG00000074652.3	-0.954899	-2.1852	-0.84443	0.00611372	0.00039423	0.0136171
Ogt	ENSMUSG00000034160.13	0.963426	0.620947	1.13579	0.00147046	0.0187625	0.00110113		Nkrf	2.29	2.54	3.79	4.82	4.16	5.28	4.92	5.52		Nkrf	ENSMUSG00000044149.6	0.744479	0.811849	0.967741	0.0209933	0.0186139	0.0084726
Olfr149	ENSMUSG00000062121.3	-2.44849	-2.44849	-2.44849	0.0100906	0.0144226	0.0155228		Ogt	43.43	53.26	117.51	106.41	86.73	89.65	104.17	128.26		Ogt	ENSMUSG00000034160.13	0.963426	0.620947	1.13579	0.00147046	0.0187625	0.00110113
Olfr466	ENSMUSG00000049806.4	-1.82477	-1.82477	-1.82477	0.00959093	0.0138207	0.014805		Olfr149	0.01	0.04	0	0	0	0	0	0		Olfr149	ENSMUSG00000062121.3	-2.44849	-2.44849	-2.44849	0.0100906	0.0144226	0.0155228
Panx2	ENSMUSG00000058441.7	-1.77665	-2.08582	-1.28473	0.00409494	0.00359427	0.0173313		Olfr466	0.01	0.01	0	0	0	0	0	0		Olfr466	ENSMUSG00000049806.4	-1.82477	-1.82477	-1.82477	0.00959093	0.0138207	0.014805
Pdgfc	ENSMUSG00000028019.9	-1.53945	-1.28554	-1.1247	0.00727203	0.0201135	0.0317978		Panx2	1.47	1.95	0.47	0.49	0.37	0.39	0.84	1.2		Panx2	ENSMUSG00000058441.7	-1.77665	-2.08582	-1.28473	0.00409494	0.00359427	0.0173313
Pdzd4	ENSMUSG00000002006.12	1.10059	0.965989	1.23825	0.0118301	0.0281585	0.00929048		Pdgfc	117.64	124.37	38.17	52.81	57.56	56.77	61	58.62		Pdgfc	ENSMUSG00000028019.9	-1.53945	-1.28554	-1.1247	0.00727203	0.0201135	0.0317978
Phf6	ENSMUSG00000025626.16	0.748293	0.794364	0.904353	0.00146066	0.00165346	0.00101915		Pdzd4	2.85	2.68	6.61	6.31	6.04	6.43	7.71	7.13		Pdzd4	ENSMUSG00000002006.12	1.10059	0.965989	1.23825	0.0118301	0.0281585	0.00929048
Phf8	ENSMUSG00000041229.15	0.671824	0.793105	1.49291	0.0166006	0.0107084	0.000430043		Phf6	7.93	8.76	14.42	15.66	16.58	17.56	16.69	18.41		Phf6	ENSMUSG00000025626.16	0.748293	0.794364	0.904353	0.00146066	0.00165346	0.00101915
Phka1	ENSMUSG00000034055.16	0.768695	0.77069	1.01805	0.00618173	0.00915583	0.00232284		Phf8	6.79	6.68	12.58	12.49	13.51	13.57	19.94	24.31		Phf8	ENSMUSG00000041229.15	0.671824	0.793105	1.49291	0.0166006	0.0107084	0.000430043
Prkx	ENSMUSG00000035725.13	1.10063	1.30065	0.969445	0.000524133	0.00039423	0.00190334		Phka1	3.36	3.48	6.51	5.83	6.56	7.26	7.49	7.91		Phka1	ENSMUSG00000034055.16	0.768695	0.77069	1.01805	0.00618173	0.00915583	0.00232284
Prodh	ENSMUSG00000003526.11	-0.82868	-0.851858	-0.722843	0.000597218	0.000841859	0.00194512		Prkx	6.33	7.06	15.29	15.3	19.81	18.69	14.02	14.56		Prkx	ENSMUSG00000035725.13	1.10063	1.30065	0.969445	0.000524133	0.00039423	0.00190334
Prrx2	ENSMUSG00000039476.13	-1.1998	-2.12386	-2.15985	0.0253787	0.0049219	0.00416712		Prodh	26.08	29.52	16.21	18.29	18.21	16.93	16.9	17.67		Prodh	ENSMUSG00000003526.11	-0.82868	-0.851858	-0.722843	0.000597218	0.000841859	0.00194512
Rac3	ENSMUSG00000018012.11	-0.753388	-0.809776	-0.976434	0.00598199	0.00639195	0.00257125		Prrx2	15.44	14.7	4.97	9.5	2.35	3.75	3.79	2.62		Prrx2	ENSMUSG00000039476.13	-1.1998	-2.12386	-2.15985	0.0253787	0.0049219	0.00416712
Rb1	ENSMUSG00000022105.6	0.613481	0.887144	0.781799	0.0207929	0.00505506	0.00920793		Rac3	35.98	32.62	20	19.81	21.73	18.75	18.68	16.27		Rac3	ENSMUSG00000018012.11	-0.753388	-0.809776	-0.976434	0.00598199	0.00639195	0.00257125
Rbm41	ENSMUSG00000031433.15	0.761736	0.80059	0.971355	0.0222592	0.0231594	0.00995717		Rb1	6.82	4.61	7.74	7.63	8.49	10.69	8.47	8.21		Rb1	ENSMUSG00000022105.6	0.613481	0.887144	0.781799	0.0207929	0.00505506	0.00920793
Rp2	ENSMUSG00000060090.16	0.735791	0.736618	0.659824	0.00119677	0.00200043	0.00346544		Rbm41	3.61	2.68	6.5	5.9	7.02	6.75	8.19	6.18		Rbm41	ENSMUSG00000031433.15	0.761736	0.80059	0.971355	0.0222592	0.0231594	0.00995717
RP23-186O3.13	ENSMUSG00000111692.1	3.79054	3.24635	3.80499	0.0178622	0.0495131	0.0233952		Rp2	17.44	17.7	28.79	28.73	32.89	32.52	28.5	29.06		Rp2	ENSMUSG00000060090.16	0.735791	0.736618	0.659824	0.00119677	0.00200043	0.00346544
RP23-75I5.1	ENSMUSG00000108991.1	-1.99392	-2.78987	-2.78987	0.0456732	0.0140279	0.0151138		RP23-186O3.13	0.05	0	0.29	0.28	0.15	0.25	0.15	0.48		RP23-186O3.13	ENSMUSG00000111692.1	3.79054	3.24635	3.80499	0.0178622	0.0495131	0.0233952
RP23-9L16.4	ENSMUSG00000110550.1	-2.78987	-2.78987	-2.78987	0.0195426	0.0260296	0.0282227		RP23-75I5.1	0.02	0.04	0.01	0	0	0	0	0		RP23-75I5.1	ENSMUSG00000108991.1	-1.99392	-2.78987	-2.78987	0.0456732	0.0140279	0.0151138
RP24-366L10.4	ENSMUSG00000110458.1	-3.36302	-1.52012	-3.36302	0.000688651	0.0479518	0.00134485		RP23-9L16.4	0.25	0.45	0	0	0	0	0	0		RP23-9L16.4	ENSMUSG00000110550.1	-2.78987	-2.78987	-2.78987	0.0195426	0.0260296	0.0282227
Scg2	ENSMUSG00000050711.7	-2.78987	-2.78987	-2.78987	0.019039	0.0253387	0.0276466		RP24-366L10.4	78.8	60.39	0	0	30.37	26.01	0	0		RP24-366L10.4	ENSMUSG00000110458.1	-3.36302	-1.52012	-3.36302	0.000688651	0.0479518	0.00134485
Scx	ENSMUSG00000034161.7	-1.40727	-1.62171	-1.23539	0.000920913	0.000773434	0.00248647		Scg2	0.03	0.05	0	0	0	0	0	0		Scg2	ENSMUSG00000050711.7	-2.78987	-2.78987	-2.78987	0.019039	0.0253387	0.0276466
Slc26a10	ENSMUSG00000040441.8	-1.57054	-1.51893	-1.10626	0.00779948	0.0121806	0.0328033		Scx	97.62	100.34	38.86	38.77	36.19	35.48	44.35	46.41		Scx	ENSMUSG00000034161.7	-1.40727	-1.62171	-1.23539	0.000920913	0.000773434	0.00248647
Slc36a3os	ENSMUSG00000085531.1	2.53278	3.01048	2.63093	0.0292766	0.0186139	0.0337184		Slc26a10	1.3	1.34	0.52	0.39	0.43	0.48	0.54	0.68		Slc26a10	ENSMUSG00000040441.8	-1.57054	-1.51893	-1.10626	0.00779948	0.0121806	0.0328033
Slco5a1	ENSMUSG00000025938.16	-0.712373	-1.18382	-1.45153	0.0303656	0.00581268	0.00242378		Slc36a3os	0	0	0.19	0.24	0.2	0.44	0.17	0.27		Slc36a3os	ENSMUSG00000085531.1	2.53278	3.01048	2.63093	0.0292766	0.0186139	0.0337184
Smc1a	ENSMUSG00000041133.11	0.850257	0.634157	1.54099	0.000509256	0.00410487	5.37137e-05		Slco5a1	1.25	1.53	0.83	0.81	0.63	0.54	0.48	0.46		Slco5a1	ENSMUSG00000025938.16	-0.712373	-1.18382	-1.45153	0.0303656	0.00581268	0.00242378
Smpdl3b	ENSMUSG00000028885.8	-0.988626	-0.60464	-0.99023	0.00348031	0.0357113	0.00498494		Smc1a	30.7	33.36	67.67	65.44	59.45	59.28	90.7	107.05		Smc1a	ENSMUSG00000041133.11	0.850257	0.634157	1.54099	0.000509256	0.00410487	5.37137e-05
Snx25	ENSMUSG00000038291.16	0.991479	0.733418	0.880947	0.00624395	0.0338068	0.0155228		Smpdl3b	40.09	41.22	20.93	21.85	32.34	29	21.9	22.18		Smpdl3b	ENSMUSG00000028885.8	-0.988626	-0.60464	-0.99023	0.00348031	0.0357113	0.00498494
St3gal1	ENSMUSG00000013846.9	1.24455	1.2465	0.925123	0.000507334	0.000770875	0.00380923		Snx25	6.22	6.22	13.88	12.69	12.25	11.37	12.7	12.67		Snx25	ENSMUSG00000038291.16	0.991479	0.733418	0.880947	0.00624395	0.0338068	0.0155228
Susd4	ENSMUSG00000038576.15	-2.66356	-4.27552	-1.43869	0.000912905	0.000460449	0.011006		St3gal1	10.66	13.45	33.22	28.88	34.15	32.68	24.43	25.66		St3gal1	ENSMUSG00000013846.9	1.24455	1.2465	0.925123	0.000507334	0.000770875	0.00380923
Taf1	ENSMUSG00000031314.18	0.960467	0.654342	1.27542	0.000763898	0.00915583	0.000287339		Susd4	1.98	2.77	0.37	0.32	0.09	0.17	0.82	0.71		Susd4	ENSMUSG00000038576.15	-2.66356	-4.27552	-1.43869	0.000912905	0.000460449	0.011006
Tbc1d8b	ENSMUSG00000042473.8	1.06428	0.841381	1.49482	0.0047185	0.0203616	0.00126577		Taf1	10.75	14.05	25.22	24.53	21.57	21	28.56	32.47		Taf1	ENSMUSG00000031314.18	0.960467	0.654342	1.27542	0.000763898	0.00915583	0.000287339
Tgtp1	ENSMUSG00000078922.9	0.855248	0.917154	1.29657	0.0210302	0.0204339	0.00395434		Tgtp1	25.58	25.54	49.31	52.42	50.39	60.33	62.35	73.62		Tbc1d8b	ENSMUSG00000042473.8	1.06428	0.841381	1.49482	0.0047185	0.0203616	0.00126577
Thoc2	ENSMUSG00000037475.15	0.875374	0.633949	0.961934	0.00192719	0.0144945	0.00207006		Thoc2	11.07	13.71	22.71	22.73	18.79	18.26	21.8	22.33		Tgtp1	ENSMUSG00000078922.9	0.855248	0.917154	1.29657	0.0210302	0.0204339	0.00395434
Tmem125	ENSMUSG00000050854.9	-1.48054	-0.665753	-0.899621	0.000963169	0.0339947	0.0111154		Tmem125	6.55	8.28	3.08	1.91	3.95	4.55	3.46	3.38		Thoc2	ENSMUSG00000037475.15	0.875374	0.633949	0.961934	0.00192719	0.0144945	0.00207006
Tmem29	ENSMUSG00000041353.12	0.603281	0.614083	1.42349	0.0175736	0.0210328	0.000287339		Tmem29	8.2	8.41	13.66	12.3	15.09	14.95	26.46	28.17		Tmem125	ENSMUSG00000050854.9	-1.48054	-0.665753	-0.899621	0.000963169	0.0339947	0.0111154
Tnr	ENSMUSG00000015829.13	1.65137	2.33084	1.91617	0.0311442	0.0083667	0.0200972		Tnr	0.14	0.44	0.66	0.74	1.33	1.77	1.58	0.92		Tmem29	ENSMUSG00000041353.12	0.603281	0.614083	1.42349	0.0175736	0.0210328	0.000287339
Trav16	ENSMUSG00000076855.5	-2.41502	-2.41502	-2.41502	0.0175736	0.0235093	0.0254571		Trav16	0.37	0.15	0	0	0	0	0	0		Tnr	ENSMUSG00000015829.13	1.65137	2.33084	1.91617	0.0311442	0.0083667	0.0200972
Trbv26	ENSMUSG00000076479.3	-1.82477	-1.82477	-1.82477	0.00959093	0.0138207	0.014805		Trbv26	0.16	0.19	0	0	0	0	0	0		Trav16	ENSMUSG00000076855.5	-2.41502	-2.41502	-2.41502	0.0175736	0.0235093	0.0254571
Trpm3	ENSMUSG00000052387.15	-3.70504	-2.48026	-1.90168	0.00102255	0.00494337	0.0110768		Trpm3	0.47	0.71	0.05	0.02	0.08	0.07	0.11	0.18		Trbv26	ENSMUSG00000076479.3	-1.82477	-1.82477	-1.82477	0.00959093	0.0138207	0.014805
Tslp	ENSMUSG00000024379.3	1.04731	0.902746	1.55026	0.015167	0.0374114	0.00297244		Tslp	19.68	28.27	48.3	55.37	53.59	48.19	68.91	85.48		Trpm3	ENSMUSG00000052387.15	-3.70504	-2.48026	-1.90168	0.00102255	0.00494337	0.0110768
Ttbk2	ENSMUSG00000090100.7	0.844374	0.775361	0.889107	0.00570275	0.0121823	0.00625869		Ttbk2	1.37	1.2	2.15	2.3	2.94	3.1	2.31	2.73		Tslp	ENSMUSG00000024379.3	1.04731	0.902746	1.55026	0.015167	0.0374114	0.00297244
Tubb2b	ENSMUSG00000045136.5	-1.22563	-1.87659	-0.963056	0.000233856	6.33084e-05	0.00110113		Tubb2b	20.49	18.7	8.33	8.32	4.76	5.74	10.29	10.95		Ttbk2	ENSMUSG00000090100.7	0.844374	0.775361	0.889107	0.00570275	0.0121823	0.00625869
Ube2a	ENSMUSG00000016308.12	0.630757	0.692369	0.655618	0.00192719	0.00196445	0.00250061		Ube2a	52.6	50.99	70.8	76.67	91.27	97.21	69.58	72.31		Tubb2b	ENSMUSG00000045136.5	-1.22563	-1.87659	-0.963056	0.000233856	6.33084e-05	0.00110113
Usp9x	ENSMUSG00000031010.17	0.830454	0.683855	0.819175	0.00126616	0.00577028	0.00235337		Usp9x	20.9	28.27	45.98	51.27	44.62	45.55	42.95	47.89		Ube2a	ENSMUSG00000016308.12	0.630757	0.692369	0.655618	0.00192719	0.00196445	0.00250061
Vma21	ENSMUSG00000073131.12	0.771211	0.825562	0.702717	0.00598199	0.00629968	0.0134386		Vma21	8.61	9.92	13.26	17.63	17	17.52	15.94	14.23		Usp9x	ENSMUSG00000031010.17	0.830454	0.683855	0.819175	0.00126616	0.00577028	0.00235337
Wdr44	ENSMUSG00000036769.14	0.889455	0.763192	0.774732	0.00289226	0.0096045	0.00870253		Wdr44	2.46	2.99	5.15	5.32	5.15	5.18	4.72	5.29		Vma21	ENSMUSG00000073131.12	0.771211	0.825562	0.702717	0.00598199	0.00629968	0.0134386
Wnt6	ENSMUSG00000033227.7	-3.28438	-1.96838	-1.12624	0.000299572	0.00204695	0.0151138		Wnt6	13.15	14.18	1.52	1.47	3.94	2.6	6.87	6.04		Wdr44	ENSMUSG00000036769.14	0.889455	0.763192	0.774732	0.00289226	0.0096045	0.00870253
Ydjc	ENSMUSG00000041774.14	-1.03449	-0.986003	-0.961075	0.0159545	0.0247682	0.0262203		Ydjc	27.38	25.89	12.75	12.68	14.53	13.93	14.85	13.11		Wnt6	ENSMUSG00000033227.7	-3.28438	-1.96838	-1.12624	0.000299572	0.00204695	0.0151138
Zbed5	ENSMUSG00000034173.13	-0.640459	-0.59855	-0.601848	0.0157435	0.0266424	0.0251707		Zbed5	9.1	9.71	9.47	5.88	6.92	8.76	5.8	5.42		Ydjc	ENSMUSG00000041774.14	-1.03449	-0.986003	-0.961075	0.0159545	0.0247682	0.0262203
Zfp946	ENSMUSG00000071266.13	0.77184	0.892318	0.721264	0.0308997	0.0209516	0.0499286		Zfp946	2.73	3.11	4.28	5.84	5.91	6.11	5.35	4.76		Zbed5	ENSMUSG00000034173.13	-0.640459	-0.59855	-0.601848	0.0157435	0.0266424	0.0251707
																			Zfp946	ENSMUSG00000071266.13	0.77184	0.892318	0.721264	0.0308997	0.0209516	0.0499286

## Sheet: Fig. 6D
Fig. 6D- Immune modulatory genes expression in sgNF1/Tsc1/Tgfbr2 vs 4T1C1 in primary tumors
IMGs	C1_1	C1_2	NF1_1	NF1_2	TSC1_1	TSC1_2	TGFBR2_1	TGFBR2_2
BTLA	0.21	0.21	0.33	0.22	0.58	0.69	0.33	1.94
CD244	0.55	0.48	0.97	1.06	0.61	0.64	0.81	0.94
CD40	51.9	48.4	19.08	23.62	21.85	19.22	12.63	11.77
CD47	84.21	94.03	110.3	115.84	102.91	96.05	106.36	108.96
CD80	1.34	0.9	2.29	2.98	1.56	1.92	1.32	1.8
HAVCR2	4.96	4.55	6.23	5.96	6.6	5.78	6.98	7.98
ICOS	0.23	0.16	0.31	0.27	0.35	0.53	0.39	1.11
IDO1	0.06	0.1	1.3	1.09	0.85	0.66	0.36	0.43
LAG3	3.46	3.16	3.15	4.28	6.57	7.03	4.41	5.83
TIGIT	6.75	8.55	52.72	45.96	10.9	8.42	12.38	14.98
CCR4	0.24	0.15	0.06	0.1	0.03	0.06	0.22	0.22
CD160	0.07	0.22	0.08	0.34	0.51	0.66	0.41	0.22
CD226	0.2	0.28	0.17	0.06	0.5	0.44	0.16	0.57
CD247	0.84	2.79	1.29	0.82	1.88	2.82	0.88	3.85
CD27	0.74	0.97	1.03	1.75	0.67	1.75	1.25	3.75
CD274	11.43	10.84	19.51	18.88	10.57	10.56	8.15	8.27
CD276	83.1	91.16	74.91	89.6	100.92	104.11	82.21	79.19
CD28	0.14	0.17	0.08	0.09	0.34	0.24	0.27	0.67
CD3E	1.08	1.17	0.6	1.06	4.82	2.63	2.35	6.07
CD40LG	0.03	0.03	0	0	0.03	0	0.03	0.47
CD48	7.39	6.96	4.97	5.99	6.51	7.33	8.34	12.15
CD70	0.17	0.11	0	0.12	0.05	0	0.13	0.05
CD86	5.93	4.7	4.13	5.65	5.84	5.55	7.73	8.4
CSF1R	59.93	63.9	51.12	54.48	64.98	62.06	84.37	91.63
CTLA4	0.81	0.39	0.67	0.25	0.82	0.71	0.89	2.32
CXCR4	44.07	36.6	23.29	17.5	37.46	33.58	34.43	36.09
LGALS9	163.44	161.74	103.75	131.48	218.68	223.3	145.42	147.66
NT5E	80.99	79.48	233.76	241.44	135.38	113.29	72.29	77.44
PDCD1	1.49	1.82	1.5	1.42	3.84	3.21	3.96	4.15
PDCD1LG2	0.33	0.34	1.33	0.92	0.34	0.22	0.28	0.67
PTPRC	11.17	11.94	15.32	16.02	15.21	13.88	15.51	22.42
PVR	27.06	31.09	54.84	51.85	48.08	46.03	27.29	26.49
SIRPA	47.38	50.56	53.59	55.85	45.04	46.37	42.9	48.84
TGFB1	91.69	93.7	98.13	115.74	79.86	77.15	72.82	79.59
TNFRSF14	11.11	10.81	9.22	9.89	8.81	9.32	11.74	13.75
TNFRSF18	2.65	2.25	1.46	1.93	2.47	2.68	2.22	3.89
TNFRSF4	1.12	0.83	0.94	2.05	1.7	0.92	0.69	4.03
TNFRSF9	24.78	22.08	35.77	32.29	24.34	18.25	19.94	12.94
TNFSF14	1.78	1.73	3.12	2.35	2.29	1.63	1.82	1.73
TNFSF18	0.15	0.06	0.02	0.1	0.05	0.21	0.13	0.16
TNFSF4	0.14	0.19	0.17	0.19	0.06	0.09	0.17	0.37
TNFSF9	14.72	14.09	28.95	26.13	13.98	11.84	12.96	10.39
VTCN1	0.25	0.17	0.31	0.26	1.24	0.94	0.06	0.05

## Sheet: Fig. 6E-F
Fig. 6E- CyTEK data for %myeloid compartment in 3 knockouts vs 4T1C1							Fig. 6F- Number of mets per gram tumor in 3 knockuts vs 4T1C1 in Ly6G+ depletion assay
	Macrophage	cDC1	cDC2	Monocyte	Neutrophil			Mets # per g tumor										Average		pvalue
4T1-C1	7.27641	5.66014	2.67052	3.45847	80.9345		Nude_4T1C1_Iso	19.8113	32.3944	25	12.5	10.6383	15.873	24.7788	24.4898	3.27869	14.4737	18.3238	sgTSC +Ly6G dep vs sgTSC +Iso in Cas9	0.0485
sgNf1	1.08828	4.35589	1.02006	2.78808	90.7477		Nude_4T1C1_Ly6G	71.4286	25	5.55556	30.7087	36.3095	18.4211	38.9474	6.89655	49.0741	21.5385	30.388
sgTsc1	3.21509	4.22086	1.83371	2.69799	88.0324		Nude_TSC1_Iso	51.7857	75	24.5283	51.2195	80	53.9474	15.1515	57.1429	55.6962	26.2069	49.0678
sgTgfbr2	3.00795	3.91719	2.30424	2.5756	88.195		Nude_TSC1_Ly6G		15.3846	33.3333	10.6667	50.9091	53.3333	0	82.3529	78.5714	39.4737	40.4472
							Cas9-4T1C1-Iso	14.7059	27.1845	14.8148	23.8411	31.4961	32.8358					24.1464
4T1-C1	7.00469	6.66336	2.86421	3.45535	80.0124		Cas9-4T1C1-Ly6G	62.5	46.3636	21.0145	13.8614	18.0556	42.0635					33.9764
	8.52371	5.23179	2.32785	3.30377	80.6129		Cas9-TSC1-Iso	94.5055	55.814	79.6748	63.0952	108.511	33.3333	65.1685	52.2222	44.2922	106.931	70.3547
	6.1986	5.43281	2.96204	3.62408	81.7825		Cas9-TSC1-Ly6G	64.6617	62.3853	52.0548	76.3158	33.7079	22.2222	32.7103	23.1707	64.5833	55.5556	48.7368
	7.37863	5.31261	2.52798	3.45068	81.3301
sgNf1	0.471466	4.15152	0.615525	3.05912	91.7024
	1.57836	5.12341	0.989608	2.67627	89.6323
	0.562877	1.62875	1.14971	2.5049	94.1538
	1.74042	6.5199	1.3254	2.91203	87.5023
sgTsc1	3.78331	4.58932	1.61202	2.65483	87.3605
	2.29191	4.41687	2.39816	2.64117	88.2519
	4.06866	3.34032	1.20553	2.51643	88.8691
	2.71646	4.53692	2.11912	2.97952	87.648
sgTgfbr2	1.62431	4.47727	2.16575	2.66841	89.0643
	2.61684	3.18699	2.2806	1.85103	90.0646
	5.7457	4.54127	2.32987	3.06986	84.3133
	2.04495	3.46323	2.44075	2.71311	89.338

## Sheet: Fig. 6H
Fig. 6H- CyTEK data of functional markers in lymphoid compartment in 3 knockouts vs 4T1C1
%	% CTL in CD8+				Average		pvalue
4T1-C1	3.4	5.1	2.19	3.1	3.4475	sgNf1 vs 4T1C1	0.0092
sgNf1	1.59	0.86	0.73	0.98	1.04	sgTsc1 vs 4T1C1	0.0268
sgTsc1	2.19	0.84	1.8	0.65	1.37	sgTgfbr2 vs 4T1C1	0.0061
sgTgfbr2	1.06	1.22	0.48	0.41	0.7925
	%Treg in CD4+				Average		pvalue
4T1-C1	21.4	36	40	29.1	31.625	sgNf1 vs 4T1C1	0.0167
sgNf1	47.4	48.1	52.1	40.8	47.1	sgTsc1 vs 4T1C1	0.0147
sgTsc1	42.8	49.6	46.4	57.5	49.075	sgTgfbr2 vs 4T1C1	0.0417
sgTgfbr2	43.5	38.5	52.8	64.8	49.9
	%Th2 in CD4+				Average		pvalue
4T1-C1	0.51	0.3	0.36	0.38	0.3875	sgNf1 vs 4T1C1	0.0463
sgNf1	1.67	1.22	4.1	1.36	2.0875	sgTsc1 vs 4T1C1	0.0204
sgTsc1	1.48	1.67	1.16	0.5	1.2025	sgTgfbr2 vs 4T1C1	0.0048
sgTgfbr2	2.07	1.21	0.99	1.41	1.42
	%PD1+ in CD8+				Average
4T1-C1	30.7	94.9	88.2	44.9	64.675
sgNf1	61.2	49.4	78.9	86.4	68.975
sgTsc1	64.7	88.1	71.2	52.9	69.225
sgTgfbr2	94.3	39.6	36.4	41.6	52.975
	%PD1+ in CD4+				Average
4T1-C1	50.7	83.4	78.2	73.9	71.55
sgNf1	83.5	77	76.4	74.5	77.85
sgTsc1	76.7	78.8	75.2	63.9	73.65
sgTgfbr2	74.9	46.8	63.8	75.6	65.275
	%Lag3+ in CD8+				Average		pvalue
4T1-C1	0.24	4.6	1.91	0.79	1.885	sgNf1 vs 4T1C1	0.0074
sgNf1	11.3	21.3	17.9	33.9	21.1	sgTsc1 vs 4T1C1	0.0195
sgTsc1	12.9	21.3	16.5	4.18	13.72	sgTgfbr2 vs 4T1C1	0.002
sgTgfbr2	9.51	6.65	9.75	7.4	8.3275
	%Lag3+ in CD44+CD8+				Average		pvalue
4T1-C1	7.51	42.6	14.1	19.9	21.0275	sgNf1 vs 4T1C1	0.0005
sgNf1	75.6	70.3	84.1	87.3	79.325	sgTsc1 vs 4T1C1	0.0003
sgTsc1	89.6	76.1	85.3	81.7	83.175	sgTgfbr2 vs 4T1C1	0.0036
sgTgfbr2	81.2	84.7	51.2	66.8	70.975
	%Lag3+ in Treg				Average		pvalue
4T1-C1	1.28	2.53	2.49	2.5	2.2	sgNf1 vs 4T1C1	0.027
sgNf1	15.1	8	3.52	10.6	5.7525	sgTsc1 vs 4T1C1	0.0249
sgTsc1	3.75	5.55	3.73	3.53	6.7225	sgTgfbr2 vs 4T1C1	0.0137
sgTgfbr2	4.61	6.25	3.4	3.38	4.275

## Sheet: Fig. 6I
Fig. 6H- CyTEK data with Tofacitinib treatment
% LAG3+ CD8 T cell	4T1-C1	4T1-C1	4T1-sgNf1	4T1-sgNf1	4T1-sgNF2	4T1-sgNF2		pvalue
	Vehicle	Tofacitinib	Vehicle	Tofacitinib	Vehicle	Tofacitinib	4T1-sgNf1: Vehicle vs Tofacitinib	<0.0001
	6.63	9.46	28.8	9.93	5.21	5.08
	5.79	8.03	27.8	10.8	8.78	5.23
	4.81	8.52	22.2	15.41	7.31	5.11
	4.65	5.33	27.4	18.4	4.96	6.45
Average	5.47	7.835	26.55	13.635	6.565	5.4675
% LAG3+ CD4 T cell	4T1-C1	4T1-C1	4T1-sgNf1	4T1-sgNf1	4T1-sgNF2	4T1-sgNF2		pvalue
	Vehicle	Tofacitinib	Vehicle	Tofacitinib	Vehicle	Tofacitinib	4T1-sgNf1: Vehicle vs Tofacitinib	0.001
	7.5	8.25	12.425	4.375	6.675	5.775
	6.825	8.45	11.9	4.6	3.9	4.1
	2.14	5.65	10.025	5.9	8.6	4.225
	3.95	6.075	10.825	8.675	5.95	3.65
Average	5.10375	7.10625	11.2937	5.8875	6.28125	4.4375

## Sheet: Fig. 6J
Fig. 6I- Normalized Met count and tumor weight
Normalzied met count	4T1-C1	4T1-C1	4T1-sgNf1	4T1-sgNf1	4T1-sgNF2	4T1-sgNF2		pvalue
	Vehicle	Tofacitinib	Vehicle	Tofacitinib	Vehicle	Tofacitinib	Vehicle: C1 vs sgNf1	0.003
	28.6	29.6	55.9	23.7	36.2	28	Vehicle: sgNF1 vs sgNf2	0.015
	27.4	41.8	43.3	13.7	21.7	18.1	4T1-sgNf1: vehicle vs Tofacitinib	0.0074
	31.6	11.8	40.8	12.1	19.3	23
	17.3	14.3	55.2	27.4	22.4	29.5
	12.9	35.4	47.2	8.3	6.9	1.5
		7.2		28		18.9
		22.9		21.4		10.2
		22.4		32.5		25.5
		25.2		37.9		9.6
		40.4		22.2
Average	23.56	25.1	48.48	22.72	21.3	18.2556
Tumor weight	4T1-C1	4T1-C1	4T1-sgNf1	4T1-sgNf1	4T1-sgNF2	4T1-sgNF2		pvalue
	Vehicle	Tofacitinib	Vehicle	Tofacitinib	Vehicle	Tofacitinib	Vehicle: C1 vs sgNf1	0.001
	0.93	0.91	1.45	1.59	1.05	1.18	Vehicle: sgNF1 vs sgNf2	0.003
	0.91	1.12	1.57	1.31	1.15	0.72
	0.73	0.77	1.79	1.24	1.09	1.13
	0.98	0.69	1.16	1.35	0.76	0.88
	0.88	0.98	1.27	1.33	0.87	0.66
		0.76		1.68		0.74
		0.89		1.31		0.98
		0.7		1.45		0.94
		0.97		1.03		0.83
		1.03		1.17
Average	0.886	0.882	1.448	1.346	0.984	0.895556

## Sheet: Fig. S6B
Fig. S6B- Tumor weight of mice reciving a-PDL1+a-LAG3+Pac
	C=ctrl no treatment
	P=treatment with Paclitaxel alone
	L=treatment with Paclitaxel and Anti Lag3
	T=treatment with Paclitaxel and Anti Lag3/PDL1
	4T1C1-C	4T1C1-P	4T1C1-L	4T1C1-T	sgNF1-C	sgNF1-P	sgNF1-L	sgNF1-T	sgTSC1-C	sgTSC1-P	sgTSC1-L	sgTSC1-T	sgTGFBR2-C	sgTGFBR2-P	sgTGFBR2-L	sgTGFBR2-T	Tumor weight	pvalue
	0.94	1.09	1.02	1.03	1.27	1.6	1.77	1.85	1.76	1.07	1.09	1.41	2.32	2.75	1.44	1.19	sgNf1-C vs 4T1C1-C	0.011
	1.05	1.09	1.38	1.18	1.46	1.81	1.43	1.28	1.33	1.08	1.15	0.94	1.6	1.71	1.02	1.67	sgTgfbr2-C vs 4T1C1-C	<0.001
	0.81	1.32	1.03	2.57	1.23	1.7	0.85	3.17	0.94	1.3	0.98	1.3	2.41	1.26	1.69	1.04	sgTgfbr2: C vs L	<0.001
	0.84	1.04	0.94	1.07	1.61	1.91	1.55	1.57	0.98	1.11	1.01	1.57	1.43	1.78	1.71	1.18	sgTgfbr2: C vs T	<0.001
	0.58	1.65	0.76	1.62	1.32	1.82	1	1.89	1.29	1.19	1.35	1.04	2.99	1.19	1.38	0.94	sgTgfbr2: P vs T	0.007
	0.39	0.88	1.18	1.58	1.67	2.27	1.14	1.49	1.14	0.89	1.58	1.64	3.12	2.12	1.23	1.27
	0.88	1.46	1.25	0.49	1.71	1.54	1.41	0.58	1.1	0.82	1.12	1.52	2.67	0.98	1.54	1.25
	1.19	1.49	1.45	1.26	1.28	1.62	1.47	1.54	1.65	1.19	1.26	1.338	2.08	1.26	1.21	1.28
	1.28	1.67	0.86	0.78	1.46	1.32	1.62	1.23	1.87	1.62	1.03	0.95	2.95	1.62	1.58	1.01
	1.33	1.23	0.89	1.64	2.26	1.39	1.08	1.46	1.53	1.18	0.91	1.39	2.64	1.59	1.19	0.91
	1.62	2.16		0.74	1.76	1.65		1.56	1.59	0.99		1.09	2.09	2.39		1.33
	1.38	1.25		1.42	1.59	1.76		0.9	1.04	0.95		1.26	1.65	2.27		1.02
	1.82	0.9		1.24	1.52	1.54		1.54	1.01	1.21		1.22	2.08	1.55		1.11
	0.4	0.74		1.22	1.76	1.14		1.23	1.88	1.43				1.86
	1.8	1.34		0.94	1.52	1.31		1.46	1.66	1.52				1.32
		1.06				1.46		1.56		1.35				1.21
						1.37		0.9						1.41
Average	1.08733	1.27312	1.076	1.252	1.56133	1.60059	1.332	1.48294	1.38467	1.18125	1.148	1.28215	2.31	1.66294	1.399	1.16923
Statistical test: the p values were determined by one-way ANOVA followed by multiple comparison with Sidac correction.

## Sheet: Fig. S6C
Fig. S6C Normalized met count and tumor weight
	P=treatment with Paclitaxel alone
	L=treatment with Paclitaxel and Anti Lag3
	T=treatment with Paclitaxel and Anti Lag3/PDL1
Normalized met count	4T1C1-P	4T1C1-L	4T1C1-T	sgNF1-P	sgNF1-L	sgNF1-T	sgNF1-P	sgNF1-L	sgNF1-T	Normalized met count	pvalue
	24	12.7	10.9	52.5	37.3	13.7	15.1	27.9	4.6	sgNF1: P vs L	0.039
	21.2	15.9	21.8	53.7	36.3	16.2	27.1	16.9	3.9	sgNF1: P vs T	<0.001
	39	18.4	16.9	42.7	23.6	21.2	17.7	11.4	17.2
	8.9	35	24.7	40.5	34.8	26.3	21.7	7	11.2
	26.3	32.9	12.7	32.2	23	31	9.2	6.9	24.2
		16.9			37			14.5
		8			27			21.8
		32.5			22.4			14.8
		9.3			37.6			4.3
		16.9			38			10.3
Average	23.88	19.85	17.4	44.32	31.7	21.68	18.16	13.58	12.22
	P=treatment with Paclitaxel alone
	L=treatment with Paclitaxel and Anti Lag3
	T=treatment with Paclitaxel and Anti Lag3/PDL1
Tumor weight	4T1C1-P	4T1C1-L	4T1C1-T	sgNF1-P	sgNF1-L	sgNF1-T	sgNF1-P	sgNF1-L	sgNF1-T
	1.25	1.02	0.74	1.54	1.77	1.54	0.66	0.82	1.08
	0.9	1.38	1.42	1.14	1.43	1.23	0.78	0.89	1.03
	0.74	1.03	1.24	1.31	0.85	1.46	0.74	0.7	0.82
	1.34	0.94	1.22	1.46	1.55	1.56	0.92	1.14	1.16
	1.06	0.76	0.94	1.37	1	0.9	0.98	0.73	0.74
		1.18			1.14			1.38
		1.25			1.41			1.06
		1.45			1.47			1.22
		0.86			1.62			1.15
		0.89			1.08			0.97
Average	1.058	1.076	1.112	1.364	1.332	1.338	0.816	1.006	0.966
Statistical test: the p values were determined by one-way ANOVA followed by multiple comparison with Sidac correction.

## Sheet: Fig. S6D
Fig. S6C- Effect of combination therapy in myeloid compartment population							Fig. S6C-Effect of combination therapy in myeloid compartment functional markers
P=treatment with Paclitaxil alone
T=treatment with Paclitaxel and Anti Lag3/PDL1							Macrophage				Monocyte				Ly6G+Neutrophile
	Macrophage	cDC2	Monocyte	Neutrophile	cDC1		PDL1+	iNos+	Arg1+		PDL1+	iNos+	Arg1+		PDL1+	iNos+	Arg1+
4T1C1-P	7.097	3.23683	2.22312	87.0067	0.436314		58.95	25.98	3.69		61.6	45.18	6.88		75.38	25.68	13.38
4T1C1-T	10.2606	3.15567	1.61624	84.7701	0.197453		50.45	19.13	3.47		60.8	47.55	5.26		66.95	27.13	12.07
NF1-P	6.28779	1.63285	1.75076	90.1839	0.144724		69.28	23.63	6.23		40.28	48.53	3.96		72.85	24.38	13.83
NF1-T	6.52452	3.32933	1.49389	88.3111	0.341128		52.38	15.23	10.51		54.2	48.6	4.83		71.73	32.75	10.06
TSC1-P	7.12678	1.82353	1.39077	89.1079	0.550971		60.38	15.6	11.56		68.28	26.1	20		82.33	9.95	31.75
TSC1-T	8.17901	1.81447	1.25465	88.2364	0.515437		62.13	12.98	12.33		64.15	35.53	10.86		79.25	13.08	27.53
TGFBR2-P	10.6442	2.09458	1.04789	85.8041	0.409285		52.03	17.35	9.93		76.63	34.2	12.4		75.05	16	23.38
TGFBR2-T	10.4621	2.59514	0.968805	85.4186	0.55532		47.33	19.1	8.41		64.1	35.35	8.63		73.58	26.05	16.65
							Macrophage				Monocyte				Ly6G+Neutrophile
	Neutrophile	Monocyte	Macrophage	CDC1	CDC2		PDL1+	iNos+	Arg1+		PDL1+	iNos+	Arg1+		PDL1+	iNos+	Arg1+
4T1C1-P	87.1734	2.31519	6.89981	0.391965	3.21961		0.541	0.263	0.036		0.693	0.286	0.117		0.529	0.471	0.0664
	87.3225	2.11265	6.98094	0.384544	3.19934		0.591	0.281	0.0321		0.743	0.266	0.121		0.581	0.468	0.0638
	86.8425	2.22351	7.16953	0.489581	3.27486		0.605	0.252	0.0411		0.771	0.222	0.154		0.656	0.419	0.0762
	86.6885	2.24112	7.3377	0.479166	3.25352		0.621	0.243	0.0383		0.808	0.253	0.143		0.698	0.449	0.0687
4T1C1-T	84.6022	1.61907	10.2995	0.21492	3.2644		0.457	0.187	0.0345		0.568	0.292	0.119		0.526	0.485	0.0582
	84.4143	1.615	10.7194	0.151111	3.10013		0.506	0.196	0.0374		0.677	0.225	0.143		0.599	0.463	0.0633
	84.8853	1.64195	10.1156	0.227234	3.12996		0.511	0.192	0.0333		0.698	0.271	0.124		0.625	0.454	0.0513
	85.1784	1.58896	9.90788	0.196547	3.12818		0.544	0.19	0.0337		0.735	0.297	0.0969		0.682	0.5	0.0374
sgNF1-P	90.0125	1.79227	6.41704	0.137056	1.64116		0.677	0.246	0.0643		0.717	0.239	0.132		0.364	0.5	0.0424
	90.6006	1.73994	5.84564	0.154738	1.65913		0.669	0.259	0.0576		0.687	0.304	0.109		0.348	0.513	0.0318
	89.8317	1.78361	6.48494	0.154804	1.74491		0.717	0.216	0.0586		0.752	0.219	0.146		0.43	0.452	0.0443
	90.2907	1.68723	6.40356	0.132298	1.4862		0.708	0.224	0.0687		0.758	0.213	0.166		0.469	0.476	0.0398
sgNF1-T	88.1125	1.65689	6.51563	0.319367	3.39566		0.529	0.157	0.0943		0.692	0.32	0.084		0.505	0.509	0.0476
	88.8749	1.51706	6.16187	0.393311	3.05284		0.509	0.142	0.109		0.716	0.342	0.12		0.523	0.5	0.0468
	87.7929	1.35545	7.03492	0.35698	3.45975		0.546	0.156	0.0961		0.733	0.349	0.0812		0.567	0.462	0.0433
	88.4642	1.44618	6.38567	0.294853	3.40906		0.511	0.154	0.121		0.728	0.299	0.117		0.573	0.473	0.0555
sgTSC1-P	88.8175	1.51204	7.16629	0.561906	1.94227		0.598	0.166	0.124		0.806	0.119	0.309		0.669	0.263	0.205
	89.3707	1.37221	6.94619	0.555605	1.75531		0.604	0.156	0.122		0.824	0.102	0.333		0.65	0.256	0.207
	89.1048	1.36203	7.133	0.52829	1.87184		0.6	0.138	0.124		0.82	0.075	0.362		0.704	0.236	0.224
	89.1388	1.31681	7.26166	0.558083	1.72469		0.613	0.164	0.0923		0.843	0.102	0.266		0.708	0.289	0.164
sgTSC1-T	87.9741	1.28697	8.33842	0.525043	1.8755		0.612	0.139	0.124		0.776	0.13	0.26		0.61	0.377	0.109
	88.667	1.28505	7.82878	0.471726	1.74748		0.607	0.119	0.129		0.755	0.125	0.266		0.632	0.347	0.117
	88.0458	1.27223	8.29521	0.550704	1.83608		0.627	0.121	0.136		0.825	0.124	0.294		0.663	0.34	0.119
	88.2589	1.17434	8.25365	0.514275	1.79881		0.639	0.14	0.104		0.814	0.144	0.281		0.661	0.357	0.0892
sgTGFBR2-P	86.048	1.09086	10.3736	0.42905	2.0584		0.524	0.187	0.0867		0.755	0.151	0.204		0.781	0.377	0.103
	85.7874	1.04039	10.6458	0.387661	2.13876		0.553	0.177	0.0971		0.758	0.164	0.212		0.796	0.349	0.113
	85.7865	1.02997	10.7165	0.395893	2.0712		0.503	0.162	0.117		0.748	0.155	0.281		0.749	0.307	0.15
	85.5944	1.03034	10.8408	0.424537	2.10997		0.501	0.168	0.0965		0.741	0.17	0.238		0.739	0.335	0.13
sgTGFBR2-T	85.9265	0.946795	9.93752	0.519396	2.66981		0.445	0.188	0.0872		0.706	0.237	0.162		0.597	0.362	0.0859
	85.5763	1.05702	10.1292	0.540758	2.69679		0.466	0.177	0.0834		0.72	0.268	0.182		0.628	0.335	0.0973
	84.4102	0.967798	11.4088	0.572279	2.64088		0.471	0.173	0.0996		0.74	0.23	0.195		0.66	0.346	0.0992
	85.7615	0.903609	10.3729	0.588849	2.37308		0.511	0.226	0.0661		0.777	0.307	0.127		0.679	0.371	0.0628
