# Supplementary material for: Loss of tumor suppressors promotes inflammatory tumor microenvironment and enhances LAG3+T cell mediated immune suppression
Source: Nat Commun. 2024 Jul 12;15:5873. doi: 10.1038/s41467-024-50262-8 (PMC11245525; doi:10.1038/s41467-024-50262-8)
Supplement: Supplementary file 4 — Source Data [file 41467_2024_50262_MOESM4_ESM.zip › Source Data Fig7_06-24-2024.xlsx]

## Sheet: Fig. 7A
Fig. 7A- % of high vs low expression of NF1/TSC1/TGFBR2 in Basal subtype vs other subtypes
	Basal Subtype% (Low-High)	Other Subtypes% (Low-High)		track_name	Stage	Subtype	NF1	TSC1	TGFBR2
NF1	74-26	43-57		TCGA-AR-A1AJ	STAGE I	BRCA_Basal	-0.0762	1.1661	1.5121
TSC1	75-25	42-58		TCGA-AR-A1AY	STAGE I	BRCA_Basal	-0.449	-1.4353	-0.8545
TGFBR2	66-34	44-56		TCGA-BH-A0AV	STAGE I	BRCA_Basal	0.1644	0.3932	0.4421
				TCGA-BH-A0BG	STAGE I	BRCA_Basal	0.2652	-1.2001	-0.5074
				TCGA-BH-A0BL	STAGE I	BRCA_Basal	0.3485	-0.1052	1.099
				TCGA-BH-A0BW	STAGE I	BRCA_Basal	1.8922	0.5707	-0.2985
				TCGA-BH-A0WA	STAGE I	BRCA_Basal	0.2253	-0.1732	-0.5432
				TCGA-E2-A1II	STAGE I	BRCA_Basal	-0.8399	-1.5072	-0.064
				TCGA-E2-A1LH	STAGE I	BRCA_Basal	-1.586	-1.2657	-0.5577
				TCGA-A2-A3XZ	STAGE I	BRCA_Her2	-0.9235	0.305	0.2324
				TCGA-BH-A18P	STAGE I	BRCA_Her2	0.9847	0.4542	-0.3594
				TCGA-E2-A152	STAGE I	BRCA_Her2	-0.0944	0.9803	0.186
				TCGA-GM-A2DH	STAGE I	BRCA_Her2	1.0893	0.147	-0.1574
				TCGA-AR-A24P	STAGE I	BRCA_LumA	2.0388	1.5367	0.41
				TCGA-E2-A1IO	STAGE I	BRCA_LumA	0.8864	2.069	0.9817
				TCGA-A1-A0SE	STAGE I	BRCA_LumA	0.6458	0.096	0.7152
				TCGA-A2-A0EP	STAGE I	BRCA_LumA	-1.0342	0.1287	1.6956
				TCGA-A2-A0YF	STAGE I	BRCA_LumA	0.6702	-0.2726	0.0573
				TCGA-A2-A0YI	STAGE I	BRCA_LumA	0.6581	1.0097	0.895
				TCGA-A2-A259	STAGE I	BRCA_LumA	0.9096	0.4755	0.9634
				TCGA-A7-A0CD	STAGE I	BRCA_LumA	1.5642	0.2104	-0.5667
				TCGA-A8-A0AD	STAGE I	BRCA_LumA	-0.5815	-0.7262	0.2739
				TCGA-A8-A08A	STAGE I	BRCA_LumA	0.1934	-0.0303	-0.5078
				TCGA-AO-A03M	STAGE I	BRCA_LumA	0.3109	-0.5361	0.4873
				TCGA-AO-A03V	STAGE I	BRCA_LumA	-0.8383	-1.8114	-0.0227
				TCGA-AR-A1AK	STAGE I	BRCA_LumA	1.1334	0.4396	1.2915
				TCGA-AR-A1AP	STAGE I	BRCA_LumA	-0.0581	-0.5073	0.1571
				TCGA-AR-A1AX	STAGE I	BRCA_LumA	0.2344	0.378	0.9303
				TCGA-AR-A2LE	STAGE I	BRCA_LumA	0.9073	1.7661	0.2922
				TCGA-AR-A252	STAGE I	BRCA_LumA	1.1569	0.2291	1.7033
				TCGA-AR-A255	STAGE I	BRCA_LumA	1.1063	0.8373	0.7395
				TCGA-B6-A0X0	STAGE I	BRCA_LumA	0.1045	0.3869	-1.646
				TCGA-B6-A1KI	STAGE I	BRCA_LumA	0.3971	0.6107	0.56
				TCGA-B6-A40B	STAGE I	BRCA_LumA	-1.1791	-0.903	-1.0396
				TCGA-BH-A0B0	STAGE I	BRCA_LumA	-0.7704	-0.0419	1.0644
				TCGA-BH-A0BO	STAGE I	BRCA_LumA	0.3346	0.0157	1.4678
				TCGA-BH-A0BP	STAGE I	BRCA_LumA	-0.8707	0.282	1.3197
				TCGA-BH-A0BQ	STAGE I	BRCA_LumA	0.0048	-0.9852	0.6786
				TCGA-BH-A0BR	STAGE I	BRCA_LumA	-0.1855	-1.0626	1.0428
				TCGA-BH-A0DO	STAGE I	BRCA_LumA	0.591	1.2015	0.4783
				TCGA-BH-A0DX	STAGE I	BRCA_LumA	-0.5626	0.0843	0.8842
				TCGA-BH-A0H3	STAGE I	BRCA_LumA	1.0768	0.8251	1.2971
				TCGA-BH-A0H5	STAGE I	BRCA_LumA	0.0505	-0.1419	1.3787
				TCGA-BH-A0H6	STAGE I	BRCA_LumA	-0.1542	0.421	-0.2389
				TCGA-BH-A0HA	STAGE I	BRCA_LumA	-0.4467	-1.3839	0.5947
				TCGA-BH-A0W7	STAGE I	BRCA_LumA	-0.938	-0.4857	0.5005
				TCGA-BH-A1ET	STAGE I	BRCA_LumA	0.9674	-0.4082	0.586
				TCGA-BH-A1EU	STAGE I	BRCA_LumA	0.9415	1.4642	1.9067
				TCGA-BH-A1FG	STAGE I	BRCA_LumA	0.3619	-0.9176	-0.5912
				TCGA-BH-A18K	STAGE I	BRCA_LumA	-0.1757	-0.2967	-0.0243
				TCGA-BH-A18S	STAGE I	BRCA_LumA	0.5747	-1.3369	-1.0126
				TCGA-E2-A1IF	STAGE I	BRCA_LumA	-0.8065	0.0812	-0.0043
				TCGA-E2-A1IH	STAGE I	BRCA_LumA	0.6665	0.0483	1.1512
				TCGA-E2-A1IJ	STAGE I	BRCA_LumA	0.3845	0.3085	1.3596
				TCGA-E2-A1IN	STAGE I	BRCA_LumA	-0.1091	0.1494	0.2608
				TCGA-E2-A14Z	STAGE I	BRCA_LumA	0.8661	-0.4684	0.4372
				TCGA-E2-A15C	STAGE I	BRCA_LumA	0.7237	1.8781	0.2
				TCGA-E2-A15F	STAGE I	BRCA_LumA	0.5479	-0.4956	-0.4396
				TCGA-E2-A15J	STAGE I	BRCA_LumA	0.5312	0.9203	-1.5106
				TCGA-E2-A15O	STAGE I	BRCA_LumA	0.1133	0.853	-1.1004
				TCGA-E2-A154	STAGE I	BRCA_LumA	0.6365	-0.3769	-0.6835
				TCGA-E2-A156	STAGE I	BRCA_LumA	0.8912	0.5392	-1.2905
				TCGA-GM-A2D9	STAGE I	BRCA_LumA	-0.4974	0.6336	-0.3209
				TCGA-GM-A2DI	STAGE I	BRCA_LumA	0.3398	-0.2363	1.6412
				TCGA-GM-A2DK	STAGE I	BRCA_LumA	-0.1909	0.1764	1.5773
				TCGA-GM-A2DL	STAGE I	BRCA_LumA	-0.6861	-0.5269	0.6013
				TCGA-OL-A66J	STAGE I	BRCA_LumA	-0.6897	0.5425	0.822
				TCGA-S3-AA14	STAGE I	BRCA_LumA	0.1609	0.5227	0.1856
				TCGA-A8-A06O	STAGE I	BRCA_LumB	0.1188	-0.1399	-0.1447
				TCGA-A8-A095	STAGE I	BRCA_LumB	0.6146	0.3399	-0.0967
				TCGA-AR-A24N	STAGE I	BRCA_LumB	0.7391	-0.3849	-0.1636
				TCGA-AR-A24S	STAGE I	BRCA_LumB	0.6161	0.3808	1.011
				TCGA-BH-A0C3	STAGE I	BRCA_LumB	0.6292	0.096	1.8394
				TCGA-BH-A0HY	STAGE I	BRCA_LumB	0.8329	1.6098	-0.5551
				TCGA-BH-A1FD	STAGE I	BRCA_LumB	-0.983	-1.7081	0.0645
				TCGA-BH-A209	STAGE I	BRCA_LumB	-0.7132	0.2561	0.2936
				TCGA-EW-A1IY	STAGE I	BRCA_LumB	1.2005	0.151	0.6104
				TCGA-EW-A1J6	STAGE I	BRCA_LumB	0.1231	0.1898	-0.3263
				TCGA-GM-A2DO	STAGE I	BRCA_LumB	-0.8639	1.8759	0.1528
				TCGA-Z7-A8R6	STAGE I	BRCA_LumB	-1.0086	0.0033	-1.2313
				TCGA-AO-A03U	STAGE I	BRCA_Normal	0.5215	-0.6576	4.9507
				TCGA-A1-A0SB	STAGE I	BRCA_Normal	1.2408	0.9552	0.7958
				TCGA-GM-A2DD	STAGE I	BRCA_Normal	-0.6377	-1.073	0.4846
				TCGA-B6-A402	STAGE I		-1.0983	-0.5565	-2.0631
				TCGA-A7-A3IY	STAGE I		-0.5387	-1.2982	0.5665
				TCGA-BH-A0B2	STAGE I		0.3167	0.0108	1.0344
				TCGA-BH-A0B8	STAGE I		0.888	-1.5632	-0.1587
				TCGA-E2-A14S	STAGE I		0.3893	1.1931	-0.3108
				TCGA-E2-A14U	STAGE I		-0.2222	0.849	0.8422
				TCGA-A2-A0SX	STAGE I	BRCA_Basal	0.2719	0.3288	0.4611
				TCGA-A2-A04Q	STAGE I	BRCA_Basal	-1.5592	-0.7432	0.2367
				TCGA-A7-A26F	STAGE I	BRCA_Basal	0.6567	0.9993	0.491
				TCGA-AO-A0J4	STAGE I	BRCA_Basal	-0.0089	0.1632	-0.2101
				TCGA-B6-A0I2	STAGE I	BRCA_Basal	-1.5607	-1.1087	-0.7937
				TCGA-B6-A0RU	STAGE I	BRCA_Basal	-0.1615	0.0085	0.6243
				TCGA-BH-A0B9	STAGE I	BRCA_Basal	-1.1665	-1.9035	-1.1847
				TCGA-BH-A0E6	STAGE I	BRCA_Basal	-1.1373	-1.568	-0.6451
				TCGA-BH-A18G	STAGE I	BRCA_Basal	-1.314	-1.243	0.3152
				TCGA-D8-A27M	STAGE I	BRCA_Basal	-0.5068	0.6955	0.7979
				TCGA-E2-A573	STAGE I	BRCA_Basal	-1.1028	-1.4768	-0.15
				TCGA-LL-A73Y	STAGE I	BRCA_Basal	-0.0928	0.634	0.3409
				TCGA-OL-A6VO	STAGE I	BRCA_Basal	-0.1232	0.3505	-1.6961
				TCGA-AO-A0J2	STAGE I	BRCA_Her2	-2.3363	-0.1206	-1.1241
				TCGA-LL-A5YO	STAGE I	BRCA_Her2	-2.0941	-1.1211	0.1106
				TCGA-OL-A5RZ	STAGE I	BRCA_Her2	-1.9575	-1.4987	-1.575
				TCGA-E9-A1R5	STAGE I	BRCA_LumA	2.4786	2.1306	0.1522
				TCGA-BH-A5J0	STAGE I	BRCA_LumA	-2.1838	-1.7443	-0.2797
				TCGA-OL-A66L	STAGE I	BRCA_LumA	-2.3098	-1.8607	-0.1443
				TCGA-AC-A8OP	STAGE I	BRCA_LumA	-0.2369	2.6037	0.2064
				TCGA-3C-AALK	STAGE I	BRCA_LumA	-1.0015	-0.3279	0.3783
				TCGA-A2-A0CP	STAGE I	BRCA_LumA	-0.5003	0.1305	0.6476
				TCGA-A2-A0CQ	STAGE I	BRCA_LumA	-0.2201	1.0302	-1.4187
				TCGA-A2-A0D3	STAGE I	BRCA_LumA	0.5249	1.0267	-0.6808
				TCGA-A2-A0EM	STAGE I	BRCA_LumA	1.0831	0.1382	-0.0254
				TCGA-A2-A0EO	STAGE I	BRCA_LumA	0.5492	-0.7645	0.9432
				TCGA-A2-A0EU	STAGE I	BRCA_LumA	0.0334	-1.3622	-0.6878
				TCGA-A2-A0EV	STAGE I	BRCA_LumA	0.9145	-0.4608	0.3873
				TCGA-A2-A04N	STAGE I	BRCA_LumA	-0.214	0.3828	0.2482
				TCGA-AC-A3QQ	STAGE I	BRCA_LumA	-1.4327	-1.8203	-1.4865
				TCGA-AC-A8OR	STAGE I	BRCA_LumA	-0.1916	-0.486	-0.9823
				TCGA-AN-A0FN	STAGE I	BRCA_LumA	0.3204	-0.9988	1.8236
				TCGA-AN-A0FS	STAGE I	BRCA_LumA	0.4938	0.5816	1.0549
				TCGA-B6-A0IP	STAGE I	BRCA_LumA	0.5287	1.5323	-0.3302
				TCGA-B6-A0RN	STAGE I	BRCA_LumA	0.1195	0.3356	-0.3225
				TCGA-BH-A0EB	STAGE I	BRCA_LumA	0.5113	-0.471	0.5632
				TCGA-BH-A0HB	STAGE I	BRCA_LumA	0.4012	-0.9835	-0.6837
				TCGA-BH-A0HI	STAGE I	BRCA_LumA	0.033	-1.4933	-0.1362
				TCGA-BH-A8FY	STAGE I	BRCA_LumA	-0.8808	1.2546	-0.6519
				TCGA-BH-A18H	STAGE I	BRCA_LumA	-0.9145	0.22	0.4639
				TCGA-BH-A201	STAGE I	BRCA_LumA	0.585	0.0491	0.7255
				TCGA-D8-A1JH	STAGE I	BRCA_LumA	0.7637	0.5784	1.1238
				TCGA-D8-A1JP	STAGE I	BRCA_LumA	-0.1839	0.3498	0.5751
				TCGA-D8-A1JS	STAGE I	BRCA_LumA	-1.4012	-0.9368	-0.012
				TCGA-D8-A1JU	STAGE I	BRCA_LumA	0.3101	0.7159	1.927
				TCGA-D8-A1XA	STAGE I	BRCA_LumA	1.0625	0.1751	-0.6353
				TCGA-D8-A1XM	STAGE I	BRCA_LumA	1.7545	1.08	0.8961
				TCGA-D8-A1XU	STAGE I	BRCA_LumA	0.288	0.9758	0.3326
				TCGA-D8-A4Z1	STAGE I	BRCA_LumA	0.0933	1.1348	1.2168
				TCGA-D8-A27E	STAGE I	BRCA_LumA	1.0267	-0.1469	-0.3868
				TCGA-D8-A27P	STAGE I	BRCA_LumA	1.0875	1.1685	-0.4881
				TCGA-E2-A1BC	STAGE I	BRCA_LumA	-0.086	0.3642	0.8305
				TCGA-E2-A1IU	STAGE I	BRCA_LumA	0.5429	-0.2674	0.022
				TCGA-E2-A15P	STAGE I	BRCA_LumA	0.7687	1.7097	0.8538
				TCGA-E2-A576	STAGE I	BRCA_LumA	-1.3637	0.4451	-1.6876
				TCGA-E9-A1RA	STAGE I	BRCA_LumA	-0.1418	0.58	-0.2394
				TCGA-E9-A22B	STAGE I	BRCA_LumA	0.1884	-1.8473	0.5372
				TCGA-E9-A229	STAGE I	BRCA_LumA	0.9197	1.8671	0.91
				TCGA-E9-A247	STAGE I	BRCA_LumA	-0.2052	0.3912	-1.1841
				TCGA-EW-A1J3	STAGE I	BRCA_LumA	0.6541	1.1258	-0.6352
				TCGA-LL-A440	STAGE I	BRCA_LumA	-0.0827	1.3487	1.6841
				TCGA-LL-A740	STAGE I	BRCA_LumA	-0.5365	-0.3101	1.1205
				TCGA-OL-A5RX	STAGE I	BRCA_LumA	-0.0135	0.3004	0.2632
				TCGA-OL-A6VR	STAGE I	BRCA_LumA	-0.8234	-0.487	-0.3068
				TCGA-WT-AB44	STAGE I	BRCA_LumA	-1.5418	1.1175	-1.3384
				TCGA-A2-A04R	STAGE I	BRCA_LumB	0.2788	-2.1077	-0.8926
				TCGA-AN-A0FF	STAGE I	BRCA_LumB	0.296	0.0734	0.2628
				TCGA-AN-A0FY	STAGE I	BRCA_LumB	-0.4676	1.2634	-0.4524
				TCGA-BH-A0H0	STAGE I	BRCA_LumB	-0.7073	1.6874	-0.5198
				TCGA-BH-A0HU	STAGE I	BRCA_LumB	-0.4498	1.2067	-1.2185
				TCGA-BH-A0HW	STAGE I	BRCA_LumB	1.6821	0.9012	-1.4613
				TCGA-C8-A3M8	STAGE I	BRCA_LumB	0.7718	1.7568	0.0944
				TCGA-D8-A1J9	STAGE I	BRCA_LumB	0.8644	1.901	0.3551
				TCGA-D8-A13Y	STAGE I	BRCA_LumB	-0.4912	-1.2963	-1.8347
				TCGA-E9-A1R4	STAGE I	BRCA_LumB	0.4119	1.3737	0.4547
				TCGA-BH-A1FU	STAGE I	BRCA_Normal	0.3852	0.6373	0.9108
				TCGA-BH-A8FZ	STAGE I	BRCA_Normal	-0.249	-0.6329	0.624
				TCGA-LD-A9QF	STAGE I	BRCA_Normal	-1.4961	-0.7899	1.2421
				TCGA-E2-A1LS	STAGE I		-2.2837	0.4211	0.5841
				TCGA-A7-A0DC	STAGE I		0.9391	-0.3523	-2.3645
				TCGA-BH-A0HN	STAGE I		-0.8431	1.1199	-2.2411
				TCGA-E9-A54X	STAGE I		-0.1288	-1.0847	-2.6372
				TCGA-A7-A3J1	STAGE I		0.381	1.1908	0.9672
				TCGA-BH-A0HF	STAGE I		0.0665	-1.1169	0.5261
				TCGA-EW-A1PF	STAGE I		-0.1306	0.0976	0.7628
				TCGA-LL-A441	STAGE I		0.0748	0.3666	0.828
				TCGA-A2-A0ER	STAGE I	BRCA_LumA	1.2011	0.1285	-0.45
				TCGA-BH-A42V	STAGE I	BRCA_LumA	-0.5519	0.4205	1.028
				TCGA-E2-A570	STAGE I	BRCA_LumA	-0.5773	-0.4007	0.2005
				TCGA-OL-A66H	STAGE I	BRCA_LumA	-1.3625	-1.26	-0.0591
				TCGA-A2-A0T3	STAGE I	BRCA_LumB	-0.0088	1.4134	-0.2816
				TCGA-AC-A5EI	STAGE I
				TCGA-EW-A6SB	STAGE II	BRCA_Basal	-3.3502	-2.294	-1.6548
				TCGA-AR-A2LM	STAGE II	BRCA_LumA	1.5059	1.0112	1.1277
				TCGA-B6-A0WZ	STAGE II	BRCA_LumA	0.011	0.0947	-1.0727
				TCGA-OK-A5Q2	STAGE II	BRCA_LumA	-0.7837	0.233	0.7495
				TCGA-BH-A202	STAGE II	BRCA_LumB	0.9704	0.3045	-0.1036
				TCGA-EW-A6SA	STAGE II		-0.9139	0.098	-1.5152
				TCGA-OL-A5RW	STAGE II	BRCA_Basal	-2.7072	-1.9796	-2.2433
				TCGA-A2-A4S1	STAGE II	BRCA_Basal	-2.5943	-0.4971	0.7951
				TCGA-A7-A6VW	STAGE II	BRCA_Basal	-2.2772	-1.3327	-1.5927
				TCGA-AN-A0AT	STAGE II	BRCA_Basal	-4.8941	-1.452	0.1658
				TCGA-AN-A0FL	STAGE II	BRCA_Basal	-4.075	-1.7612	-0.6544
				TCGA-E9-A3QA	STAGE II	BRCA_Basal	-2.6368	-1.5754	-0.6104
				TCGA-LL-A6FR	STAGE II	BRCA_Basal	-2.8491	-1.2315	-1.66
				TCGA-LL-A8F5	STAGE II	BRCA_Basal	-2.0632	0.5394	-1.2316
				TCGA-AC-A6IW	STAGE II	BRCA_Basal	-1.4959	-2.5946	-0.5542
				TCGA-AR-A0TP	STAGE II	BRCA_Basal	-1.624	-2.2223	-0.6886
				TCGA-E2-A14R	STAGE II	BRCA_Basal	-1.0968	-2.0706	-1.6236
				TCGA-EW-A1P4	STAGE II	BRCA_Basal	-0.3193	-2.2256	0.0927
				TCGA-A2-A25F	STAGE II	BRCA_Basal	0.4562	-0.0707	2.1035
				TCGA-BH-A1F0	STAGE II	BRCA_Basal	0.6296	0.417	2.0601
				TCGA-A1-A0SK	STAGE II	BRCA_Basal	0.4825	0.3035	-2.3892
				TCGA-B6-A0I1	STAGE II	BRCA_Basal	0.0087	-0.5515	-3.2572
				TCGA-E2-A1LG	STAGE II	BRCA_Basal	0.4378	-0.4456	-2.8161
				TCGA-E2-A574	STAGE II	BRCA_Basal	-1.3244	-1.4015	-2.9605
				TCGA-A1-A0SP	STAGE II	BRCA_Basal	-0.4859	-0.4736	-0.7324
				TCGA-A2-A0CM	STAGE II	BRCA_Basal	-0.7218	-0.2453	-0.1854
				TCGA-A2-A0D0	STAGE II	BRCA_Basal	-0.3117	-0.8204	-0.0796
				TCGA-A2-A0D2	STAGE II	BRCA_Basal	-0.5108	-1.7719	0.3917
				TCGA-A2-A0ST	STAGE II	BRCA_Basal	-0.2641	-0.4144	1.0395
				TCGA-A2-A0YM	STAGE II	BRCA_Basal	0.8907	0.8505	-0.7133
				TCGA-A2-A04T	STAGE II	BRCA_Basal	-0.6181	-0.0974	-1.1781
				TCGA-A2-A04U	STAGE II	BRCA_Basal	-0.8082	-0.9034	-0.9726
				TCGA-A2-A3XX	STAGE II	BRCA_Basal	-0.9344	-1.1566	-1.0814
				TCGA-A7-A0CE	STAGE II	BRCA_Basal	0.8339	-0.9337	-0.136
				TCGA-A7-A0DA	STAGE II	BRCA_Basal	-0.4618	0.5155	-0.6537
				TCGA-A7-A4SD	STAGE II	BRCA_Basal	-0.1635	-1.0253	-0.5469
				TCGA-A7-A4SE	STAGE II	BRCA_Basal	-0.3332	-0.0627	-0.1363
				TCGA-A7-A5ZV	STAGE II	BRCA_Basal	-0.8342	0.6771	-1.4453
				TCGA-A7-A6VV	STAGE II	BRCA_Basal	-0.7585	-1.1875	-0.0967
				TCGA-A7-A13D	STAGE II	BRCA_Basal	-0.3845	-0.9658	-0.5846
				TCGA-A7-A26G	STAGE II	BRCA_Basal	0.056	0.5159	1.405
				TCGA-A7-A26I	STAGE II	BRCA_Basal	0.2399	-1.4125	0.7584
				TCGA-A8-A07O	STAGE II	BRCA_Basal	0.6373	-0.137	-1.0724
				TCGA-AC-A62X	STAGE II	BRCA_Basal	-0.2791	-1.7361	-1.039
				TCGA-AN-A0AR	STAGE II	BRCA_Basal	-0.5782	0.336	-1.1477
				TCGA-AN-A0FX	STAGE II	BRCA_Basal	-0.3343	1.4313	0.0153
				TCGA-AN-A0XU	STAGE II	BRCA_Basal	0.9562	-1.073	-0.7965
				TCGA-AO-A0J6	STAGE II	BRCA_Basal	-0.1303	-0.5913	-0.9502
				TCGA-AO-A1KR	STAGE II	BRCA_Basal	-0.2558	-1.406	0.1303
				TCGA-AO-A12F	STAGE II	BRCA_Basal	0.1683	0.1085	0.9333
				TCGA-AO-A124	STAGE II	BRCA_Basal	1.0655	-0.837	-0.9346
				TCGA-AO-A128	STAGE II	BRCA_Basal	-0.2083	-0.0183	0.9007
				TCGA-AQ-A04J	STAGE II	BRCA_Basal	-0.0622	-0.903	1.1232
				TCGA-AR-A0U4	STAGE II	BRCA_Basal	-0.3256	-1.6725	-0.2523
				TCGA-AR-A1AI	STAGE II	BRCA_Basal	1.0311	-0.1833	-0.2715
				TCGA-AR-A1AQ	STAGE II	BRCA_Basal	-0.9469	-1.5368	-0.1038
				TCGA-AR-A256	STAGE II	BRCA_Basal	0.0172	-0.6101	-0.9433
				TCGA-BH-A0DL	STAGE II	BRCA_Basal	-1.4856	-0.2941	-0.4956
				TCGA-BH-A0RX	STAGE II	BRCA_Basal	-0.3547	-1.3633	0.792
				TCGA-BH-A1FC	STAGE II	BRCA_Basal	-0.2449	0.9561	-0.8328
				TCGA-BH-A18T	STAGE II	BRCA_Basal	0.9623	-0.517	-1.33
				TCGA-C8-A1HJ	STAGE II	BRCA_Basal	-0.5658	-1.2771	-0.2509
				TCGA-C8-A12V	STAGE II	BRCA_Basal	-0.9481	-0.9012	0.6604
				TCGA-C8-A134	STAGE II	BRCA_Basal	-0.3091	-0.7633	-0.7939
				TCGA-D8-A1JK	STAGE II	BRCA_Basal	-1.5876	-0.4746	0.4389
				TCGA-D8-A1JL	STAGE II	BRCA_Basal	-0.1238	0.6402	0.6407
				TCGA-D8-A1XQ	STAGE II	BRCA_Basal	-0.9117	-0.9684	-0.0826
				TCGA-D8-A27F	STAGE II	BRCA_Basal	-0.156	-0.8231	-0.1319
				TCGA-D8-A27H	STAGE II	BRCA_Basal	-0.3849	-0.4241	0.4383
				TCGA-D8-A143	STAGE II	BRCA_Basal	0.8079	-0.4797	-0.1985
				TCGA-E2-A1B6	STAGE II	BRCA_Basal	-1.1693	-1.1822	-0.3098
				TCGA-E2-A14Y	STAGE II	BRCA_Basal	-1.4432	-1.1042	-0.5747
				TCGA-E2-A150	STAGE II	BRCA_Basal	-0.3063	-0.6376	-0.0868
				TCGA-E2-A158	STAGE II	BRCA_Basal	-0.1411	1.3951	-1.6898
				TCGA-E2-A159	STAGE II	BRCA_Basal	-0.2112	-0.3469	0.2193
				TCGA-E9-A1N8	STAGE II	BRCA_Basal	-0.0687	0.1494	-1.1483
				TCGA-E9-A1N9	STAGE II	BRCA_Basal	1.4751	0.5411	0.4504
				TCGA-E9-A22G	STAGE II	BRCA_Basal	-1.5059	0.3159	-1.6453
				TCGA-E9-A243	STAGE II	BRCA_Basal	0.0696	-0.064	1.2116
				TCGA-E9-A244	STAGE II	BRCA_Basal	-0.4267	-0.9599	-0.6156
				TCGA-EW-A1PH	STAGE II	BRCA_Basal	-1.1297	0.7526	-0.4384
				TCGA-GM-A2DF	STAGE II	BRCA_Basal	-1.2808	-1.5449	-0.5131
				TCGA-GM-A3XL	STAGE II	BRCA_Basal	-1.3372	-0.7514	-1.3988
				TCGA-HN-A2NL	STAGE II	BRCA_Basal	-0.939	-0.8733	-1.0792
				TCGA-OL-A5D7	STAGE II	BRCA_Basal	-1.5019	-0.2936	-1.6357
				TCGA-OL-A66I	STAGE II	BRCA_Basal	-1.5424	-1.382	0.1054
				TCGA-S3-AA10	STAGE II	BRCA_Basal	-0.8239	-0.5203	-0.3311
				TCGA-BH-A18R	STAGE II	BRCA_Her2	4.2937	0.3156	-0.2002
				TCGA-A2-A3XV	STAGE II	BRCA_Her2	-2.3274	-0.8328	-1.8164
				TCGA-OL-A66P	STAGE II	BRCA_Her2	-2.0428	-0.9691	0.222
				TCGA-A2-A0D1	STAGE II	BRCA_Her2	-1.3709	-2.0574	-0.6393
				TCGA-A2-A0CX	STAGE II	BRCA_Her2	1.6655	-0.8509	0.3653
				TCGA-A2-A0EQ	STAGE II	BRCA_Her2	0.7647	-0.1159	0.0749
				TCGA-A2-A04X	STAGE II	BRCA_Her2	-1.6278	-0.9765	-0.4531
				TCGA-A8-A08B	STAGE II	BRCA_Her2	1.9833	-1.0765	-1.7807
				TCGA-A8-A094	STAGE II	BRCA_Her2	-0.4018	-0.8601	1.1657
				TCGA-AC-A3W5	STAGE II	BRCA_Her2	-0.8123	-0.3338	0.8537
				TCGA-AC-A23H	STAGE II	BRCA_Her2	0.3087	-0.2655	-0.4393
				TCGA-AN-A0FV	STAGE II	BRCA_Her2	-0.0204	0.8485	0.078
				TCGA-AO-A12D	STAGE II	BRCA_Her2	-0.1489	-0.8151	0.7475
				TCGA-AR-A0TX	STAGE II	BRCA_Her2	0.5486	0.0038	0.8669
				TCGA-AR-A24U	STAGE II	BRCA_Her2	0.8891	-0.3245	0.9692
				TCGA-B6-A0RH	STAGE II	BRCA_Her2	-0.8669	-1.4195	-0.4971
				TCGA-B6-A0RS	STAGE II	BRCA_Her2	-0.5477	0.6849	-0.4856
				TCGA-BH-A0AW	STAGE II	BRCA_Her2	-1.6136	-1.6403	0.7679
				TCGA-BH-A1EN	STAGE II	BRCA_Her2	-1.656	-1.3617	0.3478
				TCGA-C8-A1HF	STAGE II	BRCA_Her2	-0.3591	-0.953	-0.0871
				TCGA-C8-A12L	STAGE II	BRCA_Her2	1.0883	1.0559	-0.8151
				TCGA-C8-A12T	STAGE II	BRCA_Her2	-1.2564	-1.11	0.0333
				TCGA-C8-A26X	STAGE II	BRCA_Her2	-0.7559	-1.8468	0.4663
				TCGA-C8-A26Y	STAGE II	BRCA_Her2	0.4238	1.7381	-1.2781
				TCGA-C8-A275	STAGE II	BRCA_Her2	-0.5229	0.6225	-0.0959
				TCGA-D8-A1JG	STAGE II	BRCA_Her2	0.6773	1.4634	0.4234
				TCGA-D8-A1XT	STAGE II	BRCA_Her2	0.1107	0.6002	0.2853
				TCGA-E9-A1RH	STAGE II	BRCA_Her2	1.9905	0.25	0.5503
				TCGA-E9-A248	STAGE II	BRCA_Her2	0.5742	1.2306	0.509
				TCGA-GM-A2DB	STAGE II	BRCA_Her2	-1.1315	-1.8099	-1.1344
				TCGA-LL-A6FP	STAGE II	BRCA_LumA	-2.4377	-1.3041	-2.733
				TCGA-A7-A56D	STAGE II	BRCA_LumA	-2.8623	-1.8643	-1.8332
				TCGA-LL-A5YN	STAGE II	BRCA_LumA	-2.2638	-0.6306	-0.658
				TCGA-A8-A09V	STAGE II	BRCA_LumA	1.4101	2.6651	0.039
				TCGA-AO-A125	STAGE II	BRCA_LumA	-0.0629	2.2172	-1.4658
				TCGA-A8-A07B	STAGE II	BRCA_LumA	1.3722	-2.0222	-0.2344
				TCGA-AN-A03X	STAGE II	BRCA_LumA	-0.1314	-2.3456	0.7038
				TCGA-AO-A12G	STAGE II	BRCA_LumA	-0.2175	-2.3982	0.4184
				TCGA-E9-A2JT	STAGE II	BRCA_LumA	-0.1509	1.1991	2.0278
				TCGA-B6-A0IA	STAGE II	BRCA_LumA	-0.1284	-0.7504	-3.5717
				TCGA-5L-AAT0	STAGE II	BRCA_LumA	-0.4674	0.6909	0.2807
				TCGA-A1-A0SD	STAGE II	BRCA_LumA	0.9778	0.5292	0.7284
				TCGA-A1-A0SF	STAGE II	BRCA_LumA	-0.2353	-1.1266	0.873
				TCGA-A1-A0SH	STAGE II	BRCA_LumA	1.3196	-0.1721	1.2511
				TCGA-A2-A0CT	STAGE II	BRCA_LumA	0.9247	-1.009	-0.7889
				TCGA-A2-A0CU	STAGE II	BRCA_LumA	1.4226	-0.6363	0.1621
				TCGA-A2-A0EN	STAGE II	BRCA_LumA	0.1196	0.5557	1.224
				TCGA-A2-A0ES	STAGE II	BRCA_LumA	0.7726	0.5782	1.7954
				TCGA-A2-A0SU	STAGE II	BRCA_LumA	0.4748	-0.8957	0.5209
				TCGA-A2-A0T4	STAGE II	BRCA_LumA	0.1487	-0.5469	1.1164
				TCGA-A2-A0T5	STAGE II	BRCA_LumA	0.3729	0.0422	-0.2131
				TCGA-A2-A0T7	STAGE II	BRCA_LumA	0.8057	0.3273	0.3912
				TCGA-A2-A04V	STAGE II	BRCA_LumA	0.1022	0.3631	-0.0674
				TCGA-A2-A1FZ	STAGE II	BRCA_LumA	0.8978	0.3944	0.9162
				TCGA-A7-A0CG	STAGE II	BRCA_LumA	0.253	0.5296	1.3635
				TCGA-A7-A0CH	STAGE II	BRCA_LumA	0.9148	0.6415	-0.5365
				TCGA-A7-A0D9	STAGE II	BRCA_LumA	0.8865	-0.1079	-0.1737
				TCGA-A7-A0DB	STAGE II	BRCA_LumA	-0.026	0.3786	0.2731
				TCGA-A7-A3RF	STAGE II	BRCA_LumA	-0.2445	-0.8962	-1.2849
				TCGA-A7-A5ZW	STAGE II	BRCA_LumA	-0.1496	-0.5132	0.8823
				TCGA-A7-A13G	STAGE II	BRCA_LumA	0.8003	1.893	-0.9895
				TCGA-A7-A26H	STAGE II	BRCA_LumA	1.3995	1.5694	0.5338
				TCGA-A7-A26J	STAGE II	BRCA_LumA	1.8498	0.6971	0.1918
				TCGA-A8-A0A1	STAGE II	BRCA_LumA	0.6303	0.9255	0.6636
				TCGA-A8-A0A2	STAGE II	BRCA_LumA	0.5862	1.5606	0.1592
				TCGA-A8-A0A4	STAGE II	BRCA_LumA	0.5631	1.7982	0.802
				TCGA-A8-A0A9	STAGE II	BRCA_LumA	0.7032	0.2581	-0.3134
				TCGA-A8-A0AB	STAGE II	BRCA_LumA	1.9329	1.2904	-0.8524
				TCGA-A8-A06Y	STAGE II	BRCA_LumA	0.4184	1.5958	-1.234
				TCGA-A8-A07G	STAGE II	BRCA_LumA	1.2313	-0.6584	0.6195
				TCGA-A8-A07Z	STAGE II	BRCA_LumA	-0.3574	-0.4822	-1.2182
				TCGA-A8-A086	STAGE II	BRCA_LumA	0.6088	0.1769	-0.0471
				TCGA-A8-A090	STAGE II	BRCA_LumA	0.9558	-0.9112	0.1555
				TCGA-A8-A091	STAGE II	BRCA_LumA	1.3041	1.5528	0.1389
				TCGA-A8-A093	STAGE II	BRCA_LumA	0.9703	1.2279	-0.2039
				TCGA-AC-A2FB	STAGE II	BRCA_LumA	1.0872	0.7312	1.5995
				TCGA-AC-A3YJ	STAGE II	BRCA_LumA	-1.2896	-1.3154	-1.288
				TCGA-AC-A5XS	STAGE II	BRCA_LumA	-1.1405	-0.5989	0.38
				TCGA-AC-A8OS	STAGE II	BRCA_LumA	-0.5028	1.344	1.496
				TCGA-AN-A0FD	STAGE II	BRCA_LumA	0.3297	-1.2072	-0.2348
				TCGA-AN-A0XL	STAGE II	BRCA_LumA	0.2236	0.4344	1.5901
				TCGA-AN-A046	STAGE II	BRCA_LumA	-0.9899	-0.2418	-0.0716
				TCGA-AN-A049	STAGE II	BRCA_LumA	0.2202	0.1426	0.1545
				TCGA-AO-A0J8	STAGE II	BRCA_LumA	0.3113	-0.2251	-0.4512
				TCGA-AO-A0JC	STAGE II	BRCA_LumA	-0.5441	1.4751	1.816
				TCGA-AO-A0JF	STAGE II	BRCA_LumA	0.6442	-0.3465	1.6251
				TCGA-AO-A0JI	STAGE II	BRCA_LumA	0.4251	0.1716	-0.4721
				TCGA-AO-A12A	STAGE II	BRCA_LumA	0.4599	0.2539	0.5497
				TCGA-AO-A12B	STAGE II	BRCA_LumA	-0.3309	-0.5196	-1.2427
				TCGA-AO-A12H	STAGE II	BRCA_LumA	-0.068	-0.4603	-0.8981
				TCGA-AO-A126	STAGE II	BRCA_LumA	-0.3376	0.0203	0.4027
				TCGA-AR-A1AN	STAGE II	BRCA_LumA	-0.2761	0.4905	0.61
				TCGA-AR-A2LN	STAGE II	BRCA_LumA	0.6233	1.031	1.6667
				TCGA-AR-A5QM	STAGE II	BRCA_LumA	-0.8218	0.3297	0.5939
				TCGA-AR-A24X	STAGE II	BRCA_LumA	1.0519	0.5469	0.1429
				TCGA-B6-A0IO	STAGE II	BRCA_LumA	-0.3307	-0.8198	-1.8068
				TCGA-B6-A2IU	STAGE II	BRCA_LumA	-0.3386	0.5344	-0.4554
				TCGA-B6-A401	STAGE II	BRCA_LumA	-0.1898	-0.8559	-0.4049
				TCGA-BH-A0AY	STAGE II	BRCA_LumA	-1.2928	-0.8799	0.8796
				TCGA-BH-A0BT	STAGE II	BRCA_LumA	-0.3003	-1.7977	-0.7543
				TCGA-BH-A0DE	STAGE II	BRCA_LumA	0.6578	0.5178	1.5191
				TCGA-BH-A0DG	STAGE II	BRCA_LumA	-0.4307	0.2105	1.0949
				TCGA-BH-A0DK	STAGE II	BRCA_LumA	-0.4775	-0.4172	1.1393
				TCGA-BH-A0DT	STAGE II	BRCA_LumA	0.543	0.5426	0.7654
				TCGA-BH-A0EA	STAGE II	BRCA_LumA	0.4994	0.7568	1.1608
				TCGA-BH-A0EI	STAGE II	BRCA_LumA	1.2392	0.1056	0.813
				TCGA-BH-A0GY	STAGE II	BRCA_LumA	0.4131	-1.2731	-0.3161
				TCGA-BH-A0GZ	STAGE II	BRCA_LumA	-0.1748	-0.3592	0.2065
				TCGA-BH-A0H9	STAGE II	BRCA_LumA	1.1022	-1.0862	-0.3226
				TCGA-BH-A0HO	STAGE II	BRCA_LumA	0.6436	-0.1965	-0.0282
				TCGA-BH-A0HQ	STAGE II	BRCA_LumA	0.6532	0.5001	-0.1329
				TCGA-BH-A0W4	STAGE II	BRCA_LumA	1.0411	-0.0758	0.2386
				TCGA-BH-A0W5	STAGE II	BRCA_LumA	0.1377	1.0839	1.0658
				TCGA-BH-A1EO	STAGE II	BRCA_LumA	0.9255	0.1071	1.1147
				TCGA-BH-A1EW	STAGE II	BRCA_LumA	1.6654	0.3409	1.0507
				TCGA-BH-A1EY	STAGE II	BRCA_LumA	-0.4833	0.6915	0.9206
				TCGA-BH-A2L8	STAGE II	BRCA_LumA	-0.5528	-0.7555	0.208
				TCGA-BH-A6R8	STAGE II	BRCA_LumA	-1.4741	-1.0793	-1.3628
				TCGA-BH-A18F	STAGE II	BRCA_LumA	-1.2622	0.9253	0.94
				TCGA-BH-A18I	STAGE II	BRCA_LumA	0.3859	0.4778	0.6137
				TCGA-BH-A18N	STAGE II	BRCA_LumA	0.6229	0.4479	-0.45
				TCGA-C8-A1HE	STAGE II	BRCA_LumA	0.9872	0.732	-0.2686
				TCGA-C8-A12N	STAGE II	BRCA_LumA	-0.1827	0.1868	0.1815
				TCGA-C8-A12O	STAGE II	BRCA_LumA	0.9556	-1.1453	0.389
				TCGA-C8-A26Z	STAGE II	BRCA_LumA	0.969	0.7136	-0.5112
				TCGA-D8-A1XV	STAGE II	BRCA_LumA	0.8871	1.1184	-0.8786
				TCGA-D8-A1XY	STAGE II	BRCA_LumA	1.0412	-0.5973	0.4514
				TCGA-D8-A27G	STAGE II	BRCA_LumA	0.6434	0.5227	0.5588
				TCGA-D8-A27V	STAGE II	BRCA_LumA	-0.0521	1.4568	1.1078
				TCGA-D8-A73U	STAGE II	BRCA_LumA	-0.9623	0.8772	1.3516
				TCGA-D8-A73X	STAGE II	BRCA_LumA	-0.027	1.5864	-0.194
				TCGA-D8-A145	STAGE II	BRCA_LumA	0.7729	0.7439	1.4235
				TCGA-E2-A1B5	STAGE II	BRCA_LumA	-0.8942	-0.1975	1.2765
				TCGA-E2-A1BD	STAGE II	BRCA_LumA	-0.3011	1.2334	-0.1014
				TCGA-E2-A1IK	STAGE II	BRCA_LumA	-0.319	-1.6736	-0.2199
				TCGA-E2-A1IL	STAGE II	BRCA_LumA	0.9298	1.1072	0.2771
				TCGA-E2-A1L6	STAGE II	BRCA_LumA	0.7346	0.9748	0.3279
				TCGA-E2-A1L9	STAGE II	BRCA_LumA	0.1101	0.6053	0.6258
				TCGA-E2-A1LA	STAGE II	BRCA_LumA	-0.454	0.0583	-1.0326
				TCGA-E2-A10F	STAGE II	BRCA_LumA	0.0523	0.2632	0.6874
				TCGA-E2-A14T	STAGE II	BRCA_LumA	0.6743	0.1473	-0.5235
				TCGA-E2-A15D	STAGE II	BRCA_LumA	0.4129	1.3128	0.8025
				TCGA-E2-A15E	STAGE II	BRCA_LumA	0.433	0.7948	0.3856
				TCGA-E2-A15G	STAGE II	BRCA_LumA	0.3237	1.3587	-0.7226
				TCGA-E2-A15H	STAGE II	BRCA_LumA	-0.4044	0.9384	-0.7554
				TCGA-E2-A15I	STAGE II	BRCA_LumA	0.9019	1.0834	0.2049
				TCGA-E2-A15L	STAGE II	BRCA_LumA	0.7308	0.2521	-0.1428
				TCGA-E2-A15M	STAGE II	BRCA_LumA	0.3676	0.7031	1.9532
				TCGA-E2-A15R	STAGE II	BRCA_LumA	0.8791	0.9527	-1.1805
				TCGA-E2-A105	STAGE II	BRCA_LumA	1.0376	0.8873	-1.388
				TCGA-E9-A1NG	STAGE II	BRCA_LumA	0.4214	-1.1322	1.8347
				TCGA-E9-A1QZ	STAGE II	BRCA_LumA	0.5576	-0.3956	1.4579
				TCGA-E9-A1R0	STAGE II	BRCA_LumA	-0.597	0.4278	0.6013
				TCGA-E9-A1R6	STAGE II	BRCA_LumA	0.1022	-0.5847	-0.7625
				TCGA-E9-A1RD	STAGE II	BRCA_LumA	0.6371	0.8466	-0.1999
				TCGA-E9-A24A	STAGE II	BRCA_LumA	1.1113	1.5904	0.514
				TCGA-E9-A295	STAGE II	BRCA_LumA	-0.1626	-0.9942	0.6457
				TCGA-EW-A1IX	STAGE II	BRCA_LumA	0.9941	0.6838	0.7373
				TCGA-EW-A1P3	STAGE II	BRCA_LumA	0.749	-0.6396	-0.4107
				TCGA-EW-A1PE	STAGE II	BRCA_LumA	0.917	-0.1609	0.4646
				TCGA-EW-A6S9	STAGE II	BRCA_LumA	-0.2634	-0.3605	0.0705
				TCGA-EW-A6SC	STAGE II	BRCA_LumA	0.1976	-0.261	0.3598
				TCGA-EW-A423	STAGE II	BRCA_LumA	-0.5689	-0.3767	-1.3765
				TCGA-GM-A2DC	STAGE II	BRCA_LumA	-0.3822	1.1946	-1.5349
				TCGA-GM-A2DM	STAGE II	BRCA_LumA	0.5879	0.4873	-0.5663
				TCGA-GM-A2DN	STAGE II	BRCA_LumA	0.2536	-0.5102	0.2708
				TCGA-GM-A3NW	STAGE II	BRCA_LumA	-0.2535	-0.3179	-0.2837
				TCGA-JL-A3YX	STAGE II	BRCA_LumA	-1.0252	-0.0303	-0.9049
				TCGA-LL-A50Y	STAGE II	BRCA_LumA	-1.5239	-0.8248	-1.4851
				TCGA-OL-A5DA	STAGE II	BRCA_LumA	0.1086	0.6608	-1.2423
				TCGA-OL-A5RU	STAGE II	BRCA_LumA	-0.8468	-0.0338	0.3435
				TCGA-OL-A6VQ	STAGE II	BRCA_LumA	0.1856	0.0086	0.9431
				TCGA-OL-A66K	STAGE II	BRCA_LumA	-0.1051	0.7144	-0.0456
				TCGA-PE-A5DD	STAGE II	BRCA_LumA	-1.1768	0.6412	0.4808
				TCGA-PE-A5DE	STAGE II	BRCA_LumA	-0.9876	-0.8994	0.5006
				TCGA-S3-AA11	STAGE II	BRCA_LumA	0.1849	1.6902	-1.3349
				TCGA-UL-AAZ6	STAGE II	BRCA_LumA	-0.9475	-0.6032	-1.5218
				TCGA-W8-A86G	STAGE II	BRCA_LumA	-0.4653	1.8791	0.7215
				TCGA-AO-A1KS	STAGE II	BRCA_LumB	2.3852	0.9509	0.2236
				TCGA-E2-A15T	STAGE II	BRCA_LumB	2.0758	0.6097	-0.8095
				TCGA-E9-A1R7	STAGE II	BRCA_LumB	2.2566	0.7833	-0.2451
				TCGA-AO-A1KP	STAGE II	BRCA_LumB	0.6202	2.1305	-1.9414
				TCGA-AN-A0AM	STAGE II	BRCA_LumB	-0.9861	-2.0787	-0.4175
				TCGA-AR-A0TY	STAGE II	BRCA_LumB	-0.3416	-2.7663	-0.312
				TCGA-5T-A9QA	STAGE II	BRCA_LumB	-0.4657	0.8286	-3.0098
				TCGA-B6-A0RL	STAGE II	BRCA_LumB	0.3618	1.7039	-4.6614
				TCGA-A1-A0SN	STAGE II	BRCA_LumB	0.1784	-0.564	0.3613
				TCGA-A7-A0CJ	STAGE II	BRCA_LumB	-0.9579	-0.4981	-1.3938
				TCGA-A7-A6VX	STAGE II	BRCA_LumB	-0.5877	-0.1898	-0.409
				TCGA-A8-A076	STAGE II	BRCA_LumB	-0.5161	0.6623	0.2064
				TCGA-A8-A08G	STAGE II	BRCA_LumB	1.172	0.3399	-0.3221
				TCGA-A8-A08I	STAGE II	BRCA_LumB	0.9215	-0.5143	0.0851
				TCGA-A8-A081	STAGE II	BRCA_LumB	1.9071	0.4859	-0.5615
				TCGA-A8-A09I	STAGE II	BRCA_LumB	1.5333	-0.9846	-0.3654
				TCGA-A8-A096	STAGE II	BRCA_LumB	0.7976	0.7986	0.8132
				TCGA-AC-A7VB	STAGE II	BRCA_LumB	-0.4993	0.4254	-1.2617
				TCGA-AN-A0AK	STAGE II	BRCA_LumB	0.7962	-0.953	-1.5047
				TCGA-AN-A03Y	STAGE II	BRCA_LumB	-0.0201	-0.2269	-0.7501
				TCGA-AO-A03O	STAGE II	BRCA_LumB	-0.2007	-1.363	-0.5903
				TCGA-AO-A1KT	STAGE II	BRCA_LumB	-0.3933	0.0195	-0.5251
				TCGA-AR-A0TV	STAGE II	BRCA_LumB	-1.0473	0.6915	-0.7457
				TCGA-AR-A1AW	STAGE II	BRCA_LumB	0.8512	0.7862	1.1857
				TCGA-AR-A24H	STAGE II	BRCA_LumB	1.6117	0.9477	-0.7313
				TCGA-AR-A24K	STAGE II	BRCA_LumB	1.3797	0.025	-1.3401
				TCGA-AR-A24Z	STAGE II	BRCA_LumB	1.732	1.0853	-0.6386
				TCGA-AR-A250	STAGE II	BRCA_LumB	0.42	0.6664	0.6328
				TCGA-BH-A0AU	STAGE II	BRCA_LumB	1.5604	-0.4311	0.2057
				TCGA-BH-A0BD	STAGE II	BRCA_LumB	0.786	-0.0638	0.3898
				TCGA-BH-A0C0	STAGE II	BRCA_LumB	0.498	0.9729	-0.2138
				TCGA-BH-A0W3	STAGE II	BRCA_LumB	1.0378	-0.6111	-1.217
				TCGA-BH-A1FN	STAGE II	BRCA_LumB	0.9412	-0.7822	-0.4622
				TCGA-C8-A1HG	STAGE II	BRCA_LumB	-0.3734	-0.0764	-0.5915
				TCGA-C8-A1HM	STAGE II	BRCA_LumB	0.6903	-0.838	-0.4271
				TCGA-C8-A1HN	STAGE II	BRCA_LumB	0.9681	1.2633	-1.2124
				TCGA-C8-A12M	STAGE II	BRCA_LumB	0.9608	1.4883	-0.1199
				TCGA-C8-A274	STAGE II	BRCA_LumB	1.0202	0.726	-1.1864
				TCGA-D8-A1JE	STAGE II	BRCA_LumB	1.5876	-0.1761	1.0355
				TCGA-D8-A1JI	STAGE II	BRCA_LumB	-0.0381	-0.0601	-0.9316
				TCGA-D8-A1JJ	STAGE II	BRCA_LumB	-0.0203	-0.5076	0.3145
				TCGA-D8-A1JT	STAGE II	BRCA_LumB	1.0149	0.9045	-1.3791
				TCGA-D8-A1X7	STAGE II	BRCA_LumB	1.0581	0.2005	0.5226
				TCGA-D8-A1XF	STAGE II	BRCA_LumB	1.321	1.2206	-1.5866
				TCGA-D8-A1Y2	STAGE II	BRCA_LumB	-0.3611	0.1923	1.0942
				TCGA-E2-A109	STAGE II	BRCA_LumB	-0.0726	-0.122	-0.2467
				TCGA-E9-A1NA	STAGE II	BRCA_LumB	0.7845	-0.8057	0.336
				TCGA-E9-A1NF	STAGE II	BRCA_LumB	-0.0629	-0.0384	1.7665
				TCGA-E9-A1NI	STAGE II	BRCA_LumB	0.1609	-1.1734	-0.1888
				TCGA-E9-A1RB	STAGE II	BRCA_LumB	-0.7022	1.1474	-1.0183
				TCGA-E9-A3HO	STAGE II	BRCA_LumB	-1.1462	1.6728	-0.5679
				TCGA-E9-A5UO	STAGE II	BRCA_LumB	0.4396	1.3194	-0.9182
				TCGA-E9-A22A	STAGE II	BRCA_LumB	0.9787	-1.1152	1.3193
				TCGA-E9-A22D	STAGE II	BRCA_LumB	0.6384	-0.628	0.1537
				TCGA-E9-A249	STAGE II	BRCA_LumB	0.2645	1.2026	-1.3309
				TCGA-EW-A1OX	STAGE II	BRCA_LumB	0.7845	0.2419	-1.5435
				TCGA-EW-A1OY	STAGE II	BRCA_LumB	0.4045	-0.8629	-0.8017
				TCGA-EW-A1OZ	STAGE II	BRCA_LumB	0.225	-1.3716	-0.1836
				TCGA-EW-A2FW	STAGE II	BRCA_LumB	0.1451	-0.0662	-0.5631
				TCGA-S3-A6ZF	STAGE II	BRCA_LumB	0.4837	1.2137	-0.2192
				TCGA-A2-A25A	STAGE II	BRCA_Normal	0.0707	0.4971	2.2477
				TCGA-A8-A08H	STAGE II	BRCA_Normal	0.0937	0.1045	2.0999
				TCGA-A2-A0YK	STAGE II	BRCA_Normal	0.4299	0.7888	1.9753
				TCGA-AR-A1AO	STAGE II	BRCA_Normal	-0.4867	0.4384	1.5841
				TCGA-BH-A6R9	STAGE II	BRCA_Normal	-0.0676	-0.1775	1.1989
				TCGA-BH-A42U	STAGE II	BRCA_Normal	-1.3052	-1.0973	0.7703
				TCGA-D8-A1XW	STAGE II	BRCA_Normal	0.0116	0.5626	0.6072
				TCGA-EW-A1P7	STAGE II	BRCA_Normal	-0.4017	-0.3879	1.189
				TCGA-OL-A5D6	STAGE II	BRCA_Normal	-1.152	-0.9522	0.8861
				TCGA-OL-A5RY	STAGE II	BRCA_Normal	-1.3564	-1.0687	1.1218
				TCGA-AQ-A54N	STAGE II		-2.1864	-0.9982	-3.3867
				TCGA-AR-A0TU	STAGE II		-2.2836	-1.3095	-1.3544
				TCGA-A8-A07C	STAGE II		1.7164	2.8047	0.2432
				TCGA-A8-A08C	STAGE II		1.1691	2.6399	-1.0032
				TCGA-E2-A14W	STAGE II		0.1357	-2.3072	-1.9445
				TCGA-AQ-A54O	STAGE II		-1.6897	-0.8616	-2.9065
				TCGA-E9-A5UP	STAGE II		1.1031	1.3573	-2.8825
				TCGA-A1-A0SM	STAGE II		-0.4505	-1.8059	0.373
				TCGA-A2-A0CZ	STAGE II		-0.0713	-0.1855	1.0613
				TCGA-A2-A4RX	STAGE II		0.1362	0.3928	0.537
				TCGA-A2-A4S0	STAGE II		0.4794	0.4451	-0.4332
				TCGA-A7-A3IZ	STAGE II		1.3275	1.8913	-0.6596
				TCGA-A7-A3J0	STAGE II		0.6595	0.4054	-0.8761
				TCGA-A7-A4SF	STAGE II		-0.8319	-0.9613	-1.4034
				TCGA-A8-A07S	STAGE II		0.8224	-0.1916	-0.8406
				TCGA-AC-A23G	STAGE II		0.0265	-1.132	1.6266
				TCGA-AN-A0G0	STAGE II		0.9815	0.1617	-0.3826
				TCGA-AQ-A04L	STAGE II		-0.2631	0.2538	-0.6115
				TCGA-AR-A1AT	STAGE II		0.295	-0.3096	0.3389
				TCGA-B6-A0I6	STAGE II		-0.2197	0.0875	-0.9469
				TCGA-BH-A1F5	STAGE II		1.0907	0.5392	-0.3969
				TCGA-BH-A42T	STAGE II		-0.8861	-0.8078	-0.8703
				TCGA-E2-A10E	STAGE II		1.1055	0.0543	-0.5089
				TCGA-EW-A1OW	STAGE II		0.5196	-1.6299	-0.2424
				TCGA-EW-A1PD	STAGE II		1.1675	0.4599	0.6559
				TCGA-LL-A442	STAGE II		0.1812	0.4684	0.0889
				TCGA-E9-A1NC	STAGE II	BRCA_Basal	-2.8466	-2.7037	-0.1592
				TCGA-A2-A3XU	STAGE II	BRCA_Basal	-2.3157	-0.9647	-2.6188
				TCGA-AC-A7VC	STAGE II	BRCA_Basal	-2.4029	-0.8391	0.1398
				TCGA-LL-A5YP	STAGE II	BRCA_Basal	-2.4811	-1.1191	0.9858
				TCGA-A2-A0YE	STAGE II	BRCA_Basal	0.996	-2.3072	-0.2652
				TCGA-BH-A5IZ	STAGE II	BRCA_Basal	-1.6098	-2.3852	-1.106
				TCGA-C8-A12K	STAGE II	BRCA_Basal	-1.2953	-2.0078	-0.3991
				TCGA-OL-A5S0	STAGE II	BRCA_Basal	-0.9564	-2.3415	-0.4733
				TCGA-AN-A04D	STAGE II	BRCA_Basal	-0.4456	-1.6255	-2.0368
				TCGA-A1-A0SO	STAGE II	BRCA_Basal	1.2086	-0.0299	-0.1639
				TCGA-A2-A0T0	STAGE II	BRCA_Basal	-0.6127	-0.5822	-0.5822
				TCGA-A2-A1G1	STAGE II	BRCA_Basal	0.7399	-0.4163	0.3307
				TCGA-A2-A3XT	STAGE II	BRCA_Basal	-1.8072	-1.9989	-0.6383
				TCGA-A2-A3Y0	STAGE II	BRCA_Basal	-1.9323	-1.7129	-1.8927
				TCGA-A7-A6VY	STAGE II	BRCA_Basal	-1.3557	-0.4206	0.0265
				TCGA-A7-A13E	STAGE II	BRCA_Basal	0.0831	0.0735	-1.1904
				TCGA-A8-A08R	STAGE II	BRCA_Basal	0.8343	-0.66	-0.1395
				TCGA-AC-A2QH	STAGE II	BRCA_Basal	-0.7351	0.4278	0.5182
				TCGA-AC-A8OQ	STAGE II	BRCA_Basal	-0.3902	-0.2711	0.5356
				TCGA-AO-A129	STAGE II	BRCA_Basal	-1.5493	-1.4476	-0.4771
				TCGA-AR-A0TS	STAGE II	BRCA_Basal	0.594	0.4818	0.9547
				TCGA-AR-A0U0	STAGE II	BRCA_Basal	-0.0844	-1.3312	-0.2484
				TCGA-AR-A1AH	STAGE II	BRCA_Basal	-0.6615	-0.4942	0.2861
				TCGA-AR-A24Q	STAGE II	BRCA_Basal	-0.0182	-0.4425	-0.0307
				TCGA-B6-A0IJ	STAGE II	BRCA_Basal	-1.0317	-0.6055	-1.2883
				TCGA-B6-A0X1	STAGE II	BRCA_Basal	0.1038	-0.7314	-0.7798
				TCGA-B6-A1KF	STAGE II	BRCA_Basal	0.0366	0.2427	-0.7589
				TCGA-BH-A0B3	STAGE II	BRCA_Basal	-0.6914	-0.5367	-0.3942
				TCGA-BH-A18Q	STAGE II	BRCA_Basal	-0.0153	-0.0309	0.1446
				TCGA-BH-A18V	STAGE II	BRCA_Basal	-0.2308	0.2148	-0.3153
				TCGA-C8-A27B	STAGE II	BRCA_Basal	-0.5785	-1.2187	-0.3928
				TCGA-D8-A1JM	STAGE II	BRCA_Basal	-0.9384	-0.3731	-1.9348
				TCGA-D8-A1XK	STAGE II	BRCA_Basal	-1.0355	0.1048	0.0386
				TCGA-D8-A142	STAGE II	BRCA_Basal	0.0444	0.3073	0.2819
				TCGA-E2-A1AZ	STAGE II	BRCA_Basal	0.8378	0.1464	0.8821
				TCGA-E2-A1LI	STAGE II	BRCA_Basal	-0.9142	-0.9389	-1.3777
				TCGA-E2-A14N	STAGE II	BRCA_Basal	0.121	-0.9129	-0.912
				TCGA-E9-A1ND	STAGE II	BRCA_Basal	-0.4783	0.1176	1.4551
				TCGA-E9-A5FL	STAGE II	BRCA_Basal	-0.6826	-0.2798	-0.5422
				TCGA-S3-AA0Z	STAGE II	BRCA_Basal	1.8132	1.6473	-0.5954
				TCGA-S3-AA15	STAGE II	BRCA_Basal	-0.6028	0.0227	1.2053
				TCGA-EW-A6SD	STAGE II	BRCA_Her2	2.0982	-0.6774	-0.3975
				TCGA-AC-A5EH	STAGE II	BRCA_Her2	-1.2126	-2.2987	0.1408
				TCGA-3C-AALI	STAGE II	BRCA_Her2	-0.9714	1.6498	-0.4562
				TCGA-A2-A04W	STAGE II	BRCA_Her2	-0.9489	-0.9747	-0.212
				TCGA-A8-A0A7	STAGE II	BRCA_Her2	-0.1143	-0.782	1.2168
				TCGA-AN-A04C	STAGE II	BRCA_Her2	-1.7064	-0.2489	-0.4075
				TCGA-BH-A0B7	STAGE II	BRCA_Her2	0.4898	-0.8944	1.3338
				TCGA-BH-A0EE	STAGE II	BRCA_Her2	-1.8966	-1.3489	-1.8122
				TCGA-BH-A203	STAGE II	BRCA_Her2	0.2057	0.8555	-0.2218
				TCGA-C8-A1HK	STAGE II	BRCA_Her2	1.267	0.4094	-0.3728
				TCGA-C8-A12P	STAGE II	BRCA_Her2	-0.4637	-1.0934	0.1488
				TCGA-C8-A12Z	STAGE II	BRCA_Her2	0.3588	-0.0335	-1.0061
				TCGA-C8-A135	STAGE II	BRCA_Her2	-0.3887	-0.5644	0.8414
				TCGA-C8-A137	STAGE II	BRCA_Her2	1.8428	0.428	-0.9177
				TCGA-E2-A1LB	STAGE II	BRCA_Her2	-1.3398	-0.6674	0.325
				TCGA-E2-A14V	STAGE II	BRCA_Her2	0.5917	-0.6567	-1.055
				TCGA-EW-A1OV	STAGE II	BRCA_Her2	-0.7649	-0.0736	1.1064
				TCGA-A2-A0CR	STAGE II	BRCA_LumA	-2.4876	-1.4255	0.3517
				TCGA-E9-A3X8	STAGE II	BRCA_LumA	-2.2148	-1.604	-0.7992
				TCGA-LL-A5YL	STAGE II	BRCA_LumA	-2.4207	-1.1852	-0.7753
				TCGA-LL-A7SZ	STAGE II	BRCA_LumA	-2.9484	-0.6911	-0.8227
				TCGA-WT-AB41	STAGE II	BRCA_LumA	-2.6915	0.5501	-1.4414
				TCGA-A2-A1FV	STAGE II	BRCA_LumA	1.3383	2.6714	0.6852
				TCGA-AR-A0TR	STAGE II	BRCA_LumA	0.8312	2.5055	-1.2805
				TCGA-BH-A1FL	STAGE II	BRCA_LumA	0.3282	2.1864	-0.1234
				TCGA-OL-A66O	STAGE II	BRCA_LumA	-1.9023	-2.0874	-2.2877
				TCGA-BH-A0DZ	STAGE II	BRCA_LumA	-1.2192	-2.7388	0.0367
				TCGA-AC-A2FF	STAGE II	BRCA_LumA	0.95	1.1753	2.1953
				TCGA-B6-A0X4	STAGE II	BRCA_LumA	0.4313	1.5604	-2.0064
				TCGA-A1-A0SG	STAGE II	BRCA_LumA	0.217	-0.421	0.1388
				TCGA-A1-A0SQ	STAGE II	BRCA_LumA	0.3218	-0.6787	0.3
				TCGA-A2-A0CV	STAGE II	BRCA_LumA	-0.5383	-0.1654	0.4032
				TCGA-A2-A0EX	STAGE II	BRCA_LumA	0.0719	-0.6959	0.6483
				TCGA-A2-A0T6	STAGE II	BRCA_LumA	0.9306	0.3598	1.3228
				TCGA-A2-A0YC	STAGE II	BRCA_LumA	1.5258	0.6817	-0.0302
				TCGA-A2-A0YD	STAGE II	BRCA_LumA	-0.5671	-0.2534	1.287
				TCGA-A2-A1G0	STAGE II	BRCA_LumA	1.4029	1.0477	0.9783
				TCGA-A8-A06U	STAGE II	BRCA_LumA	0.9075	-0.2049	-0.6351
				TCGA-A8-A07F	STAGE II	BRCA_LumA	0.8301	1.6665	-0.2937
				TCGA-A8-A07J	STAGE II	BRCA_LumA	0.5954	0.7171	1.1344
				TCGA-A8-A07P	STAGE II	BRCA_LumA	-0.313	-0.507	-0.3472
				TCGA-A8-A083	STAGE II	BRCA_LumA	0.4663	0.6606	-0.8824
				TCGA-A8-A09D	STAGE II	BRCA_LumA	0.8802	0.2109	1.3437
				TCGA-A8-A097	STAGE II	BRCA_LumA	1.9701	1.0071	0.5158
				TCGA-AC-A2B8	STAGE II	BRCA_LumA	0.9168	0.9907	1.2098
				TCGA-AC-A2FG	STAGE II	BRCA_LumA	0.2447	0.9382	1.0523
				TCGA-AC-A2FO	STAGE II	BRCA_LumA	0.0901	0.4772	1.3342
				TCGA-AC-A3HN	STAGE II	BRCA_LumA	0.2519	0.7147	1.1611
				TCGA-AC-A3OD	STAGE II	BRCA_LumA	-0.0251	0.9519	0.7674
				TCGA-AC-A3QP	STAGE II	BRCA_LumA	-1.278	-0.4698	0.1032
				TCGA-AC-A4ZE	STAGE II	BRCA_LumA	-0.0607	1.8593	0.7983
				TCGA-AC-A5XU	STAGE II	BRCA_LumA	-0.7126	0.1462	-0.3803
				TCGA-AC-A6IV	STAGE II	BRCA_LumA	-0.032	1.415	1.9468
				TCGA-AC-A6NO	STAGE II	BRCA_LumA	-0.1166	0.8987	-0.8876
				TCGA-AC-A23C	STAGE II	BRCA_LumA	0.8025	1.5271	0.5483
				TCGA-AC-A23E	STAGE II	BRCA_LumA	0.937	-0.1555	1.091
				TCGA-AC-A62Y	STAGE II	BRCA_LumA	-1.3257	-1.4949	0.0106
				TCGA-AN-A0FT	STAGE II	BRCA_LumA	-0.9343	0.4963	-0.1518
				TCGA-AN-A041	STAGE II	BRCA_LumA	0.402	0.6679	0.0846
				TCGA-AO-A0JJ	STAGE II	BRCA_LumA	0.2433	-0.8315	1.3018
				TCGA-AO-A12E	STAGE II	BRCA_LumA	0.529	-0.1537	1.3185
				TCGA-AR-A0U3	STAGE II	BRCA_LumA	0.1772	-0.262	-0.7563
				TCGA-AR-A1AS	STAGE II	BRCA_LumA	-0.1092	-0.1903	-0.9865
				TCGA-AR-A2LO	STAGE II	BRCA_LumA	0.6206	1.4665	0.806
				TCGA-AR-A5QP	STAGE II	BRCA_LumA	-0.2394	0.568	0.2952
				TCGA-AR-A24L	STAGE II	BRCA_LumA	1.3623	0.3029	0.7437
				TCGA-AR-A24V	STAGE II	BRCA_LumA	1.2573	-0.3629	0.9287
				TCGA-AR-A24W	STAGE II	BRCA_LumA	0.8301	0.812	1.3167
				TCGA-B6-A0I5	STAGE II	BRCA_LumA	-0.6309	-0.6243	-1.1327
				TCGA-B6-A0IG	STAGE II	BRCA_LumA	-0.0823	0.3217	-1.1954
				TCGA-B6-A0IM	STAGE II	BRCA_LumA	1.9875	0.9382	-0.2959
				TCGA-B6-A0RG	STAGE II	BRCA_LumA	-0.0809	-0.8053	-1.0378
				TCGA-B6-A0WT	STAGE II	BRCA_LumA	0.4568	0.7775	0.0523
				TCGA-B6-A40C	STAGE II	BRCA_LumA	-0.871	1.2994	-0.2817
				TCGA-BH-A0BJ	STAGE II	BRCA_LumA	0.6249	-0.4898	0.5638
				TCGA-BH-A0BM	STAGE II	BRCA_LumA	0.1457	-0.0975	0.383
				TCGA-BH-A0BV	STAGE II	BRCA_LumA	0.7797	-1.0462	0.2981
				TCGA-BH-A0DH	STAGE II	BRCA_LumA	-0.2244	0.0698	-0.5593
				TCGA-BH-A0DI	STAGE II	BRCA_LumA	0.397	0.206	1.1647
				TCGA-BH-A0DP	STAGE II	BRCA_LumA	0.5308	-0.1115	0.6822
				TCGA-BH-A0DQ	STAGE II	BRCA_LumA	-0.2891	-0.2441	1.1861
				TCGA-BH-A0E1	STAGE II	BRCA_LumA	0.551	-0.4156	0.3812
				TCGA-BH-A0E7	STAGE II	BRCA_LumA	0.4837	1.7235	-0.7342
				TCGA-BH-A0E9	STAGE II	BRCA_LumA	0.7424	1.206	1.5141
				TCGA-BH-A0HK	STAGE II	BRCA_LumA	0.341	0.0108	1.0949
				TCGA-BH-A0HX	STAGE II	BRCA_LumA	0.0389	-0.431	0.4674
				TCGA-BH-A1EX	STAGE II	BRCA_LumA	1.1391	0.4169	0.8998
				TCGA-BH-A1FE	STAGE II	BRCA_LumA	1.3749	0.463	1.2241
				TCGA-BH-A8G0	STAGE II	BRCA_LumA	-0.2708	1.1162	1.2443
				TCGA-BH-A28Q	STAGE II	BRCA_LumA	1.1714	0.4196	0.3374
				TCGA-C8-A12X	STAGE II	BRCA_LumA	-0.4481	-1.4229	-0.6772
				TCGA-C8-A12Y	STAGE II	BRCA_LumA	-1.2596	-0.9921	-1.1991
				TCGA-C8-A132	STAGE II	BRCA_LumA	1.2918	0.7578	0.6878
				TCGA-C8-A273	STAGE II	BRCA_LumA	-0.7851	-0.496	-0.429
				TCGA-D8-A1JB	STAGE II	BRCA_LumA	0.3539	0.3952	1.0145
				TCGA-D8-A1X9	STAGE II	BRCA_LumA	1.3231	0.3789	0.3296
				TCGA-D8-A1XB	STAGE II	BRCA_LumA	0.8603	1.3952	0.3684
				TCGA-D8-A1XO	STAGE II	BRCA_LumA	1.2992	0.7253	0.7082
				TCGA-D8-A27K	STAGE II	BRCA_LumA	1.1888	1.4843	0.5062
				TCGA-D8-A140	STAGE II	BRCA_LumA	0.5799	1.7265	0.0332
				TCGA-E2-A1B1	STAGE II	BRCA_LumA	1.3946	0.3268	1.5811
				TCGA-E2-A1IE	STAGE II	BRCA_LumA	0.0646	0.9519	-0.5439
				TCGA-E2-A1IG	STAGE II	BRCA_LumA	1.3717	0.6564	0.1537
				TCGA-E2-A1L8	STAGE II	BRCA_LumA	0.7554	0.5224	0.3325
				TCGA-E2-A2P6	STAGE II	BRCA_LumA	-0.6734	1.3824	-0.3398
				TCGA-E2-A10A	STAGE II	BRCA_LumA	0.5974	0.8579	-0.6187
				TCGA-E2-A10B	STAGE II	BRCA_LumA	0.5069	0.6425	0.2467
				TCGA-E2-A14Q	STAGE II	BRCA_LumA	-0.4336	-0.2407	0.5977
				TCGA-E2-A153	STAGE II	BRCA_LumA	0.4048	-0.331	0.6687
				TCGA-E9-A1N5	STAGE II	BRCA_LumA	-0.5531	0.1145	0.8142
				TCGA-E9-A1NE	STAGE II	BRCA_LumA	0.9491	0.3068	1.3199
				TCGA-E9-A1NH	STAGE II	BRCA_LumA	0.2257	-0.0968	0.556
				TCGA-E9-A227	STAGE II	BRCA_LumA	-0.0279	0.5197	0.6605
				TCGA-E9-A245	STAGE II	BRCA_LumA	0.1242	0.9163	-0.4282
				TCGA-EW-A1IW	STAGE II	BRCA_LumA	-0.1064	-0.3625	0.4406
				TCGA-EW-A1J1	STAGE II	BRCA_LumA	-0.6478	0.4016	-0.7975
				TCGA-EW-A1J2	STAGE II	BRCA_LumA	1.2879	1.4211	1.2198
				TCGA-EW-A1J5	STAGE II	BRCA_LumA	1.3648	1.7528	0.4512
				TCGA-EW-A1P5	STAGE II	BRCA_LumA	0.4661	-1.7409	-0.3254
				TCGA-EW-A1P6	STAGE II	BRCA_LumA	-0.2441	0.6019	-0.1002
				TCGA-EW-A1PA	STAGE II	BRCA_LumA	-0.4353	0.513	0.498
				TCGA-EW-A2FS	STAGE II	BRCA_LumA	-0.1726	0.9779	-0.3166
				TCGA-GM-A2DA	STAGE II	BRCA_LumA	-1.1468	1.093	0.391
				TCGA-GM-A5PV	STAGE II	BRCA_LumA	-0.6588	-1.4005	-0.6553
				TCGA-GM-A5PX	STAGE II	BRCA_LumA	-1.0518	-0.706	0.6544
				TCGA-HN-A2OB	STAGE II	BRCA_LumA	0.2651	0.5403	1.0494
				TCGA-LD-A7W6	STAGE II	BRCA_LumA	-0.0297	1.4729	0.1368
				TCGA-LD-A66U	STAGE II	BRCA_LumA	-1.728	-0.9989	-0.6784
				TCGA-OL-A5D8	STAGE II	BRCA_LumA	-0.0979	0.7687	-1.1401
				TCGA-S3-A6ZG	STAGE II	BRCA_LumA	0.5187	1.0639	-0.4813
				TCGA-XX-A89A	STAGE II	BRCA_LumA	-0.7413	0.4758	1.8767
				TCGA-A8-A09R	STAGE II	BRCA_LumB	2.035	1.2143	0.0671
				TCGA-3C-AALJ	STAGE II	BRCA_LumB	-1.2224	1.4817	-0.1955
				TCGA-A1-A0SI	STAGE II	BRCA_LumB	-0.3637	-0.3755	0.5786
				TCGA-A2-A0CW	STAGE II	BRCA_LumB	-0.2652	-0.1512	-1.0998
				TCGA-A2-A0D4	STAGE II	BRCA_LumB	-0.283	0.7448	-0.2862
				TCGA-A2-A0EY	STAGE II	BRCA_LumB	-0.6906	1.0916	0.0807
				TCGA-A2-A04Y	STAGE II	BRCA_LumB	-0.0187	1.6845	0.0563
				TCGA-A2-A4S3	STAGE II	BRCA_LumB	0.1334	-0.9561	-1.0069
				TCGA-A2-A25B	STAGE II	BRCA_LumB	0.4979	0.9425	0.0781
				TCGA-A2-A25C	STAGE II	BRCA_LumB	1.3871	0.4094	0.4234
				TCGA-A8-A06R	STAGE II	BRCA_LumB	-0.6325	-0.0524	0.2506
				TCGA-A8-A06X	STAGE II	BRCA_LumB	-0.8024	-0.9715	-0.6498
				TCGA-A8-A06Z	STAGE II	BRCA_LumB	0.6213	-0.6228	-1.4027
				TCGA-A8-A075	STAGE II	BRCA_LumB	-0.2372	0.7384	-0.1547
				TCGA-A8-A082	STAGE II	BRCA_LumB	0.5	0.549	-0.3436
				TCGA-A8-A09Z	STAGE II	BRCA_LumB	-0.0608	0.2317	-0.7807
				TCGA-AC-A2BM	STAGE II	BRCA_LumB	0.438	-0.943	-0.5058
				TCGA-AN-A0AJ	STAGE II	BRCA_LumB	0.3488	-0.4964	-0.5685
				TCGA-AO-A0J3	STAGE II	BRCA_LumB	-0.566	0.6378	-1.6192
				TCGA-AO-A0J7	STAGE II	BRCA_LumB	-0.1071	0.259	-1.5696
				TCGA-AO-A0JM	STAGE II	BRCA_LumB	-0.4701	-1.3092	-0.2882
				TCGA-AO-A03N	STAGE II	BRCA_LumB	-0.7324	-1.7495	-1.2501
				TCGA-AO-A03P	STAGE II	BRCA_LumB	0.2203	-0.5303	-0.7071
				TCGA-B6-A0WV	STAGE II	BRCA_LumB	0.2452	-0.1643	-1.6197
				TCGA-B6-A0X5	STAGE II	BRCA_LumB	-0.2137	0.3278	-0.4327
				TCGA-B6-A1KC	STAGE II	BRCA_LumB	1.0472	-0.0461	-0.3017
				TCGA-BH-A0BF	STAGE II	BRCA_LumB	-0.0644	0.031	1.0471
				TCGA-BH-A0C7	STAGE II	BRCA_LumB	1.4514	0.4263	-0.3517
				TCGA-BH-A204	STAGE II	BRCA_LumB	1.6225	0.5102	0.1213
				TCGA-C8-A8HQ	STAGE II	BRCA_LumB	-0.0331	0.3424	0.1581
				TCGA-C8-A12U	STAGE II	BRCA_LumB	-0.7239	1.0688	-1.3343
				TCGA-C8-A26W	STAGE II	BRCA_LumB	1.2223	0.0036	-0.066
				TCGA-C8-A27A	STAGE II	BRCA_LumB	1.5791	1.211	-1.2199
				TCGA-D8-A1J8	STAGE II	BRCA_LumB	0.1929	1.2769	0.2066
				TCGA-D8-A1JD	STAGE II	BRCA_LumB	0.887	0.0819	0.3864
				TCGA-D8-A1XL	STAGE II	BRCA_LumB	-1.2143	-0.0691	-1.1551
				TCGA-D8-A1XR	STAGE II	BRCA_LumB	0.9132	0.7317	-0.7661
				TCGA-E2-A10C	STAGE II	BRCA_LumB	-0.5527	-0.1134	-1.1532
				TCGA-E2-A15K	STAGE II	BRCA_LumB	0.1093	0.1912	-0.3615
				TCGA-E2-A15S	STAGE II	BRCA_LumB	0.9107	0.3336	-0.6869
				TCGA-E2-A56Z	STAGE II	BRCA_LumB	-0.505	-0.8234	-1.3562
				TCGA-E2-A155	STAGE II	BRCA_LumB	0.6271	0.8147	-1.0242
				TCGA-E9-A2JS	STAGE II	BRCA_LumB	0.7751	0.6245	-0.5833
				TCGA-E9-A22H	STAGE II	BRCA_LumB	0.7331	0.79	-0.2396
				TCGA-E9-A228	STAGE II	BRCA_LumB	-0.2319	0.5105	-0.4219
				TCGA-EW-A1P0	STAGE II	BRCA_LumB	0.5116	0.7033	-0.5178
				TCGA-LL-A7T0	STAGE II	BRCA_LumB	0.0976	-0.5741	-1.3908
				TCGA-S3-AA17	STAGE II	BRCA_LumB	-0.0532	0.7298	0.6142
				TCGA-AO-A1KO	STAGE II	BRCA_Normal	1.3571	1.378	2.5865
				TCGA-AR-A2LQ	STAGE II	BRCA_Normal	0.7615	0.9937	2.134
				TCGA-A2-A3XW	STAGE II	BRCA_Normal	-1.8364	-1.0647	0.0582
				TCGA-AO-A03R	STAGE II	BRCA_Normal	-1.5647	0.218	0.2854
				TCGA-AO-A03T	STAGE II	BRCA_Normal	-0.9783	-0.5079	-0.4334
				TCGA-B6-A0RQ	STAGE II	BRCA_Normal	0.3382	0.2951	1.442
				TCGA-BH-A208	STAGE II	BRCA_Normal	0.2314	0.0537	1.7279
				TCGA-EW-A1PG	STAGE II	BRCA_Normal	1.2321	0.0772	1.1971
				TCGA-OL-A97C	STAGE II	BRCA_Normal	0.3175	0.6057	-0.1121
				TCGA-PL-A8LY	STAGE II	BRCA_Normal	-0.5113	-0.7329	0.1314
				TCGA-BH-A0DD	STAGE II		3.1151	0.7405	-0.5243
				TCGA-A2-A0CO	STAGE II		-0.1646	0.6921	1.9328
				TCGA-A2-A3KC	STAGE II		0.3559	0.5119	0.9826
				TCGA-A2-A3XY	STAGE II		-1.3119	-1.2414	0.4054
				TCGA-A7-A4SA	STAGE II		-0.297	0.0285	0.4559
				TCGA-A7-A4SC	STAGE II		0.4018	1.2336	0.8424
				TCGA-A7-A13H	STAGE II		-0.1045	0.9415	0.6069
				TCGA-A8-A085	STAGE II		0.4964	1.4678	-0.885
				TCGA-AC-A2FM	STAGE II		0.5377	0.923	-0.3927
				TCGA-AC-A3TN	STAGE II		-1.223	-0.0751	-1.3237
				TCGA-AC-A3W7	STAGE II		-0.6597	0.9834	0.27
				TCGA-AR-A0U1	STAGE II		-0.5206	-0.9994	0.358
				TCGA-AR-A1AV	STAGE II		1.0331	-0.4881	-0.2587
				TCGA-BH-A0B1	STAGE II		0.766	-1.5988	0.5651
				TCGA-BH-A0HL	STAGE II		0.5922	0.798	-1.7884
				TCGA-BH-A1ES	STAGE II		0.8119	-0.5983	-0.0783
				TCGA-BH-A1FB	STAGE II		0.9533	0.6921	1.5749
				TCGA-C8-A9FZ	STAGE II
				TCGA-E9-A1N6	STAGE II		0.096	-0.2092	0.2161
				TCGA-EW-A1PC	STAGE II		0.4209	0.4713	-1.3083
				TCGA-EW-A3E8	STAGE II		-0.3558	-0.3312	0.493
				TCGA-GI-A2C9	STAGE II		-0.2512	-1.284	-0.3657
				TCGA-GM-A3NY	STAGE II		-0.3395	1.1995	-1.2024
				TCGA-JL-A3YW	STAGE II		-1.4225	-0.1494	0.5325
				TCGA-MS-A51U	STAGE II		0.5919	0.7523	0.6763
				TCGA-AR-A2LK	STAGE III	BRCA_LumB	1.7025	-0.1665	-0.0275
				TCGA-AR-A2LH	STAGE III	BRCA_Normal	-0.7389	-0.7963	1.2146
				TCGA-B6-A409	STAGE III	BRCA_Basal	-2.1156	-2.62	-1.0944
				TCGA-E2-A1LL	STAGE III	BRCA_Basal	-3.0456	0.8948	0.5361
				TCGA-AR-A1AR	STAGE III	BRCA_Basal	0.2122	2.0284	0.9053
				TCGA-A2-A0YJ	STAGE III	BRCA_Basal	0.4547	0.0599	-1.8448
				TCGA-A8-A07U	STAGE III	BRCA_Basal	-0.2995	-1.5349	0.6461
				TCGA-AC-A2BK	STAGE III	BRCA_Basal	0.373	0.6975	-0.8275
				TCGA-AR-A5QQ	STAGE III	BRCA_Basal	-0.9986	-1.6531	1.1764
				TCGA-AR-A251	STAGE III	BRCA_Basal	1.6439	0.5529	-0.0449
				TCGA-B6-A0IQ	STAGE III	BRCA_Basal	-0.6831	-0.5923	-1.2824
				TCGA-B6-A0RT	STAGE III	BRCA_Basal	-0.9892	-0.5568	1.2197
				TCGA-B6-A0WX	STAGE III	BRCA_Basal	0.0274	-0.5318	0.136
				TCGA-C8-A131	STAGE III	BRCA_Basal	-0.8482	-0.5755	-0.5263
				TCGA-E2-A14X	STAGE III	BRCA_Basal	-0.6911	-0.9197	0.3131
				TCGA-EW-A1PB	STAGE III	BRCA_Basal	-1.6433	-1.9398	0.0788
				TCGA-E2-A1B0	STAGE III	BRCA_Her2	2.169	-0.8459	0.1944
				TCGA-A8-A07I	STAGE III	BRCA_Her2	0.0864	1.1166	0.3918
				TCGA-A8-A08L	STAGE III	BRCA_Her2	0.4701	0.6946	-0.1213
				TCGA-AO-A0JE	STAGE III	BRCA_Her2	0.2655	-1.0869	0.815
				TCGA-AR-A254	STAGE III	BRCA_Her2	1.3848	0.7733	0.7538
				TCGA-BH-A1EV	STAGE III	BRCA_Her2	0.023	1.0091	-0.1355
				TCGA-C8-A8HP	STAGE III	BRCA_Her2	-1.9146	1.2378	-0.4536
				TCGA-C8-A12Q	STAGE III	BRCA_Her2	-0.1615	-0.107	0.5707
				TCGA-C8-A138	STAGE III	BRCA_Her2	-0.9619	-0.4721	0.1125
				TCGA-C8-A278	STAGE III	BRCA_Her2	-0.7295	-0.404	0.4243
				TCGA-D8-A1JF	STAGE III	BRCA_Her2	1.1467	-0.1001	0.6931
				TCGA-D8-A1XJ	STAGE III	BRCA_Her2	0.455	-1.2453	-0.5054
				TCGA-LL-A6FQ	STAGE III	BRCA_LumA	-2.2801	-3.4597	-2.0554
				TCGA-V7-A7HQ	STAGE III	BRCA_LumA	-2.4615	-2.2039	-2.2803
				TCGA-BH-A0DV	STAGE III	BRCA_LumA	-0.009	-0.9427	2.0355
				TCGA-4H-AAAK	STAGE III	BRCA_LumA	0.2472	0.161	0.5816
				TCGA-A1-A0SJ	STAGE III	BRCA_LumA	1.333	-1.5051	1.051
				TCGA-A2-A0CK	STAGE III	BRCA_LumA	-0.5101	0.3886	0.092
				TCGA-A2-A0ET	STAGE III	BRCA_LumA	0.875	0.9456	-0.9573
				TCGA-A2-A0SY	STAGE III	BRCA_LumA	0.1774	-1.353	1.1952
				TCGA-A2-A0YL	STAGE III	BRCA_LumA	0.0418	0.7199	1.1555
				TCGA-A2-A3KD	STAGE III	BRCA_LumA	0.9917	0.0361	0.5495
				TCGA-A2-A4S2	STAGE III	BRCA_LumA	-0.4149	1.0536	0.1396
				TCGA-A7-A26E	STAGE III	BRCA_LumA	1.3954	1.0296	0.541
				TCGA-A8-A06P	STAGE III	BRCA_LumA	-0.0551	1.2025	0.7199
				TCGA-A8-A06T	STAGE III	BRCA_LumA	0.5859	-1.009	-0.6466
				TCGA-AN-A0AS	STAGE III	BRCA_LumA	-0.4861	0.0717	0.0636
				TCGA-AN-A0FW	STAGE III	BRCA_LumA	0.093	-0.4317	0.3174
				TCGA-AN-A0FZ	STAGE III	BRCA_LumA	0.7578	0.6218	-0.3603
				TCGA-AN-A0XN	STAGE III	BRCA_LumA	1.1891	-0.0192	1.129
				TCGA-AN-A0XO	STAGE III	BRCA_LumA	0.3856	-0.1628	-0.695
				TCGA-AN-A0XP	STAGE III	BRCA_LumA	0.8948	0.5166	-0.6173
				TCGA-AN-A0XS	STAGE III	BRCA_LumA	0.4937	0.1511	0.5405
				TCGA-AN-A0XT	STAGE III	BRCA_LumA	-0.9803	1.09	0.6813
				TCGA-AN-A0XV	STAGE III	BRCA_LumA	0.1082	0.3962	1.1543
				TCGA-AN-A0XW	STAGE III	BRCA_LumA	-0.2764	-0.443	0.7325
				TCGA-AN-A04A	STAGE III	BRCA_LumA	0.02	-0.1349	0.3508
				TCGA-AO-A0JG	STAGE III	BRCA_LumA	0.5604	0.1109	0.7741
				TCGA-AO-A03L	STAGE III	BRCA_LumA	-0.323	-1.3389	-0.113
				TCGA-AQ-A0Y5	STAGE III	BRCA_LumA	1.5957	-0.9678	0.6748
				TCGA-AQ-A1H2	STAGE III	BRCA_LumA	0.0045	-0.4046	-1.2785
				TCGA-AQ-A7U7	STAGE III	BRCA_LumA	-0.0516	0.8456	1.2956
				TCGA-AR-A0TW	STAGE III	BRCA_LumA	-0.4268	-0.595	-0.467
				TCGA-AR-A0TZ	STAGE III	BRCA_LumA	1.0102	0.4625	-0.4147
				TCGA-AR-A1AL	STAGE III	BRCA_LumA	0.8273	1.0944	1.7665
				TCGA-AR-A1AU	STAGE III	BRCA_LumA	-0.1184	-0.0003	0.7247
				TCGA-AR-A24M	STAGE III	BRCA_LumA	1.3492	0.261	0.6685
				TCGA-AR-A24O	STAGE III	BRCA_LumA	1.04	0.0099	1.7065
				TCGA-B6-A0IE	STAGE III	BRCA_LumA	-1.0438	0.388	-1.1795
				TCGA-B6-A0IH	STAGE III	BRCA_LumA	0.105	0.9798	1.6195
				TCGA-B6-A0RV	STAGE III	BRCA_LumA	-0.4632	-0.3151	0.7715
				TCGA-B6-A0WY	STAGE III	BRCA_LumA	0.5784	-0.5002	0.0861
				TCGA-BH-A0AZ	STAGE III	BRCA_LumA	0.4744	-0.2662	1.5844
				TCGA-BH-A0B5	STAGE III	BRCA_LumA	0.5118	0.4143	0.2462
				TCGA-BH-A0BS	STAGE III	BRCA_LumA	0.5544	-0.711	-0.8957
				TCGA-BH-A0C1	STAGE III	BRCA_LumA	0.1579	-0.5944	0.6372
				TCGA-BH-A0DS	STAGE III	BRCA_LumA	-0.3756	-0.4618	0.2011
				TCGA-BH-A0E2	STAGE III	BRCA_LumA	-0.7248	-0.8772	0.1199
				TCGA-BH-A0H7	STAGE III	BRCA_LumA	-0.0268	-0.1516	-0.0414
				TCGA-BH-A0HP	STAGE III	BRCA_LumA	-0.5247	0.1585	0.8797
				TCGA-BH-A18M	STAGE III	BRCA_LumA	0.2357	-0.2071	0.9567
				TCGA-BH-AB28	STAGE III	BRCA_LumA	0.372	0.1563	0.3349
				TCGA-C8-A1HI	STAGE III	BRCA_LumA	-0.1457	-0.0815	0.219
				TCGA-C8-A133	STAGE III	BRCA_LumA	-0.8065	-0.4384	-1.2654
				TCGA-D8-A1X8	STAGE III	BRCA_LumA	0.5815	0.9306	0.7264
				TCGA-D8-A1Y0	STAGE III	BRCA_LumA	0.87	1.1093	1.2957
				TCGA-D8-A27I	STAGE III	BRCA_LumA	0.2464	1.0583	1.6318
				TCGA-D8-A27L	STAGE III	BRCA_LumA	0.85	0.6655	0.8447
				TCGA-D8-A73W	STAGE III	BRCA_LumA	0.5078	1.5801	0.4936
				TCGA-E2-A1B4	STAGE III	BRCA_LumA	-0.3467	0.2905	-1.8503
				TCGA-E2-A107	STAGE III	BRCA_LumA	-0.2099	-0.4267	-0.4122
				TCGA-E9-A1N3	STAGE III	BRCA_LumA	0.7304	1.5637	-0.7011
				TCGA-E9-A1N4	STAGE III	BRCA_LumA	0.6458	-0.0796	1.4678
				TCGA-E9-A1RF	STAGE III	BRCA_LumA	-0.5072	0.5802	0.2117
				TCGA-E9-A1RI	STAGE III	BRCA_LumA	1.5015	0.2859	0.8016
				TCGA-EW-A1IZ	STAGE III	BRCA_LumA	-0.738	-1.2759	0.4727
				TCGA-PE-A5DC	STAGE III	BRCA_LumA	-0.5522	-0.4588	0.055
				TCGA-S3-AA12	STAGE III	BRCA_LumA	-0.5284	0.1618	-1.8963
				TCGA-XX-A899	STAGE III	BRCA_LumA	0.1686	0.6674	1.5662
				TCGA-Z7-A8R5	STAGE III	BRCA_LumA	-1.3984	-0.8145	0.4589
				TCGA-D8-A1Y3	STAGE III	BRCA_LumB	-2.2074	-1.8043	-1.4772
				TCGA-AQ-A04H	STAGE III	BRCA_LumB	1.1693	2.2245	-0.1478
				TCGA-E2-A14O	STAGE III	BRCA_LumB	-0.6511	-2.5688	-1.9432
				TCGA-E9-A1RG	STAGE III	BRCA_LumB	-1.7387	-2.0171	-1.2586
				TCGA-E9-A54Y	STAGE III	BRCA_LumB	-1.071	0.8029	-5.3101
				TCGA-A2-A0YH	STAGE III	BRCA_LumB	1.2341	-0.4919	0.7048
				TCGA-A2-A1FW	STAGE III	BRCA_LumB	1.7858	1.9195	0.2886
				TCGA-A2-A1FX	STAGE III	BRCA_LumB	0.3104	-1.1138	0.216
				TCGA-A2-A1G4	STAGE III	BRCA_LumB	1.34	0.9308	-0.1104
				TCGA-A2-A25E	STAGE III	BRCA_LumB	0.4634	0.4037	-0.1004
				TCGA-A7-A2KD	STAGE III	BRCA_LumB	1.3666	0.3501	0.144
				TCGA-A7-A13F	STAGE III	BRCA_LumB	0.7141	-1.3345	-0.2935
				TCGA-A8-A06Q	STAGE III	BRCA_LumB	0.88	0.3626	-1.6248
				TCGA-A8-A07L	STAGE III	BRCA_LumB	0.611	1.5448	-0.6021
				TCGA-A8-A08P	STAGE III	BRCA_LumB	0.2024	-0.1192	0.1777
				TCGA-A8-A092	STAGE III	BRCA_LumB	1.3532	0.2709	-0.7345
				TCGA-AN-A0XR	STAGE III	BRCA_LumB	0.0313	0.9677	-1.7479
				TCGA-AO-A0JD	STAGE III	BRCA_LumB	0.1711	-1.881	-1.188
				TCGA-AR-A0TQ	STAGE III	BRCA_LumB	0.6724	0.0197	0.2262
				TCGA-AR-A0TT	STAGE III	BRCA_LumB	1.4691	1.1153	0.9005
				TCGA-AR-A0U2	STAGE III	BRCA_LumB	1.5416	1.9187	-0.1322
				TCGA-AR-A24R	STAGE III	BRCA_LumB	0.9311	0.8801	-0.009
				TCGA-BH-A0BZ	STAGE III	BRCA_LumB	-0.1482	0.4256	0.6702
				TCGA-BH-A1FJ	STAGE III	BRCA_LumB	1.3208	-0.3377	-0.7211
				TCGA-BH-A1FM	STAGE III	BRCA_LumB	0.9898	-0.5176	0.1662
				TCGA-BH-A18L	STAGE III	BRCA_LumB	1.6348	1.065	-0.5469
				TCGA-BH-A18U	STAGE III	BRCA_LumB	0.6727	0.514	-0.3113
				TCGA-C8-A1HL	STAGE III	BRCA_LumB	0.0909	0.3348	0.7996
				TCGA-C8-A26V	STAGE III	BRCA_LumB	0.6809	-0.3051	-0.7993
				TCGA-C8-A130	STAGE III	BRCA_LumB	-0.3363	-0.4358	-0.0632
				TCGA-D8-A1JC	STAGE III	BRCA_LumB	1.5154	0.8654	0.0376
				TCGA-D8-A1X6	STAGE III	BRCA_LumB	-0.4977	-0.3954	-0.6267
				TCGA-D8-A1XZ	STAGE III	BRCA_LumB	-0.3769	-0.183	-0.1237
				TCGA-D8-A1Y1	STAGE III	BRCA_LumB	-0.3638	0.2123	0.7193
				TCGA-D8-A27N	STAGE III	BRCA_LumB	-0.9864	-0.5772	0.5397
				TCGA-E2-A1L7	STAGE III	BRCA_LumB	-1.5213	0.6408	-0.2191
				TCGA-E9-A1RE	STAGE III	BRCA_LumB	1.1392	1.253	-0.5815
				TCGA-E9-A22E	STAGE III	BRCA_LumB	-0.3043	0.0822	1.9444
				TCGA-E9-A226	STAGE III	BRCA_LumB	0.0336	1.6157	0.1539
				TCGA-AO-A0JB	STAGE III	BRCA_Normal	-2.0479	0.3362	-0.3469
				TCGA-A2-A0CL	STAGE III	BRCA_Normal	0.4924	-0.5372	1.4135
				TCGA-A2-A1G6	STAGE III	BRCA_Normal	0.3199	0.6159	1.3551
				TCGA-C8-A8HR	STAGE III	BRCA_Normal	-0.3399	0.0458	1.4228
				TCGA-E2-A108	STAGE III	BRCA_Normal	-0.195	0.2779	1.9024
				TCGA-AC-A3TM	STAGE III		-3.0216	-0.9633	-1.5399
				TCGA-A2-A3XS	STAGE III		-1.0838	-1.1315	-0.2973
				TCGA-A7-A4SB	STAGE III		0.0273	-0.2044	0.3275
				TCGA-AC-A2QI	STAGE III		0.0901	-0.5471	0.5523
				TCGA-AC-A3BB	STAGE III		-0.9322	-1.0771	0.7854
				TCGA-AC-A3W6	STAGE III		-1.6261	-0.2301	1.1231
				TCGA-AO-A0JL	STAGE III		-0.4444	-0.9048	-0.7484
				TCGA-AR-A1AM	STAGE III		-0.3541	0.7829	0.3883
				TCGA-AR-A2LJ	STAGE III		-1.5535	-1.0144	-0.058
				TCGA-B6-A400	STAGE III		-0.5986	-0.9168	-0.9089
				TCGA-BH-A0B4	STAGE III		-0.203	0.2234	0.4874
				TCGA-D8-A1XD	STAGE III		1.4653	-0.153	-0.0978
				TCGA-EW-A3U0	STAGE III		-0.5973	-0.4877	1.1416
				TCGA-EW-A424	STAGE III		-0.4907	0.55	-0.4805
				TCGA-GM-A3XG	STAGE III		-0.5788	-0.1506	0.6691
				TCGA-GM-A3XN	STAGE III		-0.5365	0.6206	0.909
				TCGA-LQ-A4E4	STAGE III		-1.0046	1.9638	0.032
				TCGA-AN-A0AL	STAGE III	BRCA_Basal	-1.9904	-2.2408	0.3615
				TCGA-PL-A8LV	STAGE III	BRCA_Basal	-1.4316	1.6423	-0.3579
				TCGA-PL-A8LZ	STAGE III	BRCA_Basal	-1.0108	-0.6982	1.2316
				TCGA-B6-A0IK	STAGE III	BRCA_Her2	-1.0489	0.2775	-0.2365
				TCGA-B6-A0RO	STAGE III	BRCA_LumA	0.3267	-2.6319	-0.5887
				TCGA-C8-A3M7	STAGE III	BRCA_LumA	-0.9384	0.4647	2.3255
				TCGA-A8-A08Z	STAGE III	BRCA_LumA	0.8248	1.0181	0.988
				TCGA-A8-A09B	STAGE III	BRCA_LumA	0.8535	0.1545	-0.0203
				TCGA-AN-A0FK	STAGE III	BRCA_LumA	0.3449	-1.1885	-0.8244
				TCGA-B6-A0RI	STAGE III	BRCA_LumA	0.2355	0.2166	-0.1456
				TCGA-B6-A0RP	STAGE III	BRCA_LumA	0.6513	0.2067	0.2579
				TCGA-BH-A1FR	STAGE III	BRCA_LumA	0.2889	0.0215	-0.2126
				TCGA-D8-A1XC	STAGE III	BRCA_LumA	1.1122	1.0718	-1.3179
				TCGA-D8-A1XG	STAGE III	BRCA_LumA	1.5022	1.6909	-0.5913
				TCGA-GI-A2C8	STAGE III	BRCA_LumA	0.042	1.9406	0.9579
				TCGA-A8-A06N	STAGE III	BRCA_LumB	1.6375	2.0192	-2.058
				TCGA-LL-A5YM	STAGE III	BRCA_LumB	-1.8194	-2.6624	-1.9214
				TCGA-A2-A0YT	STAGE III	BRCA_LumB	0.4974	-0.6804	0.3601
				TCGA-A8-A079	STAGE III	BRCA_LumB	-0.1723	0.7917	-1.1986
				TCGA-A8-A09Q	STAGE III	BRCA_LumB	0.0256	-0.4435	0.4587
				TCGA-A8-A09W	STAGE III	BRCA_LumB	0.3583	0.4866	0.5435
				TCGA-B6-A1KN	STAGE III	BRCA_LumB	1.4517	0.9012	-0.1134
				TCGA-BH-A1F2	STAGE III	BRCA_LumB	0.2194	-0.5345	1.1991
				TCGA-BH-A1F8	STAGE III	BRCA_LumB	1.6343	-1.4594	-0.2371
				TCGA-C8-A12W	STAGE III	BRCA_LumB	1.0827	-0.2614	0.1309
				TCGA-D8-A27W	STAGE III	BRCA_LumB	1.6466	-0.927	0.3838
				TCGA-AC-A2QJ	STAGE III		-4.2521	-2.4554	-0.4682
				TCGA-AO-A1KQ	STAGE III		0.0604	-1.9468	-1.1076
				TCGA-E2-A1LK	STAGE III	BRCA_Basal	0.1098	-1.5912	-2.7405
				TCGA-A2-A04P	STAGE III	BRCA_Basal	-1.6211	-0.5532	-0.9325
				TCGA-BH-A0E0	STAGE III	BRCA_Basal	-1.1919	-0.4787	-1.565
				TCGA-EW-A1P8	STAGE III	BRCA_Basal	-1.1657	-1.3651	-0.3582
				TCGA-A8-A08X	STAGE III	BRCA_Her2	-0.6617	3.0766	0.2696
				TCGA-A2-A0T1	STAGE III	BRCA_Her2	-0.9626	0.0738	0.6194
				TCGA-A8-A09G	STAGE III	BRCA_Her2	0.388	0.2889	0.1462
				TCGA-A8-A09X	STAGE III	BRCA_Her2	-0.6698	-0.3455	0.4677
				TCGA-E2-A14P	STAGE III	BRCA_Her2	-0.7468	-0.4421	0.3612
				TCGA-EW-A2FR	STAGE III	BRCA_Her2	0.2138	-0.4278	1.1465
				TCGA-D8-A1JN	STAGE III	BRCA_LumA	-2.7134	0.9203	-0.4525
				TCGA-E9-A5FK	STAGE III	BRCA_LumA	-2.1139	-1.4003	0.4753
				TCGA-GM-A4E0	STAGE III	BRCA_LumA	-0.606	0.3419	2.2139
				TCGA-A2-A0EW	STAGE III	BRCA_LumA	0.7652	0.9518	1.7463
				TCGA-A2-A25D	STAGE III	BRCA_LumA	-0.9599	-0.4032	0.4961
				TCGA-A7-A5ZX	STAGE III	BRCA_LumA	-0.4204	0.526	0.5126
				TCGA-A7-A425	STAGE III	BRCA_LumA	-1.6361	0.8423	0.4133
				TCGA-A8-A0A6	STAGE III	BRCA_LumA	0.6002	-0.0393	0.6261
				TCGA-AC-A6IX	STAGE III	BRCA_LumA	-0.6046	1.0161	0.874
				TCGA-AO-A0J9	STAGE III	BRCA_LumA	-0.4002	0.6028	0.9004
				TCGA-AO-A0JA	STAGE III	BRCA_LumA	0.4187	-0.2981	0.696
				TCGA-AQ-A1H3	STAGE III	BRCA_LumA	1.564	0.5869	1.072
				TCGA-AR-A5QN	STAGE III	BRCA_LumA	-0.0943	0.2803	0.9414
				TCGA-AR-A24T	STAGE III	BRCA_LumA	0.9606	0.4589	1.2001
				TCGA-BH-A0BA	STAGE III	BRCA_LumA	-0.1765	1.4574	0.7486
				TCGA-BH-A0BC	STAGE III	BRCA_LumA	-1.1529	-1.8409	0.8324
				TCGA-C8-A1HO	STAGE III	BRCA_LumA	-0.4966	0.4627	-0.5937
				TCGA-D8-A3Z6	STAGE III	BRCA_LumA	-0.5236	0.0731	-0.5939
				TCGA-D8-A27T	STAGE III	BRCA_LumA	0.3943	-0.0504	1.0675
				TCGA-E9-A1R2	STAGE III	BRCA_LumA	1.0999	0.6305	0.083
				TCGA-E9-A1R3	STAGE III	BRCA_LumA	0.4706	0.646	0.3011
				TCGA-E9-A1RC	STAGE III	BRCA_LumA	0.8124	0.6001	-1.1525
				TCGA-E9-A6HE	STAGE III	BRCA_LumA	-1.5948	-1.4432	-0.9879
				TCGA-EW-A2FV	STAGE III	BRCA_LumA	-0.2303	0.0672	1.0857
				TCGA-LD-A7W5	STAGE III	BRCA_LumA	-0.7577	1.1228	0.6256
				TCGA-LD-A74U	STAGE III	BRCA_LumA	-0.7441	0.9618	1.3333
				TCGA-LL-A9Q3	STAGE III	BRCA_LumA	-1.7932	-0.7405	-1.2065
				TCGA-OL-A5RV	STAGE III	BRCA_LumA	0.1916	0.5551	0.4027
				TCGA-OL-A66N	STAGE III	BRCA_LumA	-1.8052	-1.7933	0.068
				TCGA-S3-A6ZH	STAGE III	BRCA_LumA	0.2811	-0.5589	-0.9585
				TCGA-A2-A0YG	STAGE III	BRCA_LumB	1.5789	0.5316	-0.5712
				TCGA-A8-A09M	STAGE III	BRCA_LumB	-0.0097	0.5981	-0.5338
				TCGA-A8-A09N	STAGE III	BRCA_LumB	-0.6243	-0.5967	-0.3959
				TCGA-D8-A1X5	STAGE III	BRCA_LumB	1.7353	-0.0398	0.1133
				TCGA-D8-A27R	STAGE III	BRCA_LumB	0.2286	-0.62	0.0013
				TCGA-E2-A9RU	STAGE III	BRCA_LumB	-1.5643	-1.1004	-1.5733
				TCGA-E2-A15A	STAGE III	BRCA_LumB	1.0536	-0.8304	-0.0832
				TCGA-EW-A1P1	STAGE III	BRCA_Normal	-0.0306	-0.1761	2.4252
				TCGA-AC-A2FK	STAGE III	BRCA_Normal	1.2482	1.3943	1.9221
				TCGA-AC-A3YI	STAGE III	BRCA_Normal	-0.0762	0.7541	0.8236
				TCGA-D8-A1XS	STAGE III		2.1239	0.9921	0.2574
				TCGA-E2-A3DX	STAGE III		0.4669	0.6257	2.2426
				TCGA-A2-A4RW	STAGE III		0.2831	1.0589	0.3835
				TCGA-A2-A4RY	STAGE III		0.0891	1.2934	1.0577
				TCGA-A7-A426	STAGE III		-1.3785	1.0895	0.979
				TCGA-A8-A07R	STAGE III		1.9154	-0.3203	-1.3318
				TCGA-AC-A2FE	STAGE III		-0.0147	-0.1493	0.6588
				TCGA-AC-A3EH	STAGE III		0.4251	-0.6571	-0.8151
				TCGA-B6-A408	STAGE III		-0.6646	0.014	-0.1952
				TCGA-BH-A28O	STAGE III		0.1026	1.076	1.6185
				TCGA-D8-A3Z5	STAGE III		-0.7181	1.7713	0.6247
				TCGA-E2-A1LE	STAGE III		0.9399	1.0066	0.8442
				TCGA-E2-A2P5	STAGE III		-0.762	-1.1375	-0.3226
				TCGA-E9-A3Q9	STAGE III		0.0737	-0.356	0.7742
				TCGA-A2-A0T2	STAGE IV	BRCA_Basal	-1.8185	-2.4816	-0.7124
				TCGA-AN-A0FJ	STAGE IV	BRCA_Basal	-0.9258	-1.9278	-0.7462
				TCGA-UU-A93S	STAGE IV	BRCA_Her2	-1.2793	-1.1161	-2.1161
				TCGA-A8-A08J	STAGE IV	BRCA_Her2	-0.1061	0.8611	-0.0866
				TCGA-B6-A0I9	STAGE IV	BRCA_Her2	0.9357	1.1479	-1.016
				TCGA-A2-A0CS	STAGE IV	BRCA_LumA	0.1309	-1.5761	-0.0938
				TCGA-A8-A08O	STAGE IV	BRCA_LumA	1.226	0.5327	0.0185
				TCGA-A8-A08T	STAGE IV	BRCA_LumA	0.8003	1.7842	-0.2946
				TCGA-AO-A0J5	STAGE IV	BRCA_LumA	0.5156	-0.3897	1.1898
				TCGA-BH-A1FH	STAGE IV	BRCA_LumA	0.637	0.9818	1.8563
				TCGA-BH-A18J	STAGE IV	BRCA_LumA	-0.4663	-0.279	0.0675
				TCGA-PL-A8LX	STAGE IV	BRCA_LumA	-0.6764	0.3143	-1.2655
				TCGA-A2-A0SV	STAGE IV	BRCA_LumB	-0.7811	-0.7935	-0.3713
				TCGA-A2-A0SW	STAGE IV	BRCA_LumB	-1.382	-0.777	0.3476
				TCGA-A8-A07W	STAGE IV	BRCA_LumB	1.165	0.4129	-0.1803
				TCGA-B6-A0IB	STAGE IV	BRCA_LumB	-0.4543	-0.6644	-1.4235
				TCGA-LL-A73Z	STAGE IV	BRCA_Normal	-1.2496	-0.4759	0.648
				TCGA-AC-A62V	STAGE IV		-1.2714	-2.3054	-1.7544
				TCGA-B6-A3ZX	STAGE IV		-0.8038	-0.1816	0.8256
				TCGA-B6-A0RE	STAGE IV	BRCA_Basal	-0.7479	-2.0346	-0.4869
				TCGA-B6-A0IC	STAGE IV	BRCA_LumA	0.9694	0.8524	-2.7569
				TCGA-3C-AAAU	STAGE IV	BRCA_LumA	0.7448	0.2143	-1.2967
				TCGA-A8-A07E	STAGE IV	BRCA_LumA	-0.0907	0.0058	1.7877
				TCGA-A8-A09A	STAGE IV	BRCA_LumA	1.1299	1.3634	0.4982
				TCGA-A8-A09T	STAGE IV	BRCA_LumA	0.4886	-1.125	-0.5659
				TCGA-A8-A099	STAGE IV	BRCA_LumA	1.0422	0.3764	-0.3074
				TCGA-B6-A0RM	STAGE IV	BRCA_LumA	-0.3211	1.0488	-1.0016
				TCGA-B6-A0WS	STAGE IV	BRCA_LumA	0.3803	0.3545	0.4412
				TCGA-B6-A0X7	STAGE IV	BRCA_LumA	0.4407	1.618	0.7946
				TCGA-A8-A09C	STAGE IV	BRCA_LumB	0.2242	0.9947	-0.6053
				TCGA-B6-A0IN	STAGE IV	BRCA_LumB	-0.8026	-0.1999	0.7968
				TCGA-B6-A0WW	STAGE IV	BRCA_LumB	0.4174	-0.0082	-0.4723
				TCGA-B6-A0I8	STAGE IV		0.6623	0.5193	0.0079
				TCGA-BH-A1F6		BRCA_Basal	-0.8351	-0.7681	0.1463
				TCGA-D8-A147		BRCA_Basal	0.2766	-0.2312	-0.6816
				TCGA-D8-A1JA		BRCA_Her2	1.8542	0.8286	0.8048
				TCGA-D8-A13Z		BRCA_Her2	0.0874	0.221	0.1379
				TCGA-D8-A141		BRCA_LumA	0.1484	0.8693	1.1687

## Sheet: Fig. 7B
NF1_survival						TSC1_survival						TGFBR2_survival
Sample	Expression (1=high)	Expression	Time (months)	Event		Sample	Expression (1=high)	Expression	Time (months)	Event		Sample	Expression (1=high)	Expression	Time (months)	Event
1	1	463	48	0		1	1	782	48	0		1	0	1117	48	0
2	1	375	60	0		2	1	637	60	0		2	1	1284	60	0
3	1	390	60	0		3	1	844	60	0		3	0	593	60	0
4	1	497	50.04	0		4	1	660	50.04	0		4	0	316	50.04	0
5	1	353	14.04	0		5	1	646	14.04	0		5	1	1457	14.04	0
6	1	489	15.96	0		6	1	583	15.96	0		6	0	1180	15.96	0
7	1	452	60	0		7	1	598	60	0		7	1	1523	60	0
8	0	206	60	0		8	1	740	60	0		8	0	1074	60	0
9	1	412	45.6	1		9	0	443	45.6	1		9	1	1475	45.6	1
10	1	353	60	0		10	0	367	60	0		10	0	861	60	0
11	1	535	60	0		11	1	708	60	0		11	1	2165	60	0
12	1	539	60	0		12	1	629	60	0		12	1	2959	60	0
13	0	216	59.52	0		13	0	314	59.52	0		13	1	1684	59.52	0
14	0	245	19.92	0		14	0	352	19.92	0		14	1	1647	19.92	0
15	1	343	60	0		15	1	698	60	0		15	1	2481	60	0
16	0	195	60	0		16	0	489	60	0		16	1	2613	60	0
17	1	392	60	0		17	0	485	60	0		17	1	2536	60	0
18	1	264	10.0984	1		18	0	399	10.0984	1		18	0	973	10.0984	1
19	0	154	22.4918	1		19	0	356	22.4918	1		19	1	1413	22.4918	1
20	0	188	60	0		20	0	507	60	0		20	0	1210	60	0
21	0	156	60	0		21	1	563	60	0		21	0	1205	60	0
22	0	169	60	0		22	0	305	60	0		22	0	976	60	0
23	0	8	60	0		23	1	852	60	0		23	1	1842	60	0
24	1	377	28.9508	1		24	1	561	28.9508	1		24	1	2849	28.9508	1
25	0	242	60	0		25	0	481	60	0		25	0	1190	60	0
26	1	268	7.18033	1		26	1	681	7.18033	1		26	0	880	7.18033	1
27	1	324	23.6393	1		27	0	471	23.6393	1		27	0	607	23.6393	1
28	1	268	60	0		28	0	390	60	0		28	1	1769	60	0
29	0	232	60	0		29	0	391	60	0		29	1	1774	60	0
30	0	73	60	0		30	0	355	60	0		30	0	290	60	0
31	1	548	41.6393	1		31	0	344	41.6393	1		31	0	1091	41.6393	1
32	1	336	60	0		32	0	522	60	0		32	1	1513	60	0
33	0	141	60	0		33	0	345	60	0		33	1	1450	60	0
34	1	281	60	0		34	0	300	60	0		34	1	2210	60	0
35	1	475	60	0		35	1	611	60	0		35	0	411	60	0
36	1	295	60	0		36	0	383	60	0		36	0	1107	60	0
37	1	279	60	0		37	1	973	60	0		37	0	746	60	0
38	1	402	9.18033	1		38	1	549	9.18033	1		38	0	1046	9.18033	1
39	1	373	60	0		39	1	549	60	0		39	1	2637	60	0
40	1	310	60	0		40	1	607	60	0		40	1	1686	60	0
41	0	166	60	0		41	1	585	60	0		41	1	4814	60	0
42	0	157	60	0		42	0	360	60	0		42	0	1142	60	0
43	1	463	60	0		43	0	532	60	0		43	1	1417	60	0
44	0	221	60	0		44	0	364	60	0		44	1	1793	60	0
45	1	505	60	0		45	0	349	60	0		45	1	1651	60	0
46	1	369	60	0		46	0	280	60	0		46	0	1051	60	0
47	1	533	60	0		47	0	496	60	0		47	0	1250	60	0
48	1	285	4.36066	1		48	1	704	4.36066	1		48	1	1403	4.36066	1
49	1	548	60	0		49	0	451	60	0		49	1	2757	60	0
50	1	314	60	0		50	1	630	60	0		50	0	757	60	0
51	1	571	60	0		51	0	493	60	0		51	1	1496	60	0
52	0	146	32.8	1		52	0	539	32.8	1		52	0	1098	32.8	1
53	1	322	29.2333	1		53	1	755	29.2333	1		53	0	1039	29.2333	1
54	1	268	30.1667	1		54	1	765	30.1667	1		54	1	5374	30.1667	1
55	0	136	11.3333	1		55	1	624	11.3333	1		55	1	1813	11.3333	1
56	0	155	60	0		56	1	572	60	0		56	1	2239	60	0
57	0	221	60	0		57	1	678	60	0		57	1	5738	60	0
58	0	130	60	0		58	1	657	60	0		58	1	4078	60	0
59	0	149	60	0		59	0	546	60	0		59	1	2055	60	0
60	1	421	60	0		60	1	1086	60	0		60	0	856	60	0
61	0	212	13.9667	1		61	1	700	13.9667	1		61	1	1288	13.9667	1
62	0	201	60	0		62	0	533	60	0		62	1	3116	60	0
63	1	274	60	0		63	1	791	60	0		63	1	2963	60	0
64	0	131	60	0		64	1	575	60	0		64	1	1635	60	0
65	0	150	16.5	1		65	0	433	16.5	1		65	0	669	16.5	1
66	0	180	17.2333	1		66	1	629	17.2333	1		66	1	3149	17.2333	1
67	0	242	60	0		67	1	689	60	0		67	1	1558	60	0
68	0	192	26.6333	1		68	0	535	26.6333	1		68	1	1569	26.6333	1
69	0	183	60	0		69	1	764	60	0		69	1	2535	60	0
70	0	187	60	0		70	1	665	60	0		70	0	1234	60	0
71	0	156	60	0		71	1	784	60	0		71	0	1248	60	0
72	0	81	60	0		72	0	369	60	0		72	0	391	60	0
73	0	226	60	0		73	1	793	60	0		73	1	5198	60	0
74	0	157	40.5667	0		74	1	653	40.5667	0		74	0	579	40.5667	0
75	0	137	60	0		75	1	616	60	0		75	1	1994	60	0
76	0	110	60	0		76	1	571	60	0		76	1	1470	60	0
77	0	150	60	0		77	1	797	60	0		77	1	2353	60	0
78	0	194	60	0		78	1	562	60	0		78	1	1329	60	0
79	0	167	16.3333	1		79	1	558	16.3333	1		79	1	1639	16.3333	1
80	0	206	60	0		80	1	688	60	0		80	1	2371	60	0
81	0	238	60	0		81	0	510	60	0		81	1	3935	60	0
82	0	222	14.4667	1		82	1	699	14.4667	1		82	1	1907	14.4667	1
83	0	144	60	0		83	1	684	60	0		83	0	711	60	0
84	0	140	60	0		84	0	361	60	0		84	0	1187	60	0
85	0	166	0.666667	0		85	1	552	0.666667	0		85	0	1209	0.666667	0
86	0	252	60	0		86	1	610	60	0		86	1	2899	60	0
87	0	150	60	0		87	1	751	60	0		87	1	3383	60	0
88	0	150	60	0		88	1	716	60	0		88	1	2269	60	0
89	0	204	48.1	1		89	1	904	48.1	1		89	1	3126	48.1	1
90	0	224	60	0		90	1	687	60	0		90	1	3462	60	0
91	0	177	27.0333	0		91	1	583	27.0333	0		91	0	1112	27.0333	0
92	0	149	60	0		92	1	609	60	0		92	1	1664	60	0
93	0	165	60	0		93	1	553	60	0		93	1	1607	60	0
94	0	203	60	0		94	1	832	60	0		94	1	1815	60	0
95	0	139	60	0		95	0	476	60	0		95	1	2426	60	0
96	0	119	36.2333	1		96	0	350	36.2333	1		96	0	683	36.2333	1
97	0	201	48.8667	0		97	0	533	48.8667	0		97	1	2792	48.8667	0
98	0	159	60	0		98	1	672	60	0		98	1	2299	60	0
99	0	231	60	0		99	1	725	60	0		99	1	2789	60	0
100	0	141	18.5	1		100	1	707	18.5	1		100	0	563	18.5	1
101	0	157	52	0		101	1	561	52	0		101	0	539	52	0
102	0	141	19.9667	1		102	0	525	19.9667	1		102	1	1867	19.9667	1
103	0	169	60	0		103	0	450	60	0		103	1	1819	60	0
104	0	204	60	0		104	1	770	60	0		104	0	1133	60	0
105	0	185	60	0		105	1	886	60	0		105	1	3596	60	0
106	0	155	60	0		106	1	662	60	0		106	0	921	60	0
107	0	137	60	0		107	1	670	60	0		107	1	2844	60	0
108	0	211	60	0		108	1	662	60	0		108	1	2023	60	0
109	0	165	26.1	1		109	1	643	26.1	1		109	1	2684	26.1	1
110	0	153	60	0		110	1	757	60	0		110	0	414	60	0
111	0	153	60	0		111	0	517	60	0		111	1	1934	60	0
112	0	166	23.5	1		112	0	432	23.5	1		112	0	918	23.5	1
113	0	165	60	0		113	1	686	60	0		113	1	2017	60	0
114	0	171	60	0		114	1	589	60	0		114	1	3796	60	0
115	0	241	31.3333	1		115	1	641	31.3333	1		115	0	971	31.3333	1
116	0	152	17.5667	1		116	1	768	17.5667	1		116	1	1281	17.5667	1
117	0	173	54.4	0		117	0	517	54.4	0		117	1	2746	54.4	0
118	1	254	30.8333	1		118	1	599	30.8333	1		118	1	1314	30.8333	1
119	0	158	29.1667	1		119	0	529	29.1667	1		119	0	887	29.1667	1
120	0	155	60	0		120	0	386	60	0		120	0	1078	60	0
121	0	223	60	0		121	1	634	60	0		121	1	2735	60	0
122	0	164	55.4667	0		122	0	466	55.4667	0		122	1	1448	55.4667	0
123	0	175	54.4333	0		123	1	600	54.4333	0		123	0	704	54.4333	0
124	0	167	54.6333	0		124	1	607	54.6333	0		124	1	3005	54.6333	0
125	0	141	26.1	1		125	1	600	26.1	1		125	0	1212	26.1	1
126	0	141	54.9	0		126	1	774	54.9	0		126	1	3132	54.9	0
127	0	202	51.5667	0		127	1	645	51.5667	0		127	1	1275	51.5667	0
128	0	158	42.0667	0		128	1	772	42.0667	0		128	1	6955	42.0667	0
129	0	206	47.6667	0		129	1	631	47.6667	0		129	1	3850	47.6667	0
130	0	157	13.8333	1		130	1	1126	13.8333	1		130	1	1513	13.8333	1
131	0	128	34.2333	1		131	1	754	34.2333	1		131	0	820	34.2333	1
132	0	125	5	1		132	0	420	5	1		132	0	773	5	1
133	0	224	52	0		133	0	381	52	0		133	1	1521	52	0
134	0	114	48	0		134	0	154	48	0		134	0	649	48	0
135	0	200	25	1		135	0	529	25	1		135	1	3623	25	1
136	0	191	28	1		136	1	917	28	1		136	1	1695	28	1
137	0	252	60	0		137	0	423	60	0		137	1	3145	60	0
138	0	178	35	0		138	0	544	35	0		138	1	3568	35	0
139	0	134	60	0		139	0	317	60	0		139	1	2003	60	0
140	0	190	60	0		140	0	368	60	0		140	1	2687	60	0
141	0	205	21	1		141	0	501	21	1		141	1	1368	21	1
142	0	187	51	0		142	0	378	51	0		142	1	2489	51	0
143	0	157	5	1		143	0	363	5	1		143	1	1967	5	1
144	0	224	17	1		144	0	440	17	1		144	1	3742	17	1
145	0	247	25	1		145	0	537	25	1		145	1	1394	25	1
146	0	172	15	0		146	0	397	15	0		146	1	1589	15	0
147	0	131	60	0		147	0	474	60	0		147	0	823	60	0
148	0	227	60	0		148	1	711	60	0		148	0	1194	60	0
149	1	310	20.0082	1		149	0	376	20.0082	1		149	0	688	20.0082	1
150	0	208	15.4415	1		150	1	626	15.4415	1		150	1	2100	15.4415	1
151	0	244	60	0		151	1	584	60	0		151	0	790	60	0
152	0	150	60	0		152	1	604	60	0		152	0	863	60	0
153	0	94	60	0		153	1	717	60	0		153	0	620	60	0
154	1	290	60	0		154	1	618	60	0		154	0	691	60	0
155	1	428	50.5298	1		155	0	505	50.5298	1		155	0	1072	50.5298	1
156	1	329	60	0		156	0	385	60	0		156	0	330	60	0
157	0	185	60	0		157	0	421	60	0		157	1	1339	60	0
158	1	320	21.1581	1		158	0	540	21.1581	1		158	1	2470	21.1581	1
159	0	250	60	0		159	0	306	60	0		159	0	869	60	0
160	0	229	22.4394	1		160	0	503	22.4394	1		160	1	2097	22.4394	1
161	0	209	60	0		161	1	644	60	0		161	1	1469	60	0
162	0	253	60	0		162	1	697	60	0		162	0	1097	60	0
163	0	238	59.4333	0		163	0	344	59.4333	0		163	1	1256	59.4333	0
164	1	297	25.9548	1		164	0	472	25.9548	1		164	0	1102	25.9548	1
165	0	183	53.1581	0		165	1	673	53.1581	0		165	1	1814	53.1581	0
166	1	470	60	0		166	0	434	60	0		166	0	655	60	0
167	1	264	60	0		167	0	467	60	0		167	0	633	60	0
168	1	734	53.4538	1		168	1	619	53.4538	1		168	1	2749	53.4538	1
169	1	308	17.2813	1		169	0	491	17.2813	1		169	0	1148	17.2813	1
170	0	213	29.3388	1		170	0	531	29.3388	1		170	0	413	29.3388	1
171	0	210	51.6797	0		171	1	606	51.6797	0		171	0	913	51.6797	0
172	1	1441	45.9959	0		172	1	773	45.9959	0		172	1	2293	45.9959	0
173	1	266	21.2238	1		173	1	598	21.2238	1		173	0	1106	21.2238	1
174	0	187	54.3409	0		174	1	706	54.3409	0		174	0	1234	54.3409	0
175	0	238	54.9979	0		175	1	676	54.9979	0		175	1	2201	54.9979	0
176	1	370	47.9014	0		176	1	563	47.9014	0		176	0	885	47.9014	0
177	1	288	9.79055	1		177	1	556	9.79055	1		177	0	1185	9.79055	1
178	1	274	14.9158	0		178	0	516	14.9158	0		178	1	1732	14.9158	0
179	1	341	43.2361	0		179	0	542	43.2361	0		179	0	615	43.2361	0
180	1	394	60	0		180	0	415	60	0		180	1	1309	60	0
181	0	93	43.039	0		181	0	407	43.039	0		181	0	236	43.039	0
182	0	238	43.6304	0		182	1	659	43.6304	0		182	0	853	43.6304	0
183	0	237	60	0		183	0	354	60	0		183	1	1441	60	0
184	1	265	28.7474	1		184	0	405	28.7474	1		184	1	1971	28.7474	1
185	0	178	21.8809	1		185	0	532	21.8809	1		185	0	595	21.8809	1
186	1	312	47.3758	0		186	0	547	47.3758	0		186	1	1500	47.3758	0
187	0	243	50.9897	0		187	1	633	50.9897	0		187	0	677	50.9897	0
188	1	258	36.84	0		188	0	410	36.84	0		188	0	825	36.84	0
189	1	285	10.32	0		189	1	673	10.32	0		189	1	1702	10.32	0
190	1	314	18.12	0		190	1	652	18.12	0		190	1	1970	18.12	0
191	1	314	60	0		191	1	788	60	0		191	1	1472	60	0
192	1	311	60	0		192	1	573	60	0		192	1	1849	60	0
193	1	449	60	0		193	1	690	60	0		193	1	2149	60	0
194	1	429	60	0		194	1	851	60	0		194	1	2854	60	0
195	0	115	60	0		195	1	602	60	0		195	0	365	60	0
196	1	398	60	0		196	1	805	60	0		196	1	1441	60	0
197	0	245	3	1		197	1	697	3	1		197	1	1990	3	1
198	1	536	60	0		198	1	658	60	0		198	1	4127	60	0
199	0	247	60	0		199	0	508	60	0		199	0	942	60	0
200	1	524	51.96	1		200	1	811	51.96	1		200	1	1658	51.96	1
201	1	367	60	0		201	1	794	60	0		201	1	1607	60	0
202	1	302	60	0		202	0	527	60	0		202	0	1191	60	0
203	1	455	60	0		203	0	499	60	0		203	1	1537	60	0
204	1	310	3.72	1		204	1	616	3.72	1		204	1	1932	3.72	1
205	1	595	43.44	1		205	1	611	43.44	1		205	1	1443	43.44	1
206	1	582	60	0		206	1	934	60	0		206	1	4434	60	0
207	1	292	60	0		207	1	774	60	0		207	0	1027	60	0
208	1	403	60	0		208	0	403	60	0		208	1	1306	60	0
209	1	420	39.84	0		209	1	787	39.84	0		209	0	960	39.84	0
210	0	22	60	0		210	1	642	60	0		210	0	418	60	0
211	1	314	60	0		211	0	369	60	0		211	0	332	60	0
212	0	249	60	0		212	1	575	60	0		212	0	931	60	0
213	0	199	60	0		213	1	727	60	0		213	1	2820	60	0
214	1	254	60	0		214	0	423	60	0		214	0	596	60	0
215	1	376	52.68	0		215	0	350	52.68	0		215	1	3951	52.68	0
216	0	231	60	0		216	0	466	60	0		216	1	3000	60	0
217	1	269	60	0		217	1	1078	60	0		217	0	651	60	0
218	1	265	17.2274	1		218	0	400	17.2274	1		218	1	2318	17.2274	1
219	0	214	60	0		219	0	369	60	0		219	0	877	60	0
220	1	406	60	0		220	1	641	60	0		220	0	1213	60	0
221	1	273	60	0		221	1	931	60	0		221	0	763	60	0
222	1	300	38.4986	1		222	0	331	38.4986	1		222	1	2309	38.4986	1
223	1	281	60	0		223	0	363	60	0		223	0	977	60	0
224	0	209	60	0		224	1	562	60	0		224	1	2236	60	0
225	0	242	60	0		225	0	327	60	0		225	1	1538	60	0
226	1	325	13.8411	1		226	1	747	13.8411	1		226	1	1949	13.8411	1
227	0	218	60	0		227	0	492	60	0		227	1	1865	60	0
228	0	191	60	0		228	0	475	60	0		228	1	1319	60	0
229	1	289	26.4	1		229	0	387	26.4	1		229	1	1577	26.4	1
230	0	223	17.4247	1		230	0	443	17.4247	1		230	1	2695	17.4247	1
231	0	89	57.2055	0		231	0	309	57.2055	0		231	1	1259	57.2055	0
232	1	366	51.0904	0		232	0	543	51.0904	0		232	1	2021	51.0904	0
233	1	358	60	0		233	0	521	60	0		233	1	1593	60	0
234	0	156	60	0		234	0	473	60	0		234	0	919	60	0
235	1	306	55.6603	1		235	1	584	55.6603	1		235	1	1484	55.6603	1
236	1	407	60	0		236	0	473	60	0		236	1	2150	60	0
237	1	313	60	0		237	0	526	60	0		237	1	2511	60	0
238	1	302	60	0		238	0	493	60	0		238	1	2309	60	0
239	1	288	60	0		239	0	513	60	0		239	1	1906	60	0
240	1	545	8.84384	1		240	1	796	8.84384	1		240	1	1566	8.84384	1
241	1	401	42.411	0		241	1	648	42.411	0		241	1	2251	42.411	0
242	1	496	12.9534	1		242	0	383	12.9534	1		242	1	1484	12.9534	1
243	0	143	60	0		243	1	706	60	0		243	1	1971	60	0
244	1	433	60	0		244	1	876	60	0		244	1	1932	60	0
245	1	479	60	0		245	0	525	60	0		245	1	3217	60	0
246	1	335	60	0		246	0	378	60	0		246	0	977	60	0
247	1	323	60	0		247	1	820	60	0		247	0	403	60	0
248	1	314	60	0		248	0	438	60	0		248	0	1150	60	0
249	0	216	60	0		249	1	597	60	0		249	0	843	60	0
250	0	233	60	0		250	1	599	60	0		250	1	1948	60	0
251	1	424	60	0		251	0	394	60	0		251	1	1877	60	0
252	1	259	60	0		252	0	384	60	0		252	1	3153	60	0
253	1	346	60	0		253	0	304	60	0		253	1	1319	60	0
254	1	301	60	0		254	0	235	60	0		254	0	602	60	0
255	1	311	13.2822	1		255	0	391	13.2822	1		255	0	854	13.2822	1
256	0	150	58.5534	0		256	0	440	58.5534	0		256	1	1425	58.5534	0
257	0	189	28.9644	1		257	0	499	28.9644	1		257	1	1473	28.9644	1
258	1	269	60	0		258	0	384	60	0		258	0	1144	60	0
259	1	345	15	1		259	1	671	15	1		259	0	338	15	1
260	1	296	17	1		260	0	502	17	1		260	0	1232	17	1
261	1	305	60	0		261	0	474	60	0		261	1	1918	60	0
262	0	238	60	0		262	0	416	60	0		262	1	2081	60	0
263	1	314	60	0		263	0	451	60	0		263	1	1669	60	0
264	1	1157	60	0		264	1	950	60	0		264	0	901	60	0
265	1	388	8	1		265	0	308	8	1		265	1	1417	8	1
266	1	461	60	0		266	0	239	60	0		266	0	1132	60	0
267	1	321	60	0		267	0	461	60	0		267	1	2299	60	0
268	0	203	23	1		268	0	291	23	1		268	0	1146	23	1
269	0	219	60	0		269	0	446	60	0		269	1	1292	60	0
270	1	666	15	1		270	1	774	15	1		270	1	3009	15	1
271	1	514	60	0		271	1	649	60	0		271	1	4180	60	0
272	1	432	60	0		272	0	430	60	0		272	0	700	60	0
273	1	427	60	0		273	0	510	60	0		273	1	1676	60	0
274	1	398	60	0		274	1	583	60	0		274	0	875	60	0
275	1	403	60	0		275	0	372	60	0		275	1	2333	60	0
276	1	707	8	1		276	1	768	8	1		276	1	1978	8	1
277	0	191	60	0		277	0	389	60	0		277	0	805	60	0
278	0	156	10	1		278	0	523	10	1		278	0	609	10	1
279	0	233	22.1918	0		279	1	665	22.1918	0		279	1	1570	22.1918	0
280	1	269	27.7808	0		280	0	459	27.7808	0		280	0	1067	27.7808	0
281	0	202	46.1589	0		281	1	604	46.1589	0		281	0	300	46.1589	0
282	0	166	10.6192	1		282	0	470	10.6192	1		282	0	548	10.6192	1
283	0	142	56.7781	0		283	0	418	56.7781	0		283	1	1777	56.7781	0
284	0	224	25.4466	0		284	0	330	25.4466	0		284	1	2605	25.4466	0
285	0	188	9.56712	1		285	1	561	9.56712	1		285	0	1177	9.56712	1
286	0	113	44.3507	0		286	1	653	44.3507	0		286	0	453	44.3507	0
287	0	193	43.9233	0		287	1	572	43.9233	0		287	1	2205	43.9233	0
288	0	244	25.3479	0		288	1	591	25.3479	0		288	0	1013	25.3479	0
289	1	329	37.8082	0		289	0	461	37.8082	0		289	0	788	37.8082	0
290	1	278	15.2548	1		290	1	552	15.2548	1		290	1	2398	15.2548	1
291	0	231	24.5918	0		291	0	363	24.5918	0		291	0	1225	24.5918	0
292	1	331	19.0685	1		292	1	743	19.0685	1		292	1	3411	19.0685	1
293	1	286	45.2384	0		293	0	175	45.2384	0		293	0	692	45.2384	0
294	0	201	25.5452	0		294	1	713	25.5452	0		294	1	1477	25.5452	0
295	0	119	58.2575	0		295	1	571	58.2575	0		295	1	1893	58.2575	0
296	0	249	44.6466	0		296	1	824	44.6466	0		296	0	1104	44.6466	0
297	1	299	23.8356	0		297	1	618	23.8356	0		297	1	2486	23.8356	0
298	1	281	23.3425	0		298	0	492	23.3425	0		298	1	1501	23.3425	0
299	1	406	30.9699	0		299	1	770	30.9699	0		299	1	3010	30.9699	0
300	0	196	22.7836	0		300	0	364	22.7836	0		300	1	1846	22.7836	0
301	0	206	34.2247	0		301	0	402	34.2247	0		301	0	1027	34.2247	0
302	0	223	12.5589	1		302	0	541	12.5589	1		302	0	1249	12.5589	1
303	0	229	30.0493	0		303	0	409	30.0493	0		303	1	1800	30.0493	0
304	0	160	60	0		304	0	351	60	0		304	1	1504	60	0
305	0	144	46.4877	1		305	0	475	46.4877	1		305	1	2080	46.4877	1
306	0	117	24.0658	1		306	0	468	24.0658	1		306	1	1869	24.0658	1
307	0	115	55.1671	0		307	0	368	55.1671	0		307	1	1667	55.1671	0
308	0	165	44.9096	0		308	0	346	44.9096	0		308	1	1771	44.9096	0
309	1	291	31.4301	0		309	0	389	31.4301	0		309	1	2214	31.4301	0
310	1	255	51.6822	0		310	0	342	51.6822	0		310	1	1349	51.6822	0
311	0	229	19.6932	0		311	1	594	19.6932	0		311	1	2607	19.6932	0
312	1	311	46.1589	0		312	1	670	46.1589	0		312	1	1511	46.1589	0
313	0	212	46.2904	0		313	1	610	46.2904	0		313	1	1979	46.2904	0
314	0	209	21.9945	0		314	0	328	21.9945	0		314	1	1508	21.9945	0
315	1	254	60	0		315	0	544	60	0		315	1	3303	60	0
316	0	155	10.3233	1		316	1	715	10.3233	1		316	0	1149	10.3233	1
317	0	248	60	0		317	1	579	60	0		317	1	1860	60	0
318	1	343	60	0		318	0	335	60	0		318	0	1028	60	0
319	0	127	13.0192	0		319	0	493	13.0192	0		319	0	725	13.0192	0
320	0	161	11.3096	1		320	0	486	11.3096	1		320	1	1639	11.3096	1
321	0	211	45.6986	0		321	0	330	45.6986	0		321	1	5296	45.6986	0
322	0	165	12.4603	1		322	0	518	12.4603	1		322	1	1493	12.4603	1
323	0	117	21.0411	0		323	0	262	21.0411	0		323	0	1180	21.0411	0
324	0	151	55.0027	0		324	0	498	55.0027	0		324	0	733	55.0027	0
325	0	128	60	0		325	1	630	60	0		325	1	1976	60	0
326	0	200	31.5945	0		326	0	480	31.5945	0		326	1	1686	31.5945	0
327	0	170	8.1863	1		327	1	700	8.1863	1		327	0	991	8.1863	1
328	1	361	5.26027	1		328	0	548	5.26027	1		328	0	777	5.26027	1
329	1	554	33.7644	0		329	0	435	33.7644	0		329	0	1173	33.7644	0
330	1	385	30.2137	0		330	0	321	30.2137	0		330	0	952	30.2137	0
331	0	243	18.3452	1		331	0	399	18.3452	1		331	0	1236	18.3452	1
332	0	209	43.0685	0		332	0	467	43.0685	0		332	1	1315	43.0685	0
333	1	355	14.7616	0		333	1	665	14.7616	0		333	0	869	14.7616	0
334	1	347	27.0575	0		334	0	469	27.0575	0		334	1	1764	27.0575	0
335	0	203	43.9233	0		335	0	432	43.9233	0		335	0	739	43.9233	0
336	0	161	39.6822	0		336	0	512	39.6822	0		336	1	1885	39.6822	0
337	0	184	36.9863	0		337	1	565	36.9863	0		337	1	1319	36.9863	0
338	1	268	32.1205	0		338	0	515	32.1205	0		338	1	3932	32.1205	0
339	0	203	2.07123	1		339	1	577	2.07123	1		339	0	675	2.07123	1
340	0	234	21.074	0		340	1	560	21.074	0		340	1	1455	21.074	0
341	0	192	60	0		341	1	568	60	0		341	1	2646	60	0
342	0	241	4.53699	0		342	0	507	4.53699	0		342	0	785	4.53699	0
343	0	123	60	0		343	0	378	60	0		343	0	877	60	0
344	0	130	58.5534	0		344	0	480	58.5534	0		344	0	1044	58.5534	0
345	0	159	37.2164	0		345	1	616	37.2164	0		345	0	867	37.2164	0
346	0	148	57.4685	0		346	0	344	57.4685	0		346	1	1727	57.4685	0
347	0	251	60	0		347	1	578	60	0		347	1	1982	60	0
348	1	266	60	0		348	0	477	60	0		348	1	2109	60	0
349	1	295	20.8767	0		349	1	650	20.8767	0		349	1	2883	20.8767	0
350	0	179	42.9041	0		350	0	504	42.9041	0		350	1	3309	42.9041	0
351	1	614	51.32	0		351	1	871	51.32	0		351	1	1721	51.32	0
352	1	512	60	0		352	1	901	60	0		352	1	1710	60	0
353	1	478	38	0		353	0	400	38	0		353	1	1496	38	0
354	1	385	60	0		354	0	335	60	0		354	1	1290	60	0
355	1	427	60	0		355	0	348	60	0		355	0	747	60	0
356	1	584	60	0		356	1	620	60	0		356	1	3959	60	0
357	1	346	60	0		357	0	367	60	0		357	1	1315	60	0
358	1	674	52	0		358	0	548	52	0		358	1	2435	52	0
359	1	1307	1	1		359	0	541	1	1		359	0	1049	1	1
360	1	391	54	0		360	0	357	54	0		360	1	2572	54	0
361	1	469	51	0		361	0	423	51	0		361	1	2608	51	0
362	0	115	48	0		362	0	263	48	0		362	0	917	48	0
363	1	463	52	0		363	0	457	52	0		363	1	3046	52	0
364	1	385	50	0		364	0	332	50	0		364	1	2630	50	0
365	0	214	49	0		365	0	333	49	0		365	0	1089	49	0
366	1	385	53	0		366	0	442	53	0		366	0	1214	53	0
367	0	163	50	0		367	0	238	50	0		367	1	1874	50	0
368	1	821	35	1		368	1	644	35	1		368	0	1053	35	1
369	0	169	50	0		369	0	439	50	0		369	0	662	50	0
370	1	611	36	0		370	1	797	36	0		370	0	925	36	0
371	1	393	39	0		371	0	479	39	0		371	0	1223	39	0
372	1	384	60	0		372	1	907	60	0		372	1	1882	60	0
373	1	445	18	1		373	1	559	18	1		373	0	406	18	1
374	1	423	60	0		374	1	673	60	0		374	1	3073	60	0
375	0	226	56	0		375	0	222	56	0		375	1	1290	56	0
376	1	317	60	0		376	0	244	60	0		376	0	1180	60	0
377	1	446	60	0		377	0	231	60	0		377	0	504	60	0
378	1	350	60	0		378	0	383	60	0		378	1	1282	60	0
379	1	510	21	1		379	1	570	21	1		379	1	2682	21	1
380	1	447	15	1		380	0	484	15	1		380	1	3164	15	1
381	1	334	51	0		381	0	369	51	0		381	1	1264	51	0
382	0	226	60	0		382	0	271	60	0		382	1	1517	60	0
383	1	383	60	0		383	1	1417	60	0		383	1	1579	60	0
384	1	404	60	0		384	1	625	60	0		384	1	1992	60	0
385	1	325	60	0		385	1	631	60	0		385	1	2455	60	0
386	1	507	60	0		386	1	673	60	0		386	1	1682	60	0
387	1	356	60	0		387	0	547	60	0		387	0	799	60	0
388	1	266	60	0		388	1	859	60	0		388	0	1077	60	0
389	1	539	60	0		389	0	432	60	0		389	0	861	60	0
390	1	323	60	0		390	1	646	60	0		390	1	1640	60	0
391	1	336	9.6	1		391	1	576	9.6	1		391	1	1349	9.6	1
392	1	346	60	0		392	1	836	60	0		392	1	1894	60	0
393	0	178	60	0		393	0	380	60	0		393	0	719	60	0
394	1	433	60	0		394	1	689	60	0		394	1	3444	60	0
395	1	424	60	0		395	1	734	60	0		395	1	2038	60	0
396	1	530	60	0		396	1	628	60	0		396	1	2145	60	0
397	0	172	60	0		397	0	488	60	0		397	1	1337	60	0
398	1	511	60	0		398	0	495	60	0		398	1	1888	60	0
399	1	379	60	0		399	1	760	60	0		399	1	2122	60	0
400	1	401	60	0		400	1	572	60	0		400	0	797	60	0
401	1	395	10.8	1		401	1	747	10.8	1		401	0	895	10.8	1
402	0	211	60	0		402	1	688	60	0		402	0	601	60	0
403	0	247	0	1		403	0	464	0	1		403	0	277	0	1
404	1	579	60	0		404	1	653	60	0		404	1	1257	60	0
405	1	309	60	0		405	1	822	60	0		405	1	2643	60	0
406	0	174	60	0		406	0	384	60	0		406	0	677	60	0
407	1	790	60	0		407	1	641	60	0		407	1	1536	60	0
408	1	345	57.6	1		408	1	999	57.6	1		408	1	2624	57.6	1
409	1	355	60	0		409	1	817	60	0		409	0	948	60	0
410	1	377	60	0		410	1	562	60	0		410	0	1093	60	0
411	1	352	60	0		411	0	524	60	0		411	0	696	60	0
412	1	409	60	0		412	1	706	60	0		412	1	1724	60	0
413	1	432	18	1		413	1	704	18	1		413	0	820	18	1
414	1	265	60	0		414	1	738	60	0		414	0	535	60	0
415	1	365	60	0		415	1	670	60	0		415	0	1225	60	0
416	1	313	19.2	1		416	1	628	19.2	1		416	1	1856	19.2	1
417	1	430	60	0		417	1	637	60	0		417	1	1402	60	0
418	1	266	60	0		418	0	505	60	0		418	0	602	60	0
419	1	368	60	0		419	1	563	60	0		419	0	658	60	0
420	1	580	32.4	1		420	1	611	32.4	1		420	0	915	32.4	1
421	1	456	60	0		421	0	504	60	0		421	1	1892	60	0
422	1	384	60	0		422	0	483	60	0		422	1	2106	60	0
423	0	245	60	0		423	1	549	60	0		423	1	3249	60	0
424	1	524	60	0		424	1	651	60	0		424	0	1200	60	0
425	1	342	19	1		425	0	448	19	1		425	1	1770	19	1
426	1	372	30	0		426	0	486	30	0		426	0	1205	30	0
427	0	193	60	0		427	1	565	60	0		427	1	1508	60	0
428	1	264	15	1		428	1	556	15	1		428	1	2495	15	1
429	0	227	60	0		429	1	644	60	0		429	0	895	60	0
430	1	285	13	1		430	0	465	13	1		430	0	837	13	1
431	0	134	6	1		431	0	331	6	1		431	0	596	6	1
432	1	273	23	1		432	0	491	23	1		432	0	850	23	1
433	0	210	60	0		433	1	616	60	0		433	1	2035	60	0
434	1	409	60	0		434	0	516	60	0		434	1	3371	60	0
435	1	399	15	1		435	1	549	15	1		435	1	2062	15	1
436	1	257	60	0		436	0	428	60	0		436	0	682	60	0
437	1	339	60	0		437	0	503	60	0		437	0	962	60	0
438	1	364	60	0		438	0	496	60	0		438	0	480	60	0
439	1	344	32.784	1		439	0	512	32.784	1		439	0	971	32.784	1
440	1	259	9.396	1		440	1	629	9.396	1		440	1	1736	9.396	1
441	1	266	49.872	0		441	1	770	49.872	0		441	0	1059	49.872	0
442	1	527	52.44	0		442	1	860	52.44	0		442	0	846	52.44	0
443	1	340	14.976	1		443	1	732	14.976	1		443	0	641	14.976	1
444	1	336	11.436	1		444	1	818	11.436	1		444	0	803	11.436	1
445	1	467	11.856	1		445	1	828	11.856	1		445	1	1263	11.856	1
446	1	380	21.984	1		446	0	438	21.984	1		446	0	918	21.984	1
447	1	344	3.684	1		447	0	473	3.684	1		447	0	920	3.684	1
448	1	321	1.812	1		448	1	798	1.812	1		448	0	1087	1.812	1
449	1	313	11.568	1		449	1	582	11.568	1		449	1	1569	11.568	1
450	1	272	1.38	1		450	0	499	1.38	1		450	0	921	1.38	1
451	0	250	28.98	0		451	0	250	28.98	0		451	0	517	28.98	0
452	1	410	34.464	1		452	1	799	34.464	1		452	1	1632	34.464	1
453	1	468	6.54	1		453	0	294	6.54	1		453	0	547	6.54	1
454	1	362	29.568	0		454	0	471	29.568	0		454	1	1620	29.568	0
455	1	308	12.384	0		455	1	670	12.384	0		455	0	1025	12.384	0
456	1	322	38.868	0		456	0	283	38.868	0		456	1	1605	38.868	0
457	1	275	34.824	0		457	1	801	34.824	0		457	1	1860	34.824	0
458	1	264	10.776	0		458	0	378	10.776	0		458	0	690	10.776	0
459	1	393	30.396	0		459	0	451	30.396	0		459	0	660	30.396	0
460	1	362	32.028	0		460	1	938	32.028	0		460	1	1413	32.028	0
461	1	337	8.58	1		461	1	900	8.58	1		461	0	423	8.58	1
462	0	105	10.968	0		462	1	810	10.968	0		462	0	736	10.968	0
463	1	517	33.576	0		463	0	366	33.576	0		463	0	437	33.576	0
464	1	300	30.36	0		464	0	412	30.36	0		464	1	1370	30.36	0
465	1	258	24.312	0		465	0	301	24.312	0		465	0	784	24.312	0
466	1	456	4.596	1		466	1	699	4.596	1		466	0	974	4.596	1
467	1	278	17.184	0		467	0	358	17.184	0		467	0	1188	17.184	0
468	1	380	27.168	0		468	1	657	27.168	0		468	1	2061	27.168	0
469	1	399	28.68	0		469	1	660	28.68	0		469	1	2643	28.68	0
470	0	180	30.324	0		470	0	437	30.324	0		470	1	1484	30.324	0
471	0	246	23.232	0		471	0	470	23.232	0		471	0	1069	23.232	0
472	1	283	60	0		472	0	352	60	0		472	0	737	60	0
473	1	328	60	0		473	0	384	60	0		473	1	1383	60	0
474	0	111	60	0		474	1	806	60	0		474	0	966	60	0
475	0	136	60	0		475	1	867	60	0		475	0	1091	60	0
476	0	137	60	0		476	1	706	60	0		476	0	494	60	0
477	0	202	60	0		477	1	1008	60	0		477	0	347	60	0
478	0	103	9.168	1		478	0	466	9.168	1		478	0	683	9.168	1
479	1	353	60	0		479	1	759	60	0		479	0	448	60	0
480	0	175	25.596	1		480	1	704	25.596	1		480	0	975	25.596	1
481	1	325	60	0		481	1	794	60	0		481	0	748	60	0
482	0	93	56.208	0		482	0	466	56.208	0		482	0	770	56.208	0
483	1	318	55.488	0		483	1	655	55.488	0		483	0	554	55.488	0
484	0	62	7.488	1		484	0	416	7.488	1		484	1	1828	7.488	1
485	0	176	51.948	0		485	1	649	51.948	0		485	0	679	51.948	0
486	0	80	45.636	0		486	1	629	45.636	0		486	0	577	45.636	0
487	0	156	53.82	0		487	0	499	53.82	0		487	0	1139	53.82	0
488	0	203	48.756	0		488	1	865	48.756	0		488	0	1199	48.756	0
489	0	129	38.568	0		489	0	403	38.568	0		489	0	849	38.568	0
490	0	135	45.048	0		490	0	392	45.048	0		490	1	2483	45.048	0
491	1	288	10.248	1		491	0	491	10.248	1		491	0	597	10.248	1
492	0	195	44.784	0		492	1	1231	44.784	0		492	0	686	44.784	0
493	0	150	44.58	0		493	1	599	44.58	0		493	1	1605	44.58	0
494	0	169	28.752	1		494	1	795	28.752	1		494	0	674	28.752	1
495	0	225	39.264	0		495	0	505	39.264	0		495	0	980	39.264	0
496	0	198	34.104	0		496	0	530	34.104	0		496	0	500	34.104	0
497	0	107	20.604	1		497	1	748	20.604	1		497	1	1763	20.604	1
498	0	153	31.248	0		498	0	495	31.248	0		498	0	1210	31.248	0
499	0	249	37.812	0		499	1	1380	37.812	0		499	0	292	37.812	0
500	1	286	8.508	1		500	0	513	8.508	1		500	0	930	8.508	1
501	1	281	16.464	1		501	0	443	16.464	1		501	0	303	16.464	1
502	0	145	22.608	0		502	0	356	22.608	0		502	0	1034	22.608	0
503	1	416	30.624	1		503	1	600	30.624	1		503	1	1555	30.624	1
504	0	219	28.128	0		504	0	355	28.128	0		504	0	992	28.128	0
505	1	264	33.804	0		505	1	676	33.804	0		505	0	1006	33.804	0
506	0	239	28.056	0		506	0	505	28.056	0		506	0	463	28.056	0
507	0	217	10.68	1		507	0	513	10.68	1		507	0	498	10.68	1
508	0	253	32.4	0		508	0	383	32.4	0		508	0	158	32.4	0
509	0	180	16.2	1		509	0	451	16.2	1		509	1	1659	16.2	1
510	1	260	30.192	0		510	1	753	30.192	0		510	1	1368	30.192	0
511	0	173	9.588	1		511	1	842	9.588	1		511	0	1232	9.588	1
512	0	43	29.472	0		512	1	564	29.472	0		512	0	1098	29.472	0
513	1	291	25.752	0		513	0	458	25.752	0		513	0	701	25.752	0
514	0	135	29.76	0		514	1	619	29.76	0		514	0	784	29.76	0
515	1	305	30.396	1		515	0	398	30.396	1		515	1	1934	30.396	1
516	0	225	9.564	1		516	1	757	9.564	1		516	0	1226	9.564	1
517	1	291	26.808	0		517	1	566	26.808	0		517	1	2037	26.808	0
518	0	140	26.376	0		518	1	567	26.376	0		518	0	407	26.376	0
519	0	212	11.076	1		519	1	683	11.076	1		519	1	1631	11.076	1
520	0	80	27.132	0		520	1	802	27.132	0		520	0	901	27.132	0
521	0	127	24.768	0		521	1	769	24.768	0		521	0	1085	24.768	0
522	1	360	15.672	0		522	0	465	15.672	0		522	1	2079	15.672	0
523	0	145	27.036	1		523	0	394	27.036	1		523	0	444	27.036	1
524	1	277	27.636	0		524	1	699	27.636	0		524	0	269	27.636	0
525	0	130	16.98	0		525	1	789	16.98	0		525	0	393	16.98	0
526	0	206	20.928	0		526	0	504	20.928	0		526	0	530	20.928	0
527	0	124	20.736	0		527	0	413	20.736	0		527	0	821	20.736	0
528	0	104	19.356	0		528	1	778	19.356	0		528	0	1233	19.356	0
529	0	118	18.492	0		529	0	430	18.492	0		529	1	1616	18.492	0
530	0	188	8.736	1		530	1	549	8.736	1		530	0	469	8.736	1
531	0	53	22.8	0		531	0	368	22.8	0		531	0	339	22.8	0
532	0	161	20.532	0		532	0	355	20.532	0		532	0	1032	20.532	0
533	0	175	20.34	0		533	0	324	20.34	0		533	0	288	20.34	0
534	1	302	14.88	0		534	0	464	14.88	0		534	0	970	14.88	0
535	0	196	13.596	1		535	0	493	13.596	1		535	0	419	13.596	1
536	0	194	13.44	0		536	0	352	13.44	0		536	0	709	13.44	0
537	0	100	13.728	0		537	0	308	13.728	0		537	0	873	13.728	0
538	0	146	13.704	0		538	0	510	13.704	0		538	1	1761	13.704	0
539	0	134	15.408	0		539	1	569	15.408	0		539	0	527	15.408	0
540	0	138	13.536	0		540	1	1038	13.536	0		540	1	1494	13.536	0
541	0	136	16.692	0		541	0	548	16.692	0		541	0	782	16.692	0
542	0	161	17.844	0		542	0	349	17.844	0		542	0	624	17.844	0
543	1	260	1.02	1		543	0	420	1.02	1		543	0	340	1.02	1
544	0	214	15.18	0		544	1	614	15.18	0		544	0	898	15.18	0
545	0	56	14.328	0		545	0	453	14.328	0		545	0	676	14.328	0
546	0	181	9.888	0		546	0	453	9.888	0		546	0	840	9.888	0
547	1	347	11.172	0		547	0	479	11.172	0		547	0	498	11.172	0
548	0	170	15.18	1		548	0	368	15.18	1		548	0	480	15.18	1
549	0	180	60	0		549	1	650	60	0		549	0	542	60	0
550	0	136	59.3347	0		550	1	774	59.3347	0		550	0	672	59.3347	0
551	0	99	41.922	1		551	1	590	41.922	1		551	0	634	41.922	1
552	0	164	17.3142	1		552	1	637	17.3142	1		552	0	884	17.3142	1
553	0	113	14.3244	1		553	0	496	14.3244	1		553	0	924	14.3244	1
554	1	281	53.5524	0		554	1	560	53.5524	0		554	0	1045	53.5524	0
555	1	341	57.7906	0		555	1	645	57.7906	0		555	1	1668	57.7906	0
556	1	385	53.5195	0		556	1	673	53.5195	0		556	0	491	53.5195	0
557	0	137	53.0595	0		557	1	676	53.0595	0		557	0	677	53.0595	0
558	1	313	5.38809	1		558	1	997	5.38809	1		558	0	513	5.38809	1
559	1	267	57.232	0		559	1	862	57.232	0		559	1	1292	57.232	0
560	0	98	9.49487	1		560	1	563	9.49487	1		560	0	657	9.49487	1
561	0	146	43.039	0		561	0	372	43.039	0		561	0	1109	43.039	0
562	0	237	5.0924	1		562	1	595	5.0924	1		562	0	803	5.0924	1
563	0	239	36.5996	0		563	0	409	36.5996	0		563	0	557	36.5996	0
564	1	362	53.1253	0		564	0	418	53.1253	0		564	0	357	53.1253	0
565	0	189	54.8008	0		565	0	487	54.8008	0		565	0	336	54.8008	0
566	0	242	26.6776	0		566	1	1471	26.6776	0		566	0	947	26.6776	0
567	0	215	18.1027	1		567	1	555	18.1027	1		567	0	934	18.1027	1
568	1	313	47.5072	0		568	1	891	47.5072	0		568	0	681	47.5072	0
569	1	292	34.3326	0		569	0	514	34.3326	0		569	0	860	34.3326	0
570	0	201	5.61807	1		570	0	522	5.61807	1		570	0	827	5.61807	1
571	0	149	50.2669	0		571	0	390	50.2669	0		571	0	903	50.2669	0
572	1	390	48.7556	0		572	0	462	48.7556	0		572	0	1131	48.7556	0
573	0	88	47.2115	0		573	0	531	47.2115	0		573	0	252	47.2115	0
574	0	241	14.8172	1		574	1	621	14.8172	1		574	0	456	14.8172	1
575	0	149	15.1129	1		575	0	368	15.1129	1		575	0	465	15.1129	1
576	0	218	25.1992	1		576	1	883	25.1992	1		576	0	537	25.1992	1
577	0	122	60	0		577	0	518	60	0		577	0	380	60	0
578	0	203	35.4168	1		578	1	713	35.4168	1		578	1	1331	35.4168	1
579	0	58	60	0		579	0	501	60	0		579	0	348	60	0
580	0	59	60	0		580	0	510	60	0		580	0	554	60	0
581	0	233	55.885	0		581	1	1615	55.885	0		581	0	278	55.885	0
582	1	319	14.8501	1		582	1	676	14.8501	1		582	0	474	14.8501	1
583	1	257	34.1684	0		583	0	526	34.1684	0		583	0	640	34.1684	0
584	0	182	33.8727	0		584	0	372	33.8727	0		584	0	862	33.8727	0
585	1	314	29.8645	0		585	0	480	29.8645	0		585	1	1292	29.8645	0
586	1	418	33.347	0		586	1	663	33.347	0		586	0	736	33.347	0
587	1	259	33.807	0		587	0	365	33.807	0		587	0	318	33.807	0
588	0	31	15.2772	1		588	0	456	15.2772	1		588	0	798	15.2772	1
589	0	253	19.5811	1		589	0	487	19.5811	1		589	1	1363	19.5811	1
590	1	324	26.2505	0		590	1	588	26.2505	0		590	0	759	26.2505	0
591	1	292	30.883	0		591	0	474	30.883	0		591	0	366	30.883	0
592	1	304	19.8111	1		592	1	715	19.8111	1		592	0	545	19.8111	1
593	0	172	19.5811	0		593	0	332	19.5811	0		593	0	614	19.5811	0
594	0	126	21.848	0		594	0	337	21.848	0		594	0	898	21.848	0
595	1	417	9.16632	1		595	1	680	9.16632	1		595	1	2506	9.16632	1
596	1	260	60	0		596	1	627	60	0		596	0	988	60	0
597	0	238	60	0		597	0	260	60	0		597	0	1151	60	0
598	1	290	20.4353	1		598	0	429	20.4353	1		598	1	2769	20.4353	1
599	0	218	59.3347	0		599	0	453	59.3347	0		599	1	1919	59.3347	0
600	0	223	12.6489	1		600	1	558	12.6489	1		600	1	1530	12.6489	1
601	1	288	19.2526	0		601	1	558	19.2526	0		601	0	1056	19.2526	0
602	1	271	8.67351	1		602	0	420	8.67351	1		602	0	831	8.67351	1
603	1	303	40.9035	0		603	0	516	40.9035	0		603	0	190	40.9035	0
604	0	182	10.5133	1		604	1	714	10.5133	1		604	0	939	10.5133	1
605	0	233	37.5195	0		605	1	746	37.5195	0		605	1	1264	37.5195	0
606	1	283	6.37372	1		606	1	686	6.37372	1		606	1	1646	6.37372	1
607	1	305	44.4189	0		607	1	568	44.4189	0		607	1	3437	44.4189	0
608	1	462	60	0		608	0	429	60	0		608	1	1392	60	0
609	1	345	60	0		609	0	386	60	0		609	1	2169	60	0
610	1	362	60	0		610	1	581	60	0		610	1	1572	60	0
611	1	409	60	0		611	1	656	60	0		611	1	2686	60	0
612	1	258	41.65	1		612	0	428	41.65	1		612	0	724	41.65	1
613	1	299	31.73	1		613	1	796	31.73	1		613	1	2018	31.73	1
614	1	448	60	0		614	0	523	60	0		614	1	2112	60	0
615	1	785	8.81	1		615	1	959	8.81	1		615	1	1565	8.81	1
616	1	574	42.41	0		616	1	970	42.41	0		616	1	1954	42.41	0
617	1	287	6.01232	1		617	1	768	6.01232	1		617	0	1206	6.01232	1
618	0	252	8.83778	1		618	0	379	8.83778	1		618	0	901	8.83778	1
619	1	466	23.6879	0		619	0	479	23.6879	0		619	1	1661	23.6879	0
620	1	379	0.689938	1		620	0	448	0.689938	1		620	1	1917	0.689938	1
621	1	498	11.3676	0		621	1	561	11.3676	0		621	0	1149	11.3676	0
622	1	418	60	0		622	1	1150	60	0		622	0	450	60	0
623	1	346	36.99	1		623	1	748	36.99	1		623	1	1259	36.99	1
624	1	407	60	0		624	1	704	60	0		624	1	1416	60	0
625	1	587	60	0		625	0	460	60	0		625	1	1500	60	0
626	1	514	60	0		626	1	892	60	0		626	0	491	60	0
627	1	478	26.99	1		627	1	818	26.99	1		627	0	1048	26.99	1
628	1	651	60	0		628	1	643	60	0		628	0	1152	60	0
629	1	258	2.01	0		629	1	628	2.01	0		629	1	1430	2.01	0
630	1	742	60	0		630	1	624	60	0		630	0	501	60	0

## Sheet: Fig. 7C
sample.id	Pam50Subtype	time.os	event.os	time.rfs	event.rfs	bin	Signature
MB-0000	Normal	8.21644	0	11.5542	0	1	High
MB-0002	LumA	4.06575	0	6.96	0	1	High
MB-0005	LumB	8.36438	0	12.6067	1	0	Low
MB-0006	LumB	4.71507	0	13.5633	0	0	Low
MB-0008	LumB	3.4	1	1.54583	1	0	Low
MB-0010	LumB	0.641096	1	0.240833	1	0	Low
MB-0014	LumB	8.07397	0	13.5142	0	1	High
MB-0020	Normal	1.8411	1	0.978333	1	1	High
MB-0022	LumB	7.49041	1	8.185	0	0	Low
MB-0025	LumB	5.70685	0	10.5267	1	0	Low
MB-0028	LumB	3.00548	1	3.0075	0	0	Low
MB-0035	Her2	2.98082	1	2.9825	1	1	High
MB-0036	LumA	6.33973	0	10.2767	1	1	High
MB-0039	LumB	6.1863	0	13.4483	0	1	High
MB-0045	Basal	6.46849	0	8.8325	1	1	High
MB-0046	LumA	1.16164	1	1.11333	1	1	High
MB-0048	Her2	4.36712	0	8.53917	0	1	High
MB-0050	Normal	4.88767	0	6.195	0	1	High
MB-0053	LumB	5.49315	0	13.2458	0	1	High
MB-0054	LumB	6.32877	0	9.98667	1	0	Low
MB-0056	LumB	5.20548	0	5.17	0	1	High
MB-0059	LumA	4.70685	0	13.2317	0	1	High
MB-0060	LumB	5.05753	0	11.5842	0	0	Low
MB-0062	Basal	6.8	0	12.6617	0	0	Low
MB-0064	LumB	3.89041	0	8.95833	0	1	High
MB-0066	LumB	4.2274	0	12.9467	0	0	Low
MB-0068	LumA	7.32329	0	8.48167	0	1	High
MB-0071	LumB	4.33699	0	10.7733	0	1	High
MB-0079	Her2	2.34247	1	2.19	1	1	High
MB-0081	LumB	5.88767	0	5.71583	0	0	Low
MB-0083	LumB	6.80548	1	7.0775	1	1	High
MB-0093	LumB	5.65205	0	12.5983	0	0	Low
MB-0095	LumB	4.09041	1	4.0925	0	1	High
MB-0097	LumA	7.15342	0	8.11667	0	1	High
MB-0099	LumB	5.05205	0	6.7025	1	1	High
MB-0100	Basal	0.663014	1	0.6525	1	1	High
MB-0101	Normal	7.43288	0	2.81	1	0	Low
MB-0102	LumB	3.65205	0	8.38833	1	0	Low
MB-0106	LumA	4.05753	0	7.0175	0	0	Low
MB-0107	LumB	5.11233	0	12.9958	0	1	High
MB-0108	LumB	3.50959	1	1.89167	1	0	Low
MB-0109	Basal	3.92603	0	9.24333	0	0	Low
MB-0110	Normal	6.99726	0	1.01417	1	1	High
MB-0111	LumA	8.62466	0	10.4525	0	1	High
MB-0112	LumA	3.21918	1	2.09417	1	1	High
MB-0113	Her2	3.79178	0	3.55	0	1	High
MB-0114	LumA	1.10137	0	1.10167	0	1	High
MB-0115	Basal	5.48493	1	2.645	1	0	Low
MB-0116	Normal	6.77808	0	10.055	0	1	High
MB-0117	LumA	0.676712	0	0.1975	0	0	Low
MB-0119	LumB	0.99726	0	7.88417	1	0	Low
MB-0120	LumB	2.38904	1	2.39	1	0	Low
MB-0121	LumA	4.6411	0	12.5167	0	0	Low
MB-0122	LumA	7.03836	0	11.4225	0	1	High
MB-0123	LumB	6.92329	0	2.155	1	1	High
MB-0124	LumA	6.48767	0	9.72	0	0	Low
MB-0125	LumB	0.134247	0	0.104167	0	1	High
MB-0126	LumA	4.05205	0	3.43167	1	1	High
MB-0127	Normal	5.25479	0	10.8608	0	1	High
MB-0128	Normal	5.15616	0	11.3325	0	1	High
MB-0129	Her2	3.16986	1	3.17167	0	1	High
MB-0130	LumA	5.12329	0	12.6292	0	1	High
MB-0131	LumA	5.47671	1	5.29917	1	0	Low
MB-0133	LumA	7.15616	0	12.4175	0	1	High
MB-0134	LumB	1.06301	1	0.975833	1	0	Low
MB-0135	LumB	6.56986	0	9.59167	0	0	Low
MB-0136	LumA	6.22192	0	7.25333	0	0	Low
MB-0138	LumA	3.84932	0	12.3825	0	1	High
MB-0139	LumA	7.11233	0	8.98	0	1	High
MB-0140	LumB	0.463014	0	12.1658	0	0	Low
MB-0142	LumA	1.01918	0	1.02	0	0	Low
MB-0143	LumA	4.46575	1	4.46833	0	0	Low
MB-0144	LumB	12.4986	1	9.69833	1	1	High
MB-0145	LumA	5.04384	0	12.1433	0	1	High
MB-0146	LumB	7.06849	0	10.0467	0	1	High
MB-0147	LumA	4.25479	1	4.21583	1	0	Low
MB-0148	Her2	0.145205	0	0.145	0	0	Low
MB-0149	Basal	4.24932	1	4.25167	0	1	High
MB-0150	Basal	6.55342	0	9.145	0	0	Low
MB-0151	LumB	4.04658	1	3.99917	1	0	Low
MB-0152	Her2	5.09589	0	5.18333	0	1	High
MB-0153	Basal	7.03288	0	12.2175	0	1	High
MB-0154	LumA	5.16164	0	9.43833	0	0	Low
MB-0155	Normal	4.91507	0	4.9175	0	1	High
MB-0156	Normal	0.161644	0	0.235833	0	1	High
MB-0157	Basal	1.2411	0	9.43833	0	0	Low
MB-0158	Basal	4.73699	0	3.35	1	1	High
MB-0159	Basal	6.18904	0	6.1925	0	1	High
MB-0160	Normal	6.53151	0	11.8033	0	1	High
MB-0162	LumA	4.58356	0	4.58583	0	1	High
MB-0163	Basal	3.12603	1	8.0675	0	1	High
MB-0164	Basal	0.890411	0	0.890833	0	0	Low
MB-0165	LumA	3.91507	1	2.67833	1	0	Low
MB-0166	LumA	6.25205	0	8.58583	0	1	High
MB-0167	LumB	3.54247	1	3.35833	1	0	Low
MB-0168	Normal	6.25479	0	10.0958	0	1	High
MB-0169	Normal	6.06849	0	11.96	0	1	High
MB-0170	LumA	7.67397	1	7.67833	0	0	Low
MB-0171	Normal	0.446575	0	0.446667	0	1	High
MB-0172	LumA	5.07945	0	11.3567	0	0	Low
MB-0173	LumB	0.356164	0	0.31	0	0	Low
MB-0174	Basal	6.47397	0	6.4775	0	1	High
MB-0175	LumA	5.94795	0	5.95083	0	0	Low
MB-0176	LumA	6.47397	0	6.46083	1	1	High
MB-0177	LumA	3.74795	1	3.75	0	1	High
MB-0178	LumB	7.54795	0	8.59083	1	0	Low
MB-0179	Basal	1.47397	1	1.475	1	0	Low
MB-0180	LumA	5.12329	0	5.12583	0	1	High
MB-0181	LumA	6.06849	0	7.07	0	1	High
MB-0184	LumA	6.29315	0	8.96667	0	1	High
MB-0185	LumB	3.60274	1	2.97667	1	0	Low
MB-0188	Her2	2.5726	1	1.15167	1	0	Low
MB-0189	Normal	0.745205	1	0.11	1	1	High
MB-0191	Basal	1.25753	1	1.25833	0	1	High
MB-0192	Normal	5.14247	0	11.8942	0	0	Low
MB-0193	LumB	0.775342	0	1.5625	0	1	High
MB-0194	LumA	5.7726	0	7.5325	0	1	High
MB-0195	LumB	5.53151	0	7.7025	1	0	Low
MB-0197	LumB	5.52877	0	5.81667	0	0	Low
MB-0198	LumB	6.25479	0	11.905	0	1	High
MB-0199	LumA	6.00274	0	11.875	0	0	Low
MB-0200	Basal	6.38356	0	10.7617	1	1	High
MB-0201	Basal	6.42192	0	10.3375	0	1	High
MB-0202	LumA	5.67945	0	10.5567	0	0	Low
MB-0203	LumA	4.83014	1	4.8325	0	0	Low
MB-0204	LumA	1.99726	1	1.9925	1	1	High
MB-0205	Normal	5.25753	0	11.8808	0	1	High
MB-0206	Basal	4.34247	0	11.6092	0	0	Low
MB-0207	LumA	9.20274	0	14.2792	0	0	Low
MB-0209	Normal	5.46575	0	6.77333	0	1	High
MB-0210	Basal	5.15342	0	11.9192	0	1	High
MB-0211	Basal	3.5589	1	3.68417	1	0	Low
MB-0214	Basal	5.27945	0	12.0808	0	1	High
MB-0215	LumB	5.04384	0	10.0492	0	0	Low
MB-0218	LumB	5.96986	0	10.7783	0	1	High
MB-0220	Normal	3.27397	1	3.27583	1	0	Low
MB-0221	Her2	1.66027	1	1.66083	1	1	High
MB-0222	Normal	8.56986	0	15	0	0	Low
MB-0223	LumA	6.68493	1	3.60167	1	0	Low
MB-0224	LumA	2.76164	0	14.5367	0	1	High
MB-0225	LumB	12.0493	0	11.3325	1	1	High
MB-0226	LumA	3.72877	0	4.74	0	1	High
MB-0227	LumA	5.7589	0	9.19917	0	1	High
MB-0228	Normal	0.890411	1	0.890833	1	1	High
MB-0229	LumA	5.36438	0	5.88	0	0	Low
MB-0230	Her2	7.26849	0	15	0	1	High
MB-0231	LumA	3.74247	0	1.61167	0	1	High
MB-0232	LumA	3.6274	0	15	0	1	High
MB-0233	LumA	5.95342	1	5.95667	0	0	Low
MB-0234	LumB	7.74521	1	7.74917	0	0	Low
MB-0235	LumA	11.7178	1	10.6575	1	0	Low
MB-0236	LumA	10.5781	0	15	0	1	High
MB-0238	Basal	5.70685	0	15	0	0	Low
MB-0239	LumA	7.03288	1	7.03667	1	0	Low
MB-0241	Basal	6.01096	1	6.01417	1	0	Low
MB-0242	LumB	6.02192	0	15	0	0	Low
MB-0243	LumB	11.0356	0	12.3167	0	1	High
MB-0244	Normal	6.30685	0	12.3133	0	1	High
MB-0245	LumA	8.92877	0	13.5442	0	0	Low
MB-0247	LumA	6.35342	0	15	0	1	High
MB-0248	LumA	5.83562	0	5.83917	0	1	High
MB-0249	Her2	9.93973	0	15	0	1	High
MB-0253	Normal	8.12329	0	12.525	0	1	High
MB-0256	LumA	10.8164	0	13.0567	1	1	High
MB-0257	LumA	7.53973	1	2.67583	1	1	High
MB-0258	LumA	5.3863	0	7.08333	0	0	Low
MB-0259	Basal	0.975342	1	0.975833	1	1	High
MB-0260	LumA	10.4685	0	13.9667	0	0	Low
MB-0261	LumB	7.41644	1	7.22	1	0	Low
MB-0262	Her2	9.61918	0	14.9892	0	0	Low
MB-0263	LumA	6.78356	0	14.4767	0	1	High
MB-0264	Her2	3.54247	1	3.54417	1	1	High
MB-0265	Basal	4.66027	0	15	0	0	Low
MB-0266	LumA	7.45205	1	7.45583	0	1	High
MB-0268	LumB	2.34247	1	2.34417	1	1	High
MB-0269	Basal	3.94795	0	1.82833	0	1	High
MB-0270	LumB	15	0	11.6367	1	0	Low
MB-0272	LumB	10.0274	1	10.0325	1	0	Low
MB-0273	LumA	10.6137	0	15	0	1	High
MB-0275	Normal	5.86575	0	15	0	1	High
MB-0278	Basal	0.479452	1	0.48	1	1	High
MB-0279	Normal	10.4301	0	15	0	1	High
MB-0280	Normal	9.33151	0	14.2192	1	1	High
MB-0281	Normal	4.83288	0	5.98667	0	1	High
MB-0282	Normal	10.463	0	14.6025	1	1	High
MB-0283	LumB	1.81096	1	1.81167	1	0	Low
MB-0284	Basal	NA	NA	0	0	1	High
MB-0285	Normal	0.276712	0	0.276667	0	1	High
MB-0286	LumA	5.45753	0	15	0	1	High
MB-0287	LumB	7.7863	1	7.79083	0	0	Low
MB-0288	Normal	3.24384	1	5.24667	1	0	Low
MB-0289	Basal	5.88219	1	5.88833	0	1	High
MB-0290	LumA	7.58082	0	15	0	0	Low
MB-0291	LumB	3.22192	1	3.22333	1	1	High
MB-0292	Her2	4.06301	1	4.065	0	1	High
MB-0293	Normal	5.25205	0	5.29333	0	1	High
MB-0294	Normal	1.05479	0	5.995	0	0	Low
MB-0295	LumA	8.32055	0	13.5283	0	1	High
MB-0299	Basal	10.0932	0	15	0	1	High
MB-0301	LumA	4.87123	1	10.0908	0	0	Low
MB-0302	LumA	6.92055	1	6.92417	1	1	High
MB-0303	Basal	4.87123	0	4.945	0	0	Low
MB-0304	LumB	9.16712	1	9.1725	1	0	Low
MB-0305	Normal	5.21918	1	5.22167	1	0	Low
MB-0306	LumA	3.53151	1	3.16583	1	0	Low
MB-0307	LumA	9.64384	0	14.5833	0	0	Low
MB-0308	LumA	5.16438	0	15	0	1	High
MB-0309	LumA	3.47945	1	3.48167	0	1	High
MB-0310	LumA	5.25479	0	15	0	0	Low
MB-0311	LumB	5.82192	0	12.4317	0	1	High
MB-0312	LumB	9.79726	0	6.15667	1	0	Low
MB-0313	LumB	9.10959	0	15	0	0	Low
MB-0314	Her2	0.364384	1	0.365	1	1	High
MB-0315	LumA	9.93151	0	15	0	1	High
MB-0316	Basal	5.00822	0	15	0	0	Low
MB-0317	LumA	12.4658	1	12.4725	0	0	Low
MB-0318	Normal	5.25479	0	13.8733	0	1	High
MB-0319	LumB	3.34521	1	3.265	1	0	Low
MB-0320	LumA	5.39178	0	5.24083	0	1	High
MB-0321	LumA	5.26575	0	14.3617	0	0	Low
MB-0322	LumA	4.15342	1	4.15583	0	0	Low
MB-0324	LumA	8.76164	0	6.1325	1	1	High
MB-0325	LumB	5.58082	0	14.6	0	0	Low
MB-0326	Normal	9.85753	0	15	0	1	High
MB-0327	LumA	4.85479	0	15	0	0	Low
MB-0328	LumB	10.1014	0	10.3292	1	0	Low
MB-0329	LumA	2.87123	0	2.13583	0	1	High
MB-0333	Basal	2.18356	1	2.185	1	1	High
MB-0336	LumB	5.00822	0	13.8983	1	1	High
MB-0339	LumB	2.19178	1	2.19833	0	1	High
MB-0340	Basal	8.0137	0	13.5475	0	0	Low
MB-0341	LumA	5.06301	0	13.98	1	1	High
MB-0342	Normal	10.3014	1	10.3067	1	1	High
MB-0343	Normal	7.49041	1	7.2175	1	1	High
MB-0344	Normal	9.08767	0	12.5767	0	0	Low
MB-0345	LumA	0.553425	0	5.97583	0	1	High
MB-0346	Her2	1.67945	1	1.68	1	1	High
MB-0347	Basal	15	0	15	0	0	Low
MB-0348	LumA	6.40548	0	10.0908	0	1	High
MB-0349	LumB	5.06301	0	12.0092	0	0	Low
MB-0350	Basal	3.7863	1	3.78833	1	1	High
MB-0351	LumB	15	0	15	0	1	High
MB-0352	Her2	4.53699	1	3.81583	1	0	Low
MB-0353	LumA	3.43836	1	3.44	0	0	Low
MB-0354	Basal	0.953425	1	0.954167	1	0	Low
MB-0356	LumA	14.6822	0	15	0	0	Low
MB-0358	LumA	4.17534	0	2.7025	0	0	Low
MB-0359	LumA	0.490411	0	1.77667	0	0	Low
MB-0360	LumB	3.4411	0	10.9017	1	0	Low
MB-0361	Her2	1.23836	1	1.23917	0	1	High
MB-0362	LumA	3.86575	1	3.8675	1	0	Low
MB-0363	LumB	7.38904	1	7.39333	1	0	Low
MB-0364	LumA	9.27397	0	10.8167	1	1	High
MB-0365	Her2	7.16986	1	7.17417	1	0	Low
MB-0366	LumA	5.19726	0	5.2825	0	1	High
MB-0367	Normal	5.28767	0	11.7133	0	0	Low
MB-0368	LumB	5.08767	1	2.62083	1	0	Low
MB-0369	LumB	5.32603	0	11.6583	1	0	Low
MB-0370	LumB	5.07945	0	7.68917	0	0	Low
MB-0371	LumB	5.32877	0	10.7842	0	1	High
MB-0372	Basal	5.1589	1	3.88667	1	0	Low
MB-0373	LumB	2.21918	1	2.22	1	0	Low
MB-0374	LumB	0.117808	0	0.1175	0	0	Low
MB-0375	Normal	4.8411	0	11.7733	0	0	Low
MB-0377	LumA	0.712329	0	11.05	0	1	High
MB-0378	Her2	4.33973	0	8.00167	1	0	Low
MB-0379	LumA	0.69863	0	9.8275	1	0	Low
MB-0380	LumB	2.34795	1	5.70167	0	0	Low
MB-0381	Her2	5.50685	0	10.7075	0	1	High
MB-0382	LumA	0.857534	0	11.2225	0	0	Low
MB-0383	LumB	5.92603	0	7.05083	1	0	Low
MB-0384	LumB	4.62466	1	4.605	1	0	Low
MB-0385	LumB	2.99452	1	2.0475	1	0	Low
MB-0386	LumA	5.61644	0	10.0908	1	1	High
MB-0388	Normal	5.01096	0	8.02333	0	0	Low
MB-0389	LumB	0.917808	0	7.97417	0	0	Low
MB-0390	Basal	5.93425	1	3.835	1	0	Low
MB-0391	Her2	6.86027	0	11.7158	0	0	Low
MB-0392	Normal	2.70959	1	0.731667	1	1	High
MB-0393	Basal	1.71233	1	0.720833	1	0	Low
MB-0394	LumA	5.27945	0	5.2825	0	0	Low
MB-0395	Her2	2.38356	1	2.20667	1	0	Low
MB-0396	Basal	4.9863	0	4.98917	0	0	Low
MB-0397	LumA	4.55342	0	4.70667	0	1	High
MB-0398	LumB	3.55068	1	3.14417	1	0	Low
MB-0399	Her2	5.58356	0	5.565	1	1	High
MB-0400	Basal	1.84658	1	1.565	1	1	High
MB-0401	Basal	2.1589	1	1.69917	1	1	High
MB-0402	Normal	5.0411	0	8.20167	0	1	High
MB-0403	Basal	1.19726	0	11.595	0	1	High
MB-0404	LumA	5.21918	0	5.22167	0	0	Low
MB-0405	LumB	4.85479	1	4.8575	0	0	Low
MB-0406	LumB	4.52603	0	2.66417	1	0	Low
MB-0408	LumA	5.80822	0	8.37417	0	0	Low
MB-0410	LumA	5.17808	0	5.18083	0	0	Low
MB-0411	LumA	4.95616	0	11.445	0	0	Low
MB-0412	LumB	4.51233	0	11.1983	0	0	Low
MB-0413	LumA	5.70137	0	10.5808	1	0	Low
MB-0414	Basal	5.13973	0	6.3025	0	0	Low
MB-0417	Her2	0.515068	1	0.515	1	1	High
MB-0418	Her2	5.39726	0	8.39333	0	1	High
MB-0419	LumA	1.4	0	8.5775	0	1	High
MB-0420	Basal	5.30959	0	6.31	0	1	High
MB-0421	Her2	5.30959	0	7.64833	0	1	High
MB-0422	LumA	2.77808	1	2.78	0	1	High
MB-0423	LumA	5.31507	0	11.4258	0	1	High
MB-0424	Normal	0.808219	1	0.808333	1	1	High
MB-0425	LumA	2.00548	1	2.00667	0	1	High
MB-0426	Normal	5.93425	0	10.7817	0	1	High
MB-0427	LumA	4.51233	0	9.5475	0	0	Low
MB-0428	LumA	4.59726	0	4.6	0	0	Low
MB-0429	LumB	5.23288	0	6.12417	0	0	Low
MB-0431	LumA	0.493151	0	7.00083	0	0	Low
MB-0432	Normal	4.53425	0	8.70083	0	1	High
MB-0434	LumB	3.73973	1	1.97917	1	0	Low
MB-0435	Basal	5.36712	0	9.09	0	1	High
MB-0436	Her2	5.16438	1	6.20917	0	1	High
MB-0437	LumB	5.07123	0	7.44833	0	0	Low
MB-0438	Her2	5.96712	0	11.1158	0	0	Low
MB-0439	LumB	5.87123	0	9.22167	0	1	High
MB-0440	LumB	5.58082	0	8.2925	0	0	Low
MB-0442	Normal	5.2137	0	8.50917	1	0	Low
MB-0443	LumA	1.06027	0	3.70333	0	0	Low
MB-0444	LumB	4.5589	1	2.71667	1	0	Low
MB-0445	LumA	4.59726	0	10.8992	0	0	Low
MB-0446	Basal	4.84384	0	5.94333	0	0	Low
MB-0448	LumB	2.40274	1	2.34667	1	0	Low
MB-0449	LumA	5.58904	0	9.2575	0	1	High
MB-0451	LumA	4.11507	0	4.1175	0	0	Low
MB-0452	LumB	5.16164	0	5.16417	0	0	Low
MB-0453	Her2	3.54521	1	1.34333	1	1	High
MB-0454	LumA	3.84932	1	3.85167	0	1	High
MB-0455	LumB	5.49589	0	8.16917	0	0	Low
MB-0458	Normal	5.49589	0	5.35083	1	1	High
MB-0459	LumB	2.92603	1	2.9275	0	0	Low
MB-0460	LumA	5.03562	0	7.88417	1	0	Low
MB-0462	Her2	5.0274	0	10.9183	0	0	Low
MB-0463	LumA	5.09315	0	9.915	1	1	High
MB-0464	Basal	3.23014	1	1.60667	1	0	Low
MB-0465	LumB	2.35068	1	1.79833	1	0	Low
MB-0466	LumA	3.67123	0	3.6075	0	1	High
MB-0467	Her2	3.79452	0	6.12083	1	1	High
MB-0468	LumA	5.53699	0	10.6575	0	0	Low
MB-0469	LumB	5.52055	0	10.795	0	0	Low
MB-0470	Basal	5.57808	0	7.25583	0	1	High
MB-0471	LumA	5.38904	0	8.8375	0	0	Low
MB-0472	LumB	2.09315	0	2.25333	0	1	High
MB-0474	LumB	3.07123	0	8.24	1	0	Low
MB-0475	LumA	4.18356	0	10.7483	0	0	Low
MB-0476	Normal	3.94521	0	10.7267	0	0	Low
MB-0478	LumA	4.27671	0	10.88	0	1	High
MB-0479	Her2	6.44932	0	10.9183	0	1	High
MB-0480	LumA	5.12603	0	7.77667	0	1	High
MB-0481	Basal	2.99178	1	2.785	1	1	High
MB-0482	Normal	2.04384	1	1.305	1	1	High
MB-0483	LumB	6.09863	0	5.2875	1	0	Low
MB-0484	Her2	5.1589	0	6.79583	0	1	High
MB-0485	LumA	3.02192	1	2.82083	1	1	High
MB-0486	LumA	4.52329	0	7.39833	0	0	Low
MB-0487	Normal	5.25479	0	7.14667	0	1	High
MB-0488	Basal	6.21096	0	9.2875	0	1	High
MB-0489	Normal	5.35616	0	7.44833	0	1	High
MB-0490	LumA	1.87397	0	8.38583	0	0	Low
MB-0491	LumA	1.09315	0	10.345	0	0	Low
MB-0492	LumB	3.20274	0	6.6725	0	1	High
MB-0494	Basal	3.01096	1	1.63083	1	0	Low
MB-0495	Basal	5.1589	1	3.67333	1	1	High
MB-0496	Normal	1.30137	0	10.765	0	1	High
MB-0497	LumA	5.06027	0	6.06083	0	0	Low
MB-0499	Basal	6.09589	0	10.8467	0	1	High
MB-0500	Basal	0.693151	0	5.54833	0	0	Low
MB-0501	LumA	4.90411	0	5.88	0	1	High
MB-0502	Basal	5.12603	0	6.75167	0	1	High
MB-0503	LumA	1.36712	0	8.325	0	0	Low
MB-0504	LumA	5.28767	0	10.1208	1	1	High
MB-0505	LumA	4.98904	0	4.99167	0	1	High
MB-0506	Her2	3.70137	1	2.4975	1	1	High
MB-0507	LumA	2.05205	0	1.9575	0	0	Low
MB-0508	Normal	3.82192	0	9.4025	0	0	Low
MB-0509	Basal	5.13973	0	9.48167	0	0	Low
MB-0510	Normal	4.36164	0	10.5592	0	1	High
MB-0511	LumA	5.07123	0	5.07417	0	1	High
MB-0512	LumA	5.13973	0	9.99417	0	1	High
MB-0513	LumA	4.56712	0	9.62417	0	0	Low
MB-0514	LumB	1.10137	0	1.10167	0	0	Low
MB-0516	Basal	4.06027	0	9.41333	0	1	High
MB-0517	LumA	5.08767	0	5.09083	0	1	High
MB-0519	Normal	4.48493	0	9.12583	0	0	Low
MB-0521	LumA	8.12055	0	15	0	1	High
MB-0522	Her2	0.819178	0	0.205833	0	1	High
MB-0524	Normal	6.64384	0	6.6475	0	0	Low
MB-0525	Basal	8.00548	0	5.41667	0	1	High
MB-0526	LumB	7.00274	1	11.4833	0	0	Low
MB-0527	LumA	9.0274	1	8.90083	1	1	High
MB-0528	LumA	6.34795	0	14.5858	1	0	Low
MB-0529	LumA	3.98904	1	3.99083	1	1	High
MB-0531	Normal	11.2274	0	3.27583	1	1	High
MB-0532	LumB	10.9205	0	5.35083	1	0	Low
MB-0534	Normal	10.263	0	10.2058	0	1	High
MB-0535	LumA	9.48767	0	13.3142	1	0	Low
MB-0536	LumB	10.0219	0	12.1192	0	0	Low
MB-0537	Normal	9.62192	0	9.33917	0	1	High
MB-0538	LumA	1.98082	1	1.97083	1	1	High
MB-0539	Basal	7.0274	1	7.03167	0	1	High
MB-0540	Normal	9.22466	0	15	0	1	High
MB-0541	LumA	6.2274	0	14.3308	0	0	Low
MB-0542	Normal	3.99452	1	3.99667	1	0	Low
MB-0543	Basal	5.70411	0	12.7275	0	0	Low
MB-0544	LumB	6.52055	1	6.52417	0	0	Low
MB-0545	Normal	3.38356	1	3.38583	0	1	High
MB-0546	Normal	9.85753	0	15	0	0	Low
MB-0547	LumB	10.8521	0	15	0	0	Low
MB-0549	LumB	2.29863	0	2.13583	0	1	High
MB-0550	LumB	1.07945	0	7.585	1	0	Low
MB-0551	Normal	4.27123	1	4.27333	1	1	High
MB-0552	Her2	5.59452	1	4.6275	1	0	Low
MB-0553	LumA	7.04658	1	7.05083	0	0	Low
MB-0554	LumA	9.13699	1	9.14167	0	1	High
MB-0558	Basal	8.0411	1	8.04583	0	0	Low
MB-0559	LumA	9.86849	0	13.3033	0	1	High
MB-0564	Normal	3.11781	1	3.11917	1	1	High
MB-0568	LumA	6.44384	0	14.9233	0	0	Low
MB-0569	LumB	4.89041	1	4.64667	1	0	Low
MB-0570	LumB	15	0	8.57417	1	0	Low
MB-0571	LumA	6.42192	0	12.3242	0	1	High
MB-0573	LumA	6.52603	0	13.4208	0	0	Low
MB-0574	LumA	1.16986	0	0.82	1	0	Low
MB-0575	LumA	4.06027	0	6.48583	1	0	Low
MB-0576	LumB	2.54795	1	1.65	1	1	High
MB-0577	LumB	4.14795	0	5.37833	0	1	High
MB-0578	Normal	3.29863	0	9.05417	1	1	High
MB-0579	LumB	4.32055	0	7.62917	0	1	High
MB-0580	LumA	6.07671	0	4.89333	1	0	Low
MB-0581	Basal	0.646575	1	0.625	1	1	High
MB-0582	Basal	1.27671	1	1.2775	0	1	High
MB-0583	LumA	0.153425	0	5.15083	0	1	High
MB-0584	LumB	0.747945	0	9.72	0	0	Low
MB-0585	LumB	4.17808	0	8.07583	1	0	Low
MB-0586	LumA	0.506849	0	6.35167	0	1	High
MB-0587	LumA	5.46575	0	7.50583	0	1	High
MB-0588	Normal	4.21918	0	9.84667	0	1	High
MB-0589	LumB	5.04384	0	0.17	1	0	Low
MB-0590	LumB	4.83836	0	5.95917	0	0	Low
MB-0591	LumB	2.67945	0	9.685	1	1	High
MB-0592	LumB	1.33425	0	6.1325	0	1	High
MB-0593	Her2	2.84932	1	2.10833	1	1	High
MB-0594	LumB	3.63562	0	3.6375	0	0	Low
MB-0596	LumA	2.95616	0	8.8075	0	0	Low
MB-0597	Normal	4.51507	0	9.30917	0	1	High
MB-0598	LumB	4.01644	0	5.92667	1	0	Low
MB-0599	LumA	5.49041	0	4.33917	1	1	High
MB-0600	LumA	5.08493	0	9.12833	0	1	High
MB-0601	LumB	2.41096	1	1.18167	1	1	High
MB-0603	LumA	3.87671	0	10.03	0	1	High
MB-0605	LumA	4.66849	0	9.42417	0	1	High
MB-0606	LumB	2.25753	1	2.25917	1	0	Low
MB-0607	LumA	4.32055	0	7.22333	0	0	Low
MB-0608	Basal	1.26849	0	5.26083	0	0	Low
MB-0609	LumA	0.994521	0	6.00083	1	0	Low
MB-0610	LumA	4.10411	0	6.3075	0	0	Low
MB-0611	LumB	1.71507	0	8.59667	0	0	Low
MB-0613	Basal	4.01096	0	4.01333	0	1	High
MB-0614	LumA	0.70411	0	9.81333	0	0	Low
MB-0615	Normal	2.39726	0	2.85917	0	1	High
MB-0616	LumB	2.3863	1	2.3875	0	0	Low
MB-0617	Normal	2.52603	0	7.645	0	1	High
MB-0618	LumB	4.27671	0	8.38	0	0	Low
MB-0619	Normal	1.33973	0	7.74917	0	0	Low
MB-0620	Normal	1.3726	0	9.27667	0	1	High
MB-0621	LumA	2.66027	0	2.76083	0	0	Low
MB-0623	Normal	2.99178	0	9.13417	0	1	High
MB-0624	LumA	3.53699	0	5.26583	0	1	High
MB-0626	LumB	2.89589	1	2.9225	1	0	Low
MB-0627	Basal	0.0630137	0	0.0633333	0	1	High
MB-0628	Normal	3.07123	0	8.71417	0	1	High
MB-0630	LumB	0.936986	0	7.13833	0	1	High
MB-0631	LumA	3.84384	1	2.11083	1	1	High
MB-0632	LumA	2.64384	0	4.64667	0	1	High
MB-0634	Normal	1.46849	0	1.46083	0	1	High
MB-0635	Basal	3.20822	0	7.23667	0	1	High
MB-0636	LumA	0.980822	1	2.68333	1	1	High
MB-0637	LumB	2.15616	0	6.63417	0	0	Low
MB-0638	Normal	2.52603	0	8.53333	0	1	High
MB-0639	Basal	3.81644	0	6.20083	0	1	High
MB-0640	Normal	3.04658	0	5.04417	0	0	Low
MB-0641	Normal	3.36164	0	8.435	0	1	High
MB-0642	LumA	2.76712	0	6.92417	0	1	High
MB-0643	Her2	1.10137	1	1.6225	0	0	Low
MB-0644	LumA	2.89589	0	7.6725	0	1	High
MB-0646	LumB	0.210959	1	1.2475	1	0	Low
MB-0649	LumA	2.91781	0	5.0525	0	1	High
MB-0650	LumA	1.43014	0	2.1	0	0	Low
MB-0652	Her2	2.37534	0	7.94667	1	0	Low
MB-0653	Her2	1.99178	1	2.03917	1	0	Low
MB-0654	LumA	3.51507	0	5.7075	0	1	High
MB-0655	Normal	3.22192	0	9.13417	0	0	Low
MB-0656	Basal	1.54521	1	0.43	1	1	High
MB-0657	Normal	0.345205	0	2.5025	0	1	High
MB-0658	Basal	2.24384	0	7.99917	0	0	Low
MB-0659	Normal	0.0219178	1	1.91917	1	1	High
MB-0660	Her2	1.53425	1	1.105	1	0	Low
MB-0661	LumA	1.64384	1	1.32417	1	1	High
MB-0662	Normal	2.08219	0	4.27083	1	0	Low
MB-0663	Her2	4.55068	0	4.55333	0	1	High
MB-0664	Basal	0.871233	1	0.91	1	1	High
MB-0666	LumA	2	1	1.76	1	0	Low
MB-0667	LumB	5.70685	0	10.5267	1	0	Low
MB-0869	Basal	8.10137	1	9.24333	0	0	Low
MB-0872	Normal	6.93973	0	12.5058	0	1	High
MB-0874	Basal	1.36438	1	1.14583	1	0	Low
MB-0876	Basal	5.48219	0	14.5092	0	0	Low
MB-0877	LumB	1.1863	1	1.18667	1	0	Low
MB-0880	LumA	0.10137	0	0.101667	0	1	High
MB-0882	LumB	3.48219	1	3.48417	1	1	High
MB-0884	LumB	7.69863	1	5.60833	1	0	Low
MB-0885	Normal	5.74795	1	5.75083	1	1	High
MB-0891	LumA	8.97808	0	12.2858	0	1	High
MB-0893	Basal	8.87945	0	14.4433	0	1	High
MB-0895	LumB	3.54247	1	3.54417	0	0	Low
MB-0897	Normal	2.54521	1	2.54667	0	1	High
MB-0899	LumA	4.53425	0	11.8342	1	0	Low
MB-0901	Basal	6.20822	0	11.1983	0	0	Low
MB-0904	LumA	7.07397	0	11.9	0	0	Low
MB-0906	Normal	5.24932	1	3.96917	1	0	Low
MB-0907	Normal	3.32877	0	9.86583	0	1	High
MB-2513	LumA	4.90685	1	3.11917	1	1	High
MB-2517	Her2	14.3068	0	15	0	0	Low
MB-2536	LumA	3.93699	1	3.93917	0	1	High
MB-2556	Normal	14.2356	0	15	0	1	High
MB-2564	LumA	15	0	13.435	1	1	High
MB-2610	LumA	14.4986	0	15	0	1	High
MB-2613	LumB	13.4301	0	13.4375	0	1	High
MB-2614	LumA	5.33699	1	2.42083	1	0	Low
MB-2616	Normal	12.8849	0	13.5633	1	1	High
MB-2617	LumB	7.32329	1	3.51667	1	0	Low
MB-2618	LumB	7.32329	1	3.88417	1	1	High
MB-2624	LumA	10.5644	1	10.1258	1	1	High
MB-2626	LumB	14.663	0	13.7558	1	1	High
MB-2629	LumB	13.8521	0	15	0	1	High
MB-2632	Her2	1.56986	1	1.00083	1	1	High
MB-2634	LumB	14.2521	0	15	0	1	High
MB-2642	LumB	3.71233	1	1.42583	1	1	High
MB-2643	Basal	4.35342	1	2.83167	1	1	High
MB-2645	Basal	3.67945	1	2.16	1	1	High
MB-2669	LumA	6.05753	1	3.98333	1	1	High
MB-2686	LumB	14.5699	0	14.5775	0	0	Low
MB-2705	LumB	13.4575	1	13.465	0	1	High
MB-2708	LumB	10.9507	1	6.00917	1	0	Low
MB-2711	LumA	13.3151	0	2.29417	1	0	Low
MB-2712	LumA	14.3123	0	8.81583	1	1	High
MB-2718	Basal	13.3068	0	15	0	0	Low
MB-2721	LumA	13.3178	0	15	0	0	Low
MB-2724	Basal	8.88219	1	8.56333	1	0	Low
MB-2725	LumA	13.0082	0	15	0	1	High
MB-2728	LumB	4.22466	1	1.32917	1	0	Low
MB-2730	LumB	10.9918	1	10.9975	0	1	High
MB-2735	LumB	14.1726	0	15	0	0	Low
MB-2742	Her2	2.04658	1	1.275	1	0	Low
MB-2744	Normal	14.0959	0	4.47917	1	1	High
MB-2745	LumA	13.8877	1	12.8675	1	1	High
MB-2747	LumA	12.3863	0	15	0	1	High
MB-2749	LumA	8.03562	1	8.04	0	1	High
MB-2750	LumA	11.9534	1	4.605	1	1	High
MB-2752	LumA	6.73151	1	6.72417	1	0	Low
MB-2753	Basal	13.7671	0	15	0	1	High
MB-2754	Normal	14.2822	0	14.1858	1	1	High
MB-2758	Basal	2.87671	1	2.69167	1	1	High
MB-2760	LumB	9.70137	1	7.17083	1	0	Low
MB-2763	LumB	12.0767	0	15	0	1	High
MB-2764	Normal	13.2384	0	15	0	1	High
MB-2765	LumB	13.937	0	15	0	0	Low
MB-2767	LumB	14.3041	0	15	0	1	High
MB-2769	LumB	13.1507	0	13.1575	0	0	Low
MB-2770	LumA	13.9945	0	15	0	1	High
MB-2771	Basal	3.68493	1	3.37417	1	1	High
MB-2772	LumB	3.04384	1	12.3958	0	1	High
MB-2774	LumB	10.8219	1	10.8275	0	1	High
MB-2778	NC	14.1726	0	9.92583	1	1	High
MB-2779	LumA	12.9233	0	13.2783	1	0	Low
MB-2781	LumB	3.32329	1	3.325	0	1	High
MB-2786	LumA	5.61096	1	3.5225	1	1	High
MB-2790	LumA	5.03562	1	1.07167	1	1	High
MB-2791	LumA	13.9342	0	15	0	1	High
MB-2792	Her2	9.10411	1	7.1875	1	1	High
MB-2793	LumB	13.3315	0	15	0	0	Low
MB-2795	LumB	13.874	0	15	0	0	Low
MB-2796	LumB	7.20822	1	1.51833	1	0	Low
MB-2797	LumA	12.4247	0	15	0	0	Low
MB-2801	LumA	13.4521	0	15	0	0	Low
MB-2803	LumB	7.05753	1	6.09083	1	0	Low
MB-2814	LumB	13.0164	0	15	0	1	High
MB-2815	Normal	15	0	15	0	1	High
MB-2819	LumA	13.8603	0	15	0	0	Low
MB-2820	LumA	13.1808	0	15	0	0	Low
MB-2821	Basal	8.70137	1	11.19	0	1	High
MB-2823	Normal	13.4219	0	15	0	0	Low
MB-2827	Basal	12.8849	0	15	0	0	Low
MB-2833	Basal	13.3151	0	15	0	0	Low
MB-2834	Her2	12.2986	0	12.6508	0	0	Low
MB-2835	LumA	4.52329	1	4.52583	0	1	High
MB-2838	LumA	12.7973	0	15	0	1	High
MB-2840	LumA	12.137	0	15	0	1	High
MB-2842	Basal	1.62192	1	1.57583	1	0	Low
MB-2843	LumA	14.0603	0	15	0	0	Low
MB-2844	LumB	12.0603	0	12.0667	0	0	Low
MB-2845	LumA	12.0027	0	15	0	0	Low
MB-2846	Basal	12.3041	1	6.25583	1	1	High
MB-2847	Her2	3.24932	1	1.3375	1	1	High
MB-2848	LumA	13.5068	0	15	0	1	High
MB-2849	Basal	3.55068	1	1.75167	1	0	Low
MB-2850	Basal	0.775342	1	0.693333	1	0	Low
MB-2851	LumA	13.0685	0	7.65917	1	1	High
MB-2853	LumB	11.811	0	15	0	0	Low
MB-2854	LumA	11.6301	0	15	0	1	High
MB-2857	Basal	13.5233	0	15	0	0	Low
MB-2858	LumB	11.6356	1	11.6417	0	0	Low
MB-2863	LumA	9.93699	1	15	0	0	Low
MB-2867	LumA	13.5452	0	9.8275	1	1	High
MB-2895	Basal	12.1534	0	15	0	1	High
MB-2896	Normal	13.2767	0	15	0	0	Low
MB-2900	Normal	1.69863	1	1.58167	1	1	High
MB-2901	LumB	13.5452	0	5.23	1	0	Low
MB-2904	Basal	10.3233	1	8.555	1	0	Low
MB-2912	Basal	12.6411	0	15	0	0	Low
MB-2916	LumA	11.6192	0	15	0	1	High
MB-2917	Basal	2.62466	1	2.62583	1	0	Low
MB-2919	LumB	12.0219	0	15	0	1	High
MB-2922	Her2	1.18356	1	1.1675	1	0	Low
MB-2923	Her2	1.1589	1	0.948333	1	1	High
MB-2927	LumA	12.9863	0	5.9075	1	1	High
MB-2929	Her2	12.137	0	15	0	1	High
MB-2931	LumB	13.2877	0	1.12667	1	1	High
MB-2932	LumB	8.91233	1	8.9175	0	0	Low
MB-2933	LumA	13.3096	1	13.3167	0	1	High
MB-2939	LumB	8.32329	1	8.3275	0	1	High
MB-2944	LumA	2.23562	1	2.17083	1	1	High
MB-2947	LumA	9.20548	1	9.21083	0	0	Low
MB-2951	LumA	12.9014	0	8.14667	1	0	Low
MB-2952	LumA	12.6548	0	15	0	1	High
MB-2953	LumB	2.47671	1	1.2475	1	0	Low
MB-2954	LumB	0.435616	1	0.435833	1	1	High
MB-2957	Basal	12.0877	0	15	0	1	High
MB-2960	LumA	12.8877	0	15	0	0	Low
MB-2963	Her2	13.1589	0	15	0	1	High
MB-2964	Her2	0.789041	1	0.789167	1	0	Low
MB-2966	LumA	13.3068	0	15	0	1	High
MB-2969	LumA	8.39178	1	14.2192	0	1	High
MB-2970	LumA	12.3671	0	15	0	0	Low
MB-2971	LumA	12.6795	0	15	0	1	High
MB-2977	LumA	9.09041	1	9.095	0	1	High
MB-2983	LumB	13.011	0	14.8708	0	1	High
MB-2984	LumB	12.9671	0	15	0	0	Low
MB-2990	LumA	12.126	0	15	0	1	High
MB-2993	Basal	13.0904	0	15	0	1	High
MB-2994	LumA	12.3452	0	15	0	1	High
MB-2996	LumA	12.0493	0	15	0	1	High
MB-2999	LumA	13.1973	0	15	0	0	Low
MB-3001	Basal	12.0219	0	15	0	0	Low
MB-3002	LumA	10.3342	0	11.56	0	1	High
MB-3005	LumA	12.1178	0	15	0	0	Low
MB-3006	Normal	1.29041	1	0.830833	1	1	High
MB-3007	LumB	9.44384	1	7.71917	1	0	Low
MB-3008	LumA	11.2822	0	12.3025	0	1	High
MB-3013	LumA	12.2575	0	10.0442	1	0	Low
MB-3014	Basal	12.4055	0	15	0	0	Low
MB-3016	LumB	12.2795	0	15	0	1	High
MB-3021	LumA	12.5753	0	15	0	1	High
MB-3025	Her2	12.3123	0	15	0	1	High
MB-3026	LumA	11.7068	0	15	0	0	Low
MB-3028	LumB	3.49863	1	2.80667	1	0	Low
MB-3031	Her2	2.92877	1	2.85667	1	0	Low
MB-3032	LumA	11.3781	0	15	0	1	High
MB-3033	LumA	5.7863	1	5.44167	1	0	Low
MB-3035	LumA	12.3096	0	15	0	0	Low
MB-3037	LumA	8.12329	1	8.1275	0	1	High
MB-3046	Basal	6.06849	1	6.07167	0	1	High
MB-3049	LumA	12.789	0	15	0	1	High
MB-3050	LumB	12.7315	0	15	0	1	High
MB-3057	Basal	2.63288	1	2.25917	1	0	Low
MB-3058	Basal	12.1151	0	15	0	1	High
MB-3060	LumB	3.66575	1	1.82	1	0	Low
MB-3062	Basal	12.0301	0	12.0367	0	0	Low
MB-3063	Basal	2.34795	1	1.74583	1	0	Low
MB-3064	LumA	12.989	0	2.9225	1	1	High
MB-3067	Basal	12.2767	0	15	0	0	Low
MB-3079	LumA	12.2603	0	12.3025	0	1	High
MB-3083	LumB	6.66575	1	3.73667	1	0	Low
MB-3085	Normal	12.9342	0	11.6533	1	1	High
MB-3088	LumA	12.6932	0	15	0	0	Low
MB-3092	LumB	12.5205	1	12.5275	0	1	High
MB-3102	LumA	11.9342	0	15	0	0	Low
MB-3103	LumB	2.36164	1	2.13	1	1	High
MB-3104	LumA	6.19452	1	3.7525	1	1	High
MB-3105	LumA	12.8603	0	15	0	1	High
MB-3110	LumA	8.27945	1	0.748333	1	0	Low
MB-3121	LumA	10.7945	1	2.4125	1	1	High
MB-3122	Her2	12.0027	0	15	0	0	Low
MB-3123	Basal	11.589	0	13.7692	0	0	Low
MB-3153	Basal	12.2411	0	15	0	0	Low
MB-3165	Basal	12.5205	0	15	0	1	High
MB-3167	LumA	11.2548	0	11.2608	0	0	Low
MB-3171	LumA	10.6877	0	13.835	1	1	High
MB-3181	LumB	12.5589	0	4.02417	1	0	Low
MB-3211	Basal	11.1123	0	11.9658	0	0	Low
MB-3218	Basal	11.3014	0	15	0	0	Low
MB-3222	LumA	1.96712	1	1.96833	0	1	High
MB-3228	LumA	11.3315	0	15	0	1	High
MB-3235	LumB	12.4247	0	12.4342	1	0	Low
MB-3252	LumA	8.19452	1	8.19917	0	1	High
MB-3253	LumB	4.58904	1	2.93333	1	0	Low
MB-3254	LumA	11.0137	0	10.1892	0	1	High
MB-3266	LumB	4.20822	1	2.67583	1	1	High
MB-3271	Basal	5.38082	1	2.57917	1	0	Low
MB-3272	LumB	1.86301	1	1.225	1	0	Low
MB-3275	LumB	3.4137	1	1.39833	1	1	High
MB-3277	Basal	2.70685	1	1.8425	1	0	Low
MB-3292	Basal	10.726	0	15	0	0	Low
MB-3295	Normal	11.0301	0	13.0375	0	1	High
MB-3297	Basal	10.8521	0	15	0	1	High
MB-3298	LumA	11.3288	0	15	0	1	High
MB-3300	LumB	10.4192	0	15	0	0	Low
MB-3301	LumB	11.1671	0	15	0	1	High
MB-3303	LumB	10.9178	0	15	0	0	Low
MB-3328	LumA	11.2986	0	15	0	0	Low
MB-3329	Her2	3.12055	1	2.00083	1	1	High
MB-3341	LumA	11.7945	0	7.985	1	1	High
MB-3344	LumA	11.5315	0	15	0	1	High
MB-3350	LumB	11.9781	0	14.8633	1	1	High
MB-3351	LumA	12.0274	0	15	0	0	Low
MB-3355	Her2	8.9589	1	8.96417	0	0	Low
MB-3357	LumB	3.12603	1	3.08083	1	1	High
MB-3360	LumB	2.2	1	2.08917	1	1	High
MB-3361	LumB	5.60548	1	3.7775	1	1	High
MB-3363	Basal	0.893151	1	0.419167	1	1	High
MB-3365	LumA	11.8	0	15	0	1	High
MB-3367	Basal	11.1753	0	14.7558	0	0	Low
MB-3371	LumB	11.0685	0	15	0	1	High
MB-3378	LumA	7.19452	1	7.19833	0	1	High
MB-3379	LumA	9.35616	1	9.36167	0	1	High
MB-3381	LumA	11.6192	0	15	0	1	High
MB-3382	LumB	11.1973	0	11.2033	0	1	High
MB-3383	Basal	1.90685	1	1.56	1	1	High
MB-3386	Her2	4.5726	1	3.92	1	0	Low
MB-3388	LumB	11.1781	0	15	0	0	Low
MB-3389	LumB	11.3178	0	15	0	0	Low
MB-3395	Basal	11.4466	0	15	0	0	Low
MB-3396	Basal	11.6247	0	15	0	0	Low
MB-3402	LumB	4.11781	1	3.17167	1	1	High
MB-3403	LumA	10.5068	0	11.3758	0	1	High
MB-3412	LumA	10.3589	0	15	0	1	High
MB-3417	LumB	8.50411	0	8.50917	0	1	High
MB-3429	Normal	11.0329	0	15	0	1	High
MB-3430	LumA	10.8603	0	15	0	1	High
MB-3435	Her2	2.09041	1	1.06083	1	0	Low
MB-3436	LumB	NA	NA	2.3575	1	1	High
MB-3437	LumB	8.93973	0	8.945	0	1	High
MB-3439	LumA	11.6329	0	4.83	1	1	High
MB-3450	LumA	10.2082	0	12.2425	1	0	Low
MB-3452	Normal	9.85205	1	9.81083	1	0	Low
MB-3453	Basal	2.69863	1	1.62833	1	1	High
MB-3459	LumB	10.1808	0	15	0	0	Low
MB-3462	LumA	11.4521	0	14.3583	1	1	High
MB-3466	Her2	11.3288	0	15	0	0	Low
MB-3467	Her2	3.18904	1	2.755	1	1	High
MB-3470	Her2	5.16438	1	3.33333	1	1	High
MB-3476	Basal	9.60548	0	13.0808	0	0	Low
MB-3479	Normal	11.0603	0	15	0	1	High
MB-3487	LumB	10.2384	0	1.20083	1	0	Low
MB-3488	Her2	2.25753	1	1.71583	1	1	High
MB-3490	LumB	8.41644	1	0.665833	1	0	Low
MB-3492	LumB	9.70959	1	8.75	1	0	Low
MB-3497	Her2	1.27397	1	1.26083	1	1	High
MB-3500	Basal	10.6795	0	15	0	0	Low
MB-3502	Basal	10.1945	0	15	0	0	Low
MB-3506	LumB	11.2548	0	13.4675	1	0	Low
MB-3510	LumA	4.89863	1	4.90167	0	1	High
MB-3525	LumB	9.47945	0	15	0	0	Low
MB-3526	Normal	7.07397	1	5.37	1	0	Low
MB-3528	Her2	9.34247	0	9.3475	0	0	Low
MB-3530	Her2	9.28493	1	9.29	0	0	Low
MB-3536	Normal	7.08767	1	6.08833	1	0	Low
MB-3545	LumA	11.0849	0	15	0	1	High
MB-3547	LumA	2.71233	1	2.71417	0	1	High
MB-3548	LumA	9.14795	0	15	0	0	Low
MB-3556	Her2	NA	NA	2.73583	1	0	Low
MB-3567	Basal	10.6301	0	15	0	0	Low
MB-3576	Her2	2.04384	1	0.833333	1	0	Low
MB-3582	Normal	9.34521	0	15	0	0	Low
MB-3600	LumB	10.3425	0	15	0	0	Low
MB-3606	Her2	9.09315	0	9.09833	0	0	Low
MB-3614	LumB	10.1233	0	15	0	0	Low
MB-3702	Basal	9.03014	0	15	0	1	High
MB-3706	Basal	3.18904	1	2.37667	1	1	High
MB-3707	LumA	10.2356	0	15	0	1	High
MB-3711	LumA	9.01096	0	15	0	0	Low
MB-3748	LumA	10.6082	0	15	0	0	Low
MB-3752	Basal	6.19178	1	5.3375	1	0	Low
MB-3754	LumB	7.62192	1	3.5825	1	0	Low
MB-3781	LumA	9.82466	0	13.5667	1	1	High
MB-3797	LumA	9.20274	0	15	0	0	Low
MB-3823	LumA	10.3918	0	0.419167	1	0	Low
MB-3824	LumB	10.3945	1	8.27583	1	0	Low
MB-3838	LumB	10.3178	0	2.98	1	1	High
MB-3840	LumB	14.6658	0	15	0	0	Low
MB-3842	LumB	9.10685	0	15	0	0	Low
MB-3850	LumA	5.94247	1	5.94583	0	1	High
MB-3852	LumA	9.12603	0	15	0	0	Low
MB-3854	LumA	8.15616	1	8.16083	0	1	High
MB-3865	LumA	9.11507	0	15	0	1	High
MB-3866	Her2	9.6137	0	15	0	1	High
MB-3871	LumA	8.23562	1	14.2108	0	1	High
MB-3874	LumA	9.2274	0	15	0	0	Low
MB-3978	Her2	8.29041	1	4.80833	1	1	High
MB-4000	LumA	2.30685	1	2.30833	0	0	Low
MB-4001	LumA	4.08219	1	2.39333	1	0	Low
MB-4003	Her2	8.7589	1	2.20417	1	0	Low
MB-4004	LumB	15	0	15	0	0	Low
MB-4005	LumB	12.7808	0	15	0	0	Low
MB-4008	LumB	3.67671	1	1.2175	1	1	High
MB-4010	Her2	0.961644	1	0.9625	0	0	Low
MB-4011	LumA	13.6384	0	15	0	1	High
MB-4012	Her2	15	0	15	0	1	High
MB-4015	Her2	0.928767	1	0.77	1	1	High
MB-4017	LumB	11.4493	1	11.4558	0	1	High
MB-4018	LumA	8.68493	1	2.85917	1	0	Low
MB-4024	Basal	10.2	0	10.2058	0	1	High
MB-4033	LumA	1.24932	1	1.06667	1	0	Low
MB-4046	Her2	15	0	15	0	0	Low
MB-4059	Normal	14.137	1	9.11167	1	0	Low
MB-4079	Her2	15	0	15	0	0	Low
MB-4091	LumA	15	0	15	0	0	Low
MB-4098	Her2	14.4959	0	14.5042	0	0	Low
MB-4119	Her2	5.5726	1	4.01583	1	0	Low
MB-4120	LumA	15	0	1.79	1	1	High
MB-4126	Her2	14.3671	1	14.375	0	0	Low
MB-4127	Her2	15	0	15	0	1	High
MB-4139	LumB	13.5945	1	13.6017	0	0	Low
MB-4140	LumA	9.41096	1	9.41583	0	0	Low
MB-4141	Her2	12.1507	1	1.06917	1	0	Low
MB-4145	Her2	15	0	15	0	0	Low
MB-4146	Basal	1.28493	1	0.696667	1	0	Low
MB-4148	LumB	5.18082	1	4.92833	1	0	Low
MB-4154	LumB	4.07397	1	4.07583	0	0	Low
MB-4171	Her2	15	0	9.2575	1	0	Low
MB-4173	LumA	13.1781	1	13.185	0	1	High
MB-4189	Her2	15	0	8.71167	1	0	Low
MB-4212	LumA	15	0	15	0	1	High
MB-4213	LumB	6.94521	1	4.76667	1	0	Low
MB-4222	Her2	4.53973	1	4.21583	1	0	Low
MB-4224	NC	5.38356	1	4.84917	1	0	Low
MB-4230	LumA	9.50137	1	9.50667	0	0	Low
MB-4233	LumB	2.98904	1	1.38667	1	0	Low
MB-4234	LumA	15	0	15	0	1	High
MB-4235	Basal	15	0	15	0	0	Low
MB-4236	Her2	15	0	15	0	0	Low
MB-4250	LumA	8.23288	1	1.80917	1	0	Low
MB-4254	Basal	14.663	0	14.6708	0	0	Low
MB-4264	LumA	13.4137	1	13.4208	0	0	Low
MB-4266	LumA	2.7863	1	1.43667	1	0	Low
MB-4270	Her2	8.11233	1	7.64833	1	0	Low
MB-4274	LumB	4.92603	1	3.93083	1	0	Low
MB-4276	Her2	10.8658	1	10.8525	1	0	Low
MB-4278	Her2	15	0	15	0	0	Low
MB-4281	Her2	15	0	15	0	0	Low
MB-4282	LumA	2.80274	0	2.80417	0	0	Low
MB-4283	LumA	14.3699	0	14.3775	0	0	Low
MB-4289	Her2	7.9589	1	6.66083	1	0	Low
MB-4292	LumA	15	0	15	0	1	High
MB-4293	LumA	15	0	15	0	1	High
MB-4298	LumB	4.52877	1	2.67583	1	1	High
MB-4300	Her2	15	0	15	0	0	Low
MB-4303	Basal	7.31781	1	7.32167	0	0	Low
MB-4306	LumA	15	0	15	0	1	High
MB-4310	LumA	15	0	15	0	1	High
MB-4313	LumA	15	0	15	0	0	Low
MB-4317	Her2	14.6219	0	14.63	0	0	Low
MB-4318	LumB	1.40822	1	1.40917	0	0	Low
MB-4322	LumA	15	0	15	0	0	Low
MB-4323	LumA	10.4082	1	2.20083	1	1	High
MB-4324	Her2	7.16986	1	5.565	1	1	High
MB-4328	LumA	15	0	15	0	0	Low
MB-4329	LumA	13.5233	0	13.8375	1	1	High
MB-4331	Her2	15	0	15	0	1	High
MB-4332	Basal	15	0	15	0	0	Low
MB-4333	LumA	15	0	15	0	1	High
MB-4339	LumB	14.2685	1	0.773333	1	1	High
MB-4341	Her2	2.76986	1	2.19	1	1	High
MB-4342	LumA	15	0	12.3192	1	0	Low
MB-4343	Her2	15	0	15	0	0	Low
MB-4348	Her2	15	0	3.74167	1	1	High
MB-4350	Her2	2.55342	1	1.49083	1	0	Low
MB-4351	Her2	5.6	1	3.015	1	0	Low
MB-4353	LumB	10.5644	1	5.32917	1	1	High
MB-4354	Her2	1.26301	1	0.74	1	0	Low
MB-4357	LumA	9.3726	1	9.36417	1	0	Low
MB-4360	Her2	0.975342	1	0.926667	1	0	Low
MB-4362	Normal	11.8877	0	6.7925	1	1	High
MB-4368	LumA	9.81918	1	9.8	1	1	High
MB-4374	LumA	3.49863	1	3.50083	0	1	High
MB-4375	Normal	15	0	15	0	1	High
MB-4381	Normal	5.05205	1	3.3275	1	0	Low
MB-4390	LumA	13.5068	1	13.5142	0	1	High
MB-4395	Her2	11.474	1	0.784167	1	0	Low
MB-4407	Basal	6.85205	1	4.04583	1	1	High
MB-4408	Basal	15	0	15	0	0	Low
MB-4416	Basal	15	0	15	0	0	Low
MB-4417	Basal	1.3726	1	0.693333	1	0	Low
MB-4418	LumA	15	0	15	0	1	High
MB-4421	LumA	15	0	15	0	0	Low
MB-4426	Basal	14.0466	1	14.0542	0	0	Low
MB-4434	Her2	12.1726	1	11.9133	1	0	Low
MB-4442	LumA	15	0	15	0	0	Low
MB-4484	Normal	4.29863	1	2.8375	1	1	High
MB-4529	LumA	10.3945	1	10.4	0	0	Low
MB-4548	Her2	15	0	15	0	0	Low
MB-4557	LumA	15	0	15	0	1	High
MB-4564	LumA	15	0	15	0	0	Low
MB-4578	LumA	15	0	15	0	0	Low
MB-4591	LumB	3.38356	1	3.38583	0	1	High
MB-4593	LumA	11.526	0	11.5325	0	1	High
MB-4598	LumB	9.81096	1	5.21083	1	0	Low
MB-4599	LumA	15	0	15	0	1	High
MB-4601	Basal	4.62466	1	3.7225	1	1	High
MB-4602	LumB	10.0932	1	4.50083	1	0	Low
MB-4603	Normal	15	0	15	0	1	High
MB-4607	LumA	10.0055	0	10.0108	0	1	High
MB-4616	LumA	7.40822	1	6.80917	1	1	High
MB-4618	LumB	15	0	15	0	0	Low
MB-4621	Basal	11.663	0	5.70167	1	1	High
MB-4622	Basal	15	0	15	0	0	Low
MB-4623	LumA	7.34247	0	15	0	0	Low
MB-4626	Her2	11.7534	1	7.9275	1	1	High
MB-4627	LumA	15	0	15	0	1	High
MB-4630	LumB	7.87671	1	2.7875	1	0	Low
MB-4633	LumA	13.8247	0	15	0	1	High
MB-4634	LumA	9.00822	1	6.22	1	1	High
MB-4639	LumB	9.78082	1	9.58583	1	0	Low
MB-4640	Her2	15	0	15	0	1	High
MB-4641	LumA	12.211	1	3.64333	1	1	High
MB-4642	LumB	15	0	15	0	1	High
MB-4643	Her2	3.40822	1	2.06167	1	1	High
MB-4644	LumB	7.39726	1	6.20333	1	1	High
MB-4648	LumB	13.8521	1	13.86	0	1	High
MB-4649	LumB	1.38356	1	1.38417	0	0	Low
MB-4651	LumB	2.49041	1	1.48833	1	0	Low
MB-4653	Normal	3.95616	1	1.66667	1	1	High
MB-4654	LumB	5.28493	1	5.2875	0	0	Low
MB-4655	LumA	8.13699	1	8.14167	0	0	Low
MB-4660	Basal	3.27671	1	1.6225	1	1	High
MB-4661	LumA	15	0	15	0	1	High
MB-4663	Basal	15	0	15	0	1	High
MB-4665	LumA	15	0	15	0	0	Low
MB-4666	LumA	9.16986	1	6.57333	1	1	High
MB-4667	Her2	11.2	0	15	0	0	Low
MB-4669	LumB	9.81918	1	9.82417	0	0	Low
MB-4670	LumA	5.5726	1	3.56917	1	0	Low
MB-4671	LumB	2.85205	1	0.71	1	0	Low
MB-4672	LumA	15	0	5.85	1	1	High
MB-4673	LumB	7.15068	1	4.45167	1	0	Low
MB-4674	LumA	6.66301	1	5.41417	1	1	High
MB-4675	LumA	15	0	15	0	0	Low
MB-4679	Basal	15	0	15	0	0	Low
MB-4681	LumA	15	0	11.68	1	1	High
MB-4682	LumA	11.4685	1	11.3183	1	0	Low
MB-4685	LumB	3.5589	1	3.56083	0	1	High
MB-4686	LumA	3.98082	1	3.52	1	1	High
MB-4687	LumA	6.09041	1	6.09417	0	0	Low
MB-4688	LumB	7.01096	1	3.08083	1	0	Low
MB-4691	LumA	10.8795	0	15	0	0	Low
MB-4692	LumA	8.81644	1	8.82167	0	0	Low
MB-4694	Basal	15	0	15	0	0	Low
MB-4695	Normal	1.75068	1	1.75167	0	1	High
MB-4696	Basal	15	0	15	0	1	High
MB-4697	NC	9.69863	1	9.70417	0	0	Low
MB-4698	LumA	14.0274	1	10.6225	1	1	High
MB-4701	LumA	10.4822	0	10.4883	0	1	High
MB-4702	LumB	10.4329	0	15	0	0	Low
MB-4704	LumA	5.26027	1	5.26333	1	1	High
MB-4705	LumA	15	0	8.555	1	1	High
MB-4706	LumA	4.57534	1	4.5775	0	0	Low
MB-4707	Basal	15	0	15	0	1	High
MB-4708	LumA	15	0	1.5375	1	1	High
MB-4709	LumA	12.063	0	12.07	0	0	Low
MB-4710	LumA	4.73973	0	4.7425	0	1	High
MB-4711	Basal	2.5863	1	1.12917	1	1	High
MB-4712	Normal	15	0	15	0	1	High
MB-4714	Basal	6.87671	1	6.88083	0	0	Low
MB-4715	Basal	2.89589	1	1.96	1	0	Low
MB-4716	LumA	6.25753	1	1.86167	1	0	Low
MB-4717	Basal	3.52603	1	2.16833	1	1	High
MB-4718	Normal	15	0	4.10083	1	1	High
MB-4719	LumA	6.70411	1	6.7075	0	1	High
MB-4721	LumA	1.95068	1	1.68833	1	1	High
MB-4722	LumA	7.07671	0	7.08083	0	1	High
MB-4723	LumB	15	0	15	0	1	High
MB-4724	Her2	12.0055	0	12.0117	0	0	Low
MB-4725	Her2	8.11781	1	6.08833	1	0	Low
MB-4729	LumA	2.30137	1	2.3025	0	1	High
MB-4730	LumA	10.7918	1	10.7975	0	0	Low
MB-4731	Her2	3.68767	1	2.77417	1	1	High
MB-4732	Basal	12.3178	0	12.3242	0	0	Low
MB-4733	Basal	1.62192	1	0.844167	1	0	Low
MB-4735	LumA	15	0	10.9758	1	0	Low
MB-4737	LumB	10.0438	0	10.0492	0	0	Low
MB-4738	Normal	14.4712	0	14.4792	0	1	High
MB-4739	LumA	13.2877	1	2.67583	1	1	High
MB-4741	LumB	4.64384	1	1.82583	1	0	Low
MB-4742	LumA	6.83288	1	4.41917	1	1	High
MB-4743	Normal	15	0	11.9733	1	1	High
MB-4744	LumB	12.5753	1	6.275	1	1	High
MB-4745	Her2	3.50685	1	2.4725	1	1	High
MB-4746	Normal	15	0	15	0	1	High
MB-4749	LumA	4.23014	1	4.2325	0	1	High
MB-4750	LumB	3.10137	1	3.04833	1	1	High
MB-4752	LumA	10.2959	1	6.14	1	0	Low
MB-4757	Basal	2.25205	1	0.844167	1	0	Low
MB-4758	Basal	15	0	15	0	1	High
MB-4760	LumA	10.2575	1	8.08917	1	0	Low
MB-4762	LumA	15	0	15	0	1	High
MB-4763	Her2	8.39178	0	8.39667	0	1	High
MB-4764	LumA	15	0	15	0	0	Low
MB-4767	LumB	3.87397	1	3.435	1	0	Low
MB-4769	Basal	1.78356	1	0.630833	1	0	Low
MB-4770	Her2	12.4986	1	12.5058	0	0	Low
MB-4771	LumA	15	0	15	0	1	High
MB-4778	LumA	15	0	15	0	0	Low
MB-4779	LumA	8.34795	0	8.3525	0	1	High
MB-4782	Normal	15	0	15	0	1	High
MB-4784	Normal	11.9781	1	11.985	0	1	High
MB-4785	LumA	10	1	5.3725	1	1	High
MB-4787	LumA	6.66301	1	6.66667	0	0	Low
MB-4790	LumA	5.72603	1	2.40917	1	1	High
MB-4791	LumB	14.2877	1	14.2958	0	0	Low
MB-4792	Basal	3.33973	1	2.925	1	1	High
MB-4793	Basal	6.85205	1	6.85583	0	0	Low
MB-4794	LumA	3.73973	1	3.74167	0	1	High
MB-4796	LumB	10.5425	0	0.745833	1	1	High
MB-4797	LumA	8.16712	1	8.17167	0	1	High
MB-4798	Normal	15	0	15	0	1	High
MB-4800	LumA	9.11781	1	2.23667	1	1	High
MB-4801	LumA	10.7151	1	10.7208	0	1	High
MB-4802	LumB	3.60822	1	2.00417	1	0	Low
MB-4805	LumA	10.6685	1	4.03	1	1	High
MB-4806	LumA	15	0	15	0	1	High
MB-4809	Basal	15	0	15	0	1	High
MB-4814	Normal	6.03836	1	4.42167	1	1	High
MB-4818	LumB	6.26575	1	6.26917	0	0	Low
MB-4820	LumA	4.70959	1	4.16417	1	0	Low
MB-4822	LumA	7.53151	1	7.45333	1	0	Low
MB-4823	Her2	7.06027	0	15	0	1	High
MB-4825	LumA	15	0	15	0	1	High
MB-4827	LumA	3.75616	1	3.75833	0	1	High
MB-4828	LumB	3.49315	1	1.83667	1	1	High
MB-4829	LumB	14.4877	1	14.4958	0	0	Low
MB-4832	LumA	11.6493	1	10.4883	1	1	High
MB-4834	LumB	2.9726	1	2.25917	1	1	High
MB-4836	Her2	1.92603	1	1.17833	1	1	High
MB-4838	LumB	15	0	15	0	1	High
MB-4839	LumB	15	0	10.9292	1	0	Low
MB-4843	LumA	9.6137	0	15	0	1	High
MB-4845	LumA	2.09315	1	0.348333	1	1	High
MB-4846	LumB	8.35342	1	2.15167	1	0	Low
MB-4849	LumA	3.72603	1	0.905	1	0	Low
MB-4851	LumA	7.41918	1	7.11917	1	0	Low
MB-4853	LumA	15	0	2.56333	1	1	High
MB-4855	LumA	3.40822	1	2.60417	1	1	High
MB-4858	LumA	10.6301	1	10.6358	0	1	High
MB-4859	Normal	12.9699	1	12.9767	0	1	High
MB-4860	LumA	15	0	3.08917	1	1	High
MB-4862	LumB	15	0	15	0	0	Low
MB-4865	Basal	15	0	15	0	0	Low
MB-4866	LumA	15	0	15	0	0	Low
MB-4867	LumA	15	0	15	0	1	High
MB-4869	LumA	2.40822	1	2.305	1	0	Low
MB-4870	LumA	15	0	15	0	1	High
MB-4871	Normal	3.27123	1	3.05083	1	1	High
MB-4872	LumA	12.9123	0	9.05167	1	0	Low
MB-4873	LumB	9.67123	1	7.37083	1	0	Low
MB-4876	Basal	12.3781	1	10.3233	1	0	Low
MB-4878	LumA	1.84658	1	1.51083	1	1	High
MB-4879	Her2	6.5726	1	6.57583	0	1	High
MB-4880	Basal	15	0	7.105	1	0	Low
MB-4881	Basal	15	0	15	0	1	High
MB-4882	LumA	15	0	15	0	1	High
MB-4883	LumA	15	0	15	0	1	High
MB-4886	Her2	3.9589	1	2.59083	1	1	High
MB-4887	Normal	2.90959	1	0.754167	1	1	High
MB-4888	Basal	15	0	15	0	0	Low
MB-4893	Basal	14.5233	0	14.5317	0	0	Low
MB-4894	LumA	15	0	15	0	1	High
MB-4896	Basal	5.33151	1	1.38167	1	1	High
MB-4897	Normal	15	0	15	0	1	High
MB-4898	LumA	9.69041	1	6.66083	1	1	High
MB-4899	LumA	15	0	10.3258	1	1	High
MB-4900	LumB	15	0	15	0	1	High
MB-4904	Her2	10.6219	1	10.6275	0	0	Low
MB-4906	LumA	15	0	15	0	1	High
MB-4908	LumB	3.93699	1	3.36917	1	0	Low
MB-4911	Basal	2.58356	1	1.92417	1	1	High
MB-4912	LumB	4.10959	1	1.91333	1	0	Low
MB-4925	LumB	8.44658	1	8.45083	0	0	Low
MB-4928	Her2	15	0	15	0	0	Low
MB-4929	Her2	3.28767	1	1.04417	1	1	High
MB-4930	LumB	4.80274	0	4.805	0	0	Low
MB-4931	Basal	2.49589	1	1.46083	1	0	Low
MB-4933	LumA	15	0	1.79583	1	0	Low
MB-4934	LumB	5.7726	0	5.77583	0	0	Low
MB-4935	Her2	15	0	15	0	0	Low
MB-4937	LumB	6.34795	1	2.67833	1	0	Low
MB-4938	Basal	5.80274	1	2.33	1	1	High
MB-4941	LumA	4.81918	1	4.48167	1	1	High
MB-4942	Basal	10.2027	1	10.2083	0	0	Low
MB-4944	LumB	14.1342	0	15	0	0	Low
MB-4945	Basal	1.65479	1	1.27167	1	1	High
MB-4949	LumB	15	0	15	0	0	Low
MB-4950	LumA	12.3781	1	12.385	1	0	Low
MB-4952	Her2	15	0	15	0	0	Low
MB-4956	LumB	5.69589	1	3.08083	1	0	Low
MB-4957	LumB	15	0	7.5	1	0	Low
MB-4959	LumA	9.66301	1	9.605	1	1	High
MB-4961	LumA	15	0	15	0	1	High
MB-4962	LumA	12.9945	0	15	0	0	Low
MB-4965	LumA	4.09315	0	15	0	0	Low
MB-4966	LumB	4.05205	1	3.89	1	0	Low
MB-4967	LumA	10.7425	1	10.7483	0	1	High
MB-4968	LumA	6.46849	0	6.47167	0	0	Low
MB-4969	LumA	15	0	15	0	1	High
MB-4970	LumB	7.29863	1	4.52	1	1	High
MB-4974	Basal	14.474	1	14.4817	0	0	Low
MB-4976	LumA	15	0	15	0	0	Low
MB-4977	LumA	15	0	15	0	0	Low
MB-4978	Normal	15	0	15	0	0	Low
MB-4981	LumA	14.8575	1	14.5367	1	0	Low
MB-4982	Her2	1.57534	1	0.805833	1	1	High
MB-4986	LumA	6.5589	1	0.759167	1	0	Low
MB-4987	LumA	15	0	15	0	1	High
MB-4991	LumB	10.4274	0	10.4333	0	1	High
MB-4992	LumA	13.5918	0	13.5992	0	1	High
MB-4993	Her2	6.18356	1	5.29583	1	1	High
MB-4994	LumB	14.3123	1	14.32	0	1	High
MB-4996	LumA	8.2	1	8.20417	0	1	High
MB-4998	LumB	5.38904	1	1.445	1	0	Low
MB-4999	LumA	15	0	15	0	1	High
MB-5001	LumA	6.72329	1	1.48833	1	0	Low
MB-5004	Her2	15	0	15	0	0	Low
MB-5008	Her2	15	0	15	0	0	Low
MB-5011	LumA	6.61644	1	6.62	0	0	Low
MB-5013	LumA	15	0	15	0	0	Low
MB-5014	LumB	15	0	15	0	1	High
MB-5015	LumA	14.3041	0	15	0	1	High
MB-5017	Her2	11.9123	0	11.9192	0	0	Low
MB-5018	LumA	8.92603	1	8.93083	0	1	High
MB-5019	Normal	3.10685	1	2.39583	1	1	High
MB-5020	LumA	6.9726	1	2.07	1	0	Low
MB-5022	Her2	9.74795	1	8.96417	1	1	High
MB-5027	LumA	15	0	15	0	1	High
MB-5033	LumB	4.33425	1	1.305	1	1	High
MB-5035	LumA	8.70137	0	15	0	0	Low
MB-5039	LumB	5.10685	1	3.38	1	0	Low
MB-5040	LumB	6.50685	1	6.51083	0	0	Low
MB-5041	Her2	10.0658	0	14.3033	1	0	Low
MB-5043	LumA	10.5507	1	9.75333	1	0	Low
MB-5044	LumB	11.4603	0	11.4667	0	1	High
MB-5045	LumA	13.8329	1	13.8408	0	0	Low
MB-5048	LumA	7.09863	1	3.5225	1	0	Low
MB-5049	LumB	15	0	15	0	0	Low
MB-5050	LumA	15	0	15	0	1	High
MB-5052	Her2	2.8411	1	2.8425	0	0	Low
MB-5053	LumA	12.3781	1	12.385	0	1	High
MB-5054	Basal	15	0	15	0	1	High
MB-5057	Basal	4.63014	1	0.325833	1	1	High
MB-5058	Normal	14.6904	1	14.1342	1	1	High
MB-5059	LumA	0.0575342	0	15	0	1	High
MB-5060	LumB	12.337	1	12.3442	0	1	High
MB-5061	LumB	3.2411	0	3.2425	0	0	Low
MB-5062	LumB	13.8301	0	6.18167	1	0	Low
MB-5063	Her2	15	0	15	0	1	High
MB-5064	LumA	7.52055	0	7.525	0	0	Low
MB-5065	Basal	15	0	15	0	0	Low
MB-5066	LumA	7.78356	0	7.7875	0	0	Low
MB-5068	LumA	15	0	15	0	1	High
MB-5070	Basal	15	0	15	0	0	Low
MB-5072	Her2	4.12877	1	1.57333	1	1	High
MB-5073	LumA	6.15068	0	15	0	0	Low
MB-5074	LumA	15	0	13.4975	1	0	Low
MB-5076	Basal	2.20822	1	1.93833	1	1	High
MB-5078	LumB	7.1589	1	4.01083	1	0	Low
MB-5079	LumA	15	0	15	0	1	High
MB-5081	Normal	4.76712	1	3.74417	1	1	High
MB-5084	LumA	15	0	6.15917	1	0	Low
MB-5086	LumA	6.92329	1	3.775	1	1	High
MB-5088	LumA	10.126	0	15	0	0	Low
MB-5092	LumA	14.3479	1	14.3558	0	1	High
MB-5093	Her2	11.7068	1	11.7133	0	0	Low
MB-5097	LumB	5.06301	0	5.06583	0	0	Low
MB-5098	LumA	15	0	6.60667	1	1	High
MB-5100	Basal	1.63562	1	1.32917	1	0	Low
MB-5101	LumB	2.82192	1	2.76083	1	1	High
MB-5102	Basal	2.3589	1	1.51833	1	0	Low
MB-5104	LumA	10.0685	1	10.0742	1	1	High
MB-5105	LumA	15	0	8.81	1	1	High
MB-5106	LumA	14.6685	0	13.3525	1	0	Low
MB-5107	LumB	6.79178	1	5.75917	1	0	Low
MB-5109	LumA	10.2795	1	10.285	0	1	High
MB-5110	Normal	1.8	1	1.03583	1	1	High
MB-5113	Normal	14.4356	0	14.4433	0	0	Low
MB-5114	Basal	1.26301	1	1.12417	1	0	Low
MB-5115	Basal	6.36164	0	6.365	0	1	High
MB-5116	LumB	5.89863	1	5.5675	1	0	Low
MB-5117	LumA	15	0	15	0	0	Low
MB-5118	LumA	15	0	15	0	1	High
MB-5119	LumA	4.91233	0	4.915	0	1	High
MB-5120	Her2	2.28493	1	1.44167	1	0	Low
MB-5121	LumB	9.44384	1	9.32833	1	1	High
MB-5122	LumA	10.3315	1	10.3375	0	0	Low
MB-5123	LumA	7.42192	1	5.15083	1	0	Low
MB-5124	LumB	10.2082	1	9.24917	1	0	Low
MB-5126	Basal	2.24384	1	1.64167	1	1	High
MB-5127	LumB	9.90411	0	15	0	0	Low
MB-5130	LumA	15	0	15	0	0	Low
MB-5131	LumA	15	0	2.615	1	1	High
MB-5134	LumA	14.9836	0	15	0	1	High
MB-5135	Basal	3.06301	1	2.305	1	1	High
MB-5136	LumA	14.6904	0	14.6983	0	0	Low
MB-5137	Basal	3.55616	0	3.55833	0	0	Low
MB-5138	Basal	3.0411	1	0.556667	1	0	Low
MB-5139	LumB	7.39452	1	7.16583	1	0	Low
MB-5140	LumB	11.074	1	4.79417	1	1	High
MB-5143	LumA	10.5151	1	10.5208	0	0	Low
MB-5144	LumB	6.85479	0	15	0	0	Low
MB-5145	Normal	13.0877	1	5.09583	1	1	High
MB-5147	LumA	1.66575	0	1.66667	0	1	High
MB-5148	Her2	15	0	15	0	1	High
MB-5150	Normal	9.10959	1	0.748333	1	0	Low
MB-5152	LumA	9.52877	1	9.53417	0	0	Low
MB-5154	Normal	14.0411	0	14.0492	0	1	High
MB-5155	Normal	15	0	15	0	0	Low
MB-5157	Normal	1.49863	1	1.05833	1	0	Low
MB-5158	LumA	15	0	15	0	1	High
MB-5160	LumB	7.21096	1	2.23417	1	1	High
MB-5161	Normal	14.411	0	14.4192	0	1	High
MB-5162	Basal	13.5068	0	13.5142	0	1	High
MB-5163	LumA	15	0	15	0	0	Low
MB-5164	Normal	6.61644	0	6.62	0	0	Low
MB-5166	LumB	6.63562	1	3.6375	1	1	High
MB-5167	LumB	15	0	15	0	1	High
MB-5169	LumB	4.27123	1	3.42417	1	0	Low
MB-5171	Normal	15	0	10.5017	1	1	High
MB-5172	Her2	15	0	15	0	0	Low
MB-5173	Basal	1.81918	1	1.62833	1	1	High
MB-5174	Her2	12.4274	1	12.4342	0	0	Low
MB-5175	Basal	15	0	15	0	0	Low
MB-5176	LumA	9.25753	1	9.2625	0	0	Low
MB-5177	LumB	5.36164	1	5.365	0	0	Low
MB-5178	Normal	15	0	15	0	0	Low
MB-5179	LumA	15	0	15	0	0	Low
MB-5182	LumA	11.0356	1	11.0417	0	1	High
MB-5183	LumA	9.74247	1	9.7475	0	1	High
MB-5184	LumA	7.34247	1	7.34667	0	1	High
MB-5185	LumA	6.36712	1	6.10167	1	1	High
MB-5186	LumA	14.8986	0	15	0	0	Low
MB-5188	Basal	1.59452	1	0.595	1	0	Low
MB-5189	LumA	9.20274	1	3.7775	1	1	High
MB-5190	Basal	3.96438	0	15	0	0	Low
MB-5191	LumA	11.6849	1	11.6917	0	1	High
MB-5193	LumA	4.46027	1	4.4625	0	0	Low
MB-5195	LumA	15	0	15	0	0	Low
MB-5196	LumA	7.72877	1	0.858333	1	1	High
MB-5197	LumA	15	0	15	0	1	High
MB-5199	Basal	14.8329	0	15	0	0	Low
MB-5200	LumB	4.29863	1	1.66917	1	0	Low
MB-5201	LumA	7.96986	1	7.97417	0	1	High
MB-5204	LumA	14.7699	0	13.1717	1	0	Low
MB-5205	Basal	15	0	6.165	1	0	Low
MB-5206	LumA	14.9397	0	15	0	1	High
MB-5208	Basal	12.4849	0	12.4917	0	1	High
MB-5209	Basal	4.04384	0	14.4	0	0	Low
MB-5211	LumB	12.3671	0	15	0	0	Low
MB-5212	LumB	14.474	0	14.7283	0	0	Low
MB-5213	Her2	3.56712	1	1.875	1	0	Low
MB-5214	Normal	8.82466	1	3.125	1	0	Low
MB-5215	LumB	9.75616	1	9.64667	1	1	High
MB-5218	LumB	15	0	15	0	0	Low
MB-5219	LumA	14.6685	0	15	0	1	High
MB-5221	LumA	10.7918	1	10.7975	0	1	High
MB-5222	Her2	9.19178	1	9.19667	0	0	Low
MB-5223	Basal	11.8904	1	11.2417	1	1	High
MB-5224	LumA	8.16986	1	8.17417	1	1	High
MB-5225	Basal	3.55616	1	1.48583	1	0	Low
MB-5226	LumB	14.6548	0	15	0	0	Low
MB-5227	LumA	6.29041	0	15	0	1	High
MB-5228	LumB	14.8548	0	14.8633	0	0	Low
MB-5229	Basal	2.79178	1	2.1325	1	1	High
MB-5230	LumA	14.4521	0	14.515	0	0	Low
MB-5231	Her2	1.36164	1	1.1625	1	1	High
MB-5232	Basal	14.0575	0	15	0	1	High
MB-5233	LumB	14.2548	0	15	0	0	Low
MB-5235	Basal	15	0	15	0	1	High
MB-5236	Basal	13.6986	0	13.7058	0	0	Low
MB-5238	Normal	3.6274	1	1.39833	1	1	High
MB-5239	LumB	14.1288	0	13.6375	1	0	Low
MB-5240	LumA	8.53425	1	8.53917	0	0	Low
MB-5243	LumB	3.1589	1	3.1525	1	0	Low
MB-5244	LumB	10.2027	0	9.89833	1	0	Low
MB-5251	LumA	9.24384	1	7.1325	1	0	Low
MB-5253	LumA	8.38904	1	8.39333	0	1	High
MB-5255	Normal	4.40274	0	4.405	0	1	High
MB-5256	LumA	8.88219	1	6.96583	1	0	Low
MB-5258	Basal	8.30685	1	8.31167	0	1	High
MB-5259	Her2	3.79452	1	2.17917	1	0	Low
MB-5260	LumB	13.9781	0	15	0	1	High
MB-5261	LumB	9.5726	1	9.5775	0	0	Low
MB-5264	LumA	14.1178	0	15	0	1	High
MB-5266	LumB	6.87397	1	6.3025	1	0	Low
MB-5267	LumA	5.8411	1	3.81	1	1	High
MB-5268	LumA	15	0	14.9067	1	1	High
MB-5270	LumA	15	0	15	0	1	High
MB-5271	LumB	13.7671	0	13.775	0	0	Low
MB-5272	Basal	15	0	9.41333	1	0	Low
MB-5273	LumB	5.00274	1	3.68417	1	0	Low
MB-5275	Her2	6.24384	1	5.7925	1	0	Low
MB-5277	Normal	15	0	12.6017	1	1	High
MB-5278	Normal	8.21644	1	7.09667	1	1	High
MB-5279	LumA	5.65205	1	2.51667	1	1	High
MB-5280	Normal	6.4	1	4.72583	1	0	Low
MB-5281	LumA	6.51781	0	6.52167	0	1	High
MB-5284	LumA	5.36986	1	5.3725	0	1	High
MB-5287	LumA	10.1918	1	10.1975	0	1	High
MB-5288	LumB	10.5534	1	10.5592	0	0	Low
MB-5289	LumA	7.15068	1	7.155	0	1	High
MB-5290	LumA	3.03562	1	3.0375	0	1	High
MB-5291	LumB	12.6192	0	12.6258	0	0	Low
MB-5292	LumB	3.98082	1	0.775833	1	1	High
MB-5293	LumA	14.3562	0	15	0	0	Low
MB-5294	Basal	9.29863	0	15	0	1	High
MB-5295	Basal	6.2137	1	6.225	0	1	High
MB-5296	Basal	1.13425	1	0.893333	1	1	High
MB-5298	Basal	6.97808	1	1.83667	1	0	Low
MB-5299	Basal	1.3726	1	0.414167	1	0	Low
MB-5300	LumA	13.6164	0	1.46667	1	1	High
MB-5301	Her2	14.3068	0	10.5533	1	1	High
MB-5302	Normal	13.9315	0	15	0	0	Low
MB-5305	LumA	12.2822	1	2.33833	1	1	High
MB-5306	LumA	13.1288	0	13.1358	0	0	Low
MB-5308	Normal	8.61096	1	6.49083	1	0	Low
MB-5310	LumA	9.65479	0	12.6067	0	0	Low
MB-5311	LumA	4.73973	1	0.0575	1	0	Low
MB-5312	Her2	3.11507	1	0.331667	1	0	Low
MB-5313	Her2	3.82466	1	3.13833	1	0	Low
MB-5315	Her2	3.53699	1	2.815	1	0	Low
MB-5317	LumB	4.40822	1	4.08167	1	1	High
MB-5318	LumB	1.16438	1	0.578333	1	1	High
MB-5322	LumA	8.40822	1	5.54583	1	0	Low
MB-5323	Basal	12.9644	0	15	0	0	Low
MB-5324	LumA	13.8329	0	15	0	1	High
MB-5325	Basal	14.0164	0	15	0	0	Low
MB-5326	Normal	7.90685	1	7.91083	0	1	High
MB-5327	Her2	13.4411	0	13.4483	0	1	High
MB-5328	LumB	1.16712	1	1.1675	0	0	Low
MB-5329	LumA	3.7589	1	2.32167	1	1	High
MB-5330	LumA	9.4137	1	9.41917	0	0	Low
MB-5331	LumA	10.2027	1	3.1	1	1	High
MB-5332	Her2	8.12329	1	5.81667	1	0	Low
MB-5334	LumA	7.01918	1	7.02333	0	0	Low
MB-5335	Basal	2.07397	1	0.893333	1	1	High
MB-5338	LumB	4.24658	1	1.21167	1	0	Low
MB-5339	NC	14.1014	0	15	0	0	Low
MB-5341	LumB	14.5342	0	7.3825	1	1	High
MB-5345	Normal	14.2247	0	15	0	1	High
MB-5346	Basal	13.9507	0	15	0	1	High
MB-5347	LumB	14.9589	0	13.9175	1	0	Low
MB-5348	Basal	13.9452	0	13.9525	0	0	Low
MB-5349	LumA	10.3671	0	7.9825	1	0	Low
MB-5350	LumB	4.40822	1	4.405	1	1	High
MB-5351	Normal	14.8082	0	15	0	1	High
MB-5358	LumA	2.36986	1	1.14583	1	0	Low
MB-5360	LumA	13.2438	1	13.2508	0	0	Low
MB-5361	LumA	1.26301	1	1.07167	1	0	Low
MB-5364	Normal	10.337	1	10.3425	1	1	High
MB-5365	LumA	1.89315	1	1.0775	1	0	Low
MB-5366	Her2	13.8603	0	15	0	1	High
MB-5368	Normal	8.23014	1	8.235	0	1	High
MB-5369	LumA	3.23014	1	2.9	1	1	High
MB-5370	LumB	9.80548	1	5.7925	1	1	High
MB-5373	LumB	0.208219	0	0.208333	0	0	Low
MB-5377	LumB	8.38356	1	8.38833	1	1	High
MB-5378	Basal	1.00822	1	0.901667	1	1	High
MB-5381	Her2	14.074	0	15	0	0	Low
MB-5382	LumA	9.55342	1	9.55833	0	0	Low
MB-5383	LumA	9.34247	1	6.31	1	1	High
MB-5384	LumA	5.84932	1	5.1425	1	0	Low
MB-5385	LumA	12.2301	1	12.2367	0	0	Low
MB-5386	LumB	13.9233	0	15	0	1	High
MB-5387	Basal	3.75068	1	2.8375	1	0	Low
MB-5388	LumA	12.0767	1	12.0833	0	1	High
MB-5389	LumA	10.2548	1	10.2608	0	1	High
MB-5390	Basal	2.54247	1	2.1025	1	0	Low
MB-5392	Her2	13.8795	0	15	0	0	Low
MB-5393	LumB	12.6575	1	12.6642	0	0	Low
MB-5394	Her2	13.8082	0	15	0	0	Low
MB-5395	LumA	13.5753	0	13.5825	0	1	High
MB-5396	LumB	13.6164	0	13.6242	0	0	Low
MB-5397	LumA	14.011	0	9.57	1	1	High
MB-5398	LumA	14.7562	0	15	0	1	High
MB-5399	LumA	8.77808	1	8.7825	1	0	Low
MB-5401	LumA	5.76712	0	5.77	0	1	High
MB-5402	LumA	8.85753	1	8.8625	0	0	Low
MB-5403	LumA	7.86849	1	7.8725	0	1	High
MB-5404	LumA	6.14247	1	6.105	1	1	High
MB-5405	LumB	9.66575	0	9.67083	0	0	Low
MB-5406	LumB	8.00822	1	7.85667	1	0	Low
MB-5407	LumA	8.24932	0	1.28833	1	1	High
MB-5408	Normal	8.33425	0	8.33917	0	0	Low
MB-5409	Her2	14.4164	0	15	0	0	Low
MB-5410	LumA	7.63562	0	15	0	1	High
MB-5411	Her2	2.13699	1	1.5075	1	0	Low
MB-5412	LumA	10.5479	0	15	0	1	High
MB-5413	LumA	12.9726	1	12.98	0	1	High
MB-5414	LumB	11.5562	1	11.5625	0	0	Low
MB-5417	Her2	8.8	0	8.805	0	0	Low
MB-5418	LumB	6.19178	0	15	0	1	High
MB-5420	Basal	8.26849	0	15	0	1	High
MB-5421	Basal	14.3699	0	15	0	1	High
MB-5422	LumA	3.7863	1	1.49083	1	0	Low
MB-5424	LumA	6.86575	1	3.41583	1	0	Low
MB-5425	LumA	4.06575	1	2.39	1	0	Low
MB-5426	Basal	2.84658	1	1.06333	1	1	High
MB-5427	Basal	12.8	1	12.8067	0	1	High
MB-5428	LumA	12.3671	0	12.3742	0	1	High
MB-5429	LumA	2.52329	1	2.525	0	1	High
MB-5431	Basal	1.30411	1	0.5925	1	1	High
MB-5432	LumA	8.09589	1	8.1	0	0	Low
MB-5433	LumA	6.63288	0	14.5042	1	0	Low
MB-5434	LumB	3.71233	1	3.1275	1	1	High
MB-5435	LumB	8.54795	1	8.5525	0	0	Low
MB-5440	Basal	9.61918	0	15	0	0	Low
MB-5441	Her2	0.79726	1	0.7975	0	1	High
MB-5442	Basal	14.2301	0	1.02833	1	0	Low
MB-5444	LumA	12.5699	0	15	0	0	Low
MB-5446	Her2	13.3836	1	10.3125	1	1	High
MB-5447	LumB	12.2356	1	12.2425	1	0	Low
MB-5450	Basal	10.1589	0	15	0	0	Low
MB-5451	LumA	13.4877	0	15	0	1	High
MB-5452	LumA	1.32877	1	1.32917	0	0	Low
MB-5453	Normal	4.70959	1	3.85667	1	1	High
MB-5454	LumB	4.16438	1	3.38	1	0	Low
MB-5455	LumA	5.07945	1	1.11	1	0	Low
MB-5457	LumA	13.2274	1	3.84333	1	0	Low
MB-5458	Basal	13.4	0	15	0	1	High
MB-5459	LumB	7.46301	1	7.09167	1	1	High
MB-5460	Basal	12.3014	0	8.14417	1	0	Low
MB-5463	LumB	4.77808	1	4.78083	0	0	Low
MB-5464	LumA	9.57808	1	9.58333	0	1	High
MB-5465	Basal	1.54521	1	1.27167	1	1	High
MB-5467	Normal	13.411	0	1.41417	1	1	High
MB-5468	Basal	8.16712	0	8.17167	0	0	Low
MB-5470	Basal	3.45753	1	2.51667	1	1	High
MB-5471	LumA	13.3397	0	15	0	1	High
MB-5472	LumA	1.60822	1	1.28	1	0	Low
MB-5473	LumA	10.3479	1	10.3533	0	0	Low
MB-5474	Her2	13.9425	0	15	0	0	Low
MB-5475	LumB	0.208219	1	0.208333	0	0	Low
MB-5477	LumB	9.06575	0	9.08417	0	0	Low
MB-5478	LumA	2.81918	1	0.905	1	0	Low
MB-5481	LumB	3.81096	1	2.00417	1	1	High
MB-5482	Basal	1.45205	1	0.981667	1	1	High
MB-5483	Her2	3.48767	1	1.80917	1	0	Low
MB-5484	LumA	13.6247	0	15	0	1	High
MB-5485	LumB	2.6137	1	1.69917	1	0	Low
MB-5486	LumB	10.1342	1	9.63833	1	0	Low
MB-5489	LumA	14.5096	0	11.6775	1	1	High
MB-5490	LumA	4.20822	1	0.669167	1	1	High
MB-5491	LumB	5.41096	1	1.28	1	0	Low
MB-5492	LumA	1.92055	1	1.06333	1	1	High
MB-5493	LumB	4.70411	1	1.71333	1	0	Low
MB-5495	LumA	12.7726	0	15	0	1	High
MB-5497	LumB	14.211	0	2.23417	1	1	High
MB-5498	Her2	8.22192	0	15	0	1	High
MB-5499	LumA	10.1699	0	10.1758	0	1	High
MB-5502	LumB	4.92877	0	15	0	0	Low
MB-5505	LumB	9.81644	0	2.80667	1	1	High
MB-5510	LumA	8.47397	1	8.47833	1	1	High
MB-5511	Her2	12.1562	0	13.0733	0	1	High
MB-5513	Basal	3.01096	1	2.87583	1	0	Low
MB-5514	LumA	13.0712	0	15	0	1	High
MB-5518	LumB	2.53699	1	1.86167	1	0	Low
MB-5519	LumA	13.1945	0	13.9175	0	1	High
MB-5520	LumA	1.33973	1	0.0683333	1	0	Low
MB-5521	LumB	10.2575	0	10.2633	0	0	Low
MB-5525	LumB	0.164384	0	0.164167	0	0	Low
MB-5526	Basal	12.4164	0	12.4233	0	0	Low
MB-5527	Her2	11.8137	0	14.8492	0	1	High
MB-5529	Basal	1.21644	1	0.88	1	0	Low
MB-5530	Basal	11.0548	0	15	0	0	Low
MB-5531	Basal	13.2055	0	15	0	1	High
MB-5532	LumA	6.56438	1	5.515	1	0	Low
MB-5533	Normal	12.989	0	12.9958	0	1	High
MB-5534	LumB	6.50137	1	3.55	1	0	Low
MB-5535	Her2	9.87397	1	6.94333	1	1	High
MB-5540	LumB	3.98082	1	1.74917	1	0	Low
MB-5541	LumA	13.6685	0	4.8325	1	1	High
MB-5543	LumA	2.83014	1	2.83167	0	1	High
MB-5546	Normal	13.7973	0	8.42083	1	1	High
MB-5547	Basal	8.10137	0	8.10583	0	1	High
MB-5548	Basal	2.08219	0	2.08333	0	0	Low
MB-5549	Her2	7.30959	1	5.66083	1	1	High
MB-5550	LumA	2.11233	0	14.0875	0	1	High
MB-5551	Basal	9.70411	0	14.9867	0	1	High
MB-5552	LumB	2.85205	1	1.93833	1	0	Low
MB-5553	LumB	12.6986	1	12.7058	0	0	Low
MB-5554	LumA	13.0767	0	15	0	0	Low
MB-5556	LumB	12.0685	0	15	0	0	Low
MB-5558	Basal	2.05753	0	2.05833	0	1	High
MB-5559	Basal	1.54795	1	0.965	1	1	High
MB-5560	Basal	13.1562	0	15	0	1	High
MB-5562	LumB	8.46301	1	3.44	1	0	Low
MB-5563	LumA	9.67123	1	9.67667	0	0	Low
MB-5565	Basal	9.48219	0	15	0	0	Low
MB-5566	Basal	12.9781	0	1.68583	1	1	High
MB-5567	LumA	0.635616	0	14.685	0	1	High
MB-5571	LumA	12.6466	1	5.56167	1	1	High
MB-5572	Basal	12.8685	0	14.69	0	0	Low
MB-5575	LumB	9.67123	1	9.67667	0	1	High
MB-5576	LumB	13.0603	0	15	0	0	Low
MB-5577	Her2	4.55342	1	3.71417	1	0	Low
MB-5579	LumA	7.41644	1	6.65833	1	0	Low
MB-5580	LumA	5.88767	1	5.89083	0	0	Low
MB-5582	LumA	11.1123	0	15	0	1	High
MB-5583	LumA	9.15342	0	9.15833	0	1	High
MB-5584	Her2	7.48767	1	7.49167	0	0	Low
MB-5585	LumA	4.43014	1	4.09833	1	1	High
MB-5588	Normal	6.66849	1	5.77583	1	0	Low
MB-5589	LumA	13.1699	0	15	0	1	High
MB-5590	LumB	1.46575	0	1.46667	0	0	Low
MB-5591	LumA	12.7342	1	1.91917	1	1	High
MB-5592	LumB	2.16438	1	1.475	1	1	High
MB-5593	Her2	7.60274	1	2.74667	1	0	Low
MB-5596	LumA	13.4575	0	10.3067	1	0	Low
MB-5597	LumA	2.69041	1	2.69167	0	1	High
MB-5599	LumA	12.3863	0	15	0	1	High
MB-5601	LumA	11.5479	0	15	0	0	Low
MB-5602	Basal	12.7918	0	15	0	0	Low
MB-5603	LumA	10.0356	0	14.115	0	0	Low
MB-5604	LumB	11.9699	0	11.9767	0	1	High
MB-5605	LumB	10.1671	0	10.1725	0	0	Low
MB-5613	LumB	11.6904	0	15	0	1	High
MB-5614	LumA	9.56986	1	6.88583	1	1	High
MB-5616	Basal	13.0904	0	14.855	0	0	Low
MB-5617	LumA	10.537	1	10.5425	0	1	High
MB-5620	LumA	3.45753	1	3.1275	1	1	High
MB-5622	LumB	5.23562	0	15	0	1	High
MB-5623	LumB	11.326	1	11.3325	0	1	High
MB-5624	Basal	11.1781	0	11.1842	0	0	Low
MB-5625	Basal	2.65479	1	2.51667	1	1	High
MB-5626	LumA	6.81918	0	6.82333	0	0	Low
MB-5628	LumB	3.50137	1	1.19	1	0	Low
MB-5629	LumA	8.53151	1	8.53583	0	1	High
MB-5632	LumB	3.13699	1	1.64167	1	0	Low
MB-5633	Basal	2.87945	1	2.44	1	0	Low
MB-5634	Basal	5.16986	1	4.56667	1	0	Low
MB-5635	LumA	1.73151	1	0.8275	1	1	High
MB-5636	LumB	8.90137	1	6.12083	1	1	High
MB-5638	LumA	12.4685	0	15	0	0	Low
MB-5640	Normal	10.9753	0	14.1692	0	1	High
MB-5641	LumB	9.93151	0	14.9558	0	0	Low
MB-5642	LumA	11.5425	0	12.895	0	0	Low
MB-5645	LumA	1.8274	1	1.82833	0	0	Low
MB-5646	LumB	12.389	0	13.7417	0	1	High
MB-5647	LumA	2.53151	1	2.5325	0	0	Low
MB-5648	LumA	11.3753	0	15	0	1	High
MB-5651	Basal	1.72603	1	1.135	1	0	Low
MB-5652	Normal	8.60274	1	8.6075	0	1	High
MB-5653	LumB	11.6795	0	15	0	1	High
MB-5654	LumB	5.24658	0	14.23	0	1	High
MB-5655	Basal	12.3945	0	15	0	1	High
MB-5656	Normal	10.389	1	2.05333	1	1	High
MB-6001	LumA	11.1205	1	11.1267	0	0	Low
MB-6006	LumA	5.22466	1	5.2275	0	0	Low
MB-6007	Her2	5.79726	1	5.80083	0	0	Low
MB-6008	LumB	5.67945	1	2.45583	1	0	Low
MB-6010	LumB	12.1671	0	15	0	0	Low
MB-6011	LumB	15	0	15	0	1	High
MB-6012	LumA	11.8712	1	11.8775	0	1	High
MB-6014	Normal	15	0	15	0	1	High
MB-6016	LumA	11.7973	1	11.8033	0	0	Low
MB-6017	LumA	5.8274	1	5.83083	0	0	Low
MB-6018	LumA	11.7671	1	11.7733	1	1	High
MB-6019	Normal	1.11233	1	1.11333	0	0	Low
MB-6020	LumB	3.96712	1	3.96917	0	0	Low
MB-6021	LumA	12.8493	0	15	0	1	High
MB-6022	LumB	4.27945	1	0.685	1	0	Low
MB-6023	Normal	15	0	15	0	1	High
MB-6024	LumA	15	0	15	0	1	High
MB-6026	LumB	4.08767	1	4.09	0	1	High
MB-6029	LumA	15	0	11.6258	1	1	High
MB-6030	LumA	11.9479	1	5.41667	1	1	High
MB-6036	Basal	15	0	15	0	0	Low
MB-6039	Her2	6.01096	1	0.865833	1	0	Low
MB-6042	Normal	15	0	15	0	0	Low
MB-6044	Her2	14.2849	0	15	0	0	Low
MB-6047	Her2	3.11233	1	1.0775	1	0	Low
MB-6048	Her2	13.8247	1	13.8325	0	0	Low
MB-6049	Her2	15	0	15	0	1	High
MB-6050	LumA	13.7616	0	15	0	0	Low
MB-6051	LumA	15	0	15	0	1	High
MB-6052	Basal	15	0	15	0	0	Low
MB-6053	LumB	15	0	15	0	0	Low
MB-6055	Basal	1.7589	0	15	0	0	Low
MB-6058	Basal	1.86301	1	1.52667	1	0	Low
MB-6059	Normal	2.35616	0	15	0	0	Low
MB-6060	LumB	3.12603	1	3.1275	0	0	Low
MB-6062	Basal	15	0	15	0	0	Low
MB-6063	Normal	1.28219	1	0.03	1	1	High
MB-6065	LumA	15	0	15	0	1	High
MB-6068	Basal	15	0	15	0	1	High
MB-6069	LumA	5.89041	0	15	0	1	High
MB-6071	LumA	4.71781	1	4.22667	1	0	Low
MB-6075	LumB	14.9863	1	14.9942	1	1	High
MB-6077	NC	13.9945	1	14.0025	0	0	Low
MB-6079	LumB	14.5041	0	14.3233	1	1	High
MB-6080	LumB	4.44658	1	2.25583	1	0	Low
MB-6082	Normal	8.42466	1	8.42917	1	1	High
MB-6083	LumA	13.4822	1	13.49	0	1	High
MB-6085	Her2	2	0	1.96583	0	1	High
MB-6092	Normal	0.189041	1	0.189167	0	1	High
MB-6097	LumA	12.9233	0	13.1333	0	0	Low
MB-6098	Basal	0.873973	1	0.0575	1	1	High
MB-6100	Her2	0.827397	1	0.671667	1	1	High
MB-6101	Normal	6.36986	1	6.37333	0	0	Low
MB-6103	Normal	3.86301	0	15	0	1	High
MB-6105	Her2	9.29041	0	15	0	0	Low
MB-6107	Normal	10.137	1	10.1425	0	0	Low
MB-6108	LumA	8.19178	0	15	0	1	High
MB-6113	Her2	10.2384	1	10.195	1	1	High
MB-6114	Her2	5.49315	0	5.49583	0	0	Low
MB-6116	Her2	9.89041	0	15	0	0	Low
MB-6118	LumA	14.2877	0	7.7575	1	0	Low
MB-6122	Basal	4.39178	0	15	0	0	Low
MB-6124	LumA	9.50411	1	9.50917	0	0	Low
MB-6125	Normal	12.6493	1	12.6567	0	1	High
MB-6131	Her2	3.56438	0	15	0	0	Low
MB-6133	LumA	5.07945	1	5.0825	1	1	High
MB-6135	LumB	6.46027	1	1.06917	1	1	High
MB-6138	LumB	2.10685	1	2.03417	1	1	High
MB-6141	LumB	6.48219	1	6.48583	0	1	High
MB-6143	Basal	11.0849	0	15	0	1	High
MB-6144	Basal	8.58356	0	15	0	0	Low
MB-6145	LumB	2.82192	1	1.7325	1	0	Low
MB-6146	Her2	7.36438	1	3.05917	1	0	Low
MB-6147	Normal	4.5726	0	15	0	1	High
MB-6149	LumA	6.1589	1	6.1625	0	1	High
MB-6150	LumB	6.38356	1	5.98417	1	0	Low
MB-6152	Basal	6.32877	0	15	0	0	Low
MB-6154	LumB	10.0082	0	15	0	1	High
MB-6156	Her2	4.81644	1	2.39583	1	0	Low
MB-6157	Basal	1.30411	1	1.04417	1	0	Low
MB-6160	Her2	10.2795	0	15	0	0	Low
MB-6163	LumA	7.28767	1	4.02417	1	0	Low
MB-6164	LumB	0.369863	0	15	0	0	Low
MB-6167	LumA	10.0932	1	10.0983	0	0	Low
MB-6168	LumA	11.9479	0	15	0	1	High
MB-6169	Basal	6.96438	1	6.96833	0	1	High
MB-6171	LumA	7.58356	0	15	0	1	High
MB-6178	Basal	2.72329	1	1.46083	1	0	Low
MB-6179	LumA	4.80548	1	1.86667	1	0	Low
MB-6181	LumA	4.51507	1	4.5175	0	1	High
MB-6182	Her2	9.84932	0	15	0	0	Low
MB-6183	LumB	6.50411	1	6.5075	0	0	Low
MB-6184	Her2	13.1342	0	10.43	1	0	Low
MB-6185	LumA	5.45753	0	15	0	1	High
MB-6187	Normal	3.10411	1	3.10583	0	1	High
MB-6188	Basal	1.95342	0	1.95417	0	0	Low
MB-6189	LumB	5.54521	0	15	0	0	Low
MB-6190	LumA	2.02466	1	2.02583	0	0	Low
MB-6192	LumB	3.50411	1	3.50583	0	0	Low
MB-6194	Normal	4.31233	1	0	1	1	High
MB-6195	LumA	9.13699	0	15	0	0	Low
MB-6200	LumA	2.47123	1	1.52667	1	1	High
MB-6201	LumB	9.66575	0	15	0	1	High
MB-6204	Normal	4.66575	1	4.66833	0	1	High
MB-6206	LumA	12.6411	0	13.7117	0	1	High
MB-6207	LumA	9.72329	1	9.72833	0	1	High
MB-6208	Normal	2.12329	0	15	0	0	Low
MB-6211	LumA	3.47671	1	3.47833	0	1	High
MB-6212	LumA	5.72055	0	15	0	0	Low
MB-6213	LumA	9.33973	0	15	0	0	Low
MB-6214	LumA	2.01918	0	14.35	0	1	High
MB-6217	LumB	12.2959	0	15	0	1	High
MB-6218	LumA	12.1479	1	8.42917	1	0	Low
MB-6223	Basal	10.5096	0	15	0	0	Low
MB-6224	Her2	2.91507	1	2.20917	1	0	Low
MB-6225	LumA	9.68767	0	9.69333	0	1	High
MB-6226	Normal	2.90685	1	2.90833	0	0	Low
MB-6228	Basal	10.3534	0	15	0	0	Low
MB-6229	LumA	0.00821918	1	0.00833333	1	0	Low
MB-6230	LumA	6.14795	1	0	1	1	High
MB-6231	Normal	5.96438	1	5.9675	0	1	High
MB-6232	LumA	6.9863	1	6.99	0	1	High
MB-6233	LumB	4.66849	0	15	0	1	High
MB-6234	Normal	9.16164	0	15	0	1	High
MB-6237	Basal	8.64658	1	8.65167	0	1	High
MB-6238	LumA	4.40548	0	14.2242	1	1	High
MB-6239	Normal	9.92329	0	15	0	1	High
MB-6242	Basal	7.22466	0	13.605	0	0	Low
MB-6245	Basal	10.2	0	14.6083	0	1	High
MB-6246	Her2	4.34521	1	4.35	0	0	Low
MB-6248	Basal	6.17534	0	15	0	0	Low
MB-6251	Basal	1.20822	1	1.01667	1	1	High
MB-6253	LumA	8.03562	0	15	0	1	High
MB-6254	LumB	5.00548	1	5.00833	1	1	High
MB-6256	LumA	5.58082	0	10.5125	0	1	High
MB-6257	LumB	7.47945	0	7.48333	0	1	High
MB-6263	LumA	6.23562	0	6.23917	0	0	Low
MB-6271	LumA	9.18356	0	12.9717	0	1	High
MB-6272	Basal	1.8411	1	1.45833	1	1	High
MB-6273	LumA	8.63014	0	15	0	1	High
MB-6280	Basal	2.29041	1	0.754167	1	0	Low
MB-6281	LumB	0.287671	1	0.2875	0	0	Low
MB-6283	LumA	7.59452	1	7.59833	0	1	High
MB-6284	LumB	7.26027	1	7.26417	0	1	High
MB-6286	LumA	4.07123	1	4.07333	0	0	Low
MB-6287	LumB	2.89315	1	1.1375	1	0	Low
MB-6288	LumB	8.24384	1	5.04083	1	0	Low
MB-6297	LumA	6.03836	0	14.0517	0	0	Low
MB-6300	LumB	5.24658	1	5.24917	0	1	High
MB-6302	LumB	4.1863	0	10.3508	0	0	Low
MB-6305	Basal	7.28219	0	3.34167	1	0	Low
MB-6306	LumB	4.82466	0	5.3125	0	0	Low
MB-6308	LumA	0.506849	0	12.4942	0	0	Low
MB-6312	LumB	5.46849	0	13.3858	0	0	Low
MB-6314	Her2	7.0411	0	3.0125	1	0	Low
MB-6317	LumB	2.40274	1	2.40417	0	0	Low
MB-6318	Her2	1.16986	0	8.98333	0	0	Low
MB-6319	Normal	6.57808	0	12.7217	0	1	High
MB-6322	LumB	6.60548	1	6.1075	1	0	Low
MB-6327	LumB	1.50137	1	1.2825	1	0	Low
MB-6328	LumA	5.53973	0	10.4167	0	1	High
MB-6329	LumB	5.12055	0	6.7025	0	0	Low
MB-6330	Her2	5.17534	0	11.5408	0	0	Low
MB-6334	Her2	4.7589	0	10.5342	0	1	High
MB-6336	Basal	1.4137	1	1.00583	1	0	Low
MB-6337	Basal	4.33425	0	9.1175	0	1	High
MB-6344	LumB	12.5699	1	8.39917	1	1	High
MB-6346	LumB	15	0	15	0	0	Low
MB-6358	Her2	3.11233	1	3.11417	1	1	High
MB-6359	Her2	6.98904	1	5.8825	1	0	Low
MB-6363	Basal	1.3726	1	0	1	1	High
MB-7000	LumB	4.97534	0	8.01	0	0	Low
MB-7001	LumA	5.31507	0	8.44583	0	0	Low
MB-7002	LumB	4.76164	0	4.76417	0	0	Low
MB-7003	Normal	4.45205	0	7.5025	0	0	Low
MB-7004	LumA	4.14795	0	4.15	0	1	High
MB-7005	LumB	3.72603	0	3.72833	0	0	Low
MB-7006	LumA	4.87123	0	9.04083	0	0	Low
MB-7007	Basal	4.81644	0	4.81917	0	0	Low
MB-7008	Basal	3.54795	1	4.18583	0	1	High
MB-7009	Basal	4.50137	1	1.57083	1	1	High
MB-7010	LumA	6.08493	0	6.08833	0	1	High
MB-7011	LumB	4.89041	0	5.76167	0	0	Low
MB-7012	Basal	1.63014	1	1.03917	1	0	Low
MB-7013	LumA	3.81644	0	3.81833	0	1	High
MB-7014	Basal	5.64658	0	5.65	0	0	Low
MB-7015	LumB	6.42466	0	6.42833	0	1	High
MB-7017	Basal	4.94521	0	11.1292	0	0	Low
MB-7018	Her2	5.84932	1	7.0475	1	0	Low
MB-7019	LumB	6.5589	0	6.63917	0	1	High
MB-7020	Her2	5.87123	1	3.22333	1	1	High
MB-7022	LumB	7.0274	0	7.03167	0	0	Low
MB-7023	Basal	2.2	1	0.531667	1	0	Low
MB-7024	LumB	5.77534	0	5.77833	0	0	Low
MB-7025	Basal	6.59452	0	6.59833	0	0	Low
MB-7026	LumB	5.50137	0	9.18583	0	1	High
MB-7027	Her2	3.02192	1	2.48667	1	0	Low
MB-7028	LumB	7.38082	0	7.385	0	1	High
MB-7029	LumA	6.31781	0	6.32167	0	0	Low
MB-7030	Basal	2.57534	1	2.57667	0	1	High
MB-7031	Basal	7.01644	0	7.02	0	1	High
MB-7032	LumA	5.87397	0	5.8775	0	1	High
MB-7034	LumA	6.1726	0	6.17583	0	1	High
MB-7035	Her2	2.63562	1	1.24417	1	0	Low
MB-7036	Basal	5.8411	0	9.90417	0	0	Low
MB-7037	LumA	7.10137	0	7.105	0	1	High
MB-7038	Basal	6.66027	0	6.66417	0	1	High
MB-7039	Basal	4.04384	1	3.95	1	1	High
MB-7040	LumA	5.90411	0	5.9075	0	1	High
MB-7041	LumA	7.78904	1	8.38583	0	1	High
MB-7042	LumB	7.27397	0	7.27833	0	1	High
MB-7043	Basal	7.52329	0	7.5275	0	0	Low
MB-7044	Normal	7.13699	0	7.14083	0	1	High
MB-7045	Her2	7.8	1	7.68083	1	1	High
MB-7046	Her2	6.5863	0	12.0392	0	1	High
MB-7048	Her2	7.27123	0	7.275	0	0	Low
MB-7049	Basal	8.3863	0	8.39083	0	1	High
MB-7050	Her2	5.35342	1	4.46833	1	1	High
MB-7051	Her2	7.06301	1	6.03083	1	1	High
MB-7052	Basal	8.72329	0	8.72833	0	1	High
MB-7053	LumA	10.0384	0	10.0442	0	1	High
MB-7054	Basal	2.50137	1	1.88583	1	1	High
MB-7055	Basal	0.750685	1	0.233333	1	1	High
MB-7056	LumA	9.61644	0	9.62167	0	1	High
MB-7057	Normal	3.60274	1	3.605	1	1	High
MB-7058	Normal	10.0685	0	10.0742	0	1	High
MB-7059	Her2	9.80822	0	9.81333	0	0	Low
MB-7060	LumA	8.3726	0	5.20583	1	1	High
MB-7061	Normal	7.71507	0	7.9575	0	1	High
MB-7062	LumA	7.87945	0	7.88417	0	0	Low
MB-7063	LumA	7.11781	0	7.12167	0	0	Low
MB-7065	LumB	8.86575	0	8.87083	0	0	Low
MB-7066	Her2	7.37808	0	7.3825	0	1	High
MB-7067	Her2	8.63014	0	8.635	0	1	High
MB-7068	Her2	8.09315	0	8.0975	0	0	Low
MB-7069	Her2	9.41918	0	9.42417	0	0	Low
MB-7070	Her2	8.88219	0	8.88667	0	0	Low
MB-7071	Her2	8.38904	0	8.39333	0	0	Low
MB-7072	LumB	4.30137	1	2.56333	1	0	Low
MB-7073	Basal	9.52603	0	11.3433	0	1	High
MB-7074	Normal	8.89041	0	8.895	0	1	High
MB-7075	LumB	9.17534	0	9.18	0	0	Low
MB-7076	LumA	8.08493	0	11.7325	0	0	Low
MB-7077	LumA	8.32329	0	8.3275	0	1	High
MB-7078	Basal	0.342466	1	0.329167	1	1	High
MB-7079	Normal	7.48493	0	7.48917	0	1	High
MB-7080	LumA	7.49863	0	7.5025	0	0	Low
MB-7081	Basal	8.4	0	11.5325	0	0	Low
MB-7082	Her2	8.07671	0	8.08083	0	1	High
MB-7083	LumB	8.66849	0	8.67333	0	0	Low
MB-7084	Basal	9.57808	0	9.58333	0	1	High
MB-7085	Normal	9.04932	0	7.28917	1	1	High
MB-7086	LumB	10.1534	0	10.1592	0	0	Low
MB-7087	Basal	0.416438	1	0.416667	0	0	Low
MB-7088	Her2	10.1534	0	10.1592	0	0	Low
MB-7089	Basal	9.7726	0	9.77833	0	0	Low
MB-7090	Basal	9.02192	0	9.02667	0	1	High
MB-7091	LumA	9.06301	0	9.06833	0	1	High
MB-7092	Her2	10.0603	0	10.0658	0	0	Low
MB-7093	LumA	8.39452	0	6.4175	1	1	High
MB-7094	LumB	9.31781	0	9.32333	0	0	Low
MB-7095	LumA	9.50411	0	9.50917	0	1	High
MB-7096	LumA	10.1918	0	10.1975	0	1	High
MB-7097	LumB	5.35616	1	3.465	1	1	High
MB-7099	LumB	9.85479	0	13.4183	0	0	Low
MB-7100	LumB	9.69315	0	12.8567	0	1	High
MB-7101	LumA	10.2137	0	10.2192	0	1	High
MB-7102	LumB	8.55616	1	8.56083	0	1	High
MB-7104	Basal	9.49863	0	10.1017	0	0	Low
MB-7106	LumA	3.08219	1	3.08417	1	1	High
MB-7107	LumA	4.67945	1	3.57167	1	0	Low
MB-7109	LumB	9.66027	0	9.66583	0	0	Low
MB-7111	Basal	2.47945	1	2.48083	1	0	Low
MB-7112	LumB	5.31781	1	3.13083	1	0	Low
MB-7113	LumA	9.03288	0	11.2417	0	1	High
MB-7114	Basal	10.1315	0	10.1367	0	0	Low
MB-7115	Her2	9.75068	0	11.6558	0	0	Low
MB-7116	LumB	2.74247	1	2.08083	1	0	Low
MB-7118	LumA	11.5534	0	11.56	0	0	Low
MB-7119	Basal	10.5507	0	10.5567	0	0	Low
MB-7121	Basal	7.30137	1	7.305	0	0	Low
MB-7122	Basal	2.45753	1	2.45917	0	0	Low
MB-7123	LumA	11.3151	0	11.3217	0	0	Low
MB-7124	LumA	11.474	0	11.48	0	1	High
MB-7127	Normal	11.1233	0	11.1292	0	1	High
MB-7128	LumA	4.95342	1	4.95583	0	0	Low
MB-7130	LumB	8.46301	1	8.4675	1	0	Low
MB-7131	LumB	11.074	0	11.08	0	1	High
MB-7132	LumB	10.8164	0	10.8225	0	1	High
MB-7133	LumB	1.9589	1	1.875	1	0	Low
MB-7135	Her2	2.19726	1	1.19	1	1	High
MB-7137	LumA	11.2877	0	14.7858	0	0	Low
MB-7138	LumB	9.64384	1	10.115	0	1	High
MB-7140	LumB	7.46301	1	4.43	1	0	Low
MB-7141	LumA	11.389	0	11.395	0	1	High
MB-7142	LumB	11.9918	0	11.4833	1	1	High
MB-7143	Her2	11.326	0	15	0	1	High
MB-7144	LumB	8.43562	1	8.44	0	0	Low
MB-7145	Basal	11.3699	0	11.3758	0	1	High
MB-7147	LumB	10.6411	0	13.865	0	0	Low
MB-7148	LumA	1.56164	1	0.5925	1	1	High
MB-7149	LumB	3.66849	1	3.30833	1	0	Low
MB-7150	LumB	10.6	0	10.6058	0	0	Low
MB-7151	Basal	11.8712	0	11.8775	0	1	High
MB-7152	Her2	11.3315	0	15	0	1	High
MB-7153	Her2	11.737	0	11.7433	0	1	High
MB-7154	Basal	8.91507	1	8.92	0	0	Low
MB-7155	Basal	12.3096	0	12.3167	0	0	Low
MB-7157	LumB	12.8027	0	10.8225	1	0	Low
MB-7158	Basal	3.81644	1	2.64833	1	0	Low
MB-7159	Basal	1.80274	1	0.816667	1	1	High
MB-7160	Her2	12.1699	0	12.1767	0	0	Low
MB-7161	LumA	9.98904	0	9.99417	0	0	Low
MB-7162	LumA	11.5233	0	11.53	0	1	High
MB-7163	LumA	4.32603	1	4.24333	1	0	Low
MB-7164	LumA	11.9836	1	15	0	1	High
MB-7165	Basal	12.0959	0	12.1025	0	0	Low
MB-7167	Her2	11.5918	0	11.5983	0	1	High
MB-7168	LumA	12.3699	0	12.3767	0	0	Low
MB-7170	LumA	12.7726	0	12.78	0	0	Low
MB-7171	LumB	12.0932	1	13.1908	0	1	High
MB-7172	LumB	12.2712	0	10.99	1	0	Low
MB-7173	LumA	5.22192	1	5.225	0	0	Low
MB-7174	LumB	11.5699	0	11.5758	0	0	Low
MB-7176	LumA	12.4767	0	15	0	1	High
MB-7181	LumB	12.9479	0	12.955	0	0	Low
MB-7182	Her2	4.06575	1	2.79333	1	0	Low
MB-7185	LumA	10.2767	1	10.2825	1	1	High
MB-7186	LumB	0.4	0	0.4	0	1	High
MB-7187	Normal	12.063	1	6.66083	1	1	High
MB-7188	LumB	11.937	0	15	0	1	High
MB-7189	LumB	11.8027	1	7.34917	1	0	Low
MB-7193	LumB	7.18904	1	7.19333	0	0	Low
MB-7194	LumB	3.83562	1	2.39333	1	0	Low
MB-7195	LumA	6.20548	1	6.615	0	1	High
MB-7196	Her2	8.80274	1	8.38833	1	0	Low
MB-7197	LumB	12.7096	0	15	0	1	High
MB-7198	Basal	1.37534	1	1.21417	1	1	High
MB-7199	LumB	6.24658	1	6.25	0	0	Low
MB-7200	LumB	8.02192	1	8.02667	0	1	High
MB-7201	Basal	13.4329	0	13.44	0	0	Low
MB-7205	Basal	13.6466	0	13.6542	0	0	Low
MB-7207	Her2	4.58082	1	1.22833	1	0	Low
MB-7208	Basal	3.77534	1	0.973333	1	0	Low
MB-7212	LumA	4.31507	1	4.3175	0	1	High
MB-7215	LumA	13.589	0	15	0	1	High
MB-7216	LumB	12.6247	0	15	0	1	High
MB-7217	LumA	7.43014	1	7.43417	0	1	High
MB-7218	LumA	13.5973	0	13.605	0	1	High
MB-7219	LumA	13.5781	0	8.91167	1	0	Low
MB-7220	LumB	12.4603	0	0.134167	1	1	High
MB-7225	Basal	4.52055	1	3.37167	1	1	High
MB-7226	LumB	4.3863	1	3.47583	1	0	Low
MB-7227	Normal	5.19452	1	5.18917	1	1	High
MB-7228	Normal	14.2795	0	15	0	1	High
MB-7229	LumA	9.1726	1	9.1775	0	1	High
MB-7230	LumA	15	0	15	0	1	High
MB-7231	LumA	13.3781	0	15	0	0	Low
MB-7232	LumA	14.5973	0	14.605	0	1	High
MB-7233	Her2	12.9753	0	15	0	0	Low
MB-7234	LumB	14.2192	0	15	0	1	High
MB-7235	LumA	14.0384	0	14.0458	0	1	High
MB-7236	LumB	13.1616	0	10.7817	1	1	High
MB-7237	NC	1.96712	1	1.765	1	0	Low
MB-7238	Her2	1.91233	1	0.844167	1	1	High
MB-7241	LumB	14.063	0	14.0708	0	1	High
MB-7243	LumA	12.2301	1	12.2367	0	0	Low
MB-7244	LumA	15	0	15	0	0	Low
MB-7249	LumA	4.82192	1	4.82417	0	1	High
MB-7250	Her2	4.19178	1	0.863333	1	0	Low
MB-7251	Her2	1.7726	1	1.6225	1	0	Low
MB-7252	Her2	2.93425	1	2.7	1	0	Low
MB-7253	LumB	4.92877	1	4.74	1	0	Low
MB-7254	LumA	15	0	15	0	1	High
MB-7256	Her2	2.85205	1	2.3025	1	1	High
MB-7258	Basal	1.23836	1	0.8225	1	1	High
MB-7260	Her2	2.56164	0	2.56333	0	0	Low
MB-7262	Her2	8.55068	1	8.555	0	0	Low
MB-7263	LumB	13.5589	1	8.13333	1	0	Low
MB-7264	Normal	3.53151	1	1.8425	1	0	Low
MB-7266	LumB	5.60274	1	2.54417	1	0	Low
MB-7267	Basal	15	0	11.3817	1	1	High
MB-7268	LumA	15	0	6.08	1	1	High
MB-7269	Basal	1.73973	1	1.09917	1	0	Low
MB-7270	Basal	14.3973	0	14.405	0	0	Low
MB-7273	Her2	15	0	15	0	0	Low
MB-7275	Her2	3.64932	1	1.88583	1	1	High
MB-7276	LumA	15	0	15	0	0	Low
MB-7277	LumA	15	0	15	0	1	High
MB-7278	LumA	15	0	15	0	1	High
MB-7279	Her2	1.75068	1	1.59	1	0	Low
MB-7280	LumA	15	0	15	0	0	Low
MB-7281	Her2	4.07123	1	2.045	1	1	High
MB-7283	LumB	2.3726	1	1.06667	1	1	High
MB-7284	LumA	15	0	12.2475	1	1	High
MB-7285	LumB	8.9589	1	8.96417	1	1	High
MB-7286	LumB	13.0384	1	13.0458	0	1	High
MB-7287	LumB	7.96986	1	5.27417	1	0	Low
MB-7288	LumB	2.22466	1	0.778333	1	0	Low
MB-7289	Normal	10.411	1	4.44083	1	1	High
MB-7291	Her2	0.561644	1	0.515	1	0	Low
MB-7292	LumB	6.44932	1	2.73	1	0	Low
MB-7293	LumA	15	0	15	0	1	High
MB-7294	LumB	6.8	1	6.80333	1	0	Low
MB-7295	LumA	15	0	15	0	1	High
MB-7296	LumB	3.67671	1	1.34083	1	0	Low
MB-7297	LumB	14.463	1	10.0983	1	0	Low
MB-7298	LumB	7.08767	1	7.09167	0	0	Low
MB-7299	LumB	15	0	15	0	0	Low

## Sheet: Fig. 7D
Fig. 7D- z-score value of selected TSG expression in samples with the highest and lowest LAG3 expression, and in different subtypes
Subtype	track_name	LAG3	ARID2	APC	NF1	TSC1	MAP2K4	ARID1A	PTEN	TGFBR2	AKT1	KRAS	MYC	BRCA2	EZH2	DNMT3B	DNMT1	DNMT3A
BRCA_Basal	TCGA-A1-A0SO	-0.7585	-0.4398	0.7382	1.2086	-0.0299	-0.0772	0.3732	-0.8001	-0.1639	1.6893	1.688	0.9056	2.3022	1.7851	3.0343	2.8927	2.49
BRCA_Basal	TCGA-A2-A04P	0.764	-1.6379	-1.1761	-1.6211	-0.5532	-0.8693	-1.9582	0.3648	-0.9325	1.7788	0.3749	-0.7031	-0.1287	0.6324	0.4476	-0.8685	1.3055
BRCA_Basal	TCGA-A2-A04Q	2.1805	-1.0525	-1.1893	-1.5592	-0.7432	-0.395	0.1412	-1.4145	0.2367	-1.1092	-0.5512	0.5079	-0.4106	0.4518	1.7306	-0.3905	0.4169
BRCA_Basal	TCGA-A2-A04T	1.639	-0.5806	-0.621	-0.6181	-0.0974	-0.9842	0.4158	-1.2363	-1.1781	0.0823	0.2173	0.6866	2.0893	2.1061	1.5955	0.4398	1.7086
BRCA_Basal	TCGA-A2-A04U	-0.7391	-0.9357	-2.4793	-0.8082	-0.9034	-0.0999	-2.178	0.4347	-0.9726	-0.1097	-0.7563	0.7628	-1.172	1.2217	1.3878	2.1752	0.8081
BRCA_Basal	TCGA-A2-A0CM	1.5418	-0.431	-0.3796	-0.7218	-0.2453	-0.609	0.5793	0.9374	-0.1854	-0.4563	0.3832	1.8994	0.983	1.5422	1.2475	0.2933	1.0039
BRCA_Basal	TCGA-A2-A0D0	1.6379	-0.9797	-2.9369	-0.3117	-0.8204	-0.6456	-1.3322	-0.2602	-0.0796	0.706	0.3614	0.9128	0.6004	1.1497	2.184	2.2012	0.0341
BRCA_Basal	TCGA-A2-A0D2	0.8349	-1.1897	-0.9414	-0.5108	-1.7719	-0.5713	-1.0204	-2.8311	0.3917	0.117	-1.3046	0.6063	-0.2201	2.2322	1.5623	2.7773	-0.8789
BRCA_Basal	TCGA-A2-A0ST	2.12	-0.4721	-0.0142	-0.2641	-0.4144	-0.2253	0.0548	0.9207	1.0395	-0.7328	-0.3573	1.2493	0.8128	0.5277	-0.3957	-0.0235	0.6786
BRCA_Basal	TCGA-A2-A0SX	1.0947	0.5054	0.688	0.2719	0.3288	-0.5377	1.1741	0.9202	0.4611	-1.0467	0.7739	0.8705	1.6027	1.3536	-0.1485	2.2243	2.2099
BRCA_Basal	TCGA-A2-A0T2	0.8055	-1.6391	-1.4927	-1.8185	-2.4816	-0.6222	0.4588	-2.8072	-0.7124	-0.5664	-1.4259	-0.7231	-1.3038	-0.2412	0.5788	-1.7625	0.1559
BRCA_Basal	TCGA-A2-A0YJ	-2.2704	-0.2824	-0.3241	0.4547	0.0599	0.7657	-0.6674	-0.7414	-1.8448	-0.7551	0.607	1.624	1.3508	0.2306	0.8812	0.831	1.2251
BRCA_Basal	TCGA-A2-A0YM	0.8508	0.9516	-0.0105	0.8907	0.8505	0.087	0.695	-0.2674	-0.7133	-0.0979	2.0672	1.7095	1.3896	0.7663	0.9456	1.9602	1.8808
BRCA_Basal	TCGA-A2-A1G1	0.8742	0.2581	0.8472	0.7399	-0.4163	0.6028	-0.7367	0.5474	0.3307	-2.2649	3.9025	0.5323	2.3932	0.6603	0.59	1.5296	0.1381
BRCA_Basal	TCGA-A2-A25F	1.5701	0.2117	0.7026	0.4562	-0.0707	0.28	-0.0257	0.5494	2.1035	-1.6412	1.1961	0.3501	1.1386	0.8477	0.7315	0.6933	-0.2682
BRCA_Basal	TCGA-A2-A3XX	0.5838	-1.8225	-1.7711	-0.9344	-1.1566	-0.3359	0.148	-1.3181	-1.0814	0.0233	-1.413	1.7767	-0.4913	1.3418	2.6752	0.6511	0.5718
BRCA_Basal	TCGA-A2-A3Y0	1.9029	-1.2559	-3.4885	-1.9323	-1.7129	-0.7905	-0.4131	-4.5517	-1.8927	-1.1146	-0.1628	0.8631	-0.9657	2.7799	1.9882	2.791	-0.3257
BRCA_Basal	TCGA-A2-A4S1	0.8329	-2.5304	-1.1954	-2.5943	-0.4971	-1.3467	-1.3022	-1.9868	0.7951	1.2343	-1.7133	0.1272	-1.4994	-0.8229	-1.8065	-1.304	-0.3599
BRCA_Basal	TCGA-A7-A0DA	-0.6105	-0.3606	-1.066	-0.4618	0.5155	-0.4745	-0.4808	0.3825	-0.6537	-0.5052	0.0356	0.7815	0.0415	0.1102	0.76	-0.7229	1.0241
BRCA_Basal	TCGA-A7-A13D	-1.1556	-0.2119	-0.6684	-0.3845	-0.9658	-0.6132	-0.0587	-1.4897	-0.5846	0.3177	0.1	0.8801	0.4451	1.2083	1.7914	1.8516	1.788
BRCA_Basal	TCGA-A7-A26F	0.3974	0.7655	1.6439	0.6567	0.9993	0.3926	-0.2109	0.2753	0.491	-1.053	0.96	-0.1186	2.2942	1.081	1.1114	0.0908	1.5276
BRCA_Basal	TCGA-A7-A4SD	1.9393	-0.9632	-0.289	-0.1635	-1.0253	-0.7601	-0.2672	-3.246	-0.5469	-0.4882	1.3702	1.0375	0.424	0.4443	1.3652	0.8865	0.0919
BRCA_Basal	TCGA-A7-A6VW	1.1311	-4.3008	-1.6441	-2.2772	-1.3327	-1.0267	-2.9793	-1.5433	-1.5927	-0.2496	0.2825	0.1918	-0.7198	1.7117	2.0129	0.7336	1.9866
BRCA_Basal	TCGA-A7-A6VY	1.5505	-1.2987	-1.2961	-1.3557	-0.4206	-0.961	-1.2338	-0.9967	0.0265	-0.8111	0.238	0.4887	0.0504	2.2723	0.3767	2.0588	0.1193
BRCA_Basal	TCGA-A8-A07U	2.4255	-1.429	-0.2527	-0.2995	-1.5349	0.0373	0.0799	-0.0099	0.6461	-0.4122	1.6002	0.6885	1.3933	1.112	1.1182	0.0614	0.23
BRCA_Basal	TCGA-A8-A08R	1.2372	-0.5636	-0.4208	0.8343	-0.66	-1.2413	0.6835	-0.3283	-0.1395	-0.4163	-2.1481	1.3505	1.4135	2.7078	1.2373	0.586	1.1782
BRCA_Basal	TCGA-AC-A2BK	-0.594	0.7438	-0.1752	0.373	0.6975	0.0931	0.0738	-0.2176	-0.8275	-0.8005	0.2467	0.5541	0.3171	-0.3968	2.7806	3.7047	3.558
BRCA_Basal	TCGA-AC-A2QH	0.4758	0.7869	0.725	-0.7351	0.4278	2.0705	-0.0679	-0.9022	0.5182	-0.1292	0.7667	0.4911	0.4761	-0.6878	0.8313	-0.3944	2.8347
BRCA_Basal	TCGA-AC-A6IW	3.1776	-2.4284	-1.5598	-1.4959	-2.5946	-3.1086	-1.428	-1.0195	-0.5542	-0.602	-0.6712	2.5517	-0.2085	0.0493	0.884	1.5756	0.3307
BRCA_Basal	TCGA-AC-A7VC	0.6254	-2.369	-1.085	-2.4029	-0.8391	-1.0209	-0.8117	-0.8016	0.1398	0.1435	-1.7437	1.5145	-0.7176	0.6841	0.756	1.0372	0.6778
BRCA_Basal	TCGA-AC-A8OQ	1.323	-1.4001	-1.1572	-0.3902	-0.2711	-0.8748	-1.0143	-0.9444	0.5356	-0.6741	-0.7253	0.4608	0.988	0.9781	1.5708	0.0203	1.3521
BRCA_Basal	TCGA-AN-A04D	-0.6775	-0.4787	-0.4173	-0.4456	-1.6255	-1.4954	-0.5681	-5.5546	-2.0368	-1.0896	-0.9765	-1.1802	-4.6759	2.1771	2.3927	1.5306	2.3765
BRCA_Basal	TCGA-AN-A0AL	0.732	-1.588	-0.4455	-1.9904	-2.2408	-1.2094	0.1475	0.098	0.3615	1.6681	1.0385	-0.2958	0.6178	0.7171	-0.1944	0.276	0.5605
BRCA_Basal	TCGA-AN-A0FJ	-0.5855	0.9224	-0.1159	-0.9258	-1.9278	-0.8315	2.0809	1.8316	-0.7462	-0.8786	0.4202	1.5862	0.3113	1.2783	1.8667	1.1287	1.5357
BRCA_Basal	TCGA-AN-A0FL	-1.296	-0.0709	-1.5809	-4.075	-1.7612	-1.5915	-1.7386	-0.9751	-0.6544	1.836	-1.9855	-0.0628	-1.0622	-1.0137	-0.6453	-1.4606	-1.4987
BRCA_Basal	TCGA-AN-A0FX	-0.6273	-0.864	0.1656	-0.3343	1.4313	-0.7211	0.095	-0.9078	0.0153	-0.974	0.1093	1.0257	0.0948	1.0952	0.2563	1.8106	1.1783
BRCA_Basal	TCGA-AN-A0XU	1.0223	0.3732	0.089	0.9562	-1.073	-0.9848	-0.2523	-0.5663	-0.7965	-0.1272	0.4808	0.4558	1.9113	1.9006	0.6175	2.1768	1.3978
BRCA_Basal	TCGA-AO-A0J4	0.7722	-0.6557	-0.0938	-0.0089	0.1632	-0.8941	0.4382	-0.042	-0.2101	-0.3348	0.5203	0.8885	1.6513	1.0101	0.2566	0.956	1.0833
BRCA_Basal	TCGA-AO-A0J6	1.9041	-1.4112	-1.2459	-0.1303	-0.5913	0.4462	-2.2021	-3.0878	-0.9502	-2.1541	-1.3183	1.341	0.2148	0.7973	-0.1804	0.5808	1.3225
BRCA_Basal	TCGA-AO-A124	0.3841	1.2359	0.6352	1.0655	-0.837	-0.3034	0.4725	-4.1529	-0.9346	0.0912	0.8916	0.6157	1.2127	1.8078	0.9722	2.1385	1.0899
BRCA_Basal	TCGA-AO-A128	3.4018	-0.6338	0.1054	-0.2083	-0.0183	-0.4151	0.8462	-1.1495	0.9007	-1.0338	-0.6008	-0.4551	1.1904	1.047	-0.3561	1.2516	-0.8888
BRCA_Basal	TCGA-AO-A129	1.2536	-1.6143	-1.5738	-1.5493	-1.4476	-0.5039	-0.9743	-1.477	-0.4771	-0.7229	-0.2919	0.4658	0.1517	1.1866	1.4545	0.8487	1.6868
BRCA_Basal	TCGA-AO-A12F	-2.0659	-1.1805	-1.1035	0.1683	0.1085	0.146	-0.8884	-0.6967	0.9333	0.2582	0.7335	0.7466	0.5734	1.2652	2.825	-0.3691	1.7894
BRCA_Basal	TCGA-AO-A1KR	1.1965	-2.5107	-2.3225	-0.2558	-1.406	-0.7831	-1.8147	-0.5506	0.1303	-0.7056	-1.8737	0.3505	-1.1672	1.4591	1.4048	-0.9567	0.9514
BRCA_Basal	TCGA-AR-A0TP	-1.7515	-0.7194	-0.3626	-1.624	-2.2223	-1.51	0.3446	0.0358	-0.6886	0.8299	-0.9646	0.1449	0.8364	2.2055	0.1044	1.5545	1.1463
BRCA_Basal	TCGA-AR-A0TS	0.627	-0.2189	0.6383	0.594	0.4818	-0.4023	0.7724	-0.1252	0.9547	0.2085	-0.0235	-0.4636	1.7764	0.4645	1.0334	0.2171	0.7195
BRCA_Basal	TCGA-AR-A0U0	2.4576	-1.894	0.0917	-0.0844	-1.3312	-0.1582	-0.0698	-2.5821	-0.2484	-1.534	-0.8687	0.6313	1.0135	1.5268	1.028	0.7695	0.6163
BRCA_Basal	TCGA-AR-A0U4	0.4285	-1.0049	-0.7145	-0.3256	-1.6725	-0.82	0.654	0.6	-0.2523	-0.1383	0.1226	1.4584	0.7567	-0.1178	-0.323	0.9159	1.1979
BRCA_Basal	TCGA-AR-A1AH	-1.3805	-0.9616	-0.5799	-0.6615	-0.4942	0.5502	-0.3436	-1.5187	0.2861	-1.8526	3.1001	0.423	1.1048	1.9906	0.996	1.2351	-0.1673
BRCA_Basal	TCGA-AR-A1AI	1.4285	-0.1419	-0.4993	1.0311	-0.1833	0.0385	-0.6642	-3.4286	-0.2715	-1.9715	0.798	0.9625	1.28	1.6028	1.3662	1.4678	0.7372
BRCA_Basal	TCGA-AR-A1AJ	2.1413	-0.7334	0.1216	-0.0762	1.1661	-0.1148	0.7841	0.2573	1.5121	-1.3097	-0.4392	1.1545	1.4373	1.6224	0.9088	0.4964	0.5048
BRCA_Basal	TCGA-AR-A1AQ	1.5295	-1.782	-1.5336	-0.9469	-1.5368	-0.7741	0.273	0.3751	-0.1038	-0.7759	0.819	0.7052	0.7774	1.8059	0.595	1.7958	0.4738
BRCA_Basal	TCGA-AR-A1AR	0.6159	-0.4097	0.6192	0.2122	2.0284	0.2086	1.1307	0.1172	0.9053	-1.3116	2.4012	1.1158	1.7929	1.0701	0.1304	0.7266	0.1111
BRCA_Basal	TCGA-AR-A5QQ	1.4539	-2.29	-1.6377	-0.9986	-1.6531	-0.7243	-1.7704	-0.8639	1.1764	0.3935	-1.3101	0.7217	-0.2947	0.7071	0.4255	0.8298	-1.8308
BRCA_Basal	TCGA-B6-A0I2	2.4183	-2.0891	-1.8382	-1.5607	-1.1087	-1.4826	-1.8729	0.9652	-0.7937	-0.4277	-0.0057	1.1594	-0.132	0.4593	0.1289	0.6679	1.4767
BRCA_Basal	TCGA-B6-A0IJ	1.4666	-1.7981	-1.1546	-1.0317	-0.6055	-0.9361	-0.1696	-0.4421	-1.2883	-0.3761	-0.1072	1.6805	1.116	0.8397	1.5271	0.5607	-0.0291
BRCA_Basal	TCGA-B6-A0IQ	0.6084	-1.1618	-0.1285	-0.6831	-0.5923	-0.1901	0.7748	-0.5995	-1.2824	-1.4684	-0.5205	1.2676	0.1406	1.9806	2.8683	1.2635	1.9911
BRCA_Basal	TCGA-B6-A0RT	2.3506	0.2636	-0.3189	-0.9892	-0.5568	-0.3668	0.8533	0.0578	1.2197	-0.1312	0.0972	1.0393	1.1157	1.1493	0.2547	1.0203	1.2704
BRCA_Basal	TCGA-B6-A0RU	0.4646	-0.6985	0.5628	-0.1615	0.0085	-0.5242	-0.5806	-0.9428	0.6243	0.4945	-1.0344	0.9175	0.6016	1.5107	1.9918	1.9942	0.6679
BRCA_Basal	TCGA-B6-A0X1	2.1666	-1.3051	-0.541	0.1038	-0.7314	0.053	-0.988	-1.6088	-0.7798	-0.8586	0.823	0.7681	1.5834	2.4795	0.2391	0.6591	0.422
BRCA_Basal	TCGA-B6-A1KF	-2.1791	-1.2614	0.0039	0.0366	0.2427	0.4026	-0.2987	0.0965	-0.7589	-1.6683	-0.5201	1.3008	0.1829	0.7336	2.2765	-1.9094	-0.8154
BRCA_Basal	TCGA-BH-A0AV	-0.7505	-0.4726	0.1356	0.1644	0.3932	-0.1884	0.5047	0.717	0.4421	-1.362	0.5458	0.3854	1.0064	0.6602	0.0179	0.2078	2.2676
BRCA_Basal	TCGA-BH-A0B3	1.2162	-1.6771	-0.4681	-0.6914	-0.5367	-0.1407	-0.2609	-1.8634	-0.3942	0.3603	-0.6691	0.1555	0.4106	1.2862	0.9213	0.9037	0.8405
BRCA_Basal	TCGA-BH-A0B9	1.5146	-0.649	-1.4742	-1.1665	-1.9035	-1.0736	-1.4374	0.4412	-1.1847	-2.0545	1.5053	1.8098	0.3687	1.8467	0.8985	-0.1701	2.3362
BRCA_Basal	TCGA-BH-A0BG	1.1896	-0.8741	-0.0674	0.2652	-1.2001	0.0636	-0.3447	0.1664	-0.5074	-1.1661	0.3604	1.4788	0.3616	-0.1393	0.2778	-0.9951	0.7777
BRCA_Basal	TCGA-BH-A0BL	0.723	-0.2281	0.3765	0.3485	-0.1052	0.0383	0.136	-0.4885	1.099	-1.4943	-0.0424	-0.0163	1.1332	1.8689	1.664	0.3622	0.217
BRCA_Basal	TCGA-BH-A0BW	2.1066	-4.1833	0.5017	1.8922	0.5707	-0.834	0.4751	-2.6607	-0.2985	-1.9305	-0.6306	-1.2432	1.3735	-0.1052	-0.336	0.1091	2.371
BRCA_Basal	TCGA-BH-A0DL	1.2274	-1.0811	-0.0836	-1.4856	-0.2941	-0.8519	1.0052	0.5832	-0.4956	-0.7602	-0.3665	0.4548	1.0978	0.9066	1.0005	0.5463	0.4796
BRCA_Basal	TCGA-BH-A0E0	-1.67	-1.4792	-1.1698	-1.1919	-0.4787	-0.0173	0.3762	0.6243	-1.565	-0.9569	0.7614	-0.0289	-1.0838	1.828	2.6063	-0.809	0.9419
BRCA_Basal	TCGA-BH-A0E6	0.8522	-2.9381	-2.8775	-1.1373	-1.568	-0.0364	-2.1616	0.5642	-0.6451	-0.454	-1.4364	0.0057	-0.5545	1.857	0.3567	-0.4767	1.065
BRCA_Basal	TCGA-BH-A0RX	1.8571	-1.1978	-1.3153	-0.3547	-1.3633	0.1658	-1.1336	0.1874	0.792	-0.8989	-1.2431	0.8548	-0.51	0.3081	2.1491	-0.4706	1.0857
BRCA_Basal	TCGA-BH-A0WA	0.4218	0.8315	-0.0225	0.2253	-0.1732	-0.465	0.5534	-1.898	-0.5432	-0.6747	3.7823	0.2798	1.3624	1.1032	1.0322	0.407	2.1798
BRCA_Basal	TCGA-BH-A18Q	1.045	-0.0372	1.1533	-0.0153	-0.0309	-0.6584	0.5557	-0.0924	0.1446	-0.9903	0.2421	1.3425	0.6456	0.4809	1.2901	2.1174	-0.0598
BRCA_Basal	TCGA-BH-A18V	0.7903	-0.6572	0.0621	-0.2308	0.2148	-0.7004	-0.4188	0.659	-0.3153	0.4144	2.092	1.7612	2.524	0.2825	0.7479	1.7329	0.9685
BRCA_Basal	TCGA-BH-A1F0	1.8274	-0.284	0.2146	0.6296	0.417	-0.4319	-0.7937	0.8292	2.0601	-1.3813	0.2007	0.6357	1.1323	0.3115	0.754	-1.1204	0.1678
BRCA_Basal	TCGA-BH-A1F6	1.5673	-1.3737	-0.806	-0.8351	-0.7681	-0.5638	-0.1701	-1.083	0.1463	-1.4171	0.7273	1.6816	0.5416	0.9541	1.0602	-0.1468	0.5328
BRCA_Basal	TCGA-BH-A1FC	1.748	-1.2372	-0.2895	-0.2449	0.9561	0.2129	1.6554	-0.3837	-0.8328	-1.4983	0.5798	2.7443	1.009	2.2935	1.1798	2.8041	1.5791
BRCA_Basal	TCGA-BH-A5IZ	-0.6337	-1.7883	-1.645	-1.6098	-2.3852	-0.7275	0.6418	0.5298	-1.106	0.4067	0.0561	1.1684	-0.6469	1.5942	-1.0093	1.5972	0.9323
BRCA_Basal	TCGA-C8-A12K	2.3769	-1.4635	-1.0903	-1.2953	-2.0078	-1.1899	-0.3996	0.3645	-0.3991	-1.7241	-0.5295	1.0199	1.3274	1.7801	-0.3399	2.5381	-0.0505
BRCA_Basal	TCGA-C8-A12V	3.1092	-1.2014	-0.1732	-0.9481	-0.9012	-0.473	-0.1645	-0.9127	0.6604	-1.4093	-1.4247	0.7514	0.5383	0.2112	1.1806	0.5585	1.49
BRCA_Basal	TCGA-C8-A134	0.8697	-0.3481	-0.3833	-0.3091	-0.7633	-0.3791	-0.8008	-3.4853	-0.7939	-0.7499	-1.4456	0.1084	1.5387	2.1877	1.797	2.1375	0.0133
BRCA_Basal	TCGA-C8-A27B	1.0741	0.2289	-0.4079	-0.5785	-1.2187	-0.7062	-0.1838	0.1259	-0.3928	-1.6903	0.1199	1.0185	1.5632	1.9515	0.4921	1.5718	1.4651
BRCA_Basal	TCGA-D8-A147	0.816	0.7943	0.6418	0.2766	-0.2312	-0.6389	0.7805	1.4563	-0.6816	-1.611	0.692	0.6399	0.6751	1.7488	0.5169	2.2398	0.5621
BRCA_Basal	TCGA-D8-A1JK	1.1075	-0.9547	-0.9301	-1.5876	-0.4746	-0.4019	-1.0802	-1.1199	0.4389	1.4623	0.0419	-1.0272	-0.2234	0.8218	0.7906	0.8498	-0.619
BRCA_Basal	TCGA-D8-A1JL	1.886	-1.0463	-0.1627	-0.1238	0.6402	0.467	-0.3681	-1.0994	0.6407	-0.2815	0.1236	0.1918	1.6065	0.7567	0.6917	1.4882	-0.1123
BRCA_Basal	TCGA-D8-A1JM	0.6431	-0.7744	-0.84	-0.9384	-0.3731	0.1886	-1.3798	-1.483	-1.9348	-1.8044	2.7325	1.1915	0.8361	0.9731	-0.3537	2.1234	0.3748
BRCA_Basal	TCGA-D8-A1XK	0.7672	-0.8582	-0.3847	-1.0355	0.1048	-0.096	-0.5519	-1.2593	0.0386	-1.1011	1.3364	0.4918	1.7095	2.0706	-0.5532	2.2275	-0.436
BRCA_Basal	TCGA-D8-A1XQ	0.8629	-1.5001	-1.3824	-0.9117	-0.9684	0.3194	-1.6916	-1.4336	-0.0826	0.2528	0.6813	0.3531	0.4389	0.6803	1.7907	-0.9795	2.4898
BRCA_Basal	TCGA-D8-A27F	-1.1223	-0.5414	0.1733	-0.156	-0.8231	0.4433	-0.8728	-0.722	-0.1319	-0.202	0.4948	0.1407	1.4511	1.9741	0.7024	3.0187	0.96
BRCA_Basal	TCGA-D8-A27H	-0.9571	-0.7645	-0.1818	-0.3849	-0.4241	-0.8776	-0.1045	0.8382	0.4383	0.784	-0.1105	-1.7588	0.5238	-0.4154	-0.4695	0.3968	0.4472
BRCA_Basal	TCGA-D8-A27M	0.948	-1.0545	0.3099	-0.5068	0.6955	-0.4945	0.2197	-0.0069	0.7979	-0.9036	0.7762	0.2871	1.0041	0.4634	-0.7225	-0.3625	-0.5813
BRCA_Basal	TCGA-E2-A14N	0.9784	-1.2585	-1.4744	0.121	-0.9129	-0.2691	-0.7801	-3.5199	-0.912	-1.2539	0.8343	2.0955	1.4823	2.5503	2.3889	0.0822	2.5943
BRCA_Basal	TCGA-E2-A14R	1.3755	-1.3813	-1.6984	-1.0968	-2.0706	-1.0589	-0.901	-1.0196	-1.6236	0.0599	0.2946	0.1974	0.8785	1.8267	1.5019	2.2152	0.5098
BRCA_Basal	TCGA-E2-A150	0.4159	-0.9054	-0.4018	-0.3063	-0.6376	-0.0002	0.4018	0.4386	-0.0868	-0.0594	0.3454	0.273	0.4056	0.2357	1.3849	1.75	-0.1816
BRCA_Basal	TCGA-E2-A158	-0.5284	0.4859	-1.0094	-0.1411	1.3951	-0.9499	0.9839	-0.9215	-1.6898	-0.0303	-1.0733	1.7176	0.1864	1.5349	0.0399	0.1727	2.9071
BRCA_Basal	TCGA-E2-A159	1.4645	-0.7342	-0.4876	-0.2112	-0.3469	-0.0124	0.906	-1.5159	0.2193	0.7506	0.1932	-1.3905	0.57	2.1518	2.0118	0.0219	0.9406
BRCA_Basal	TCGA-E2-A1AZ	0.954	-0.2191	0.9208	0.8378	0.1464	0.5038	0.6565	1.4646	0.8821	-2.0884	3.0177	1.0161	1.6358	1.6014	1.7202	0.3786	0.9261
BRCA_Basal	TCGA-E2-A1B6	2.3718	-0.9316	-1.4802	-1.1693	-1.1822	-0.7006	-1.241	-1.2376	-0.3098	-1.0641	-1.3045	-0.2966	0.0406	1.8819	1.1025	-0.9882	1.1518
BRCA_Basal	TCGA-E2-A1II	2.4296	0.5304	-0.1167	-0.8399	-1.5072	-2.9009	-0.0595	-0.0215	-0.064	-1.7133	0.9351	2.0614	0.6198	-0.0835	0.5458	1.8801	1.6635
BRCA_Basal	TCGA-E2-A1LH	1.6967	-1.8296	-1.4927	-1.586	-1.2657	-0.9555	-2.9697	-0.6799	-0.5577	-0.292	0.3511	-0.8612	-0.6888	0.475	-0.5398	-0.2176	-0.8083
BRCA_Basal	TCGA-E2-A1LI	0.7428	-0.6378	-0.8336	-0.9142	-0.9389	-0.1196	-0.0341	-1.1012	-1.3777	-1.5076	0.5779	0.6047	1.2798	1.8971	1.4179	-0.0833	0.6636
BRCA_Basal	TCGA-E2-A573	1.5277	-1.4293	-2.4581	-1.1028	-1.4768	-0.0396	-0.4529	-1.0209	-0.15	0.1616	-0.0458	-0.387	0.5429	2.2051	1.1447	0.7968	-0.238
BRCA_Basal	TCGA-E2-A574	-0.6779	-2.3724	-1.772	-1.3244	-1.4015	-0.8016	-2.68	-1.992	-2.9605	-1.6204	0.3389	1.6544	-0.0953	-0.1681	1.705	-0.3748	0.5335
BRCA_Basal	TCGA-E9-A1N9	-0.6215	1.8514	1.2616	1.4751	0.5411	0.5427	1.085	0.9583	0.4504	-0.0389	0.7946	-0.1831	1.5697	1.0626	2.0487	4.023	0.5138
BRCA_Basal	TCGA-E9-A1NC	1.0325	-2.3657	-2.3369	-2.8466	-2.7037	-1.0297	-2.7144	-0.3777	-0.1592	-0.6837	-0.4784	0.2931	-1.04	0.1669	-1.3519	-0.3656	1.1244
BRCA_Basal	TCGA-E9-A1ND	2.4829	-1.9106	-0.6995	-0.4783	0.1176	0.1016	-0.2438	-1.9944	1.4551	1.8536	0.2303	-0.2552	0.9671	0.7553	0.3177	1.0664	0.9183
BRCA_Basal	TCGA-E9-A22G	0.3965	-0.5898	-1.0231	-1.5059	0.3159	-0.8365	0.8436	-1.5047	-1.6453	-1.1078	-0.0188	0.4958	0.4269	3.9263	1.3028	0.7194	3.3117
BRCA_Basal	TCGA-E9-A243	1.2846	0.1463	0.9531	0.0696	-0.064	0.6547	-0.3132	1.0233	1.2116	-0.536	0.8607	-0.1765	1.2373	0.6659	-0.4181	-0.4409	0.5046
BRCA_Basal	TCGA-E9-A244	0.449	-1.5482	-1.3515	-0.4267	-0.9599	0.0805	-0.2768	0.5614	-0.6156	-0.1329	1.2267	1.3917	0.3361	0.4728	0.3257	-0.8711	0.1381
BRCA_Basal	TCGA-E9-A3QA	1.6011	-3.2184	-1.2621	-2.6368	-1.5754	-1.2401	-1.6555	-1.0345	-0.6104	-0.713	-0.5346	1.1291	0.5555	0.8301	0.3157	0.7475	0.3054
BRCA_Basal	TCGA-E9-A5FL	0.3907	-1.8128	-2.2019	-0.6826	-0.2798	-0.7368	-3.1005	0.1017	-0.5422	1.1387	-0.8085	0.0806	-1.0676	-0.6582	0.2488	-2.4317	1.098
BRCA_Basal	TCGA-EW-A1P4	1.1023	-1.2924	-0.6039	-0.3193	-2.2256	-0.9941	0.2273	-0.161	0.0927	-0.2366	0.2949	1.0221	1.8239	1.146	0.6981	2.0432	-0.0186
BRCA_Basal	TCGA-EW-A1P8	0.5964	-2.0705	-1.0692	-1.1657	-1.3651	-0.3024	-1.1075	-3.4144	-0.3582	-0.2993	1.9196	1.3173	0.7562	1.5327	1.0725	1.0717	2.1626
BRCA_Basal	TCGA-EW-A1PB	3.063	-2.2856	-1.7675	-1.6433	-1.9398	-0.6647	-1.7674	-3.1648	0.0788	-0.5295	-1.819	0.9336	0.1998	1.4329	0.1569	1.2065	1.0718
BRCA_Basal	TCGA-EW-A1PH	0.5322	-0.6277	-0.9411	-1.1297	0.7526	1.1381	-0.8735	-0.0927	-0.4384	-1.7126	0.7586	0.6121	0.8668	1.7258	1.8005	0.6388	0.9431
BRCA_Basal	TCGA-EW-A6SB	2.467	-2.0703	-2.9892	-3.3502	-2.294	-0.8503	-1.7246	0.2271	-1.6548	-0.6291	0.5504	0.9305	0.0929	1.2149	0.2416	-0.8	0.2601
BRCA_Basal	TCGA-GM-A2DF	0.4908	-1.3634	-1.4678	-1.2808	-1.5449	-1.0633	-1.7731	-0.3689	-0.5131	-0.1054	-0.4159	0.1404	-0.5607	1.6067	0.1232	0.2187	0.26
BRCA_Basal	TCGA-GM-A3XL	1.6771	-1.6691	-1.1582	-1.3372	-0.7514	-1.3328	-1.189	-3.9247	-1.3988	-0.2424	-0.1097	1.5925	0.7338	1.7154	1.2663	1.7581	0.1019
BRCA_Basal	TCGA-HN-A2NL	0.8128	-1.3015	-1.7898	-0.939	-0.8733	-0.3802	0.5636	-1.2223	-1.0792	-0.3376	-1.5613	1.552	-0.0295	2.712	0.4718	2.7864	3.6126
BRCA_Basal	TCGA-LL-A6FR	-0.595	-2.7897	-3.0804	-2.8491	-1.2315	-1.1148	-2.157	-0.9283	-1.66	-1.318	-2.8671	-0.4361	-3.1748	1.1435	-0.7578	-2.1269	1.0055
BRCA_Basal	TCGA-LL-A8F5	1.6332	-3.0552	-1.4246	-2.0632	0.5394	-1.6708	-1.7002	-1.1681	-1.2316	2.1617	-1.8282	0.959	-0.8381	0.8065	0.2425	1.2833	-1.9099
BRCA_Basal	TCGA-OL-A5D7	2.3647	-2.1325	-3.0365	-1.5019	-0.2936	-1.0728	0.0779	-1.2787	-1.6357	-0.5086	-3.8497	2.8818	-0.2587	2.0619	1.5557	1.2583	1.3134
BRCA_Basal	TCGA-OL-A5RW	1.463	-3.4106	-1.6707	-2.7072	-1.9796	-1.837	-1.2681	-1.176	-2.2433	1.4077	-1.1203	2.1675	-0.9247	1.5466	-0.4032	0.4313	1.1347
BRCA_Basal	TCGA-OL-A5S0	0.6009	-3.0914	-1.8334	-0.9564	-2.3415	-1.1484	-2.5156	-0.7068	-0.4733	-0.6201	-0.9243	1.1126	-1.144	1.3911	0.3615	-0.8412	1.1088
BRCA_Basal	TCGA-OL-A66I	2.5452	-2.0855	-1.5693	-1.5424	-1.382	-1.3586	-1.097	-0.3592	0.1054	-1.2265	-1.0821	1.5739	-0.5747	1.2254	0.5477	0.6386	0.725
BRCA_Basal	TCGA-OL-A6VO	0.6033	-1.1847	-1.3524	-0.1232	0.3505	-0.284	-0.093	-1.6882	-1.6961	-0.1889	-0.5626	1.8444	0.7389	2.2577	1.2753	0.9452	1.75
BRCA_Basal	TCGA-PL-A8LV	0.52	-1.1125	-1.6452	-1.4316	1.6423	-1.5528	-0.1982	-1.0576	-0.3579	1.4242	-1.1383	0.6158	0.1351	2.6299	0.4533	-0.262	0.3018
BRCA_Basal	TCGA-PL-A8LZ	2.3833	-1.4632	-0.346	-1.0108	-0.6982	-0.8045	-0.0563	-1.4646	1.2316	-0.1373	-1.0763	0.4799	0.7279	1.7381	0.5062	1.7008	0.8157
BRCA_Basal	TCGA-S3-AA0Z	1.2026	-0.1722	0.9154	1.8132	1.6473	-1.617	1.4166	0.5764	-0.5954	-0.5958	-0.5169	1.0557	1.5754	0.5995	0.5792	1.6986	1.947
BRCA_Basal	TCGA-S3-AA10	2.2564	-1.3499	-1.0479	-0.8239	-0.5203	-1.0831	0.3443	-0.2926	-0.3311	-1.0788	-0.1098	2.3071	-0.5524	1.3411	1.0922	2.8298	0.841
BRCA_Basal	TCGA-S3-AA15	1.1244	-1.6595	-1.1184	-0.6028	0.0227	-0.8718	0.4931	-0.4817	1.2053	-0.4898	-1.2721	0.8647	0.0851	0.9879	-0.5276	1.2426	0.6642
BRCA_Her2	TCGA-3C-AALI	1.5273	-0.8821	-0.8863	-0.9714	1.6498	-0.695	-0.1499	-1.0424	-0.4562	1.59	-0.7208	-2.5242	0.0958	1.291	1.0377	0.6307	0.3191
BRCA_Her2	TCGA-A2-A04W	-0.9611	-1.2726	-1.3735	-0.9489	-0.9747	-0.0544	-0.6501	-0.1188	-0.212	2.1172	0.3409	-0.6915	0.0461	-1.4365	-0.3065	-0.8396	-0.3291
BRCA_Her2	TCGA-A2-A04X	1.6725	-0.5477	-0.1884	-1.6278	-0.9765	0.318	0.2745	0.9491	-0.4531	0.5793	-0.3261	-1.0243	-0.0224	-0.7194	0.3238	-1.0726	0.5484
BRCA_Her2	TCGA-A2-A0EQ	1.9357	-0.1133	-0.7044	0.7647	-0.1159	-0.2886	0.6693	0.1734	0.0749	-0.4634	-0.2191	-0.6633	0.6362	1.369	1.7371	1.1973	1.6846
BRCA_Her2	TCGA-A2-A0T1	1.1517	-1.3768	-0.2171	-0.9626	0.0738	-0.2187	-0.0537	-0.4145	0.6194	1.7321	0.6427	-1.0664	0.1188	0.5688	1.1563	0.1001	0.3337
BRCA_Her2	TCGA-A2-A3XV	-1.0864	-3.3213	-2.0515	-2.3274	-0.8328	-2.1315	-3.169	-1.1968	-1.8164	0.1434	-2.1417	-0.0622	-2.6809	-0.0317	-0.3059	-1.8669	-1.0681
BRCA_Her2	TCGA-A2-A3XZ	0.5419	-1.5082	-0.9039	-0.9235	0.305	-0.9369	-0.9357	-0.7679	0.2324	1.7707	-1.0195	-0.8889	-0.0511	1.0861	-0.5419	-0.4274	2.4511
BRCA_Her2	TCGA-A8-A07I	0.6682	0.8916	2.1374	0.0864	1.1166	-0.062	1.7315	0.8634	0.3918	0.188	-0.0891	-0.1832	0.9058	0.28	1.3371	0.4763	-0.467
BRCA_Her2	TCGA-A8-A08B	1.043	-0.804	0.2356	1.9833	-1.0765	-1.4437	-1.2715	-0.2322	-1.7807	0.6793	-0.4908	0.298	0.847	0.6585	-0.3279	0.3811	1.0949
BRCA_Her2	TCGA-A8-A08L	0.9895	0.7449	-0.0692	0.4701	0.6946	-0.9814	0.4385	0.057	-0.1213	1.8694	0.3052	-2.1931	-0.5229	1.5531	1.3127	2.6388	0.5898
BRCA_Her2	TCGA-A8-A094	0.7252	0.3138	0.458	-0.4018	-0.8601	-0.1952	-1.2249	-0.4259	1.1657	2.4818	0.1673	-2.6173	1.1757	-0.2789	0.2175	1.137	-0.1312
BRCA_Her2	TCGA-A8-A09G	0.4044	0.7918	0.7711	0.388	0.2889	-0.665	0.8807	1.4176	0.1462	1.9786	0.2302	-2.2392	0.5469	0.6964	0.9442	0.0827	0.1259
BRCA_Her2	TCGA-A8-A09X	0.8554	1.2534	0.5096	-0.6698	-0.3455	-0.6139	-0.2391	-0.9408	0.4677	1.822	1.2858	0.3269	0.5432	0.843	1.0551	1.1346	-0.9035
BRCA_Her2	TCGA-A8-A0A7	1.9543	0.1096	0.0721	-0.1143	-0.782	0.2077	0.3203	0.3054	1.2168	-1.1068	-0.1679	-1.9799	0.0748	0.0268	0.3073	-0.4443	-0.9229
BRCA_Her2	TCGA-AC-A23H	-1.3912	0.7188	0.8479	0.3087	-0.2655	0.332	0.3759	-0.1198	-0.4393	0.8417	-1.0821	-3.1905	0.9833	0.9522	0.4172	0.2529	-0.2353
BRCA_Her2	TCGA-AC-A3W5	0.5892	-0.9753	0.1911	-0.8123	-0.3338	-0.7947	-0.4839	-0.1348	0.8537	2.0921	0.2867	-1.5044	-0.5049	0.5888	1.0627	0.1462	-0.1327
BRCA_Her2	TCGA-AN-A0FV	-0.5115	0.1603	0.014	-0.0204	0.8485	0.2636	-0.2583	-0.1971	0.078	2.0225	-0.2861	-1.6328	0.5445	-0.4104	1.2724	-0.6251	0.9295
BRCA_Her2	TCGA-AO-A0J2	0.9631	-1.4175	-0.6754	-2.3363	-0.1206	-1.1231	-0.9525	-4.2648	-1.1241	1.5639	-0.091	0.3211	0.7283	0.6269	1.1707	0.5669	1.6345
BRCA_Her2	TCGA-AO-A0JE	1.2549	-0.4332	0.7024	0.2655	-1.0869	-0.9398	-1.0774	0.5981	0.815	0.3656	-0.7384	-0.119	0.1493	-0.8802	0.4033	0.263	0.2236
BRCA_Her2	TCGA-AO-A12D	0.8909	-0.1271	0.5892	-0.1489	-0.8151	0.4426	0.802	0.0434	0.7475	0.2664	-0.2092	-0.0111	0.9174	-0.1747	1.597	-0.1907	0.2305
BRCA_Her2	TCGA-AR-A0TX	1.2997	0.857	0.973	0.5486	0.0038	0.0943	1.0561	0.8539	0.8669	2.1483	-0.1817	-1.9358	0.9696	0.1978	0.4244	0.529	1.0154
BRCA_Her2	TCGA-AR-A24U	0.7873	-0.0925	0.5659	0.8891	-0.3245	-0.1605	0.129	-0.1974	0.9692	-1.7142	0.1928	0.0967	1.6789	0.1758	0.4065	-0.0967	-1.6345
BRCA_Her2	TCGA-AR-A254	0.6495	0.6182	0.7853	1.3848	0.7733	-0.3106	0.3207	0.7676	0.7538	-1.109	-0.3827	0.8364	1.7661	0.6438	-0.0644	-0.0583	-0.0777
BRCA_Her2	TCGA-B6-A0I9	-0.5375	0.3953	0.7672	0.9357	1.1479	0.1496	0.5641	0.1637	-1.016	0.0869	-0.0848	-1.9369	1.0304	-0.5126	0.6487	0.0541	0.1189
BRCA_Her2	TCGA-B6-A0IK	-0.5429	0.5201	-0.2463	-1.0489	0.2775	-0.5788	0.1057	0.0717	-0.2365	1.5963	0.29	-0.2579	0.4172	0.7348	-0.7947	-0.3772	0.214
BRCA_Her2	TCGA-B6-A0RH	1.1028	-0.6611	-0.8323	-0.8669	-1.4195	-0.8486	-0.0119	1.1381	-0.4971	0.9727	-1.3877	-1.1433	-0.1209	0.3816	-0.1367	-0.8118	-0.4535
BRCA_Her2	TCGA-B6-A0RS	0.5774	-0.09	-0.5406	-0.5477	0.6849	-0.5889	-1.1576	-0.4535	-0.4856	-0.5994	0.5864	1.2172	0.4816	-1.0151	0.9179	-0.4436	0.1121
BRCA_Her2	TCGA-BH-A0AW	1.1519	-0.884	-0.2395	-1.6136	-1.6403	-0.3242	-0.0721	0.0841	0.7679	0.4087	-0.1113	-1.2473	-0.6729	-0.0816	1.4501	-0.8539	0.5724
BRCA_Her2	TCGA-BH-A0EE	0.8044	-1.3776	0.2822	-1.8966	-1.3489	-0.8046	0.6427	0.6851	-1.8122	2.0447	-0.9665	-1.655	1.0728	1.9599	-0.6198	0.9531	-0.1901
BRCA_Her2	TCGA-BH-A1EN	-2.0491	-0.4452	0.6862	-1.656	-1.3617	0.6809	-1.1824	0.6109	0.3478	1.3609	1.2118	-0.6325	-0.9985	0.6425	-1.8899	-1.3198	0.7574
BRCA_Her2	TCGA-BH-A1EV	1.2457	1.1212	0.6899	0.023	1.0091	-0.227	0.1421	0.3804	-0.1355	1.3534	2.1036	-1.1509	2.4695	-1.1457	0.7648	0.2413	1.5653
BRCA_Her2	TCGA-BH-A203	0.3897	0.7209	0.1872	0.2057	0.8555	-0.0393	0.4789	0.8489	-0.2218	0.9333	1.0195	-0.1748	1.386	0.435	2.403	-0.5736	0.8783
BRCA_Her2	TCGA-C8-A12P	0.5349	-0.2787	0.6991	-0.4637	-1.0934	-0.4562	-0.8403	0.314	0.1488	1.328	1.4008	0.1021	0.6067	0.3089	1.805	1.0816	1.3254
BRCA_Her2	TCGA-C8-A12Q	-0.6286	0.2653	0.9908	-0.1615	-0.107	-0.9003	0.3829	0.7356	0.5707	2.0944	1.7532	-1.1592	0.9177	0.9337	0.394	0.2595	-0.9819
BRCA_Her2	TCGA-C8-A12Z	-0.7254	0.7728	1.205	0.3588	-0.0335	-0.6804	0.2564	1.0436	-1.0061	1.4683	0.8302	-0.0732	1.0442	0.0047	0.2437	-0.786	0.4765
BRCA_Her2	TCGA-C8-A137	-1.5264	0.2836	0.4297	1.8428	0.428	-0.6827	0.0937	0.9055	-0.9177	-0.0614	-0.8668	-0.6479	0.73	0.1656	0.6073	0.0496	0.831
BRCA_Her2	TCGA-C8-A138	1.6943	0.1936	-0.4709	-0.9619	-0.4721	-0.1374	-1.3225	0.5733	0.1125	2.3497	0.202	-2.4003	0.4206	0.4311	0.4496	-1.1989	-0.3433
BRCA_Her2	TCGA-C8-A1HF	1.6018	-0.1572	-0.2473	-0.3591	-0.953	-2.8881	-0.1003	1.0108	-0.0871	0.9032	0.0451	-1.2531	0.3365	1.3439	0.8642	0.9053	1.2937
BRCA_Her2	TCGA-C8-A26X	1.3945	-0.8439	-1.0606	-0.7559	-1.8468	-0.5302	-0.6304	0.7531	0.4663	0.3478	-0.1845	-0.4151	-0.5561	2.1962	0.8053	-0.1568	0.3356
BRCA_Her2	TCGA-C8-A275	1.356	0.0777	0.3798	-0.5229	0.6225	0.5098	0.6556	0.3009	-0.0959	1.0594	0.477	-1.444	1.8203	2.0427	1.1841	1.2752	-0.0299
BRCA_Her2	TCGA-C8-A278	1.2633	-0.3479	-0.0057	-0.7295	-0.404	-0.4346	-0.7063	0.3859	0.4243	0.3857	0.759	-0.3283	0.6126	0.7421	1.4733	0.0784	1.0845
BRCA_Her2	TCGA-C8-A8HP	1.882	-1.4357	-1.4945	-1.9146	1.2378	-0.8261	-0.8403	-1.2294	-0.4536	4.1767	-0.7137	-1.9747	0.0617	1.1835	0.7289	-0.2709	1.4693
BRCA_Her2	TCGA-D8-A13Z	0.4682	1.6105	-0.2261	0.0874	0.221	-0.2934	0.7728	-1.0819	0.1379	0.7671	2.6147	-1.7928	1.0697	1.2735	1.4913	1.8624	2.3915
BRCA_Her2	TCGA-D8-A1JF	-0.9335	0.6876	2.0632	1.1467	-0.1001	1.477	-0.796	-0.5055	0.6931	-0.9088	0.1816	-1.1801	1.2812	-0.0636	1.4452	-1.0494	-1.8595
BRCA_Her2	TCGA-D8-A1JG	0.8152	0.8588	-0.1505	0.6773	1.4634	-1.3067	-0.0744	-0.002	0.4234	0.4546	-0.3146	-2.0909	1.3175	0.5485	1.3542	1.0352	0.1623
BRCA_Her2	TCGA-D8-A1XJ	2.8371	0.3725	0.2599	0.455	-1.2453	0.0449	-0.5618	0.6916	-0.5054	0.6195	0.3579	-0.6288	1.5843	1.2548	-0.1829	0.7959	1.1002
BRCA_Her2	TCGA-E2-A14V	-0.5905	0.0822	0.7546	0.5917	-0.6567	0.1912	-0.503	0.6292	-1.055	-0.3492	1.149	0.479	1.3294	0.6813	2.2496	0.6196	0.6247
BRCA_Her2	TCGA-E2-A1LB	-1.4645	-1.0265	1.058	-1.3398	-0.6674	0.3208	-0.1932	-0.1464	0.325	0.5606	-0.8632	-1.9856	0.1111	-0.9942	0.9131	-0.2308	0.1451
BRCA_Her2	TCGA-E9-A1RH	-0.6754	0.0798	0.4624	1.9905	0.25	-3.2478	-0.5525	0.6136	0.5503	-0.948	0.2787	-0.6643	1.9409	0.4086	1.7931	0.7015	0.9743
BRCA_Her2	TCGA-E9-A248	1.2106	0.9188	0.7072	0.5742	1.2306	-0.1128	1.4103	0.0208	0.509	-0.5589	0.5047	-0.7142	1.5832	0.9779	1.662	0.1154	1.9618
BRCA_Her2	TCGA-EW-A1OV	1.5234	-0.1775	-0.6181	-0.7649	-0.0736	-1.127	0.1558	-0.5654	1.1064	1.5752	-0.454	-1.5897	0.0475	0.5009	0.8033	-0.0117	1.3741
BRCA_Her2	TCGA-EW-A6SD	1.0033	0.5096	-0.1834	2.0982	-0.6774	0.1203	-0.4009	-0.3642	-0.3975	0.7713	-0.738	-0.7755	0.954	0.0724	2.2348	0.6787	2.4121
BRCA_Her2	TCGA-GM-A2DH	0.9427	0.5584	0.3771	1.0893	0.147	-0.7401	1.3045	0.7062	-0.1574	0.7312	0.2291	-0.6115	0.8364	1.1228	2.8054	1.9179	2.1206
BRCA_Her2	TCGA-LL-A5YO	1.89	-1.8361	-1.7219	-2.0941	-1.1211	-0.3792	-0.6527	-1.5656	0.1106	1.9341	-1.0391	-0.1265	0.7367	1.2078	0.2813	0.376	-0.1495
BRCA_Her2	TCGA-OL-A5RZ	-0.9029	-0.5026	-0.9147	-1.9575	-1.4987	-1.9431	-0.8852	-0.22	-1.575	2.8205	5.0226	-2.7261	-0.8415	1.4538	1.2556	0.6244	2.9067
BRCA_Her2	TCGA-OL-A66P	2.392	-2.3971	-2.2143	-2.0428	-0.9691	-0.4803	-2.453	-1.1424	0.222	0.0172	-1.869	-0.0329	-1.5737	-0.6561	0.5047	-1.3808	-0.1774
BRCA_Her2	TCGA-UU-A93S	0.9711	-2.3234	-1.8221	-1.2793	-1.1161	-0.9004	-2.1138	-0.6506	-2.1161	0.6606	-1.4915	-0.5983	-0.4454	0.7499	1.0345	0.4543	-0.2877
BRCA_LumA	TCGA-3C-AAAU	-1.3883	-0.008	0.5007	0.7448	0.2143	0.802	1.6418	-0.0915	-1.2967	0.1391	0.0036	0.4083	0.2725	0.3014	1.09	0.68	-0.609
BRCA_LumA	TCGA-A1-A0SE	-1.1772	0.8417	0.7966	0.6458	0.096	0.3377	1.0969	0.0518	0.7152	-0.5227	0.1335	0.369	-0.0699	-0.357	0.2166	0.0574	0.3976
BRCA_LumA	TCGA-A1-A0SG	-1.0871	0.4635	-0.0587	0.217	-0.421	0.0104	0.6372	-0.1499	0.1388	0.9062	-0.9673	-1.4822	-0.4425	-1.4025	-0.6485	0.3774	-0.2409
BRCA_LumA	TCGA-A1-A0SH	-1.3827	-0.0065	0.9208	1.3196	-0.1721	-0.291	-0.3897	0.9075	1.2511	0.2646	0.5544	-0.9896	-0.4695	-1.6773	-0.6867	-0.4921	-0.576
BRCA_LumA	TCGA-A1-A0SJ	-0.9764	-0.5895	0.6311	1.333	-1.5051	-2.7385	0.7819	0.2006	1.051	0.248	0.3032	0.0021	0.5998	-0.7532	-0.966	-0.9323	-1.3882
BRCA_LumA	TCGA-A1-A0SQ	-0.9579	-0.0132	0.4675	0.3218	-0.6787	0.1322	0.6387	0.6648	0.3	0.8504	-1.2085	-0.5188	-0.581	-0.5291	-1.5594	-1.028	-0.9045
BRCA_LumA	TCGA-A2-A04N	-1.1496	-0.0335	-0.0428	-0.214	0.3828	0.4356	0.2244	0.197	0.2482	0.1346	-0.3002	-0.0734	-0.5078	-1.2838	-0.4287	0.159	-0.5595
BRCA_LumA	TCGA-A2-A0CP	-0.6659	-0.7652	-0.7619	-0.5003	0.1305	0.578	-0.3854	0.6313	0.6476	0.4773	-0.8898	0.0989	-1.7733	-2.017	-0.8735	-1.0564	-0.8539
BRCA_LumA	TCGA-A2-A0CQ	-0.6387	-0.3538	-1.329	-0.2201	1.0302	1.505	-0.4077	0.2867	-1.4187	0.3517	-0.5443	-1.4986	-0.6285	-0.1572	-0.7183	-0.6336	-0.0861
BRCA_LumA	TCGA-A2-A0CR	2.0264	-1.7503	-2.4762	-2.4876	-1.4255	-0.8547	-1.5233	-0.3575	0.3517	0.8413	-1.5696	0.0241	-2.3121	-0.6227	-1.6157	-1.2918	-0.0075
BRCA_LumA	TCGA-A2-A0CS	-0.8327	-0.3113	-0.6105	0.1309	-1.5761	1.2299	-0.9236	-1.3711	-0.0938	-0.202	-0.3424	-1.7979	-1.0414	-1.7701	-0.5913	-0.5193	-1.2143
BRCA_LumA	TCGA-A2-A0CT	-1.6496	-0.0088	0.6762	0.9247	-1.009	-0.1877	-0.6876	-0.2831	-0.7889	-0.8256	0.2473	1.2692	0.1576	-1.5446	-0.3901	-0.7226	-1.8074
BRCA_LumA	TCGA-A2-A0CU	-1.283	0.924	0.3704	1.4226	-0.6363	-3.6575	-2.0731	-0.7862	0.1621	-0.7334	0.7092	-0.2625	-0.5017	-0.5626	-0.15	0.2392	-0.8866
BRCA_LumA	TCGA-A2-A0EM	-1.0771	0.8232	0.3279	1.0831	0.1382	2.7486	0.6858	0.6995	-0.0254	-0.2704	0.4995	-0.6389	-0.5484	-0.522	-1.3277	-0.0492	-0.7777
BRCA_LumA	TCGA-A2-A0EN	0.7207	-0.2085	0.728	0.1196	0.5557	-0.2308	-0.4536	0.2567	1.224	-0.3892	-0.1728	-0.6142	-0.0687	-0.8286	-0.7843	-0.3931	-0.3509
BRCA_LumA	TCGA-A2-A0EO	-0.6237	0.3133	0.109	0.5492	-0.7645	-0.7853	0.1844	0.8021	0.9432	0.3145	0.0752	0.6779	-0.9862	-0.7137	-0.8237	-0.8599	-1.4362
BRCA_LumA	TCGA-A2-A0EP	1.7211	-0.9625	-0.5117	-1.0342	0.1287	-0.4089	-0.6084	-0.1384	1.6956	0.5111	-0.541	0.5458	-0.3123	-0.1416	-0.4776	0.4129	-0.3218
BRCA_LumA	TCGA-A2-A0ER	-1.2031	1.0397	0.9273	1.2011	0.1285	2.4984	0.851	0.2555	-0.45	0.182	0.6023	-0.9478	0.8562	-0.2179	-0.7118	-0.2179	-0.654
BRCA_LumA	TCGA-A2-A0ES	-0.7968	0.6706	0.5058	0.7726	0.5782	0.3146	0.1897	1.2018	1.7954	-0.2023	-0.048	1.0563	-0.1221	-1.6105	-1.2043	-0.761	-1.3427
BRCA_LumA	TCGA-A2-A0EU	-1.1725	0.9495	0.8645	0.0334	-1.3622	1.3219	-0.0249	0.0899	-0.6878	-0.5214	0.8115	0.5531	0.2876	-0.5325	-0.3207	0.1191	-1.6767
BRCA_LumA	TCGA-A2-A0EW	-0.6102	0.8173	0.7957	0.7652	0.9518	1.0841	0.7189	1.2861	1.7463	-0.1577	0.3062	0.8663	0.0308	-1.4439	-1.0209	-0.5062	-0.3606
BRCA_LumA	TCGA-A2-A0EX	-1.4056	-0.5283	0.0633	0.0719	-0.6959	-0.7821	0.6709	0.5541	0.6483	-0.1713	-0.0215	1.0647	-1.1025	-1.5947	-1.0725	-0.7507	-0.9902
BRCA_LumA	TCGA-A2-A0SU	-1.0142	0.0597	0.0062	0.4748	-0.8957	0.0014	0.5991	0.0902	0.5209	1.2848	0.3536	0.3485	-1.4129	-0.5232	-0.8888	-0.2056	-1.3898
BRCA_LumA	TCGA-A2-A0T5	-1.9	0.1594	-0.4547	0.3729	0.0422	0.5242	0.4564	0.2535	-0.2131	-0.0978	-0.5529	0.9263	-0.0742	-0.4763	-0.7566	-0.253	-0.4232
BRCA_LumA	TCGA-A2-A0T6	-0.7135	0.809	1.1173	0.9306	0.3598	0.377	1.2763	0.9874	1.3228	-0.4477	-0.1395	0.4166	-0.5042	-1.7887	-0.783	0.2398	-0.7924
BRCA_LumA	TCGA-A2-A0T7	-0.5521	0.9446	1.0683	0.8057	0.3273	0.1949	0.4075	0.7901	0.3912	0.4557	1.3287	0.1458	-0.197	-0.9286	0.2925	-0.7204	0.1403
BRCA_LumA	TCGA-A2-A0YF	-0.8496	1.1019	1.1415	0.6702	-0.2726	2.5583	-0.1212	0.6256	0.0573	-0.597	-0.4425	0.1156	0.7175	0.1637	-1.3034	-0.9915	-0.8342
BRCA_LumA	TCGA-A2-A1FV	-1.5703	1.8881	1.7585	1.3383	2.6714	0.5668	1.3385	0.6699	0.6852	-3.3369	1.498	1.3896	-0.6344	-0.2702	-0.6094	-1.3603	-1.2422
BRCA_LumA	TCGA-A2-A1FZ	-0.9184	0.5276	1.0113	0.8978	0.3944	2.106	1.4122	0.4206	0.9162	-0.4952	1.179	-0.5344	0.2385	-1.0376	-0.3645	-0.3359	0.1798
BRCA_LumA	TCGA-A2-A259	-0.5474	0.8035	0.8442	0.9096	0.4755	0.6001	0.6327	0.041	0.9634	-0.4441	-0.468	1.1853	0.018	-1.0278	-1.2688	-0.3885	-1.1711
BRCA_LumA	TCGA-A2-A25D	1.5898	-1.1739	-0.8059	-0.9599	-0.4032	-0.9132	-0.0547	-0.3595	0.4961	0.28	-1.1248	1.8393	-0.2226	-0.7415	-0.1873	-1.1058	1.315
BRCA_LumA	TCGA-A2-A3KD	-0.8749	0.7101	0.4177	0.9917	0.0361	-0.1057	0.8948	1.5345	0.5495	1.1899	0.5963	0.5359	-0.0332	-0.6792	-0.7475	0.0493	0.0787
BRCA_LumA	TCGA-A2-A4S2	1.6911	-0.5135	0.8835	-0.4149	1.0536	0.4202	0.3771	-1.0019	0.1396	0.0967	-0.8161	0.296	-0.617	-1.1296	-0.8988	0.6549	-0.2183
BRCA_LumA	TCGA-A7-A0CH	-1.1009	0.8254	0.5925	0.9148	0.6415	1.2803	0.9848	0.4931	-0.5365	-0.2175	-0.0888	-1.4434	0.0173	-0.8451	-1.15	-0.2206	-0.375
BRCA_LumA	TCGA-A7-A0D9	-3.0098	0.4251	0.8005	0.8865	-0.1079	-0.333	1.3472	0.5247	-0.1737	1.0182	-0.5878	0.3957	-1.027	-0.1039	0.6339	-0.1011	-0.3054
BRCA_LumA	TCGA-A7-A0DB	-1.4338	-0.1355	0.2326	-0.026	0.3786	0.6562	0.5958	-1.3931	0.2731	0.6842	-0.4595	-1.0016	-0.5468	-0.6746	-0.3704	-0.2469	-1.3387
BRCA_LumA	TCGA-A7-A13G	-1.6286	1.1092	0.9491	0.8003	1.893	2.5764	0.7387	0.2519	-0.9895	0.9986	-0.169	-2.4458	-0.0387	-1.9622	-0.9938	-0.3422	-0.5258
BRCA_LumA	TCGA-A7-A26E	-1.5805	1.9762	1.6607	1.3954	1.0296	2.0639	1.3703	1.3096	0.541	-0.8206	1.6207	-1.1411	0.5634	-0.2881	-0.8315	-0.0634	0.0335
BRCA_LumA	TCGA-A7-A425	-0.9552	-0.7812	-1.0438	-1.6361	0.8423	-0.2517	-0.0198	-1.1861	0.4133	0.8248	0.1498	0.138	-0.9722	0.487	-0.5949	0.3281	-0.147
BRCA_LumA	TCGA-A7-A56D	1.5798	-2.3567	-3.5926	-2.8623	-1.8643	-2.073	-4.1648	-0.8374	-1.8332	1.7964	-2.1105	-2.2838	-2.9576	-0.8148	-1.8442	-3.0954	-0.0322
BRCA_LumA	TCGA-A7-A5ZW	-0.8985	-0.2901	-0.1703	-0.1496	-0.5132	0.8759	-0.6431	0.5081	0.8823	0.1663	-0.3075	0.6198	-1.0978	-0.8326	-0.8181	-0.6654	-0.7623
BRCA_LumA	TCGA-A7-A5ZX	-1.3849	-0.2749	-0.8399	-0.4204	0.526	-0.4261	-0.4107	0.2376	0.5126	-0.05	-1.0124	0.1139	-1.7336	-1.2927	-0.9423	-0.3687	-0.74
BRCA_LumA	TCGA-A8-A06P	-1.338	0.0258	0.2749	-0.0551	1.2025	0.0873	0.5916	0.2511	0.7199	0.4509	-0.7521	-0.5685	-0.6371	-1.7016	-1.7467	-0.5048	-0.5763
BRCA_LumA	TCGA-A8-A06U	0.5923	0.657	0.776	0.9075	-0.2049	0.8604	-0.7697	-0.2774	-0.6351	0.1343	-0.3138	-0.1093	0.1087	-0.9514	0.0986	-0.6712	-0.1107
BRCA_LumA	TCGA-A8-A06Y	-1.1155	0.3083	0.6518	0.4184	1.5958	1.0075	-0.8271	-0.5134	-1.234	-0.5916	0.1884	0.8097	-1.2931	-0.7206	-0.5942	-1.0999	-0.9901
BRCA_LumA	TCGA-A8-A07F	-0.7419	1.1728	1.4006	0.8301	1.6665	0.8464	0.7443	1.0801	-0.2937	-1.0347	1.044	-0.0066	1.1826	0.1383	0.5837	0.297	0.4347
BRCA_LumA	TCGA-A8-A07G	-0.6583	0.3816	1.3772	1.2313	-0.6584	-0.0129	0.6344	0.3956	0.6195	0.0551	0.4901	-1.4369	-0.1448	-1.3005	-1.2812	-0.8388	-0.0155
BRCA_LumA	TCGA-A8-A07P	-1.0394	-0.0169	-0.2246	-0.313	-0.507	1.8119	-0.7085	0.6154	-0.3472	-0.4214	1.0305	-0.0792	-1.2301	-0.6728	-0.9901	-1.2503	-1.3207
BRCA_LumA	TCGA-A8-A07Z	0.7993	0.7689	-0.5474	-0.3574	-0.4822	-0.7006	0.0563	-0.4315	-1.2182	0.993	-0.0837	-1.3099	-0.3236	0.1052	-0.5888	0.8652	-2.1723
BRCA_LumA	TCGA-A8-A083	-1.019	0.9933	0.5772	0.4663	0.6606	2.8821	0.5618	0.176	-0.8824	-0.2324	-0.8452	-1.7178	-0.2881	-2.2229	-1.6388	-0.4142	-0.5392
BRCA_LumA	TCGA-A8-A086	-0.4979	0.3271	1.0345	0.6088	0.1769	-0.0922	0.0495	0.7507	-0.0471	-0.6824	-0.1841	0.6701	0.0006	-0.7303	-0.0644	-0.4235	-0.8706
BRCA_LumA	TCGA-A8-A08A	-0.8971	0.2951	-0.1971	0.1934	-0.0303	0.4929	0.6354	-2.6428	-0.5078	0.4158	0.6097	-0.4922	-0.719	-0.966	-0.9338	0.2677	-0.4324
BRCA_LumA	TCGA-A8-A08O	-1.5619	1.4332	1.0586	1.226	0.5327	-2.6985	0.8879	0.7482	0.0185	-1.3984	0.1499	0.2065	0.5087	0.2313	-0.6886	-0.7658	-0.1593
BRCA_LumA	TCGA-A8-A08T	-0.6372	0.2689	0.5611	0.8003	1.7842	0.5081	0.6373	0.3053	-0.2946	0.0219	0.2525	1.0691	-0.2682	-0.6287	-0.6323	-1.298	0.0961
BRCA_LumA	TCGA-A8-A08Z	-0.773	0.4379	1.0308	0.8248	1.0181	0.2048	0.6041	0.9035	0.988	0.098	-0.4848	0.0801	0.5483	-0.6352	-1.2443	-0.3302	0.1886
BRCA_LumA	TCGA-A8-A091	-0.6089	0.7057	0.9822	1.3041	1.5528	0.905	1.2618	-0.0851	0.1389	1.2593	-0.3974	-1.034	0.8048	-0.9552	-0.2066	-0.126	-0.7599
BRCA_LumA	TCGA-A8-A093	-1.3989	0.9676	0.9507	0.9703	1.2279	0.4191	1.0256	-0.055	-0.2039	-1.1873	-0.1706	-0.4106	-0.1603	-0.5037	-0.291	-0.1759	-0.3515
BRCA_LumA	TCGA-A8-A099	-1.1034	1.3979	1.6085	1.0422	0.3764	1.2754	-0.6079	1.103	-0.3074	-2.2486	0.1588	-2.3622	-0.0606	-1.4693	-1.1684	-1.2128	-0.2252
BRCA_LumA	TCGA-A8-A09B	-0.7892	0.5813	0.9588	0.8535	0.1545	2.8317	0.7194	-0.0291	-0.0203	-0.6178	-0.3523	0.0431	-0.3815	-0.3761	-0.382	0.0083	-0.3133
BRCA_LumA	TCGA-A8-A09V	-1.293	1.7643	0.9726	1.4101	2.6651	1.7715	1.4456	0.4073	0.039	-0.9268	0.4248	-0.9997	-0.0388	-0.0716	-0.8295	0.4946	0.0538
BRCA_LumA	TCGA-A8-A0A6	0.5557	0.5324	0.3319	0.6002	-0.0393	-0.0211	-0.2389	0.8405	0.6261	-0.8246	1.1856	-1.5736	-0.3193	-0.043	-1.2234	-1.1637	-0.9583
BRCA_LumA	TCGA-A8-A0AB	-1.3833	1.047	1.0495	1.9329	1.2904	0.7322	1.4358	-0.3852	-0.8524	-0.8755	1.0828	0.442	0.2624	0.3629	0.3315	1.2438	0.2668
BRCA_LumA	TCGA-A8-A0AD	-1.3044	1.1536	0.7833	-0.5815	-0.7262	1.5922	0.3614	0.6743	0.2739	-0.0491	2.4962	-1.3435	-0.2768	-0.9052	-0.7059	-0.97	-0.7085
BRCA_LumA	TCGA-AC-A23E	-1.0285	1.31	0.9567	0.937	-0.1555	-0.2432	0.4334	0.9292	1.091	-0.3093	0.5179	-0.7216	0.0154	-0.7367	-1.2485	0.0816	-0.4021
BRCA_LumA	TCGA-AC-A2FB	1.1769	0.2988	0.6441	1.0872	0.7312	-0.405	1.2343	0.6563	1.5995	-0.6676	0.4846	0.7002	0.3591	-0.8264	-0.6274	-0.1088	-1.1641
BRCA_LumA	TCGA-AC-A2FG	-1.0782	0.3528	0.056	0.2447	0.9382	0.8002	0.5285	0.3694	1.0523	0.1996	0.3251	0.1564	-0.3441	-1.4263	-0.7548	-0.6811	-1.0718
BRCA_LumA	TCGA-AC-A3OD	0.9515	0.2329	0.4194	-0.0251	0.9519	-0.4022	-0.3771	0.0327	0.7674	-0.0658	0.0692	0.3806	-0.0455	0.8353	-0.1704	0.2938	0.6263
BRCA_LumA	TCGA-AC-A3QP	-0.7019	-1.7845	-1.4654	-1.278	-0.4698	-0.34	-1.4774	-0.4605	0.1032	0.0639	-0.7948	1.1865	-1.9193	-1.4096	-1.0261	-0.5375	-0.8251
BRCA_LumA	TCGA-AC-A3QQ	0.7088	-1.865	-2.7024	-1.4327	-1.8203	-1.9342	-2.9182	-0.9448	-1.4865	0.634	-1.5709	0.1152	-2.4828	-0.2597	-0.8252	-0.5307	-1.7479
BRCA_LumA	TCGA-AC-A5XS	0.7414	-1.2731	-1.119	-1.1405	-0.5989	0.2594	-4.3554	-0.0955	0.38	0.6628	-1.72	0.2842	-0.6248	-0.4797	0.1334	-1.0218	-0.4372
BRCA_LumA	TCGA-AC-A62Y	0.5214	-0.665	-0.559	-1.3257	-1.4949	0.1587	-0.972	-1.5472	0.0106	0.6865	0.2344	0.4976	-1.3838	0.2351	-1.1366	-0.2504	-1.4219
BRCA_LumA	TCGA-AC-A6NO	-0.6473	-0.2118	-0.925	-0.1166	0.8987	0.8995	0.8137	-0.6671	-0.8876	1.2305	-1.0588	0.0006	0.0397	0.4795	0.3339	0.7927	0.6073
BRCA_LumA	TCGA-AC-A8OP	-0.597	0.9148	-0.0118	-0.2369	2.6037	-0.8322	0.2729	0.4719	0.2064	-0.2063	0.2432	1.0305	-0.7443	0.5747	0.074	0.9697	0.0418
BRCA_LumA	TCGA-AN-A03X	-1.3909	-0.0969	0.5741	-0.1314	-2.3456	1.0916	-0.7632	0.5797	0.7038	-0.4562	0.8794	0.7384	-0.4076	-2.331	-0.9474	-2.3557	-2.1083
BRCA_LumA	TCGA-AN-A041	-1.7244	1.0386	0.4163	0.402	0.6679	-0.4774	1.0616	0.7874	0.0846	0.925	-0.2686	-0.1494	1.1931	-0.2202	0.353	-0.5488	1.4278
BRCA_LumA	TCGA-AN-A046	1.5261	0.1592	0.1038	-0.9899	-0.2418	-0.1201	0.6623	0.117	-0.0716	1.2378	-0.8998	0.7093	-0.0143	0.3993	-0.6164	-0.2031	-0.1569
BRCA_LumA	TCGA-AN-A049	-0.585	0.428	0.8134	0.2202	0.1426	1.5736	-0.1877	1.1419	0.1545	-0.0836	0.6028	0.2034	0.7797	-1.1736	-1.1117	-0.3027	0.6843
BRCA_LumA	TCGA-AN-A04A	-0.7174	0.5978	0.3565	0.02	-0.1349	0.0707	0.2563	0.9148	0.3508	1.0256	0.2906	0.7924	-0.4663	-0.6228	-0.9086	-0.9378	0.6676
BRCA_LumA	TCGA-AN-A0AS	1.3609	-0.5414	-0.0736	-0.4861	0.0717	-0.4514	0.477	0.4044	0.0636	2.693	0.6824	0.1502	-0.1886	-1.9727	-0.8244	-2.1278	-1.2643
BRCA_LumA	TCGA-AN-A0FD	0.8091	0.1025	-0.2184	0.3297	-1.2072	-0.7514	0.2787	0.7078	-0.2348	-0.6037	-1.7625	0.9637	-0.1208	-0.3791	-0.8418	-0.0474	0.4305
BRCA_LumA	TCGA-AN-A0FK	-0.6183	1.0074	0.3631	0.3449	-1.1885	0.3614	-0.159	-0.207	-0.8244	0.5385	0.2725	-0.1101	-0.0698	-0.1065	-0.4523	-0.2	-2.4923
BRCA_LumA	TCGA-AN-A0FS	-1.2776	0.262	0.5573	0.4938	0.5816	0.9331	0.9645	0.696	1.0549	-0.4788	-0.074	-0.3547	-0.888	-1.512	-0.4661	-0.7541	-0.8846
BRCA_LumA	TCGA-AN-A0FT	0.6248	-0.7894	-2.1937	-0.9343	0.4963	-0.1497	-1.6105	-0.4738	-0.1518	2.253	0.2496	-0.7253	-0.7302	-1.4653	-0.1842	-0.3094	-1.3907
BRCA_LumA	TCGA-AN-A0FW	-0.5937	0.6038	0.0939	0.093	-0.4317	0.2833	1.1815	0.0302	0.3174	1.8909	-0.1404	0.034	0.0034	-0.0858	0.1009	-0.0681	-0.0064
BRCA_LumA	TCGA-AN-A0FZ	-1.5401	0.6633	0.3259	0.7578	0.6218	-0.734	0.817	-0.593	-0.3603	0.907	-1.0093	-0.4429	0.4783	-0.9335	1.6286	0.0888	0.5924
BRCA_LumA	TCGA-AN-A0XL	-0.7611	1.6513	0.4894	0.2236	0.4344	-0.7758	0.7075	1.0034	1.5901	-0.4551	0.092	0.6626	-0.4731	0.0452	-0.3405	-0.6847	-0.4095
BRCA_LumA	TCGA-AN-A0XO	-1.5889	0.674	0.8813	0.3856	-0.1628	-0.2962	1.5098	1.6099	-0.695	1.3875	0.4859	-1.0018	-0.1261	-0.5071	-0.4603	-0.1321	-1.1791
BRCA_LumA	TCGA-AN-A0XW	1.4517	0.225	0.7332	-0.2764	-0.443	-0.492	-0.0997	1.1177	0.7325	-0.2631	0.7659	-0.5703	-0.2844	0.3475	-0.5298	0.3295	-0.3116
BRCA_LumA	TCGA-AO-A03M	1.4369	0.4208	0.2428	0.3109	-0.5361	-0.1385	1.942	0.2462	0.4873	1.8538	0.0339	0.0322	0.5326	1.8213	-0.1768	-0.3494	1.0875
BRCA_LumA	TCGA-AO-A0J5	-0.9056	0.9217	1.0637	0.5156	-0.3897	0.3365	0.6729	0.7496	1.1898	0.2153	0.2376	-1.733	0.1666	-0.9494	-0.4535	0.3406	0.1029
BRCA_LumA	TCGA-AO-A0J9	1.1581	0.3707	-0.1818	-0.4002	0.6028	-0.1022	-1.8375	1.3438	0.9004	0.2996	0.4973	-0.6251	-0.917	-0.1079	0.1441	-0.9458	-0.0349
BRCA_LumA	TCGA-AO-A0JA	-0.557	1.3512	1.4564	0.4187	-0.2981	0.207	0.5166	0.2965	0.696	1.1564	1.2531	-1.1128	0.8344	0.5774	-0.1192	0.5213	0.7197
BRCA_LumA	TCGA-AO-A0JC	1.8936	0.184	0.7152	-0.5441	1.4751	0.3914	0.7295	0.535	1.816	-0.8183	-0.3135	-0.0355	0.662	0.4953	-1.7898	0.7425	0.271
BRCA_LumA	TCGA-AO-A0JF	-0.801	0.6224	0.8911	0.6442	-0.3465	0.8547	0.4026	1.4483	1.6251	-0.2099	1.0621	-0.892	-0.1381	-1.04	-1.0022	-0.5681	-0.9143
BRCA_LumA	TCGA-AO-A0JG	0.6043	1.1943	1.512	0.5604	0.1109	0.1827	1.8239	0.8276	0.7741	-0.1359	0.2233	-0.5651	-0.6152	-0.9149	-0.0937	-0.5505	-0.425
BRCA_LumA	TCGA-AO-A0JI	-1.3779	0.4906	1.0285	0.4251	0.1716	0.9696	0.9129	-0.0812	-0.4721	-0.4943	-0.6495	0.8514	0.0414	-0.6745	-0.3851	-0.8411	0.1611
BRCA_LumA	TCGA-AO-A125	-1.443	0.3583	-0.9879	-0.0629	2.2172	1.714	-0.3997	0.4958	-1.4658	0.2721	-0.9433	-2.0632	-0.8381	0.3338	0.1129	-1.7556	-0.1714
BRCA_LumA	TCGA-AO-A12A	-0.6173	0.254	0.6101	0.4599	0.2539	0.9728	0.3361	0.9318	0.5497	-0.2579	0.1293	0.255	-0.0019	-0.387	-0.6568	-0.0397	-0.3932
BRCA_LumA	TCGA-AO-A12E	-0.816	0.6492	0.5895	0.529	-0.1537	1.1674	0.4267	0.785	1.3185	-1.3381	0.9887	0.6596	0.341	0.0617	-0.8689	0.2096	-0.7554
BRCA_LumA	TCGA-AO-A12G	-0.8882	-0.6152	0.1404	-0.2175	-2.3982	-0.6399	-0.2609	-1.0181	0.4184	-0.2214	-0.2962	0.016	-1.4071	-1.4323	-0.525	-0.1768	-0.4834
BRCA_LumA	TCGA-AQ-A0Y5	-1.0228	0.6545	1.4658	1.5957	-0.9678	0.6436	-0.1813	1.2851	0.6748	0.9199	0.6216	-1.184	0.2089	-1.5096	-1.3451	-0.7202	-0.373
BRCA_LumA	TCGA-AQ-A1H2	0.9341	0.1853	0.4871	0.0045	-0.4046	2.3186	-1.6044	0.7093	-1.2785	-0.687	-0.5876	-2.4036	-1.081	-1.9969	-1.0909	-0.6489	-0.1475
BRCA_LumA	TCGA-AQ-A1H3	-0.9185	0.8526	0.5822	1.564	0.5869	1.5188	1.2316	0.4704	1.072	-0.8218	1.601	-0.0936	0.8281	0.4381	-1.2302	-0.1666	-0.4924
BRCA_LumA	TCGA-AQ-A7U7	1.7287	-0.244	0.0895	-0.0516	0.8456	0.2852	-0.202	-0.2721	1.2956	-0.16	-0.5957	0.2876	0.1305	-0.3896	-0.4577	0.2633	0.3247
BRCA_LumA	TCGA-AR-A0TR	-0.7567	2.0869	0.8519	0.8312	2.5055	1.0444	1.7656	-0.4579	-1.2805	-1.0541	-1.3425	-3.1834	-0.542	-0.2801	-2.2125	-0.2369	-0.4561
BRCA_LumA	TCGA-AR-A0TW	0.9668	-0.2956	-0.6141	-0.4268	-0.595	-0.0796	0.7395	-1.4521	-0.467	0.6308	-0.14	1.0289	-0.5156	-0.5687	-2.0155	-1.091	-1.4407
BRCA_LumA	TCGA-AR-A0TZ	-1.3774	1.8143	1.3223	1.0102	0.4625	-0.2667	0.8332	0.5195	-0.4147	1.0556	0.6762	1.5784	0.9652	0.7707	0.6123	1.5643	-0.5034
BRCA_LumA	TCGA-AR-A0U3	-0.6453	1.043	0.9596	0.1772	-0.262	-0.293	0.2122	0.7849	-0.7563	0.5119	1.5895	-0.1064	1.76	0.7648	-0.1056	-0.7989	0.621
BRCA_LumA	TCGA-AR-A1AK	1.0249	0.5759	0.7901	1.1334	0.4396	0.7604	0.2294	-0.009	1.2915	-0.9683	0.0529	0.8255	0.074	-0.5721	-0.1195	0.2536	-0.6816
BRCA_LumA	TCGA-AR-A1AL	-0.9949	1.2038	0.9654	0.8273	1.0944	1.2618	0.9072	0.5249	1.7665	-1.3841	0.8631	0.844	0.6292	-0.5	-0.3459	-0.2139	0.063
BRCA_LumA	TCGA-AR-A1AN	-1.0966	0.6703	-0.3925	-0.2761	0.4905	0.2991	1.0064	1.21	0.61	1.1512	1.0271	0.3147	-0.798	-0.575	-1.0254	-0.6783	-0.7092
BRCA_LumA	TCGA-AR-A1AS	-0.9346	-0.6667	-0.4012	-0.1092	-0.1903	-0.0777	0.3478	-0.0383	-0.9865	-0.0463	1.1389	-0.142	0.0758	0.4644	-0.0888	0.2377	-0.5672
BRCA_LumA	TCGA-AR-A1AU	-0.9357	0.3705	1.1188	-0.1184	-0.0003	-0.4777	1.1957	0.6945	0.7247	-0.5122	0.1983	1.6731	-0.0275	-0.5005	-0.4594	-0.2433	0.4951
BRCA_LumA	TCGA-AR-A1AX	0.9861	0.0816	0.7899	0.2344	0.378	-0.345	0.7633	0.1522	0.9303	-1.1517	0.078	0.5447	0.9506	-0.0096	-0.2627	1.068	-0.02
BRCA_LumA	TCGA-AR-A24L	-1.2005	1.0668	0.9135	1.3623	0.3029	1.2978	-0.5453	0.4993	0.7437	-1.9374	1.0647	-0.3395	-0.6674	-0.5985	-0.3583	-0.3237	0.0367
BRCA_LumA	TCGA-AR-A24M	-1.8713	2.1075	1.0172	1.3492	0.261	2.2342	1.3098	1.2759	0.6685	-0.2111	0.0713	-1.2048	0.896	-0.7372	-1.5503	-0.466	-0.637
BRCA_LumA	TCGA-AR-A24P	-1.3184	0.7339	1.026	2.0388	1.5367	0.0123	1.0887	0.6478	0.41	-0.8357	0.8525	0.4335	1.1686	0.0208	-0.6335	0.4129	-0.9629
BRCA_LumA	TCGA-AR-A24T	-0.6859	1.3685	1.0683	0.9606	0.4589	0.2802	0.0203	1.9095	1.2001	-1.4203	1.277	0.3076	-0.4186	-1.7055	-0.7219	-1.1719	0.3696
BRCA_LumA	TCGA-AR-A24V	0.5356	0.2157	1.6242	1.2573	-0.3629	0.7384	-0.1873	0.6721	0.9287	-1.5143	1.7007	-0.5773	0.0858	-1.4645	-0.7629	-0.0895	-1.9669
BRCA_LumA	TCGA-AR-A24W	-0.6539	1.0235	1.5249	0.8301	0.812	1.0231	0.7469	0.1096	1.3167	-1.0913	0.7886	1.4137	-0.3356	-1.8953	-0.8934	-1.2923	-2.1244
BRCA_LumA	TCGA-AR-A24X	-0.8034	1.0727	0.8759	1.0519	0.5469	1.1212	1.2413	0.7954	0.1429	-0.1298	0.86	0.5521	0.4429	0.0123	-0.8823	-0.0927	0.4213
BRCA_LumA	TCGA-AR-A252	1.0624	1.1893	1.5544	1.1569	0.2291	0.1628	0.867	1.3887	1.7033	-0.4313	0.5719	-0.3476	0.5276	-0.0138	-1.4794	-0.758	0.453
BRCA_LumA	TCGA-AR-A2LE	-1.1689	1.0242	0.8332	0.9073	1.7661	-0.4079	0.7453	0.8135	0.2922	-0.2212	0.7775	1.0588	0.1319	-0.7761	-1.0629	-1.0743	-0.8833
BRCA_LumA	TCGA-AR-A2LM	-0.7903	0.8693	1.0259	1.5059	1.0112	-0.2476	1.782	1.1375	1.1277	-0.679	4.8274	-0.0921	0.1967	-1.3318	-0.9149	-0.0885	0.6026
BRCA_LumA	TCGA-AR-A2LN	-0.5396	0.757	1.0164	0.6233	1.031	0.8343	0.686	0.4297	1.6667	-0.4723	-0.4231	1.0637	-0.7968	-2.3531	-0.9416	-0.208	-0.9646
BRCA_LumA	TCGA-AR-A5QP	-0.5111	-0.6511	-0.3231	-0.2394	0.568	-0.5798	-1.3407	-0.3099	0.2952	-0.378	-0.1168	0.7267	-0.3833	0.2464	-0.528	-0.6865	-0.8015
BRCA_LumA	TCGA-B6-A0I5	-0.6409	-0.8155	-1.7592	-0.6309	-0.6243	-0.3062	-1.6272	-0.2583	-1.1327	1.6862	-0.749	-0.9117	-2.055	-0.1666	-0.483	-1.8069	-0.4067
BRCA_LumA	TCGA-B6-A0IA	-1.8117	-1.4509	-1.6306	-0.1284	-0.7504	2.4038	-2.1197	1.1028	-3.5717	-0.3228	0.7486	-0.5399	-0.6801	-0.8496	-1.8975	-1.5251	-0.663
BRCA_LumA	TCGA-B6-A0IC	-1.7394	1.3637	0.6122	0.9694	0.8524	2.6765	1.0786	1.203	-2.7569	-0.0269	-0.1391	-1.1304	0.2524	-1.2894	-1.0001	0.2796	-0.1382
BRCA_LumA	TCGA-B6-A0IE	-0.5036	-0.4903	-2.2943	-1.0438	0.388	-3.434	-1.6574	0.7597	-1.1795	-1.2325	-1.8026	-0.1599	-1.4164	-0.2988	0.9087	-0.4231	0.4078
BRCA_LumA	TCGA-B6-A0IM	-1.6987	0.928	0.3836	1.9875	0.9382	0.2385	1.4297	0.4471	-0.2959	1.2676	-0.1359	-0.2928	0.8223	0.0819	-0.4984	0.4037	0.6148
BRCA_LumA	TCGA-B6-A0IP	-0.72	0.361	0.0928	0.5287	1.5323	0.6289	1.1979	0.0211	-0.3302	-0.0675	0.7128	-1.1974	-0.0432	-0.0991	0.2432	0.4462	-0.1024
BRCA_LumA	TCGA-B6-A0RG	-1.5585	0.233	-0.1142	-0.0809	-0.8053	-1.3082	1.3445	0.2584	-1.0378	0.4729	-1.1106	0.4119	-1.6094	-0.8003	0.5621	-0.2163	0.5988
BRCA_LumA	TCGA-B6-A0RI	-1.3827	0.9938	0.5773	0.2355	0.2166	-1.167	1.5661	0.9169	-0.1456	0.2003	0.2056	-0.2601	0.4128	0.5294	-0.2539	0.8818	0.2197
BRCA_LumA	TCGA-B6-A0RM	-1.4406	-0.0121	-0.4555	-0.3211	1.0488	0.5067	0.5537	-0.9202	-1.0016	0.2541	-0.6885	0.4562	0.2953	-0.3689	-0.6609	0.2474	-0.9609
BRCA_LumA	TCGA-B6-A0RN	-1.4521	0.1722	-0.2363	0.1195	0.3356	0.8051	0.6393	0.4298	-0.3225	-0.4177	-0.2355	-0.2999	-2.1466	-1.9934	-1.052	-0.9645	-0.6802
BRCA_LumA	TCGA-B6-A0RO	-1.6151	0.6505	-0.3005	0.3267	-2.6319	0.779	-1.1589	0.9025	-0.5887	2.0407	0.8327	-1.1698	-0.7868	-1.3946	-1.8032	-1.9579	0.318
BRCA_LumA	TCGA-B6-A0RP	-0.5022	0.3103	-0.0187	0.6513	0.2067	1.3565	0.522	0.8305	0.2579	-0.4423	-0.3765	-0.1561	-1.0219	-1.0659	-1.3194	-1.2195	-0.4777
BRCA_LumA	TCGA-B6-A0WT	-0.9075	1.1316	1.2073	0.4568	0.7775	2.1701	1.2608	0.385	0.0523	-0.0889	0.48	-1.3009	1.1775	0.1735	0.3236	0.4568	0.583
BRCA_LumA	TCGA-B6-A0WZ	-1.381	-0.5985	-1.4876	0.011	0.0947	0.618	-0.482	1.4546	-1.0727	1.6922	-0.9489	-2.1433	-1.068	-0.027	-0.2117	0.0497	0.2613
BRCA_LumA	TCGA-B6-A0X0	-1.3803	-0.0612	-0.7475	0.1045	0.3869	0.1758	0.7327	-0.0971	-1.646	0.2038	-0.8243	1.6445	-0.6394	-0.0892	-0.8762	-0.1699	0.4235
BRCA_LumA	TCGA-B6-A0X4	-1.219	-0.3196	0.4985	0.4313	1.5604	1.9126	0.0141	0.8794	-2.0064	0.5597	0.0472	0.6543	-1.0238	-1.3638	-1.1532	-2.217	-1.5271
BRCA_LumA	TCGA-B6-A0X7	-0.7594	0.114	0.4148	0.4407	1.618	-0.7203	0.727	0.4373	0.7946	-0.7138	-0.2847	-0.1769	-0.8896	-1.1437	0.6046	-0.2379	-0.4439
BRCA_LumA	TCGA-B6-A1KI	-2.2236	0.5081	0.1232	0.3971	0.6107	1.3135	-0.2504	-0.2106	0.56	-0.9859	-0.2267	-1.9407	-0.7851	-1.3534	-1.5795	-0.5622	-1.2262
BRCA_LumA	TCGA-B6-A2IU	-2.0305	0.6526	-0.3257	-0.3386	0.5344	1.2933	1.1147	-0.1226	-0.4554	-0.402	-0.7007	0.3234	-0.2978	-0.8162	0.0254	0.2385	-0.1209
BRCA_LumA	TCGA-B6-A40B	0.7054	-0.6041	-1.1756	-1.1791	-0.903	0.6287	-1.5402	-0.5906	-1.0396	1.4743	0.311	1.7823	-0.8351	0.0381	-0.2256	-0.0556	0.8331
BRCA_LumA	TCGA-BH-A0AZ	-1.1999	-0.4786	0.859	0.4744	-0.2662	0.7671	-0.2191	0.907	1.5844	-0.3968	-0.2092	-0.6613	-1.8158	-1.7426	-0.7661	-1.1575	-1.066
BRCA_LumA	TCGA-BH-A0B5	0.5481	1.6005	0.8329	0.5118	0.4143	0.3146	1.2459	0.3976	0.2462	-0.1291	0.6056	0.0571	1.5857	1.0505	0.738	1.1643	0.6821
BRCA_LumA	TCGA-BH-A0BA	-0.5915	1.1168	0.9603	-0.1765	1.4574	-0.146	0.1958	0.0858	0.7486	0.2382	1.002	-0.5167	0.9213	0.3266	0.793	0.5245	-1.281
BRCA_LumA	TCGA-BH-A0BC	0.6161	0.3217	0.3364	-1.1529	-1.8409	-0.1704	0.5716	0.7735	0.8324	0.6377	0.7211	-0.5714	-0.4064	0.2223	-0.7147	0.4595	-0.1196
BRCA_LumA	TCGA-BH-A0BJ	-0.8875	0.971	1.0089	0.6249	-0.4898	0.5664	0.7091	0.3332	0.5638	-0.8957	-0.2038	-0.7142	-0.6342	-1.5834	-1.0375	-0.5688	-0.8219
BRCA_LumA	TCGA-BH-A0BM	-0.8597	-0.38	-0.5018	0.1457	-0.0975	-1.1766	-0.7943	0.9465	0.383	-0.0201	1.7941	-0.0211	-1.6062	-3.781	-1.1048	-1.688	-1.5929
BRCA_LumA	TCGA-BH-A0BO	-0.679	-0.1245	0.085	0.3346	0.0157	1.4826	0.0417	0.5227	1.4678	-0.3071	0.7949	2.0446	-0.6523	-1.7116	-1.7672	-0.894	-1.5626
BRCA_LumA	TCGA-BH-A0BP	-0.9927	-0.0333	-0.0284	-0.8707	0.282	-0.8265	-0.2391	0.4064	1.3197	0.9469	-1.529	0.1559	-0.4906	-1.0369	-0.9686	-0.6999	-0.1047
BRCA_LumA	TCGA-BH-A0BS	-2.6066	1.0614	0.8433	0.5544	-0.711	1.4471	0.7948	0.3704	-0.8957	0.0521	0.6111	-1.613	-0.0385	-0.9498	-0.9494	-0.8688	-1.2763
BRCA_LumA	TCGA-BH-A0BT	0.5656	-0.1517	-1.8249	-0.3003	-1.7977	0.4991	-0.7726	-0.351	-0.7543	1.1943	-0.1919	-0.4535	-1.134	-0.8843	0.7581	0.067	-0.0984
BRCA_LumA	TCGA-BH-A0DG	0.3929	0.1783	0.6882	-0.4307	0.2105	0.3793	-0.0199	0.5746	1.0949	0.8794	0.2093	-0.2797	0.0501	-0.062	-0.7089	-0.556	1.06
BRCA_LumA	TCGA-BH-A0DK	0.9033	0.0454	0.0693	-0.4775	-0.4172	-0.2111	-0.081	0.9536	1.1393	0.5006	0.5213	0.7556	-0.2902	0.2954	-1.0799	-0.2157	0.4821
BRCA_LumA	TCGA-BH-A0DO	-1.4693	0.5515	0.1148	0.591	1.2015	1.0029	0.7897	0.0186	0.4783	-0.2757	0.3446	-0.0243	-0.4563	-1.3235	-1.0479	-0.5263	-0.9598
BRCA_LumA	TCGA-BH-A0DQ	-0.9087	0.701	0.4362	-0.2891	-0.2441	1.2809	0.5549	0.9327	1.1861	0.2016	-0.9315	-0.9986	0.3024	-0.6477	-0.4349	-0.1309	-0.9444
BRCA_LumA	TCGA-BH-A0DT	-0.678	0.443	0.2163	0.543	0.5426	0.6944	0.7742	0.674	0.7654	-0.4409	0.0877	0.773	-0.2308	-0.244	-0.859	-0.2583	-0.2065
BRCA_LumA	TCGA-BH-A0DV	-1.0013	-0.3373	0.1894	-0.009	-0.9427	0.0954	0.5206	0.8587	2.0355	-0.2846	-0.2575	0.741	-1.0739	-2.1183	-1.1505	-0.7714	-1.2296
BRCA_LumA	TCGA-BH-A0E1	-1.5178	0.1366	-0.2283	0.551	-0.4156	3.1629	0.3304	0.8462	0.3812	0.5167	0.7205	0.1448	0.3655	0.1445	-1.2572	-0.4821	-0.6596
BRCA_LumA	TCGA-BH-A0E7	-2.112	1.0549	0.46	0.4837	1.7235	1.0294	0.1734	1.3534	-0.7342	-0.2674	-0.0517	-2.4588	-0.0912	-1.2955	-1.6237	0.7827	-0.5933
BRCA_LumA	TCGA-BH-A0E9	-0.9313	0.9101	0.554	0.7424	1.206	0.2647	0.4174	0.0627	1.5141	-0.3512	-0.562	0.3238	-0.2492	-0.8941	0.5571	0.3448	0.1341
BRCA_LumA	TCGA-BH-A0EA	-0.6596	0.1502	0.1763	0.4994	0.7568	0.6376	0.7688	0.6817	1.1608	-0.1943	-0.5375	0.311	-0.8935	-3.0149	-0.9638	-1.0885	-0.3482
BRCA_LumA	TCGA-BH-A0EI	-1.8061	0.3619	0.8694	1.2392	0.1056	-1.2063	0.9207	0.8496	0.813	-0.5955	-0.3107	-1.2764	0.5631	-1.2768	-0.568	-0.5724	-0.9212
BRCA_LumA	TCGA-BH-A0GZ	-1.028	0.8664	0.0688	-0.1748	-0.3592	1.3815	-1.4005	0.5778	0.2065	0.3941	0.4223	-1.5493	0.0432	-0.5822	0.1474	-0.6768	-0.3028
BRCA_LumA	TCGA-BH-A0H3	-0.9075	0.9746	1.0783	1.0768	0.8251	0.8505	1.0037	0.3502	1.2971	-0.8083	0.243	0.5894	-0.2736	-1.4434	-0.6541	-0.434	-0.0068
BRCA_LumA	TCGA-BH-A0H5	1.7828	-0.2692	-0.0704	0.0505	-0.1419	0.4419	1.0125	0.3359	1.3787	-0.4647	-0.3933	0.3712	-0.2634	-0.347	-1.0113	0.3668	-0.3952
BRCA_LumA	TCGA-BH-A0H6	-1.5398	0.054	0.0051	-0.1542	0.421	0.271	-0.1305	0.5874	-0.2389	0.3127	-0.1116	-0.4026	-0.2989	-1.1839	-0.1672	-0.6136	-0.587
BRCA_LumA	TCGA-BH-A0H7	-0.5528	-0.6386	0.4204	-0.0268	-0.1516	-2.6439	0.2929	0.5369	-0.0414	0.3673	-0.1048	-0.5638	-0.5077	0.047	-0.0328	-0.8665	-0.5119
BRCA_LumA	TCGA-BH-A0H9	-1.2936	0.5034	0.5503	1.1022	-1.0862	0.6717	0.0134	-0.2606	-0.3226	1.1319	0.9081	0.1666	0.1409	-0.3296	-0.6015	-0.0117	-0.4578
BRCA_LumA	TCGA-BH-A0HA	0.9042	0.0028	-0.3523	-0.4467	-1.3839	-0.4741	-0.1593	0.696	0.5947	0.4437	-0.7005	-0.5717	-0.8641	-1.0622	-0.3788	-1.3447	0.1197
BRCA_LumA	TCGA-BH-A0HB	0.7533	-0.2045	-0.698	0.4012	-0.9835	0.2814	0.7542	0.091	-0.6837	0.1024	-0.2273	-0.1412	-0.7146	0.2752	0.1111	0.1976	0.2064
BRCA_LumA	TCGA-BH-A0HI	-1.2165	0.27	-0.9476	0.033	-1.4933	1.6423	0.7656	0.4708	-0.1362	0.4108	-0.1292	-0.3414	-0.6222	-0.9983	-1.4228	-0.9605	-0.497
BRCA_LumA	TCGA-BH-A0HK	-1.3459	-0.0415	0.0237	0.341	0.0108	-0.8473	0.8825	0.606	1.0949	-0.3794	0.7526	1.3464	-0.545	-1.0766	-0.5419	-1.1323	-1.7868
BRCA_LumA	TCGA-BH-A0HP	-0.6095	0.0674	0.4109	-0.5247	0.1585	-0.5571	0.5106	-0.3827	0.8797	-0.1395	0.8066	-0.0959	0.3348	-0.619	-0.1998	-0.3172	-1.1142
BRCA_LumA	TCGA-BH-A0HQ	-1.5057	-0.0763	0.2371	0.6532	0.5001	0.8881	0.9771	-0.5054	-0.1329	-0.0745	-1.2164	-0.642	-0.1183	-1.2647	-0.2613	0.3577	-0.5567
BRCA_LumA	TCGA-BH-A0HX	-0.9441	0.2548	0.8732	0.0389	-0.431	0.0498	0.1962	-0.0035	0.4674	-1.1075	0.412	1.2989	-0.1691	-0.7326	0.0094	-1.0819	-0.2166
BRCA_LumA	TCGA-BH-A0W4	-1.472	0.7947	0.8064	1.0411	-0.0758	0.3507	1.5694	0.91	0.2386	0.0678	-0.2127	0.6253	0.2263	-0.7112	-0.3136	0.3049	0.305
BRCA_LumA	TCGA-BH-A0W7	1.1644	-0.1922	0.0045	-0.938	-0.4857	-0.9348	-0.1869	0.7556	0.5005	1.1479	-0.2004	-0.5512	0.3774	-0.3112	-0.4282	-0.3519	-0.0248
BRCA_LumA	TCGA-BH-A18H	1.5526	0.0201	0.2615	-0.9145	0.22	0.422	0.5511	0.0387	0.4639	0.2346	0.0645	0.3955	-0.2572	-0.1132	-1.2294	-0.4789	-1.2631
BRCA_LumA	TCGA-BH-A18M	-0.6047	0.6968	1.4105	0.2357	-0.2071	1.0224	1.021	1.066	0.9567	-0.337	-0.0444	0.4016	0.6281	-0.9802	-0.8219	0.5301	-0.4386
BRCA_LumA	TCGA-BH-A18N	-1.3916	0.7454	1.1246	0.6229	0.4479	3.1891	0.2954	0.1566	-0.45	-0.7047	0.1605	-0.6493	0.3119	-0.9449	-1.3998	0.0645	-1.0454
BRCA_LumA	TCGA-BH-A18S	-1.6203	-0.0767	0.2673	0.5747	-1.3369	-0.4464	0.8419	0.4567	-1.0126	-0.419	0.2514	-0.4011	-1.5075	-0.2652	-0.804	-0.7093	-1.2234
BRCA_LumA	TCGA-BH-A1EO	-1.0319	0.0028	1.5075	0.9255	0.1071	-0.0061	-0.0286	-0.1118	1.1147	-1.7371	3.4154	-0.7087	0.7621	-1.0111	-0.4972	0.1466	-1.1523
BRCA_LumA	TCGA-BH-A1ET	-0.9695	1.5648	1.0791	0.9674	-0.4082	2.1057	0.9267	0.9338	0.586	-0.1011	0.5675	-1.5732	0.1785	-1.4445	-1.4669	-1.2835	-1.062
BRCA_LumA	TCGA-BH-A1EX	-0.5764	0.269	0.8326	1.1391	0.4169	1.1487	0.342	0.1527	0.8998	-0.0888	0.5562	-1.6513	0.757	-0.123	0.4328	-0.3813	-0.075
BRCA_LumA	TCGA-BH-A1FE	0.399	1.2765	1.2726	1.3749	0.463	0.2319	1.2712	1.1572	1.2241	-2.1444	0.7355	0.5943	0.9091	0.0735	0.8456	-0.0635	0.2348
BRCA_LumA	TCGA-BH-A1FG	-0.8593	0.2819	-0.0308	0.3619	-0.9176	0.1878	-0.9339	-0.0032	-0.5912	-0.9855	-0.6764	-0.7524	-0.8515	-1.1976	-1.0269	-0.5146	-1.6356
BRCA_LumA	TCGA-BH-A1FH	-0.5896	0.4108	1.2513	0.637	0.9818	0.291	0.5349	0.9358	1.8563	0.138	0.998	0.0825	-0.1129	-1.8181	-0.7049	-0.916	-0.4351
BRCA_LumA	TCGA-BH-A1FL	-0.6393	1.0095	0.6447	0.3282	2.1864	0.5007	1.9714	-0.0302	-0.1234	-0.4145	-0.1804	1.0378	0.148	-0.0377	0.4343	0.4701	0.0043
BRCA_LumA	TCGA-BH-A201	-1.0256	0.6296	1.3342	0.585	0.0491	0.79	0.3474	1.4746	0.7255	-0.2196	0.635	0.3795	0.9364	-0.0638	-0.7701	-0.2089	0.4566
BRCA_LumA	TCGA-BH-A28Q	-1.0272	1.2624	0.9959	1.1714	0.4196	1.4105	1.0548	0.6092	0.3374	-0.7449	0.7901	0.5401	0.0852	-0.6	-0.4951	-0.1965	-0.0811
BRCA_LumA	TCGA-BH-A2L8	1.1092	-0.8306	-0.2305	-0.5528	-0.7555	0.221	0.099	-0.8926	0.208	-0.2034	-0.8437	0.4509	-0.6434	-0.1105	-0.5721	0.3112	0.7843
BRCA_LumA	TCGA-BH-A5J0	0.5271	-1.4965	-1.2587	-2.1838	-1.7443	-1.0525	-1.3886	-0.3053	-0.2797	1.2339	-0.9757	-0.7127	-1.93	-1.0996	-0.7318	-0.731	-0.9296
BRCA_LumA	TCGA-BH-A6R8	1.1484	-0.9032	-0.6226	-1.4741	-1.0793	-2.4074	-0.6637	-0.8506	-1.3628	0.551	-1.6222	-2.049	-1.8998	-0.2143	-0.0185	-0.413	-0.7571
BRCA_LumA	TCGA-BH-A8FY	-0.7072	-0.7242	-0.6825	-0.8808	1.2546	0.4861	-1.0292	0.3644	-0.6519	0.498	-0.7776	-2.2134	-1.429	-0.0499	-0.8776	-1.1895	-0.5445
BRCA_LumA	TCGA-BH-AB28	-0.5515	-0.2371	-0.5576	0.372	0.1563	0.6379	-0.7938	-0.1689	0.3349	-0.2481	-0.1637	1.1643	-0.1541	-0.0405	-0.6608	0.1723	0.1958
BRCA_LumA	TCGA-C8-A12Y	0.626	-0.5364	-1.4823	-1.2596	-0.9921	-2.766	-1.3282	0.8044	-1.1991	-0.2925	-0.7578	-0.5489	-2.181	-0.2338	-0.266	-0.76	-0.2758
BRCA_LumA	TCGA-C8-A132	0.6923	0.8432	1.0955	1.2918	0.7578	-1.4383	0.9144	0.2186	0.6878	0.2154	0.1644	-0.5099	0.435	0.0361	-0.2551	-0.2665	1.3061
BRCA_LumA	TCGA-C8-A1HE	-1.0827	1.3978	0.6548	0.9872	0.732	1.6874	0.4642	0.8316	-0.2686	-0.5472	0.2197	-2.2071	0.5606	-0.7454	-0.9309	-0.2115	-0.3405
BRCA_LumA	TCGA-C8-A1HO	0.6246	1.0408	0.8241	-0.4966	0.4627	-0.6935	1.3578	0.4804	-0.5937	-0.6461	-0.2178	0.6857	0.3281	0.1943	-0.4047	-0.1666	1.2566
BRCA_LumA	TCGA-C8-A26Z	-1.4924	1.2098	0.7415	0.969	0.7136	-0.1599	1.4644	0.703	-0.5112	0.3607	-0.1287	-0.3585	0.1607	0.2866	0.4043	-2.2892	0.758
BRCA_LumA	TCGA-D8-A140	0.6516	2.5483	1.2106	0.5799	1.7265	0.3871	0.5066	1.1828	0.0332	0.3253	-0.2546	0.066	0.4274	-0.4087	-0.519	-0.0136	0.3564
BRCA_LumA	TCGA-D8-A141	0.8995	0.2026	0.3322	0.1484	0.8693	0.0671	0.7628	0.3837	1.1687	0.392	-0.3436	0.4873	0.2022	-0.4991	-0.7655	0.0392	0.3631
BRCA_LumA	TCGA-D8-A1JB	0.835	-0.1749	0.3909	0.3539	0.3952	0.221	0.3406	-0.2549	1.0145	-0.2617	0.3519	0.7477	-0.9178	-1.0722	-0.4751	-1.0373	-0.8481
BRCA_LumA	TCGA-D8-A1JP	0.419	0.8114	0.2435	-0.1839	0.3498	-0.4939	0.3806	0.1854	0.5751	-1.4813	-0.1515	0.9122	-0.4217	0.9028	-0.3238	0.531	-0.6298
BRCA_LumA	TCGA-D8-A1JS	-1.7859	-0.9563	-2.4945	-1.4012	-0.9368	1.4067	-1.0133	-0.0048	-0.012	0.8581	-1.6817	-2.499	-1.9463	-1.1719	-2.208	-1.4752	-0.823
BRCA_LumA	TCGA-D8-A1X8	-0.7928	1.243	0.7958	0.5815	0.9306	2.4019	-0.3132	1.377	0.7264	-0.6181	0.4622	-0.833	0.4012	-0.4022	-1.136	-0.1234	-0.3588
BRCA_LumA	TCGA-D8-A1X9	0.7418	0.7435	0.0663	1.3231	0.3789	-0.6958	-0.0172	1.0003	0.3296	-0.7486	0.4404	-1.1624	1.004	-0.0838	-1.1411	0.316	-0.6643
BRCA_LumA	TCGA-D8-A1XB	-1.2356	0.7533	1.8099	0.8603	1.3952	0.9144	0.7792	0.6257	0.3684	-0.5771	-0.1059	-0.239	0.9228	-0.76	-0.0464	0.1754	-0.1514
BRCA_LumA	TCGA-D8-A1XC	-0.9475	1.1952	0.7375	1.1122	1.0718	0.71	0.743	0.2975	-1.3179	0.6806	0.8266	0.4218	-0.3675	-0.6278	-2.1751	-1.1389	-1.5151
BRCA_LumA	TCGA-D8-A1XO	-0.9922	1.0449	1.0227	1.2992	0.7253	1.1959	-0.5807	0.3895	0.7082	-1.7714	0.1435	-1.3212	0.8451	-0.9262	-0.4178	-0.0156	-0.5733
BRCA_LumA	TCGA-D8-A1XU	-0.6512	1.0334	1.281	0.288	0.9758	0.3909	-0.1564	0.3144	0.3326	0.952	0.6473	-1.9058	-0.1537	-1.2287	-0.6497	-0.0557	-0.357
BRCA_LumA	TCGA-D8-A1XV	-1.6023	0.4026	0.698	0.8871	1.1184	1.1259	-0.046	0.2408	-0.8786	0.0853	0.3702	0.2572	0.2093	0.8044	-1.1951	-1.3022	-1.55
BRCA_LumA	TCGA-D8-A1Y0	0.4707	1.5461	1.3971	0.87	1.1093	0.2678	1.0254	0.9787	1.2957	-1.4041	1.3433	-0.2925	0.6546	0.817	0.367	0.5972	-0.1093
BRCA_LumA	TCGA-D8-A27E	-0.752	0.5782	0.7822	1.0267	-0.1469	1.6226	0.3957	1.245	-0.3868	0.0619	-0.0577	0.7327	-1.0939	-1.6486	-1.9655	-1.393	-1.605
BRCA_LumA	TCGA-D8-A27K	-0.7125	1.5018	0.658	1.1888	1.4843	1.0774	1.2836	0.9448	0.5062	-0.3618	0.7803	-0.834	0.3014	0.0633	-0.402	-0.024	0.4069
BRCA_LumA	TCGA-D8-A27P	-1.3799	0.861	0.6741	1.0875	1.1685	0.9388	1.0955	0.6223	-0.4881	0.1014	0.089	-1.4923	-0.1161	-1.254	-0.4519	-0.4458	-0.4553
BRCA_LumA	TCGA-D8-A27T	0.3932	1.0019	0.6913	0.3943	-0.0504	-2.272	0.9701	0.4874	1.0675	-0.5863	-0.0631	0.3013	0.2408	-0.4378	-0.7973	0.1447	-0.5988
BRCA_LumA	TCGA-D8-A27V	-0.7398	0.8515	1.5905	-0.0521	1.4568	0.932	0.7845	0.1119	1.1078	-0.6909	0.2105	-0.7469	-0.7118	-0.3765	-1.1148	-0.2864	-1.3397
BRCA_LumA	TCGA-D8-A73U	1.6335	-0.2178	-0.204	-0.9623	0.8772	0.0314	-0.3289	-0.1221	1.3516	0.2914	0.4524	-1.6485	-0.2089	-0.4194	-1.3276	-0.3319	0.0624
BRCA_LumA	TCGA-D8-A73W	0.6838	-0.4168	0.4275	0.5078	1.5801	-0.6734	-0.9007	0.3766	0.4936	0.2352	0.3585	-0.6013	-0.0288	-0.2002	-1.1699	-0.9066	-0.3613
BRCA_LumA	TCGA-D8-A73X	-0.604	-0.4296	-0.3774	-0.027	1.5864	0.283	0.5647	-0.4484	-0.194	-0.2399	-0.6962	-1.0317	-0.6718	-0.7251	-0.3022	0.0649	-0.5433
BRCA_LumA	TCGA-E2-A107	-0.7005	0.7231	-0.632	-0.2099	-0.4267	0.5913	0.2088	0.0634	-0.4122	1.6439	0.3778	-0.794	-0.2794	0.3835	0.1839	0.7914	-0.3722
BRCA_LumA	TCGA-E2-A10A	-0.9526	0.5326	0.6862	0.5974	0.8579	1.7095	-0.56	0.7196	-0.6187	0.1279	0.4552	-0.7109	0.7898	0.0583	-0.9714	0.0983	-0.2657
BRCA_LumA	TCGA-E2-A14Q	-0.5643	0.9622	-0.1264	-0.4336	-0.2407	0.3716	-0.4617	-1.0457	0.5977	1.1164	-1.4139	-0.2013	-0.4702	-0.2192	-1.1163	-0.6721	0.0528
BRCA_LumA	TCGA-E2-A14T	-0.5486	0.426	0.8683	0.6743	0.1473	-0.0772	1.2876	-0.395	-0.5235	0.2217	-0.2908	0.4468	0.9006	-0.3444	0.309	0.034	-0.1262
BRCA_LumA	TCGA-E2-A14Z	0.9397	-1.0932	0.0375	0.8661	-0.4684	-2.156	-0.4006	-1.0093	0.4372	-1.3978	-1.0839	-0.0115	0.1422	-0.594	0.7542	-0.103	0.7001
BRCA_LumA	TCGA-E2-A153	-0.9385	-0.5535	0.1475	0.4048	-0.331	-2.2429	0.0628	0.4925	0.6687	-0.2896	-0.5983	0.6297	-0.9408	-1.0706	-0.6543	-0.8882	-0.9588
BRCA_LumA	TCGA-E2-A154	-1.1105	1.0863	-0.0556	0.6365	-0.3769	1.0596	0.2884	-0.2917	-0.6835	0.1956	0.1847	1.2008	1.1396	0.3285	-1.1383	-0.0708	-0.1657
BRCA_LumA	TCGA-E2-A156	-1.7121	1.9028	0.5437	0.8912	0.5392	0.2708	1.1019	0.6997	-1.2905	-0.7751	0.859	-0.5574	-0.0519	-0.6889	-1.0691	0.2733	-0.6054
BRCA_LumA	TCGA-E2-A15C	-0.7384	0.8302	0.7914	0.7237	1.8781	0.7013	1.0303	0.0874	0.2	-0.0468	-0.3209	-0.8915	0.1791	-1.0212	-0.4389	-0.1372	-0.9115
BRCA_LumA	TCGA-E2-A15D	-0.6915	0.4247	0.3996	0.4129	1.3128	0.7485	0.8396	0.4781	0.8025	0.2128	0.7104	-0.529	-0.3129	-0.7645	-1.1156	-0.7566	0.1354
BRCA_LumA	TCGA-E2-A15E	-1.1581	0.3911	0.7682	0.433	0.7948	-0.0391	0.9502	1.3321	0.3856	0.4689	-0.4178	0.6754	0.3294	-0.3539	0.1288	0.3816	-0.2853
BRCA_LumA	TCGA-E2-A15F	-0.5048	0.8532	0.833	0.5479	-0.4956	1.6995	1.5489	0.3939	-0.4396	-1.3863	0.2722	-0.0325	0.9069	-0.6508	-0.235	0.1169	-0.9711
BRCA_LumA	TCGA-E2-A15G	-1.3185	1.2329	0.3551	0.3237	1.3587	1.2449	1.5262	0.713	-0.7226	0.7366	-0.0048	-0.6181	-0.2357	-0.2535	-0.6945	-0.5456	-0.3466
BRCA_LumA	TCGA-E2-A15H	-1.0008	0.219	0.2219	-0.4044	0.9384	-0.5873	0.4704	0.1965	-0.7554	1.6713	0.4033	0.5618	0.5934	0.3317	1.0757	-0.3801	0.6657
BRCA_LumA	TCGA-E2-A15J	-1.5278	0.7272	-0.0273	0.5312	0.9203	1.1409	0.9514	0.3558	-1.5106	0.0738	1.7555	0.7673	-0.1774	-0.5697	-0.8352	-0.2807	0.4877
BRCA_LumA	TCGA-E2-A15L	-1.9894	0.6319	0.4681	0.7308	0.2521	0.947	0.5437	0.5805	-0.1428	0.0183	1.1531	-0.128	0.9232	-0.1983	-0.1462	0.0454	-0.5377
BRCA_LumA	TCGA-E2-A15P	-0.8496	1.0389	0.9817	0.7687	1.7097	1.4308	1.6696	-0.4438	0.8538	1.0425	-0.5131	-0.773	-0.0394	-0.5121	-0.6783	0.3455	-0.4785
BRCA_LumA	TCGA-E2-A15R	-2.2905	1.0223	0.8187	0.8791	0.9527	1.5639	0.2201	-0.1856	-1.1805	-0.2177	-0.369	0.5908	0.9091	-0.0528	1.3475	0.2847	0.7144
BRCA_LumA	TCGA-E2-A1B4	-1.2088	-0.6537	-1.3834	-0.3467	0.2905	1.5685	-1.0272	0.0191	-1.8503	0.1704	-1.1394	-0.8324	-1.4391	-1.7728	-1.0507	-0.5596	-1.2806
BRCA_LumA	TCGA-E2-A1B5	1.0789	-0.6502	-0.184	-0.8942	-0.1975	-0.4859	-0.4758	0.4828	1.2765	-0.3638	-0.4019	-0.3592	-0.001	-0.3771	-1.6528	-1.3099	-0.7101
BRCA_LumA	TCGA-E2-A1BC	-1.639	1.0868	1.1949	-0.086	0.3642	-0.6015	0.5485	1.6134	0.8305	-0.3979	1.526	-0.6045	-0.7737	-2.5767	-0.3395	-0.3679	-0.8675
BRCA_LumA	TCGA-E2-A1IE	-1.6263	0.8104	0.6255	0.0646	0.9519	0.3166	1.0693	-0.7016	-0.5439	-1.099	-0.1769	0.0795	-0.5397	-0.5239	0.2423	0.3471	0.1702
BRCA_LumA	TCGA-E2-A1IG	-0.6677	-0.3163	0.1426	1.3717	0.6564	-1.5006	0.5988	0.2925	0.1537	-0.595	-0.5734	0.0324	-0.6526	-1.3829	-0.4205	-0.2242	0.3961
BRCA_LumA	TCGA-E2-A1IH	0.4315	0.3098	0.8149	0.6665	0.0483	0.1902	-0.0181	0.5608	1.1512	-1.6939	0.6742	-0.232	0.1376	-0.133	-0.2402	-0.5656	-1.2958
BRCA_LumA	TCGA-E2-A1IK	0.7533	-0.5638	-0.5995	-0.319	-1.6736	0.1359	-0.3674	0.5391	-0.2199	0.6823	-0.5123	0.4225	-1.3384	-0.6187	-2.0929	-1.3514	-2.4171
BRCA_LumA	TCGA-E2-A1IL	-1.2023	1.4374	1.0441	0.9298	1.1072	0.9158	1.722	0.2873	0.2771	0.435	0.4358	-1.8974	-0.5889	-1.3294	-0.1291	-0.1637	-0.0212
BRCA_LumA	TCGA-E2-A1IN	-0.7315	0.0486	1.1186	-0.1091	0.1494	-2.1082	0.3947	-0.0095	0.2608	-0.4389	-0.2394	-0.0118	-0.7421	-0.3299	-0.1711	-1.1938	-0.8086
BRCA_LumA	TCGA-E2-A1IU	-0.7966	0.6787	0.2815	0.5429	-0.2674	2.4662	0.34	0.888	0.022	0.2119	0.8975	-0.2313	0.197	-1.2321	-1.8477	-0.4012	-0.707
BRCA_LumA	TCGA-E2-A1L6	-0.9052	0.5006	0.8355	0.7346	0.9748	2.7241	0.4902	0.8369	0.3279	-0.3788	0.3961	-0.0707	0.0796	-0.2764	-0.9493	-0.5994	-0.3068
BRCA_LumA	TCGA-E2-A1LA	1.6369	-0.1837	-1.2877	-0.454	0.0583	-0.6109	-1.6976	0.0381	-1.0326	0.3363	-0.933	1.0523	-2.4526	-0.2879	0.4291	-0.1643	-0.5531
BRCA_LumA	TCGA-E2-A570	-1.2547	-0.5041	-0.6984	-0.5773	-0.4007	0.7603	-0.4152	0.1559	0.2005	1.1412	-0.9352	-0.9772	-0.9262	0.3555	0.1243	-0.7332	-0.6436
BRCA_LumA	TCGA-E2-A576	1.1593	-0.8018	-1.4637	-1.3637	0.4451	-2.1114	-1.8624	-2.8904	-1.6876	0.4503	-1.8871	0.6588	-2.2053	0.4997	-0.1855	-1.4073	1.302
BRCA_LumA	TCGA-E9-A1N3	-1.6251	0.5798	1.0291	0.7304	1.5637	1.4592	0.7822	0.1888	-0.7011	1.07	-0.0658	0.6454	0.525	-0.2513	-1.1656	-0.9511	-0.742
BRCA_LumA	TCGA-E9-A1N5	0.6408	0.5209	0.5826	-0.5531	0.1145	0.2028	0.599	0.5816	0.8142	0.5785	0.7116	0.5842	0.5866	0.1067	0.3158	0.5599	-0.334
BRCA_LumA	TCGA-E9-A1NE	1.1257	0.9834	0.6516	0.9491	0.3068	0.1459	1.1334	0.2832	1.3199	-1.4972	-0.2131	0.6517	0.0578	-0.6685	0.2409	0.6664	0.0581
BRCA_LumA	TCGA-E9-A1NH	-0.6051	-0.0188	0.5047	0.2257	-0.0968	-0.0048	-0.0841	0.2716	0.556	-0.0736	-0.3047	-1.6294	-0.7157	-1.7833	-0.7835	-0.8008	0.4925
BRCA_LumA	TCGA-E9-A1R0	-0.6328	0.5101	-0.2142	-0.597	0.4278	2.2626	0.5721	1.019	0.6013	-0.2432	-0.0262	-0.34	-0.2641	-0.8898	-0.954	-0.4895	-0.8734
BRCA_LumA	TCGA-E9-A1R3	0.5169	0.2465	1.1627	0.4706	0.646	1.199	-0.4363	0.8709	0.3011	-0.7355	1.6665	-2.1589	-1.1412	-2.6777	-1.3174	-2.0575	-0.3097
BRCA_LumA	TCGA-E9-A1R5	-1.7329	0.6735	1.2546	2.4786	2.1306	1.1783	-1.0076	0.7989	0.1522	-1.6202	0.2289	-0.2937	0.1444	-1.2912	-1.3371	-1.3683	0.0602
BRCA_LumA	TCGA-E9-A1R6	-1.036	0.5107	0.211	0.1022	-0.5847	0.0556	0.1605	-0.6898	-0.7625	-0.9118	-0.0849	0.274	-0.7948	-0.8605	-0.2795	0.6844	-0.978
BRCA_LumA	TCGA-E9-A1RC	-1.0687	1.663	0.5782	0.8124	0.6001	0.8683	0.2562	-0.0861	-1.1525	0.3481	1.0645	-0.2794	0.3781	-0.0618	0.0284	-0.2361	-0.5997
BRCA_LumA	TCGA-E9-A1RF	0.7148	-0.4596	-0.2248	-0.5072	0.5802	-0.8706	0.5898	-0.4525	0.2117	0.5089	0.3203	-0.4837	0.4625	-0.6871	0.4652	-0.8652	1.9288
BRCA_LumA	TCGA-E9-A1RI	-0.5401	0.7551	1.0992	1.5015	0.2859	-0.364	0.4369	0.8476	0.8016	-1.4504	1.6	-0.5771	0.0893	-0.96	-0.4992	-1.5005	-0.5008
BRCA_LumA	TCGA-E9-A245	-0.5793	0.1553	-0.2681	0.1242	0.9163	1.7476	0.4462	0.5723	-0.4282	1.5354	-0.6275	-0.0784	-0.6634	-0.5757	-0.9062	-0.6608	-0.5144
BRCA_LumA	TCGA-E9-A24A	-0.7896	0.9819	0.9468	1.1113	1.5904	1.6314	0.3034	0.7914	0.514	-0.7619	1.9064	-1.7778	0.6281	-1.236	-1.391	-1.2747	-1.1396
BRCA_LumA	TCGA-E9-A2JT	1.3612	0.4286	0.6767	-0.1509	1.1991	-0.361	1.0846	0.5435	2.0278	-0.0762	0.1539	-0.7265	0.848	0.1688	-0.7929	0.8225	0.567
BRCA_LumA	TCGA-E9-A3X8	1.0696	-1.7801	-2.2115	-2.2148	-1.604	-1.3272	-2.3993	-0.4882	-0.7992	-0.1291	-2.4915	-0.2586	-3.7669	-0.3703	-1.6752	-1.9631	-0.8083
BRCA_LumA	TCGA-E9-A5FK	1.5933	-1.5453	-2.2091	-2.1139	-1.4003	-0.6401	-1.5418	-1.3574	0.4753	0.5395	-1.6227	-0.4305	-2.689	-0.6645	-0.9997	-0.8267	-0.3274
BRCA_LumA	TCGA-EW-A1IW	-0.6601	0.7129	0.2639	-0.1064	-0.3625	0.0388	0.0719	1.3365	0.4406	0.0676	1.4681	0.4432	1.4608	0.7181	0.3903	0.6319	0.2757
BRCA_LumA	TCGA-EW-A1IX	-0.5386	0.6081	0.9425	0.9941	0.6838	0.9768	1.4593	0.5397	0.7373	0.5877	-0.4855	-0.3066	-0.2683	-1.533	-0.5146	0.0809	0.1303
BRCA_LumA	TCGA-EW-A1IZ	2.0659	-0.7498	-0.4567	-0.738	-1.2759	0.3188	-0.8874	-0.6568	0.4727	-0.1834	-0.5874	-0.311	0.1378	-0.3458	0.1729	0.2973	-0.4062
BRCA_LumA	TCGA-EW-A1J1	0.6339	1.2783	0.5288	-0.6478	0.4016	-0.1465	1.3481	0.8885	-0.7975	1.1769	-0.6089	0.1932	-0.1143	-0.8569	-1.7437	0.6847	-1.7119
BRCA_LumA	TCGA-EW-A1J5	1.5077	0.6871	0.907	1.3648	1.7528	0.0156	1.6288	0.8246	0.4512	-0.0517	1.5055	0.0698	1.1882	-0.0903	0.761	0.0839	-0.0568
BRCA_LumA	TCGA-EW-A1P3	-0.7668	0.0007	-0.9886	0.749	-0.6396	-0.3038	-0.8609	0.413	-0.4107	0.653	-0.0305	-0.6842	-0.4518	0.8811	-0.5048	-0.7586	-0.1088
BRCA_LumA	TCGA-EW-A1P5	1.5887	0.672	0.9683	0.4661	-1.7409	2.2606	0.5714	0.2563	-0.3254	-0.5383	0.0664	-1.058	0.4295	0.0611	-1.2132	0.1035	-0.6834
BRCA_LumA	TCGA-EW-A1P6	-1.0924	0.0866	0.007	-0.2441	0.6019	0.8349	0.3974	-0.2144	-0.1002	0.2754	-0.5822	0.4043	0.2227	-0.3842	-0.2476	0.1701	-0.2402
BRCA_LumA	TCGA-EW-A1PE	1.7266	0.7653	0.6292	0.917	-0.1609	-1.2847	0.8474	0.7537	0.4646	0.1813	0.4015	-1.2241	1.0472	-0.4979	-0.4448	0.2365	-0.8959
BRCA_LumA	TCGA-EW-A423	0.6057	-0.9297	-0.7677	-0.5689	-0.3767	-0.5507	-1.7252	-1.0494	-1.3765	0.5827	-1.5217	-1.9113	-0.4695	-0.1578	-0.1449	-0.16	-0.5407
BRCA_LumA	TCGA-GM-A2DA	1.0388	-0.0646	-0.7479	-1.1468	1.093	-0.4686	-1.3996	0.268	0.391	1.2941	-0.0202	-0.2107	-0.4233	0.3074	-0.0187	-0.8286	-0.457
BRCA_LumA	TCGA-GM-A2DC	-0.5363	-0.4065	0.225	-0.3822	1.1946	-0.9378	0.0225	-0.8437	-1.5349	-0.8013	-1.0671	-0.0136	-2.1352	-2.1458	-0.2255	-1.3122	-1.2632
BRCA_LumA	TCGA-GM-A2DI	0.8951	0.6995	0.7606	0.3398	-0.2363	-1.1281	0.3663	0.7685	1.6412	0.4278	0.6903	0.4741	0.5812	-1.1649	-0.8097	-0.059	-0.1041
BRCA_LumA	TCGA-GM-A2DM	-1.074	0.0694	0.2611	0.5879	0.4873	2.4913	0.5364	0.5618	-0.5663	0.4453	0.191	1.2627	-0.9252	-1.8022	-1.6372	-1.28	-1.0047
BRCA_LumA	TCGA-GM-A2DN	0.6344	-0.2674	-0.3956	0.2536	-0.5102	-1.0092	0.0401	0.7177	0.2708	0.316	-0.6151	-0.3455	0.2831	0.2896	-0.5175	0.4415	-0.2038
BRCA_LumA	TCGA-GM-A3NW	-0.5097	-0.7167	-0.4506	-0.2535	-0.3179	0.715	-0.9358	-0.5981	-0.2837	-0.0276	-0.9386	0.4951	-1.3174	-0.6712	-0.5757	-0.4153	-1.3336
BRCA_LumA	TCGA-GM-A5PV	-0.5321	-0.1811	-0.8665	-0.6588	-1.4005	0.514	-0.73	-0.5981	-0.6553	0.3134	-1.3373	0.0118	-1.5561	-1.7383	-0.8073	-0.8046	-1.7695
BRCA_LumA	TCGA-GM-A5PX	-0.82	-0.9847	-0.9217	-1.0518	-0.706	0.6515	-1.7368	0.2348	0.6544	-0.629	-0.8744	-0.5117	-1.7574	-1.7035	-0.5959	-1.5429	-0.9742
BRCA_LumA	TCGA-HN-A2OB	-0.9803	-0.0825	0.0709	0.2651	0.5403	-0.5108	0.5608	0.8242	1.0494	0.1671	-0.2398	0.6905	-1.3745	-1.6084	-0.5394	-0.2813	-0.459
BRCA_LumA	TCGA-LD-A66U	1.0256	-0.7117	-1.5694	-1.728	-0.9989	0.2625	-0.856	-0.2171	-0.6784	-0.2355	-1.6044	0.7508	-2.5873	-0.881	-1.3355	-1.0116	-0.1823
BRCA_LumA	TCGA-LD-A7W5	1.0688	0.0983	-1.1438	-0.7577	1.1228	-2.5698	0.7631	-1.1114	0.6256	-0.2124	-0.9325	0.3065	-0.0115	0.1597	0.3243	0.9682	1.0263
BRCA_LumA	TCGA-LD-A7W6	0.5624	-0.0219	-0.2211	-0.0297	1.4729	1.7389	0.7517	-0.4425	0.1368	-0.4318	-0.6313	1.0524	-0.0721	0.4685	-0.2015	0.3316	-0.0775
BRCA_LumA	TCGA-LL-A50Y	-0.9844	-1.4507	-2.5425	-1.5239	-0.8248	0.6975	-1.429	-0.782	-1.4851	0.042	-1.4648	-1.6908	-2.499	-0.1806	-1.6874	-0.8352	-0.7793
BRCA_LumA	TCGA-LL-A5YL	0.4184	-1.1971	-1.6506	-2.4207	-1.1852	-0.3807	-2.9813	-0.179	-0.7753	0.7078	-0.1788	-1.1607	-1.1433	0.1944	-1.2035	-1.6724	0.6099
BRCA_LumA	TCGA-LL-A5YN	2.3093	-1.6714	-2.5945	-2.2638	-0.6306	-0.5053	-1.4523	-0.9786	-0.658	0.3258	-0.8667	0.2329	-1.9624	0.0373	0.0614	0.3292	0.5095
BRCA_LumA	TCGA-LL-A740	-0.9776	-0.8587	0.3327	-0.5365	-0.3101	-0.6439	-0.5284	-0.2284	1.1205	0.9141	-0.358	-0.9066	-0.8418	1.3313	1.1236	-0.4792	0.2388
BRCA_LumA	TCGA-LL-A7SZ	1.6323	-2.4088	-2.3229	-2.9484	-0.6911	-1.3934	-2.0837	-1.2986	-0.8227	-0.7291	-2.1884	0.4853	-1.5446	-0.0376	0.2293	-0.1307	-0.0297
BRCA_LumA	TCGA-LL-A9Q3	0.5673	-1.8754	-1.6813	-1.7932	-0.7405	-1.3745	-1.5509	-2.7445	-1.2065	1.6467	-2.2551	0.2123	-1.7182	0.1954	-1.8763	-0.8398	-0.0098
BRCA_LumA	TCGA-OL-A5DA	0.5615	-0.2099	-0.9893	0.1086	0.6608	-0.5901	0.8756	-0.4274	-1.2423	-0.1344	-0.0772	-0.0079	-1.6877	-0.6048	0.3975	-0.1144	0.3437
BRCA_LumA	TCGA-OL-A5RV	-1.1611	0.0855	-0.6089	0.1916	0.5551	0.5519	0.7788	-0.307	0.4027	0.609	0.3538	0.8378	-0.2963	-0.4362	-0.0491	0.1283	-0.0135
BRCA_LumA	TCGA-OL-A66H	1.2272	-1.0032	-0.8631	-1.3625	-1.26	0.2833	-0.9289	-0.2507	-0.0591	1.7722	0.0674	1.5074	-0.4479	0.1113	-1.7618	-0.8316	-0.8514
BRCA_LumA	TCGA-OL-A66K	-1.2207	-0.8434	-0.5611	-0.1051	0.7144	1.053	-1.0472	-0.6163	-0.0456	-1.0508	-0.0271	1.334	-1.2323	-0.648	-0.6194	-0.4039	-0.1951
BRCA_LumA	TCGA-OL-A66L	0.8334	-1.9729	-2.4904	-2.3098	-1.8607	-0.1639	-1.8469	-1.5105	-0.1443	-0.4072	-2.6882	0.6807	-3.0315	-0.7409	-1.7853	-1.5876	-0.7067
BRCA_LumA	TCGA-OL-A66O	0.7472	-0.9092	-2.3446	-1.9023	-2.0874	-0.5112	-0.8929	-0.8267	-2.2877	0.3073	-2.2837	0.0014	-1.173	0.3096	-0.427	-0.25	-0.3337
BRCA_LumA	TCGA-OL-A6VQ	-0.9368	0.0467	-0.1765	0.1856	0.0086	0.3087	0.8468	-0.4967	0.9431	0.3437	-0.1992	1.6746	-0.2966	-1.2404	-0.2925	-0.3693	-0.6057
BRCA_LumA	TCGA-OL-A6VR	-1.4	-0.5527	-1.2815	-0.8234	-0.487	0.0725	0.4537	-0.894	-0.3068	0.2573	-1.6066	0.5974	-0.8311	-1.0656	-0.4989	0.5157	-0.7396
BRCA_LumA	TCGA-PE-A5DC	0.3963	-0.7668	-0.2618	-0.5522	-0.4588	-1.1224	-1.2876	-1.0642	0.055	0.9114	-1.2339	0.2914	-3.0423	0.6516	1.0614	0.4035	1.5009
BRCA_LumA	TCGA-PE-A5DD	0.6185	-0.484	-0.8105	-1.1768	0.6412	-1.0386	-0.1508	-0.6227	0.4808	1.566	-1.072	-0.4154	-1.145	0.1617	-0.1602	-0.2338	0.4518
BRCA_LumA	TCGA-PE-A5DE	1.7242	-0.3692	-0.49	-0.9876	-0.8994	1.5202	0.3017	-0.6464	0.5006	0.6691	-0.5255	-0.2338	-0.2363	-0.1404	-1.1385	0.1757	-0.0507
BRCA_LumA	TCGA-S3-AA12	-0.8259	-0.3422	-0.752	-0.5284	0.1618	0.6099	1.2384	-1.4711	-1.8963	-0.2712	-1.1631	0.2162	-0.0347	-0.388	-0.1945	0.9495	-0.451
BRCA_LumA	TCGA-S3-AA14	-1.0133	0.1849	0.9403	0.1609	0.5227	0.3359	1.088	0.1947	0.1856	0.8868	-0.4657	-0.3227	0.9549	-0.8254	0.4776	0.9157	-0.5488
BRCA_LumA	TCGA-UL-AAZ6	0.7354	-0.9741	-1.7031	-0.9475	-0.6032	-0.9911	-1.2937	-1.0995	-1.5218	0.2353	-0.455	0.0529	0.6158	0.6626	0.6408	0.1949	1.5422
BRCA_LumA	TCGA-W8-A86G	-0.5152	-0.4965	-1.2553	-0.4653	1.8791	-0.5787	-0.3965	-0.6538	0.7215	0.1257	-1.1274	-0.3337	-1.8452	-0.9724	-0.0916	0.0032	-0.3216
BRCA_LumA	TCGA-WT-AB41	2.0556	-1.4173	-3.1985	-2.6915	0.5501	-1.8539	-4.2184	-1.1204	-1.4414	-1.4596	-1.9613	0.1136	-2.6468	-0.4731	-1.3386	-2.1594	0.3577
BRCA_LumA	TCGA-WT-AB44	0.612	-0.5454	-2.4978	-1.5418	1.1175	-0.2755	-3.5677	0.2356	-1.3384	1.1662	-1.2636	0.0618	-3.6139	-0.5433	-0.57	-3.3851	-0.4399
BRCA_LumA	TCGA-Z7-A8R5	0.4864	-1.3468	-1.8881	-1.3984	-0.8145	-0.1927	-1.9654	0.3196	0.4589	-0.3208	-1.8422	0.1854	-2.281	-1.3297	-0.8543	-1.6191	-0.5955
BRCA_LumB	TCGA-A1-A0SI	0.9453	0.5012	0.257	-0.3637	-0.3755	-0.8766	0.7238	1.0243	0.5786	0.9179	-0.685	-1.5268	0.3922	0.4219	0.7505	2.0148	0.2806
BRCA_LumB	TCGA-A2-A04R	-1.5096	1.2487	0.3043	0.2788	-2.1077	1.2637	0.1246	0.4075	-0.8926	-0.6618	0.1945	0.9508	-0.7013	0.5634	-0.0212	0.967	-0.4807
BRCA_LumB	TCGA-A2-A04Y	0.9325	0.0199	0.0269	-0.0187	1.6845	-0.6859	-0.0489	-0.1999	0.0563	0.6001	-0.5534	-0.2925	0.3206	0.3049	0.6368	-0.4196	0.7764
BRCA_LumB	TCGA-A2-A0CW	0.7119	0.5625	-0.7014	-0.2652	-0.1512	-0.1732	-0.769	-0.2574	-1.0998	-0.0868	-1.4423	-0.9128	1.3868	0.8731	2.0493	0.0353	1.8649
BRCA_LumB	TCGA-A2-A0D4	-1.2033	0.684	0.2014	-0.283	0.7448	0.1018	1.0912	-1.3061	-0.2862	-0.5537	-0.6266	-0.0919	0.1876	0.8624	-0.3586	1.2627	0.6683
BRCA_LumB	TCGA-A2-A0SV	0.6186	-1.4403	-0.4133	-0.7811	-0.7935	-1.0375	-0.5368	-0.961	-0.3713	-0.8861	-0.5392	1.1499	-0.1074	0.7467	-0.0183	1.1874	-0.9275
BRCA_LumB	TCGA-A2-A0SW	1.0054	0.5231	0.0728	-1.382	-0.777	-1.0117	0.4504	0.3237	0.3476	0.9366	0.2691	-1.6775	0.1165	1.675	0.8857	0.4247	0.3856
BRCA_LumB	TCGA-A2-A0T3	-1.0281	0.7577	0.4066	-0.0088	1.4134	0.0251	0.9252	0.0886	-0.2816	-0.5052	0.6672	0.9416	1.2541	1.2761	0.2107	4.007	-0.79
BRCA_LumB	TCGA-A2-A0YG	-1.0247	0.2024	1.49	1.5789	0.5316	-0.3618	1.0861	-0.3773	-0.5712	1.9373	0.5601	-1.0629	1.3836	1.9471	1.5632	0.5078	2.1756
BRCA_LumB	TCGA-A2-A0YH	2.028	0.7114	0.0385	1.2341	-0.4919	-0.0252	0.2263	0.6408	0.7048	0.283	0.1183	0.457	0.6881	-0.2288	0.3752	-0.452	-2.2682
BRCA_LumB	TCGA-A2-A0YT	0.6404	2.6874	1.5422	0.4974	-0.6804	0.1498	0.0907	0.1068	0.3601	0.295	0.3271	-0.2114	0.8195	-0.0715	0.5879	0.8142	-0.2633
BRCA_LumB	TCGA-A2-A1G4	-1.02	1.0658	0.2174	1.34	0.9308	0.0416	1.6369	1.5164	-0.1104	0.0962	1.3573	-0.0238	0.8238	1.2054	-0.9142	0.8109	-0.7743
BRCA_LumB	TCGA-A2-A25C	-0.741	1.73	1.2173	1.3871	0.4094	1.5465	0.1083	1.3755	0.4234	1.1688	-0.0343	-0.5308	0.6244	0.598	0.3224	0.4309	0.7193
BRCA_LumB	TCGA-A2-A25E	-0.6493	0.3533	0.4751	0.4634	0.4037	0.72	0.2167	1.0158	-0.1004	-2.0539	0.7256	0.8696	-0.8131	0.3939	-0.1396	0.4642	0.4385
BRCA_LumB	TCGA-A2-A4S3	0.6303	-0.3887	-1.1074	0.1334	-0.9561	-0.2873	-0.9604	-0.7635	-1.0069	-0.827	0.2648	-0.4834	1.2789	0.7362	1.5466	2.1307	1.2515
BRCA_LumB	TCGA-A7-A0CJ	0.655	0.6257	-0.0928	-0.9579	-0.4981	-0.9362	0.3971	-1.0958	-1.3938	-0.4015	-1.1005	0.6941	-0.2218	1.8659	0.3807	1.0114	1.516
BRCA_LumB	TCGA-A7-A13F	-1.4696	0.1607	0.0164	0.7141	-1.3345	0.6989	-0.4975	0.1124	-0.2935	-1.685	-0.2517	0.2783	0.8059	0.0636	-0.4395	0.6739	-1.1381
BRCA_LumB	TCGA-A7-A2KD	0.4372	0.1893	0.3611	1.3666	0.3501	-0.7691	-0.4214	0.1754	0.144	0.2642	2.2342	-0.2247	1.4361	0.1158	-0.0476	-0.2644	0.0891
BRCA_LumB	TCGA-A8-A06N	-0.7096	1.0554	0.7393	1.6375	2.0192	-0.1596	0.2836	-1.6535	-2.058	-0.9021	-0.4096	-0.7542	0.0947	-1.1287	-0.2153	-0.0015	-1.6125
BRCA_LumB	TCGA-A8-A06Q	-1.642	0.9057	0.7237	0.88	0.3626	0.9184	0.7185	-0.5275	-1.6248	0.1703	0.5117	-0.7852	1.5225	0.6572	0.9067	0.0362	0.9132
BRCA_LumB	TCGA-A8-A06X	1.3037	0.4068	-0.3485	-0.8024	-0.9715	-1.5768	0.4316	0.9867	-0.6498	0.1732	-0.5762	0.3925	0.5982	0.4628	1.3222	2.0265	0.509
BRCA_LumB	TCGA-A8-A06Z	-0.9848	0.782	1.1017	0.6213	-0.6228	-5.5025	1.2755	0	-1.4027	-0.6999	0.5747	-1.01	-0.0145	-0.4885	-1.0106	-0.6216	-1.9484
BRCA_LumB	TCGA-A8-A075	0.4858	1.0081	0.5239	-0.2372	0.7384	0.0291	0.2519	0.6239	-0.1547	1.4611	0.0122	0.1063	1.3006	-0.1035	0.5799	-0.2703	-0.5679
BRCA_LumB	TCGA-A8-A076	-0.9375	0.5865	0.399	-0.5161	0.6623	-0.5442	-0.4754	0.2869	0.2064	1.3127	0.9622	-0.9537	0.4198	0.3695	1.3873	0.3095	1.3121
BRCA_LumB	TCGA-A8-A07L	-1.3371	0.4568	0.7706	0.611	1.5448	0.2408	-0.446	-0.2675	-0.6021	-1.3754	-0.3525	-0.165	0.6425	0.8454	1.1296	-0.3156	1.8655
BRCA_LumB	TCGA-A8-A081	0.8638	0.8217	-0.0774	1.9071	0.4859	0.1434	0.4805	-0.4608	-0.5615	-0.2635	1.582	-2.556	1.3313	0.6418	0.931	1.0786	0.8008
BRCA_LumB	TCGA-A8-A082	-1.1178	0.8562	0.4511	0.5	0.549	0.1701	1.1714	-0.4666	-0.3436	0.8721	0.3465	-0.1376	1.1776	0.2364	-0.6899	1.1562	-1.2588
BRCA_LumB	TCGA-A8-A08I	1.7639	0.7036	0.4394	0.9215	-0.5143	-2.5999	1.9802	0.3708	0.0851	-0.5817	-0.2298	-0.9455	0.4158	0.3697	-0.3491	1.5782	-0.4863
BRCA_LumB	TCGA-A8-A08P	1.1061	0.047	0.1163	0.2024	-0.1192	0.023	-0.4513	0.1648	0.1777	-0.3463	0.6952	-0.4193	0.2189	-0.5558	0.6908	0.6285	0.5069
BRCA_LumB	TCGA-A8-A095	-1.1902	0.983	0.6061	0.6146	0.3399	2.1659	0.8376	1.0131	-0.0967	0.3258	0.8043	-0.9207	1.0776	1.4084	0.5834	1.8081	0.6573
BRCA_LumB	TCGA-A8-A096	0.4688	1.0863	1.0617	0.7976	0.7986	1.6528	0.5528	1.145	0.8132	-0.3228	0.3597	-0.0731	0.7074	-1.0956	-1.2234	-0.2689	-0.2881
BRCA_LumB	TCGA-A8-A09I	1.3644	0.6351	0.7931	1.5333	-0.9846	-0.3692	-0.5276	0.3214	-0.3654	0.6232	1.4963	-0.8898	1.6248	0.8574	1.1705	0.3167	1.3283
BRCA_LumB	TCGA-A8-A09M	1.0244	0.16	-0.2646	-0.0097	0.5981	-0.4876	-0.5276	-2.0624	-0.5338	-0.4667	-0.2627	-0.0082	-0.7227	0.2107	0.182	0.2603	-0.4011
BRCA_LumB	TCGA-A8-A09R	0.65	0.7774	1.6414	2.035	1.2143	0.6107	0.4675	0.1207	0.0671	-1.1929	0.3293	-1.3719	0.9085	-0.4179	0.6687	0.3033	0.4122
BRCA_LumB	TCGA-A8-A09W	-1.1312	0.1329	0.2536	0.3583	0.4866	0.2843	-1.1192	0.2548	0.5435	0.2112	0.1674	-0.8878	-1.1618	-0.1548	0.5924	0.3911	-1.3216
BRCA_LumB	TCGA-A8-A09Z	2.6036	1.4434	0.9219	-0.0608	0.2317	-0.7361	1.217	-1.5594	-0.7807	-0.0599	-1.229	0.4388	0.0281	-1.5985	-1.9323	-0.2058	-1.8935
BRCA_LumB	TCGA-AC-A7VB	-0.8336	0.9945	-0.7186	-0.4993	0.4254	-1.3962	0.4452	-0.3793	-1.2617	1.8829	-2.7397	0.4352	0.274	0.2266	0.5884	-0.2143	1.0632
BRCA_LumB	TCGA-AN-A0AJ	1.311	1.0623	0.5473	0.3488	-0.4964	-0.1035	-0.3808	-0.2508	-0.5685	-0.8239	1.8453	0.389	0.4674	0.5712	2.4901	0.1255	0.361
BRCA_LumB	TCGA-AN-A0AM	1.2871	-0.9361	-0.3149	-0.9861	-2.0787	-0.954	-0.468	-0.9842	-0.4175	0.4732	-1.0722	-0.545	0.3692	0.1891	-0.5017	-0.2809	0.4876
BRCA_LumB	TCGA-AO-A03N	1.1869	1.272	-1.3442	-0.7324	-1.7495	0.1909	-1.2275	-1.2106	-1.2501	1.9686	0.7482	-2.8076	-0.9651	-0.8254	0.7995	-1.6411	-0.8128
BRCA_LumB	TCGA-AO-A03O	1.1087	0.4995	0.5352	-0.2007	-1.363	0.043	0.6915	-0.5706	-0.5903	-0.3843	-0.6795	0.4408	-0.1573	0.2192	0.5801	0.7206	1.286
BRCA_LumB	TCGA-AQ-A04H	-1.3067	0.5299	0.6003	1.1693	2.2245	-0.1077	1.3918	-0.7141	-0.1478	0.8736	0.0328	1.0287	0.4351	-0.0273	0.9144	0.7309	0.1113
BRCA_LumB	TCGA-AR-A0TQ	0.4553	0.9425	0.3283	0.6724	0.0197	0.3174	1.0693	-0.0353	0.2262	0.9602	0.2106	0.7281	1.2857	1.0698	1.2206	0.5718	0.5933
BRCA_LumB	TCGA-AR-A0TT	1.6061	-0.0419	0.2434	1.4691	1.1153	-0.1494	0.9652	-0.6801	0.9005	-0.5428	-0.2275	0.4839	0.9299	0.2629	1.1739	0.255	1.644
BRCA_LumB	TCGA-AR-A0TV	0.7962	0.3892	-0.624	-1.0473	0.6915	1.8193	0.2768	-0.8047	-0.7457	-1.6466	-0.889	1.1344	-0.051	-0.4451	-0.6952	0.1523	0.9609
BRCA_LumB	TCGA-AR-A0TY	-0.8931	1.1076	-0.3728	-0.3416	-2.7663	-3.8793	-0.334	0.9247	-0.312	0.9649	-2.5242	-0.036	1.2324	0.8182	2.4764	1.4895	0.5454
BRCA_LumB	TCGA-AR-A1AW	2.2063	0.4969	0.6639	0.8512	0.7862	0.4565	0.858	0.1702	1.1857	-1.6612	-0.3073	0.9273	0.936	0.8392	0.194	1.9313	1.0581
BRCA_LumB	TCGA-AR-A24H	0.6656	0.3228	0.5854	1.6117	0.9477	-0.132	-5.7899	0.2942	-0.7313	0.2694	0.681	2.0721	-1.7154	0.5433	0.7223	0.8397	-0.766
BRCA_LumB	TCGA-AR-A24K	-1.9414	0.8675	0.6538	1.3797	0.025	0.95	1.9548	1.1402	-1.3401	-0.4162	0.3583	0.9954	0.4287	0.712	-0.5908	0.6235	-1.4959
BRCA_LumB	TCGA-AR-A24N	-1.0623	0.9165	1.0875	0.7391	-0.3849	0.8334	0.8174	0.8092	-0.1636	-0.5548	0.5116	-0.8681	1.3062	0.8265	-0.845	0.5258	-0.9986
BRCA_LumB	TCGA-AR-A24Z	0.4657	1.4747	0.8399	1.732	1.0853	0.1057	-0.0448	0.1177	-0.6386	-0.1714	0.2565	-0.5721	0.9183	0.5281	0.0072	0.7193	-0.2677
BRCA_LumB	TCGA-AR-A2LK	-0.7922	1.6802	2.2279	1.7025	-0.1665	0.5966	0.8485	-0.0687	-0.0275	-0.0494	1.0945	1.0431	1.1539	0.0996	0.6997	0.1707	0.6072
BRCA_LumB	TCGA-B6-A0WV	-1.6465	1.6219	1.4826	0.2452	-0.1643	-0.1341	0.3346	0.9905	-1.6197	-0.7367	1.8261	-0.53	0.5742	0.7805	1.1513	0.6303	-0.4639
BRCA_LumB	TCGA-B6-A0X5	-0.6147	-2.2748	-0.3498	-0.2137	0.3278	0.7824	-0.3158	1.2229	-0.4327	-0.5727	0.3524	-1.5346	0.6032	-0.3348	0.0912	0.2938	-0.3008
BRCA_LumB	TCGA-B6-A1KC	-1.3567	1.3659	1.1495	1.0472	-0.0461	1.5235	-0.7899	0.2348	-0.3017	-2.8253	0.4537	0.6537	-0.6474	-0.869	-0.5338	-0.7477	-1.5555
BRCA_LumB	TCGA-BH-A0BF	1.8417	-0.3073	-0.0482	-0.0644	0.031	-0.6507	0.1877	0.3299	1.0471	-0.8266	0.0007	0.6582	0.4213	0.0762	0.5347	0.5178	0.2063
BRCA_LumB	TCGA-BH-A0BZ	1.313	-0.7871	-0.1203	-0.1482	0.4256	-0.6726	0.2028	0.4711	0.6702	-0.05	0.3203	-1.0493	-1.146	0.725	0.2926	0.6444	0.395
BRCA_LumB	TCGA-BH-A0C0	2.2121	-0.5747	-0.1689	0.498	0.9729	-0.5611	-0.3025	-1.6316	-0.2138	-0.4821	-0.497	0.4725	1.6202	0.3038	0.938	1.6008	0.2602
BRCA_LumB	TCGA-BH-A0C7	-0.6888	0.5347	0.9973	1.4514	0.4263	-0.8229	0.4099	0.259	-0.3517	-0.724	-1.2279	0.9253	0.7864	1.6432	0.4372	2.3051	0.1183
BRCA_LumB	TCGA-BH-A0H0	-0.7728	1.3531	0.2796	-0.7073	1.6874	-0.8106	2.3825	-0.2899	-0.5198	0.0244	1.5268	0.4541	0.9587	0.9604	-0.2141	0.0238	-0.7366
BRCA_LumB	TCGA-BH-A0HW	-0.6953	0.3368	0.5515	1.6821	0.9012	-0.8618	-0.6246	-0.8679	-1.4613	-0.1043	-1.2639	0.4155	0.165	-0.0364	-0.3296	-0.1526	-0.7084
BRCA_LumB	TCGA-BH-A0HY	-0.7607	-0.5256	-0.4352	0.8329	1.6098	-1.5994	0.7557	0.7363	-0.5551	2.0883	-0.0236	-0.8941	1.3429	0.2405	0.8747	-0.736	1.0622
BRCA_LumB	TCGA-BH-A0W3	-1.6142	1.4232	0.6607	1.0378	-0.6111	2.9302	1.1099	1.4406	-1.217	0.3712	0.815	-1.5385	0.9669	0.4493	-0.1578	0.9214	0.4633
BRCA_LumB	TCGA-BH-A18U	0.6835	0.2316	0.911	0.6727	0.514	-3.164	-0.262	-0.1718	-0.3113	-1.0691	-1.007	0.0161	1.3072	0.2103	0.8651	-0.4272	-1.3645
BRCA_LumB	TCGA-BH-A1F2	-0.7624	0.3411	0.5457	0.2194	-0.5345	-1.2095	-0.6007	1.1877	1.1991	-2.0198	1.9657	-0.2461	1.3488	-0.4673	1.0381	-1.8964	-0.635
BRCA_LumB	TCGA-BH-A1F8	-0.8059	0.9837	1.7471	1.6343	-1.4594	0.8472	-0.6989	0.2786	-0.2371	-2.8852	1.5508	-0.6351	0.8661	0.5132	0.6552	-1.9351	-1.6209
BRCA_LumB	TCGA-BH-A1FD	0.6268	0.4229	0.3246	-0.983	-1.7081	-0.0798	0.8711	1.1557	0.0645	-1.4918	1.5393	1.0719	0.9973	1.1467	-0.2671	0.3088	1.6808
BRCA_LumB	TCGA-BH-A1FJ	-1.1503	0.237	0.4066	1.3208	-0.3377	1.9162	1.0521	1.0719	-0.7211	-0.5591	1.3604	-1.3763	0.8054	1.0103	-0.1979	0.7232	0.2047
BRCA_LumB	TCGA-BH-A1FM	-1.5091	1.966	1.7152	0.9898	-0.5176	-1.8603	0.6176	1.6102	0.1662	-3.3494	2.8886	-0.9391	1.0481	0.4677	-0.4139	-1.5929	-3.2314
BRCA_LumB	TCGA-BH-A202	0.6148	-0.2699	0.8912	0.9704	0.3045	-0.1021	0.1476	-0.5341	-0.1036	-1.9571	1.1169	0.8726	0.9946	0.4643	0.4739	0.4783	-0.4244
BRCA_LumB	TCGA-BH-A204	-1.7493	1.2482	1.4044	1.6225	0.5102	2.0081	-0.8116	0.0186	0.1213	-2.9085	1.5853	0.2944	1.9178	0.6243	-1.2916	-0.4275	0.0367
BRCA_LumB	TCGA-BH-A209	2.0015	-0.2337	-0.5212	-0.7132	0.2561	-0.0175	0.6738	0.074	0.2936	-1.123	0.0015	1.2781	1.8822	1.7734	0.969	2.6744	-0.5987
BRCA_LumB	TCGA-C8-A12U	1.1811	-0.9306	-0.2426	-0.7239	1.0688	-0.7553	0.8703	-0.5461	-1.3343	1.1025	-1.6672	-0.5104	0.6268	1.2368	2.4073	-0.0119	1.9374
BRCA_LumB	TCGA-C8-A1HG	1.379	-1.2272	-0.0731	-0.3734	-0.0764	-0.561	-1.0607	0.7498	-0.5915	-2.5216	0.9542	0.6568	0.2334	0.5063	0.4054	-0.3481	-0.9753
BRCA_LumB	TCGA-C8-A1HL	-0.5353	0.0938	0.1525	0.0909	0.3348	-0.4357	-1.3342	1.0963	0.7996	1.3109	-0.2608	-1.5342	0.1937	0.9159	0.5104	-1.5575	0.8431
BRCA_LumB	TCGA-C8-A1HM	2.7665	0.8149	-0.6302	0.6903	-0.838	-0.0251	-0.3772	-2.846	-0.4271	-1.5494	1.467	-0.321	1.5371	0.9311	0.5599	0.6532	0.0111
BRCA_LumB	TCGA-C8-A1HN	-0.5818	0.0237	0.4112	0.9681	1.2633	-0.0935	0.0341	-0.8925	-1.2124	-2.0468	-0.1519	0.0912	0.4448	0.5368	0.0857	-0.2481	-0.3331
BRCA_LumB	TCGA-C8-A26V	0.508	0.2563	0.7644	0.6809	-0.3051	0.0874	0.6395	0.2181	-0.7993	-0.0987	0.7651	-1.6627	0.3294	0.1145	-0.847	0.6797	-0.0498
BRCA_LumB	TCGA-C8-A26W	0.7006	0.0708	-0.2591	1.2223	0.0036	0.3852	-0.8962	-0.2534	-0.066	0.7534	0.5369	-0.7935	1.0959	0.5014	1.4643	1.3428	0.4092
BRCA_LumB	TCGA-C8-A274	-0.8296	1.2169	0.6168	1.0202	0.726	0.602	0.3759	0.512	-1.1864	0.0618	0.3071	-1.6596	0.0097	0.2674	0.8851	0.1924	1.578
BRCA_LumB	TCGA-C8-A27A	0.7404	0.257	1.1395	1.5791	1.211	-0.017	-0.0971	-0.3596	-1.2199	-0.0216	-0.6019	1.4787	2.0595	0.8518	2.02	-0.4664	0.6843
BRCA_LumB	TCGA-C8-A3M8	-1.2384	0.1616	0.4184	0.7718	1.7568	-0.0092	-0.1405	-0.553	0.0944	-0.078	-0.8377	-0.2105	-0.1129	-0.3854	0.2309	0.3265	0.549
BRCA_LumB	TCGA-C8-A8HQ	0.912	-0.4786	-0.329	-0.0331	0.3424	-1.0858	-0.5317	0.2642	0.1581	0.9161	0.0803	-0.516	0.2127	0.5137	-0.7932	0.4593	0.5113
BRCA_LumB	TCGA-D8-A13Y	0.5005	1.5808	2.2432	-0.4912	-1.2963	-0.6755	-0.7329	-0.0908	-1.8347	0.7905	-0.184	-0.6502	1.238	2.7669	0.4994	0.7985	1.4065
BRCA_LumB	TCGA-D8-A1J8	1.4869	1.7724	1.6577	0.1929	1.2769	0.5824	-0.2079	0.5497	0.2066	-0.979	2.4632	-1.7618	1.4725	1.5683	-0.2896	-0.4402	-0.1853
BRCA_LumB	TCGA-D8-A1JC	0.4344	1.374	1.3407	1.5154	0.8654	0.1713	0.5356	-1.8285	0.0376	0.0898	0.8062	-0.4655	1.0057	-0.1859	0.1181	-0.3581	0.1945
BRCA_LumB	TCGA-D8-A1JE	0.504	1.9672	1.7749	1.5876	-0.1761	1.3268	-0.3168	1.4663	1.0355	-1.5347	2.4775	-1.6701	1.0028	-0.7554	-1.1279	-0.7344	-1.2158
BRCA_LumB	TCGA-D8-A1JT	0.7748	0.1063	0.7369	1.0149	0.9045	0.6748	-0.3287	-0.0028	-1.3791	-2.6818	3.2824	-0.944	-0.0928	-0.2661	-0.6122	-1.9487	-2.2587
BRCA_LumB	TCGA-D8-A1X5	-0.6247	0.7349	0.8139	1.7353	-0.0398	0.3409	0.1316	0.1232	0.1133	0.7603	-0.5712	-1.012	0.6181	-1.0576	-0.6967	-0.1533	0.4208
BRCA_LumB	TCGA-D8-A1X7	-1.4284	0.7841	1.2565	1.0581	0.2005	0.5893	0.0513	1.1175	0.5226	-0.7273	1.5776	-1.3205	0.9018	0.0744	-1.3423	-0.5204	-0.4217
BRCA_LumB	TCGA-D8-A1XL	1.8982	-1.3387	-2.178	-1.2143	-0.0691	-0.8892	-0.8064	0.0527	-1.1551	-1.0227	-0.5819	1.741	-1.1293	1.4874	1.2483	0.5677	1.3858
BRCA_LumB	TCGA-D8-A1XR	-0.7595	0.7969	0.9673	0.9132	0.7317	1.2938	0.3299	0.5237	-0.7661	-0.2041	2.17	-1.4748	1.1134	-0.411	-0.8849	-0.6537	-0.9371
BRCA_LumB	TCGA-D8-A1Y2	0.8867	-1.485	0.3069	-0.3611	0.1923	-0.569	-1.42	0.0645	1.0942	-0.6847	-0.4436	0.7157	0.5893	0.0269	-1.2279	0.8797	-1.3228
BRCA_LumB	TCGA-D8-A1Y3	1.4194	-1.4224	-2.7387	-2.2074	-1.8043	-1.2354	-0.8504	0.2936	-1.4772	-0.8757	-2.7409	2.072	-0.9935	1.6125	1.4064	1.0448	-0.725
BRCA_LumB	TCGA-E2-A10C	0.9028	0.3749	-1.6851	-0.5527	-0.1134	-0.6084	-1.3736	-0.6357	-1.1532	2.0038	0.0488	-2.3715	-0.9345	0.8634	1.2449	-0.1584	0.4738
BRCA_LumB	TCGA-E2-A155	-1.4558	1.7097	0.2604	0.6271	0.8147	-0.5937	1.8781	0.6278	-1.0242	-0.8523	-0.0092	0.3648	0.9504	0.3487	-0.5143	0.7871	-1.8919
BRCA_LumB	TCGA-E2-A15K	1.0141	0.4859	-0.0919	0.1093	0.1912	1.1213	0.8974	-0.0609	-0.3615	1.4436	0.4261	-1.6855	0.887	0.3654	0.2517	1.7153	0.427
BRCA_LumB	TCGA-E2-A15S	-1.1809	1.0816	-0.0188	0.9107	0.3336	-0.6445	-0.2434	0.0605	-0.6869	-0.9735	0.3226	0.473	-0.6336	1.4471	0.0227	-0.5692	1.8006
BRCA_LumB	TCGA-E2-A15T	-1.8508	1.0104	0.9054	2.0758	0.6097	-0.3286	2.0914	-0.3996	-0.8095	-0.0998	-0.3814	0.3565	0.8504	-0.3521	-0.9284	0.2537	0.0955
BRCA_LumB	TCGA-E2-A1L7	1.0595	0.7795	0.3337	-1.5213	0.6408	-0.8325	0.9029	0.0893	-0.2191	0.1896	-0.2158	0.7812	1.2585	1.0744	0.3258	1.8292	0.7134
BRCA_LumB	TCGA-E2-A9RU	1.2896	-2.5564	-2.1816	-1.5643	-1.1004	-2.5264	-1.5689	-0.0969	-1.5733	0.4985	-1.3125	0.7841	-0.7801	1.4396	0.0697	-0.0021	-0.6055
BRCA_LumB	TCGA-E9-A1R4	0.8513	0.6564	1.1908	0.4119	1.3737	-0.5403	-0.6397	-0.1133	0.4547	-0.5459	-0.7337	-0.7319	0.6376	-0.3726	-0.5814	0.6239	-0.137
BRCA_LumB	TCGA-E9-A1R7	-1.7714	2.2665	1.9096	2.2566	0.7833	0.1034	-0.0191	0.0095	-0.2451	1.3402	0.6436	-1.4765	0.9153	-0.7665	0.1416	0.3218	0.3184
BRCA_LumB	TCGA-E9-A1RB	-0.5138	1.4481	-1.1194	-0.7022	1.1474	-0.0576	1.1858	0.3395	-1.0183	-1.5206	1.0423	0.9091	0.6963	1.8171	0.8052	3.0704	-0.3287
BRCA_LumB	TCGA-E9-A1RE	-1.0168	0.3906	0.7304	1.1392	1.253	0.2242	0.0284	-0.6663	-0.5815	1.609	0.3131	0.4025	0.9979	0.249	0.8535	0.2103	-0.6655
BRCA_LumB	TCGA-E9-A226	-1.0163	1.4334	0.7962	0.0336	1.6157	0.2735	-0.3307	1.3916	0.1539	-1.1414	1.8018	-1.0582	0.4308	0.5063	-0.1256	-1.1116	0.4831
BRCA_LumB	TCGA-E9-A228	-1.5792	0.6837	0.6102	-0.2319	0.5105	0.1174	-0.1007	-0.21	-0.4219	-0.1847	-0.1847	-0.0085	1.6049	1.1566	-0.2929	0.9292	1.5625
BRCA_LumB	TCGA-E9-A22A	1.0379	-0.553	-0.516	0.9787	-1.1152	-0.0123	-0.9865	0.884	1.3193	-0.7704	0.0345	-0.6319	0.5609	-0.3321	-0.0885	-0.8476	-0.1783
BRCA_LumB	TCGA-E9-A22D	2.4365	-0.2578	-1.2143	0.6384	-0.628	-0.1489	0.1815	0.229	0.1537	1.7074	-0.6722	-0.9388	0.1116	0.6745	-0.4228	0.0077	0.2202
BRCA_LumB	TCGA-E9-A22E	0.6322	-0.1031	-0.1069	-0.3043	0.0822	0.5587	-1.3523	1.0058	1.9444	-0.1501	-0.4327	-1.6078	-0.7471	-1.3788	-0.3117	-1.827	-1.5215
BRCA_LumB	TCGA-E9-A249	-0.5336	0.3882	0.1599	0.2645	1.2026	1.6185	0.0792	0.4949	-1.3309	-0.5666	0.002	0.6038	0.0725	0.818	-0.1665	0.4489	-0.8172
BRCA_LumB	TCGA-E9-A3HO	0.6876	0.2724	-1.2232	-1.1462	1.6728	-1.1862	-0.2221	-1.0991	-0.5679	-0.883	-1.0651	-0.239	-1.1786	1.0967	0.204	0.5497	-0.1145
BRCA_LumB	TCGA-E9-A54Y	0.5683	-0.5325	-3.3248	-1.071	0.8029	-1.93	-4.0695	-1.724	-5.3101	1.3081	-0.6422	-1.7719	-3.1546	0.1589	-0.2984	-1.1391	-0.4481
BRCA_LumB	TCGA-E9-A5UO	-1.2066	-1.5828	-0.5076	0.4396	1.3194	0.2444	0.5281	0.2601	-0.9182	0.6771	-2.5164	-2.2892	0.1616	-0.6683	-1.5502	-0.0291	0.1319
BRCA_LumB	TCGA-EW-A1IY	0.4476	0.9859	1.1328	1.2005	0.151	0.6608	0.0523	1.6264	0.6104	-1.4143	1.4908	-1.1024	1.0873	0.3821	-0.6318	-1.7103	-0.1967
BRCA_LumB	TCGA-EW-A1J6	1.2168	0.7237	0.1355	0.1231	0.1898	0.6229	-1.5268	-1.2842	-0.3263	-0.9408	-0.3123	0.2965	0.0254	0.454	0.7017	-1.2841	-1.3047
BRCA_LumB	TCGA-EW-A1OX	-1.1725	1.0772	1.4536	0.7845	0.2419	1.2058	-0.0617	0.9071	-1.5435	-0.0401	0.0711	-0.8199	-0.5019	-1.0715	-2.4977	-1.3673	0.4926
BRCA_LumB	TCGA-EW-A2FW	-0.8918	-0.0583	-0.215	0.1451	-0.0662	0.5778	-0.5615	-0.7797	-0.5631	0.5264	-0.4404	-0.9007	0.4072	0.8884	0.0265	0.722	-0.9685
BRCA_LumB	TCGA-GM-A2DO	1.9378	0.3521	-0.7142	-0.8639	1.8759	0.8017	-0.5702	-0.0027	0.1528	0.5657	-0.9904	-1.076	0.5747	0.7093	-0.0369	0.4049	-0.1316
BRCA_LumB	TCGA-LL-A7T0	0.7097	-0.0176	-1.4709	0.0976	-0.5741	-0.9466	-0.93	-0.9569	-1.3908	1.3338	-0.731	1.1167	-0.871	1.0209	1.308	1.6483	1.4907
BRCA_LumB	TCGA-S3-AA17	2.3504	-0.1257	-1.2246	-0.0532	0.7298	-1.3246	-0.7761	-0.8516	0.6142	1.3538	-0.5498	0.6485	0.3133	-0.5352	0.2541	0.9015	0.2573
BRCA_LumB	TCGA-Z7-A8R6	0.5748	-0.1337	-0.4828	-1.0086	0.0033	-0.5691	0.3354	-3.3913	-1.2313	1.4144	0.1097	0.6573	0.6817	1.1679	1.5812	1.6585	0.9561

## Sheet: Fig. 7E
Fig. 7E-Number of mets per gram tumor of mice reciving a-PDL1+a-LAG3+Pac
	C=ctrl no treatment
	P=treatment with Paclitaxel alone
	L=treatment with Paclitaxel and Anti Lag3
	T=treatment with Paclitaxel and Anti Lag3/PDL1
	4T1C1-C	4T1C1-P	4T1C1-L	4T1C1-T	sgNF1-C	sgNF1-P	sgNF1-L	sgNF1-T	sgTSC1-C	sgTSC1-P	sgTSC1-L	sgTSC1-T	sgTGFBR2-C	sgTGFBR2-P	sgTGFBR2-L	sgTGFBR2-T	Tumor weight	pvalue
	32.9787	46.789	12.7	25.2427	48.8189	44.375	37.3	10.2703	89.7727	42.9907	43.1	14.1844	74.1379	37.0909	43.8	22.6891	sgNf1-C vs 4T1C1-C	0.01
	37.1429	49.5413	15.9	17.7966	54.7945	33.7017	36.3	7.8125	88.7218	121.429	53.9	44.6809	105.625	54.386	17.6	4.19162	sgTsc1-C vs 4T1C1-C	<0.001
	35.8025	27.2727	18.4	3.11284	62.6016	31.1765	23.6	14.1956	69.1489	77.4194	89.8	31.5385	73.8589	36.5079	42.6	13.4615	sgTgfbr2-C vs 4T1C1-C	<0.001
	29.7619	26.9231	35	25.2336	77.6398	25.1309	34.8	21.0191	104.082	71.0526	61.4	4.4586	127.972	57.8652	36.8	14.6465	sgNf1: C vs T	0.001
	41.3793	1.21212	32.9	16.0494	75.7576	45.0549	23	12.1693	75.969	100	15.6	64.4231	51.1706	21.0084	37.7	2.12766	sgNf1: P vs T	0.048
	25.641	63.6364	16.9	15.1899	43.7126	31.7181	37	32.8859	111.404	34.8315	59.5	39.0244	59.2949	17.9245	33.3	27.5591	sgTsc1: C vs T	<0.001
	23.8636	12.3288	8	6.12245	40.3509	57.7922	27	46.2759	94.5455	135.366	45.5	74.3421	64.4195	19.3878	27.3	16	sgTsc1: P vs T	<0.001
	13.9738	42.2819	32.5	38.0952	60.1562	22.2222	22.4	13.7	62.4242	110.084	61.9	18.6846	40.3846	87.3016	36.4	28.9062	sgTgfbr2: C vs L	0.044
	15.126	32.9341	9.3	39.7436	74.6575	62.1212	37.6	16.2	47.1264	75.3086	38.8	5.3	53.8983	57.4074	48.7	20.8	sgTgfbr2: C vs T	<0.001
	32.8125	57.7236	16.9	21.9512	38.0531	43.8849	38	21.2	85.6209	39.8305	40.7	20.9	59.8485	18.8679	57.1	8.8	sgTgfbr2: P vs T	0.002
	8.27068	28.7037		10.9	44.3182	40.6061		23.3	49.6855	55.5556		15.6	27.7512	16.318		24.8
	31.4815	24		21.8	23.8994	26.1364		31	41.3462	43.2		15.1	40	23.348		2.9
	10.6383	21.2		16.9	27.6316	52.5			101.98	56.2		25.4	31.25	52.3		14.4
	36.9565	39		24.7	31.25	53.7			59.5506	67.1				50
	12.6374	8.9		12.7	40.7895	62.7			53.6145	48				56.8
		26.3				40.5				89.6				66.9
						46								43.3
Average	25.8978	31.7967	19.85	19.7025	49.6288	42.3129	31.7	20.8357	75.6661	72.998	51.02	28.7413	62.2778	42.1596	38.13	15.4832

## Sheet: Fig. 7F
Fig. 7F-CyTEK data for Lymphoid compartment in 3 knockouts vs 4T1C1 mice reciving a-PDL1+a-LAG3+Pac
	P=treatment with Paclitaxil alone
	T=treatment with Paclitaxel and Anti Lag3/PDL1
	4T1C1-P	4T1C1-T	NF1-P	NF1-T	TSC1-P	TSC1-T	TGFBR2-P	TGFBR2-T		pvalue
	30.2	34.4	21	35.5	18.9	40.7	15.7	30.2	4T1C1 T vs P	0.0469
	29.5	32.9	21	29.2	19	41.1	16.4	30.8	sgNf1 T vs P	0.0003
	30.3	30.9	21.5	33.1	18.9	41.8	16.6	28.6	sgTsc1 T vs P	<0.0001
	30.7	31.1	23.9	32.7	19.9	40.4	17	27.5	sgTgfbr2 T vs P	<0.0001
Average- CD4+T cells%	30.175	32.325	21.85	32.625	19.175	41	16.425	29.275
	4T1C1-P	4T1C1-T	NF1-P	NF1-T	TSC1-P	TSC1-T	TGFBR2-P	TGFBR2-T		pvalue
	20.4	27	44.3	21.5	32.5	19.8	50	34.7	sgNf1 T vs P	0.00597502
	24.3	42.5	56.7	23	51.5	22.6	35.5	27.4	sgTsc1 T vs P	0.0287982
	39.9	34.3	42.4	21.8	28.3	18.3	60.4	24	sgTgfbr2 T vs P	0.0409024
	43.7	29.3	35.1	30.2	55	27	55.9	43.6
Average-Treg cells%	32.075	33.275	44.625	24.125	41.825	21.925	50.45	32.425
	4T1C1-P	4T1C1-T	NF1-P	NF1-T	TSC1-P	TSC1-T	TGFBR2-P	TGFBR2-T		pvalue
	23.5	15	11.2	29.3	11.2	19.1	14.1	23.4	4T1C1 T vs P	<0.0001
	25.1	16.8	12.8	28.2	13	19.7	14.7	23.7	sgNf1 T vs P	<0.0001
	26.1	16.3	11.2	29.8	13.5	20.2	14.7	22.4	sgTsc1 T vs P	<0.0001
	25.9	17.4	13.1	29.2	13.2	20.7	15.3	23.2	sgTgfbr2 T vs P	<0.0001
Average-CD8+T cells%	25.15	16.375	12.075	29.125	12.725	19.925	14.7	23.175
	4T1C1-P	4T1C1-T	NF1-P	NF1-T	TSC1-P	TSC1-T	TGFBR2-P	TGFBR2-T		pvalue
	4.47	2.99	11.1	1.23	9.19	2.03	9.3	1.66	sgNf1 T vs P	0.0075
	4.53	3.77	19.6	2.05	10.2	5.49	4.93	2.22	sgTsc1 T vs P	0.0005
	4.7	3.6	7.22	3.21	11.7	3.97	12	1.14	sgTgfbr2 T vs P	0.0077
	8.64	5.41	19.2	1.68	9.32	2.69	5.88	1.28
Average-Lag3+CD8+T cells%	5.585	3.9425	14.28	2.0425	10.1025	3.545	8.0275	1.575
	4T1C1-P	4T1C1-T	NF1-P	NF1-T	TSC1-P	TSC1-T	TGFBR2-P	TGFBR2-T		pvalue
	44.3	76.6	51.9	53.1	79.3	60.9	87	49.1	4T1C1 T vs P	<0.0001
	47.6	76.1	60.8	52.7	81.5	66.6	88.2	52.4	sgTsc1 T vs P	<0.0001
	49.5	84.2	51.5	57.1	81.1	63.6	87.7	49.4	sgTgfbr2 T vs P	<0.0001
	54.7	79.7	56.6	50.4	77.3	62.8	87.4	50.3
Average-PD1+CD8+T cells%	49.025	79.15	55.2	53.325	79.8	63.475	87.575	50.3

## Sheet: Fig. 7G
Fig. 7G- Number of mets per gram tumor of mice reciving Epacadostat+a-LAG3+Pac and its effect on CD4/CD8 Lag3 expression
	P=treatment with Paclitaxil alone
	T=treatment with Paclitaxel and Epacadostat
	4T1C1-P	4T1C1-T	NF1-P	NF1-T	TSC1-P	TSC1-T	TGFBR2-P	TGFBR2-T
	65.3	40	64	25.2	67.5	57.6	50	42.1	Met per g Tumor	pvalue
	35.6	38.8	66.7	59.4	182.2	44.6	69.5	44.4	sgNf1 P vs T	0.002
	55.6	7.1	44	10.3	46.1	4.4	111	31.4	sgTsc1 P vs T	0.015
	17	28.6	55.8	32.8	105.3	36.3	129.6	35.4	sgTgfbr2 P vs T	0.003
	29.5	27.7	37.2	9.7	120	36.3	116	33.7
	24.5	24.6	54	14.3	63.1	55.6	59	21.8
			41.3	24.2	74.6	30.9	72.4	20
				21.9		37.2		22.7
						17.3
Average	37.9167	27.8	51.8571	24.725	94.1143	35.5778	86.7857	31.4375
	29.6	10.9	36.4	19.5	59.7	18.7	52.4	27.2	Lag3+CD8+ T cells	pvalue
	31.3	13	46.7	17.9	56.6	17.4	52.8	33.6	4T1C1 P vs T	0.0003
	35	7.94	59.3	13.9	56.1	2.6	52.8	35.3	sgNf1 P vs T	0.008
	32.7	3.09	60.7	15.7	63.5	17.1	49.3	22.4	sgTsc1 P vs T	0.0003
Average	32.15	8.7325	50.775	16.75	58.975	13.95	51.825	29.625	sgTgfbr2 P vs T	0.0033
	6.8	6.9	8.7	2.88	9.81	3.48	8.58	1.16	Lag3+CD4+ T cells	pvalue
	3.7	5.53	10.7	3.28	8.96	1.67	12.5	3.09	sgNf1 P vs T	0.0473
	5.77	4.26	8.33	2.07	10.4	0.63	24.4	3.01	sgTsc1 P vs T	0.0008
	11.2	0.74	20.2	3.75	13.6	3.06	12	4.92	sgTgfbr2 P vs T	0.0433
Average	6.8675	4.3575	11.9825	2.995	10.6925	2.21	14.37	3.045

## Sheet: Fig. S7-A-D
Fig. S7A- Tumor weight of mice reciving Epacadostat+a-LAG3+Pac
	P=treatment with Paclitaxil alone
	T=treatment with Paclitaxel and Epacadostat
	4T1C1-P	4T1C1-T	NF1-P	NF1-T	TSC1-P	TSC1-T	TGFBR2-P	TGFBR2-T
	0.98	1.4	1.86	1.31	1.23	1.7	1.1	1.07
	1.63	0.8	1.89	1.01	0.73	1.84	1.18	1.71
	0.99	1.12	2.09	3.01	1.15	0.9	1.18	1.37
	1.94	1.19	1.38	1.28	1.31	1.57	0.54	1.13
	1.22	1.37	1.99	1.55	1.2	1.82	0.94	0.92
	1.59	1.79	1.63	0.84	1.68	0.99	1.66	2.52
			1.79	1.61	1.26	2.78	1.52	1.7
				1.51		1.48		1.85
						1.68
Average	1.39167	1.27833	1.80429	1.515	1.22286	1.64	1.16	1.53375
Fig. S7B-CD4-Treg population of mice reciving Epacadostat+a-LAG3+Pac
	4T1C1-P	4T1C1-T	NF1-P	NF1-T	TSC1-P	TSC1-T	TGFBR2-P	TGFBR2-T
	60.9	61.1	70.1	61.1	85.4	59.1	64.3	38.2	Treg cells	pvalue		Statistical test: the p values in this figure were determined by two-tailed Student’s t test
	54.5	57	70.5	56.7	90.2	62.4	63.1	44.5	4T1C1 P vs T	0.175
	74.7	40.6	61.6	43.1	81.9	50.9	50.3	36.2	sgNf1 P vs T	0.0341
	54.3	42.5	67	55.9	69.8	51.5	52.1	30.7	sgTsc1 P vs T	0.0038
Average	61.1	50.3	67.3	54.2	81.825	55.975	57.45	37.4	sgTgfbr2 P vs T	0.0055
Fig. S7C-IFNg+ CD4/CD8 population of mice reciving Epacadostat+a-LAG3+Pac
	4T1C1-P	4T1C1-T	NF1-P	NF1-T	TSC1-P	TSC1-T	TGFBR2-P	TGFBR2-T
	26.4	13.7	11.5	20.9	18.9	15.8	2.89	7.86	IFNg+CD4+T cells	pvalue		Statistical test: the p values in this figure were determined by two-tailed Student’s t test
	18.3	16.2	11.7	23.4	13.3	17.7	3.32	11.4	4T1C1 P vs T	0.3142
	36.8	29.9	19	51.5	9.1	11.3	3.5	13.02	sgNf1 P vs T	0.0865
	17	11.7	22.5	39	6.5	17.3	6.87	6.07	sgTsc1 P vs T	0.302
Average	24.625	17.875	16.175	33.7	11.95	15.525	4.145	9.5875	sgTgfbr2 P vs T	0.0331
	4T1C1-P	4T1C1-T	NF1-P	NF1-T	TSC1-P	TSC1-T	TGFBR2-P	TGFBR2-T
	9.13	9.33	11.4	20.7	4.3	7.98	2.44	5.28	IFNg+CD8+T cells	pvalue		Statistical test: the p values in this figure were determined by two-tailed Student’s t test
	12.3	11.9	11	18.6	4.3	7.53	1.06	9.56	4T1C1 P vs T	0.2228
	27.3	4.1	8.68	35.5	0.18	6.28	0.57	3.55	sgNf1 P vs T	0.0154
	8.68	4.61	3.27	24.2	0.7	4.91	0.67	4.16	sgTsc1 P vs T	0.0221
Average	14.3525	7.485	8.5875	24.75	2.37	6.675	1.185	5.6375	sgTgfbr2 P vs T	0.0406
Fig. S7D- %Myeloid and PDL1+ Monocytes population of mice reciving Epacadostat+a-LAG3+Pac
	9.6	9.5	20.9	8.11	26.1	17	12.1	9.05	IFNg+CD8+T cells	pvalue		Statistical test: the p values in this figure were determined by two-tailed Student’s t test
	11.8	6.8	15.7	8.88	23.9	21.4	15.8	9.85	sgNf1 P vs T	0.018
	7.4	8	18.93	9.65	25.7	14.2	14.1	3.05	sgTsc1 P vs T	0.025
Average	9.6	8.1	18.51	8.88	25.2333	17.5333	14	7.31667	sgTgfbr2 P vs T	0.0494
	Neutrophile	Monocyte	Macrophage	cDC1	cDC2			Neutrophile	Monocyte	Macrophage	CDC1	CDC2	ToTal
4T1C1-P	75.5938	2.6204	17.7399	0.503922	3.54198		4T1C1-P	11921	567	3957	82	980	17507
4T1C1-T	83.0061	1.96743	10.832	0.566044	3.62836			68610	2224	15084	460	2775	89153
sgNF1-P	90.8388	3.0559	3.7488	0.322845	2.03365			2725	95	497	13	146	3476
sgNF1-T	92.1588	2.18979	2.67785	0.199211	2.77439		4T1C1-T	56670	1304	6972	393	2322	67661
sgTSC1-P	86.3787	2.24427	7.80915	0.698239	2.8696			59467	1335	8287	455	2519	72063
sgTSC1-T	89.7342	1.38959	6.66011	0.342957	1.87313			62327	1591	8030	369	2960	75277
sgTGFBR2-P	85.0126	1.43218	10.1055	0.632314	2.81749		sgNF1-P	64009	2149	2587	227	1486	70458
sgTGFBR2-T	88.0784	1.0658	8.52705	0.344617	1.98409			42050	1266	1935	172	867	46290
								61356	2217	2387	196	1395	67551
							sgNF1-T	40077	986	1159	88	1186	43496
								42624	970	1367	105	1138	46204
								37580	902	969	67	1297	40815
							sgTSC1-P	61374	1615	5653	478	2036	71156
								63381	1648	5763	574	2208	73574
								60067	1539	5293	442	1896	69237
							sgTSC1-T	90086	1427	6225	373	1800	99911
								101398	1481	8113	385	2018	113395
								51064	848	3664	169	1245	56990
							sgTGFBR2-P	48807	836	5582	330	1571	57126
								62687	1018	7832	495	2054	74086
								20936	377	2328	160	764	24565
							sgTGFBR2-T	39485	515	3302	160	890	44352
								53740	660	4090	202	1171	59863
								36356	393	5153	145	858	42905
